# Supplementary material for: Comparative transcriptome analysis of isonuclear-alloplasmic lines unmask key transcription factor genes and metabolic pathways involved in sterility of maize CMS-C
Source: PeerJ. 2017 May 30;5:e3408. doi: 10.7717/peerj.3408 (PMC5452966; doi:10.7717/peerj.3408)
Supplement: Supplemental Information 1 — Identified DEGs between different comparisons. DESeq2 package (version 1.14.1) was applied to detect DEGs between each chosen sample pairs. The results of all statistical tests were corrected for multiple testing using the Benjamini-Hochberg False Discovery Rate (FDR ≤ 0.001) and |Log2FC| ≥ 1 (FC = fold change). [file peerj-05-3408-s007.zip]

Archive with 7 entries (6 files):
- The DEGS between different comparisons/
- The DEGS between different comparisons/MS-C vs MS-N.DEseq2.GeneDiffExpFilter.xlsx
- The DEGS between different comparisons/MS-C vs PS-C.DEseq2.GeneDiffExpFilter.xlsx
- The DEGS between different comparisons/MS-C vs PS-N.DEseq2.GeneDiffExpFilter.xlsx
- The DEGS between different comparisons/MS-N vs PS-N.DEseq2.GeneDiffExpFilter.xlsx
- The DEGS between different comparisons/PS-C vs MS-N.DEseq2.GeneDiffExpFilter.xlsx
- The DEGS between different comparisons/PS-C vs PS-N.DEseq2.GeneDiffExpFilter.xlsx
