# Supplementary material for: Comparative transcriptome analysis of isonuclear-alloplasmic lines unmask key transcription factor genes and metabolic pathways involved in sterility of maize CMS-C
Source: PeerJ. 2017 May 30;5:e3408. doi: 10.7717/peerj.3408 (PMC5452966; doi:10.7717/peerj.3408)
Supplement: Supplemental Information 1 — Identified DEGs between different comparisons. DESeq2 package (version 1.14.1) was applied to detect DEGs between each chosen sample pairs. The results of all statistical tests were corrected for multiple testing using the Benjamini-Hochberg False Discovery Rate (FDR ≤ 0.001) and |Log2FC| ≥ 1 (FC = fold change). [file peerj-05-3408-s007.zip › The DEGS between different comparisons/MS-C vs MS-N.DEseq2.GeneDiffExpFilter.xlsx]

## Sheet: MS-C vs MS-N.DEseq2_Method.Gene
GeneID	Length	MS-C-Expression	MS-N-Expression	log2FoldChange(NU/CU)	Padj	Up/Down-Regulation	Pvalue	Description	KEGG Orthology	GO Component	GO Function	GO Process	Blast nr
100282316	1108	686.395	336.136	-1.03	3.12743e-10	Up	1.96615e-12	PREDICTED: Zea mays caleosin related protein (LOC100282316), transcript variant X2, mRNA	-	GO:0043231//intracellular membrane-bounded organelle;GO:0043231//intracellular membrane-bounded organelle;GO:0043231//intracellular membrane-bounded organelle	GO:0046872//metal ion binding;GO:0046872//metal ion binding;GO:0046872//metal ion binding	-	gi|413938741|gb|AFW73292.1|/1.33265e-103/caleosin protein [Zea mays]
103632803	2043	37.0201	13.2163	-1.48599	0.0126967	Up	0.000449541	PREDICTED: Zea mays sugar transport protein 13 (LOC103632803), transcript variant X2, mRNA	K08150|1|2e-35|148|vvi:100268023|MFS transporter, SP family, solute carrier family 2 (myo-inositol transporter), member 13;K08145|2|1e-33|143|vvi:100266019|MFS transporter, SP family, solute carrier family 2 (facilitated glucose transporter), member 8	GO:0031224//intrinsic component of membrane;GO:0031224//intrinsic component of membrane	GO:0005356;GO:0022857//transmembrane transporter activity	GO:0006810//transport;GO:0006810//transport	gi|670362595|ref|XP_008652769.1|/0/PREDICTED: sugar transport protein 13 isoform X2 [Zea mays]
103638555	1748	13.9194	1.64216	-3.08343	6.19158e-05	Up	9.56962e-07	PREDICTED: Zea mays uncharacterized LOC103638555 (LOC103638555), transcript variant X2, mRNA	-	-	-	-	gi|670438315|ref|XP_008659657.1|/7.28999e-67/PREDICTED: uncharacterized protein LOC103638555 isoform X2 [Zea mays]
100272619	1419	20.9358	6.23062	-1.74853	0.0318122	Up	0.00146816	Zea mays hypothetical protein (LOC100272619), mRNA	K03013|1|2e-22|96.3|vvi:100258335|DNA-directed RNA polymerases I, II, and III subunit RPABC1	-	GO:0032559	GO:0012501//programmed cell death	gi|414878188|tpg|DAA55319.1|/0/TPA: hypothetical protein ZEAMMB73_083476 [Zea mays]
100192880	1897	71.5589	25.9208	-1.46502	0.0149768	Up	0.000554229	PREDICTED: Zea mays hypothetical protein (LOC100192880), transcript variant X1, mRNA	-	-	-	-	gi|670402390|ref|XP_008681072.1|/1.06741e-112/PREDICTED: hypothetical protein isoform X1 [Zea mays]
100273463	1856	56.057	11.9349	-2.23171	0.00095466	Up	2.03241e-05	Zea mays putative cytochrome P450 superfamily protein (LOC100273463), mRNA	K15401|1|0.0|1076|zma:100273463|cytochrome P450, family 86, subfamily A, polypeptide 1 (fatty acid omega-hydroxylase) [EC:1.14.-.-]	-	GO:0016712//oxidoreductase activity, acting on paired donors, with incorporation or reduction of molecular oxygen, reduced flavin or flavoprotein as one donor, and incorporation of one atom of oxygen;GO:0005506//iron ion binding	GO:0008152//metabolic process	gi|226494618|ref|NP_001141372.1|/0/uncharacterized protein LOC100273463 [Zea mays]
103634585	1990	19.1087	2.22233	-3.10408	3.03449e-05	Up	4.38775e-07	PREDICTED: Zea mays uncharacterized LOC103634585 (LOC103634585), mRNA	-	-	-	-	gi|670390595|ref|XP_008675616.1|/0/PREDICTED: uncharacterized protein LOC103651685 [Zea mays]
103649576	2350	37.2262	4.75768	-2.96799	7.32199e-08	Up	6.44446e-10	PREDICTED: Zea mays transcription factor bHLH106-like (LOC103649576), transcript variant X2, mRNA	-	GO:0043231//intracellular membrane-bounded organelle;GO:0043231//intracellular membrane-bounded organelle	-	-	gi|670385375|ref|XP_008673530.1|/5.69011e-82/PREDICTED: uncharacterized protein LOC103649576 isoform X1 [Zea mays]
100282601	1470	115.859	54.5744	-1.08608	0.000257995	Up	4.6447e-06	Zea mays LOC100282601 (pco100488), mRNA	-	GO:0031224//intrinsic component of membrane;GO:0031410//cytoplasmic vesicle	-	-	gi|226504046|ref|NP_001148981.1|/6.73632e-141/LOC100282601 [Zea mays]
100240695	916	260.793	127.565	-1.03167	0.00138467	Up	3.17342e-05	PREDICTED: Zea mays LOC100240695 (IDP1471), transcript variant X5, mRNA	K08341|1|8e-63|238|zma:100240695|GABA(A) receptor-associated protein (autophagy-related protein 8)	-	GO:0004871//signal transducer activity;GO:0004871//signal transducer activity;GO:0004871//signal transducer activity;GO:0004871//signal transducer activity;GO:0004871//signal transducer activity;GO:0004871//signal transducer activity	-	gi|221137193|ref|NP_001137493.1|/2.13036e-61/LOC100240695 [Zea mays]
100384061	1503	92.1057	20.9307	-2.13767	1.02698e-07	Up	9.21503e-10	Zea mays uncharacterized LOC100384061 (LOC100384061), mRNA	-	-	-	-	gi|293332785|ref|NP_001170134.1|/0/uncharacterized protein LOC100384061 [Zea mays]
103641133	1333	57.9699	1.87864	-4.94754	2.48592e-16	Up	7.88526e-19	PREDICTED: Zea mays uncharacterized LOC103641133 (LOC103641133), mRNA	K11492|1|1e-06|53.1|mtr:MTR_5g015600|condensin-2 complex subunit G2	-	-	-	gi|670444766|ref|XP_008662726.1|/0/PREDICTED: uncharacterized protein LOC103641133 [Zea mays]
103644036	1892	21.7276	5.82113	-1.90016	0.00480863	Up	0.000139337	PREDICTED: Zea mays isoflavone 2'-hydroxylase-like (LOC103644036), mRNA	K00517|1|0.0|679|osa:4334183|[EC:1.14.-.-]	-	GO:0016491//oxidoreductase activity;GO:0005506//iron ion binding	GO:0008152//metabolic process	gi|670368419|ref|XP_008665450.1|/0/PREDICTED: isoflavone 2'-hydroxylase-like [Zea mays]
100281166	2905	795.698	304.689	-1.38489	1.95195e-14	Up	7.58603e-17	Zea mays LOC100281166 (si687013d08), mRNA	K14515|1|0.0|768|sbi:SORBI_04g006870|EIN3-binding F-box protein	-	-	-	gi|226505408|ref|NP_001147557.1|/0/LOC100281166 [Zea mays]
100274995	932	33.215	9.27545	-1.84035	0.000744166	Up	1.52686e-05	Zea mays hypothetical protein (LOC100274995), mRNA	-	-	-	-	gi|226530516|ref|NP_001142692.1|/2.16379e-42/hypothetical protein [Zea mays]
100283978	1455	183.431	73.328	-1.3228	0.00744073	Up	0.000233041	Zea mays lichenase-2 (LOC100283978), mRNA	-	GO:0031410//cytoplasmic vesicle	GO:0004553//hydrolase activity, hydrolyzing O-glycosyl compounds;GO:0043167//ion binding	GO:0044238	gi|226533548|ref|NP_001150348.1|/0/lichenase-2 precursor [Zea mays]
103636433	1631	77.688	34.5811	-1.16771	0.00262926	Up	6.73958e-05	PREDICTED: Zea mays putative F-box protein At3g23970 (LOC103636433), mRNA	-	-	-	-	gi|226533387|ref|NP_001150772.1|/0/F-box protein interaction domain containing protein [Zea mays]
100278788	2929	394.354	52.6165	-2.9059	1.15461e-06	Up	1.25709e-08	PREDICTED: Zea mays ABC transporter G family member 16 (LOC100278788), mRNA	K12843|1|0.0|781|vvi:100248403|U4/U6 small nuclear ribonucleoprotein PRP3;K05681|2|1e-50|200|cme:CMS467C|ATP-binding cassette, subfamily G (WHITE), member 2;K01990|4|1e-10|67.8|cme:CMR388C|ABC-2 type transport system ATP-binding protein;K05641|5|3e-09|62.8|ota:Ot18g01460|ATP-binding cassette, subfamily A (ABC1), member 1	GO:0043234//protein complex;GO:0044464	GO:0017111//nucleoside-triphosphatase activity;GO:0015405;GO:0032559	GO:0051234//establishment of localization	gi|670388829|ref|XP_008674853.1|/0/PREDICTED: ABC transporter G family member 16 [Zea mays]
100285530	1207	22.0263	1.78815	-3.62268	3.2965e-07	Up	3.23112e-09	Zea mays CBF-like protein (LOC100285530), mRNA	K09286|1|6e-19|93.6|ath:AT5G25810|EREBP-like factor	GO:0043231//intracellular membrane-bounded organelle	GO:0003676//nucleic acid binding;GO:0001071//nucleic acid binding transcription factor activity	GO:0006351//transcription, DNA-templated	gi|226492844|ref|NP_001151893.1|/5.77521e-100/CBF-like protein [Zea mays]
103651883	1312	36.7544	13.0447	-1.49446	0.0186318	Up	0.00073262	PREDICTED: Zea mays uncharacterized protein At2g37660, chloroplastic-like (LOC103651883), mRNA	K03018|1|3e-17|87.8|bdi:100830443|DNA-directed RNA polymerase III subunit RPC1 [EC:2.7.7.6]	-	-	-	gi|670390916|ref|XP_008675786.1|/3.19981e-115/PREDICTED: uncharacterized protein At2g37660, chloroplastic-like [Zea mays]
103654816	5162	48.3928	14.2381	-1.76503	0.000151891	Up	2.5739e-06	PREDICTED: Zea mays putative pleiotropic drug resistance protein 7 (LOC103654816), mRNA	K05681|1|5e-43|176|cme:CMS467C|ATP-binding cassette, subfamily G (WHITE), member 2;K12843|5|3e-36|153|vvi:100248403|U4/U6 small nuclear ribonucleoprotein PRP3	GO:0031224//intrinsic component of membrane	GO:0017111//nucleoside-triphosphatase activity;GO:0032559	GO:0009207;GO:0051234//establishment of localization;GO:0006950//response to stress	gi|670399947|ref|XP_008679861.1|/0/PREDICTED: putative pleiotropic drug resistance protein 7 [Zea mays]
103641461	805	8.83538	2.23026	-1.98608	0.0376642	Up	0.00183403	PREDICTED: Zea mays uncharacterized LOC103641461 (LOC103641461), ncRNA	K00111|1|6e-55|212|zma:100191950|glycerol-3-phosphate dehydrogenase [EC:1.1.5.3]	GO:0043234//protein complex	GO:0016901//oxidoreductase activity, acting on the CH-OH group of donors, quinone or similar compound as acceptor	GO:0006071//glycerol metabolic process	gi|212274307|ref|NP_001130846.1|/1.62327e-53/hypothetical protein precursor [Zea mays]
100276153	590	17.8711	5.96212	-1.58373	0.0349582	Up	0.0016633	Zea mays uncharacterized LOC100276153 (LOC100276153), mRNA	-	-	-	-	gi|226499314|ref|NP_001143480.1|/3.11128e-27/uncharacterized protein LOC100276153 [Zea mays]
103640879	1848	33.6847	9.36981	-1.846	0.000987501	Up	2.11079e-05	PREDICTED: Zea mays NAC transcription factor NAM-1 (LOC103640879), mRNA	-	-	-	-	gi|645168820|gb|AIB05932.1|/2.10338e-97/NAC transcription factor, partial [Zea mays]
103651761	995	17.6129	2.80916	-2.64842	0.00139579	Up	3.20289e-05	PREDICTED: Zea mays myb-related protein Hv33-like (LOC103651761), mRNA	K09422|1|2e-103|373|sbi:SORBI_03g004600|myb proto-oncogene protein, plant	-	-	-	gi|670390726|ref|XP_008675683.1|/3.52781e-118/PREDICTED: myb-related protein Hv33-like [Zea mays]
100286383	2350	81.4446	36.9211	-1.14137	0.00212683	Up	5.23289e-05	Zea mays receptor-like protein kinase RK20-1 (LOC100286383), mRNA	K04733|1|2e-58|226|smo:SELMODRAFT_159261|interleukin-1 receptor-associated kinase 4 [EC:2.7.11.1];K13416|3|9e-57|220|ath:AT4G33430|brassinosteroid insensitive 1-associated receptor kinase 1 [EC:2.7.10.1 2.7.11.1];K13417|5|8e-56|217|ath:AT2G13790|somatic embryogenesis receptor kinase 4 [EC:2.7.10.1 2.7.11.1]	GO:0031410//cytoplasmic vesicle	GO:0004871//signal transducer activity;GO:0004672//protein kinase activity;GO:0032559	GO:0006464//cellular protein modification process	gi|226503401|ref|NP_001152742.1|/0/receptor-like protein kinase RK20-1 precursor [Zea mays]
100275468	1208	29.375	11.7414	-1.32299	0.0259527	Up	0.00112007	Zea mays uncharacterized LOC100275468 (LOC100275468), mRNA	-	-	-	-	gi|226508508|ref|NP_001143005.1|/8.47588e-43/uncharacterized protein LOC100275468 [Zea mays]
100273345	1103	23.883	8.09983	-1.56002	0.0182133	Up	0.000712521	Zea mays germin-like protein subfamily 1 member 17 (LOC100273345), mRNA	-	GO:0005576//extracellular region;GO:0031410//cytoplasmic vesicle	GO:0046914//transition metal ion binding	-	gi|195643554|gb|ACG41245.1|/6.16586e-114/germin-like protein subfamily 1 member 17 precursor [Zea mays]
100281369	1456	28.5155	8.36851	-1.76871	0.0137537	Up	0.000495611	Zea mays glutathione S-transferase (LOC100281369), mRNA	K00799|1|5e-89|326|sbi:SORBI_03g045800|glutathione S-transferase [EC:2.5.1.18]	-	GO:0016740//transferase activity	-	gi|226500262|ref|NP_001147759.1|/1.03954e-101/glutathione S-transferase [Zea mays]
100194091	1144	44.6729	21.3948	-1.06214	0.0351903	Up	0.00168283	Zea mays LOC100194091 (cl32321_1), mRNA	-	-	-	-	gi|212721832|ref|NP_001132617.1|/9.5552e-41/uncharacterized protein LOC100194091 precursor [Zea mays]
100382042	1591	14.903	3.65835	-2.02634	0.00744358	Up	0.000233343	Zea mays putative D-mannose binding lectin domain related protein (LOC100382042), mRNA	-	-	GO:0030246//carbohydrate binding	-	gi|293335409|ref|NP_001168278.1|/0/putative D-mannose binding lectin domain related protein precursor [Zea mays]
103632702	863	27.7423	2.09243	-3.72884	1.93822e-08	Up	1.55638e-10	PREDICTED: Zea mays uncharacterized LOC103632702 (LOC103632702), ncRNA	K11492|1|5e-07|53.1|mtr:MTR_5g015600|condensin-2 complex subunit G2	-	-	-	gi|670385777|ref|XP_008673690.1|/2.53535e-95/PREDICTED: uncharacterized protein LOC103649739 [Zea mays]
100276232	1048	14.5756	2.81206	-2.37386	0.00402669	Up	0.000111731	PREDICTED: Zea mays hypothetical protein (LOC100276232), transcript variant X2, mRNA	-	-	GO:0043169//cation binding;GO:0043169//cation binding	GO:0006812//cation transport;GO:0006812//cation transport	gi|670383555|ref|XP_008672581.1|/1.27429e-127/PREDICTED: hypothetical protein isoform X1 [Zea mays]
100170237	1113	247.589	93.4113	-1.40628	2.33421e-11	Up	1.25402e-13	Zea mays LOC100170237 (pco064225), mRNA	-	-	GO:0005488//binding;GO:0004518//nuclease activity	GO:0006259//DNA metabolic process	gi|194306597|ref|NP_001123591.1|/1.77322e-169/putative bifunctional nuclease precursor [Zea mays]
100283910	2065	363.535	172.984	-1.07146	9.0723e-06	Up	1.18738e-07	Zea mays LOC100283910 (pco110312), mRNA	K12347|1|0.0|874|zma:100283910|natural resistance-associated macrophage protein	GO:0044464	-	GO:0051234//establishment of localization	gi|226532880|ref|NP_001150280.1|/0/LOC100283910 [Zea mays]
100280524	651	105.262	28.8181	-1.86894	4.53152e-05	Up	6.79844e-07	Zea mays adhesive/proline-rich protein (LOC100280524), mRNA	-	-	-	-	-
103654457	2134	70.5344	34.1775	-1.04528	0.0174853	Up	0.000677045	PREDICTED: Zea mays WEB family protein At3g02930, chloroplastic-like (LOC103654457), transcript variant X3, mRNA	K09291|1|6e-07|54.7|rcu:RCOM_1128370|nucleoprotein TPR;K13173|3|4e-06|52.0|mtr:MTR_2g007150|arginine and glutamate-rich protein 1;K10405|4|4e-06|52.0|ota:Ot10g00670|kinesin family member C1	-	-	-	gi|670399058|ref|XP_008679507.1|/0/PREDICTED: WEB family protein At3g02930, chloroplastic-like isoform X1 [Zea mays]
100284969	1392	268.689	117.296	-1.19579	1.14867e-07	Up	1.03398e-09	Zea mays sucrose responsive element binding protein (LOC100284969), mRNA	K09422|1|1e-106|384|zma:100284969|myb proto-oncogene protein, plant	GO:0043231//intracellular membrane-bounded organelle	GO:0003676//nucleic acid binding	-	gi|226503595|ref|NP_001151336.1|/4.22657e-105/sucrose responsive element binding protein [Zea mays]
100283781	1598	969.59	419.633	-1.20825	2.02291e-21	Up	4.3019e-24	PREDICTED: Zea mays LOC100283781 (cl31697_1), transcript variant X1, mRNA	K01363|1|3e-163|573|bdi:100830781|cathepsin B [EC:3.4.22.1]	-	GO:0004175//endopeptidase activity;GO:0004175//endopeptidase activity	GO:0019222//regulation of metabolic process;GO:0019538//protein metabolic process;GO:0019222//regulation of metabolic process;GO:0019538//protein metabolic process	gi|670421202|ref|XP_008651490.1|/0/PREDICTED: LOC100283781 isoform X1 [Zea mays]
100285302	854	557.268	207.569	-1.42478	2.50263e-24	Up	4.14792e-27	Zea mays metal ion binding protein (LOC100285302), mRNA	K07213|1|2e-11|67.8|bdi:100823139|copper chaperone	-	GO:0043169//cation binding	GO:0006812//cation transport	gi|226530499|ref|NP_001151667.1|/7.27031e-79/metal ion binding protein [Zea mays]
103628869	890	21.3767	2.52042	-3.08431	4.49552e-05	Up	6.70589e-07	PREDICTED: Zea mays uncharacterized LOC103628869 (LOC103628869), mRNA	-	-	-	-	gi|670412130|ref|XP_008647213.1|/5.27863e-59/PREDICTED: uncharacterized protein LOC103628869 [Zea mays]
100282473	1273	316.544	145.975	-1.11669	6.91396e-09	Up	5.19623e-11	PREDICTED: Zea mays MTD1 (LOC100282473), transcript variant X1, mRNA	-	-	-	-	gi|670421144|ref|XP_008651453.1|/1.35861e-86/PREDICTED: MTD1 isoform X1 [Zea mays]
103643710	1604	93.9714	18.4696	-2.34707	0.000177566	Up	3.06988e-06	PREDICTED: Zea mays leucine-rich repeat extensin-like protein 6 (LOC103643710), mRNA	K00924|1|2e-30|132|aly:ARALYDRAFT_473063|[EC:2.7.1.-];K13420|5|1e-29|129|osa:4337016|LRR receptor-like serine/threonine-protein kinase FLS2 [EC:2.7.11.1]	GO:0031410//cytoplasmic vesicle	-	-	gi|414871819|tpg|DAA50376.1|/0/TPA: leucine-rich repeat (LRR) family protein [Zea mays]
100273093	1588	80.9769	37.5371	-1.10919	0.0243273	Up	0.00103096	Zea mays uncharacterized LOC100273093 (LOC100273093), mRNA	K01087|1|0.0|691|zma:100273093|trehalose 6-phosphate phosphatase [EC:3.1.3.12]	-	-	GO:0005991//trehalose metabolic process	gi|226504186|ref|NP_001141014.1|/0/uncharacterized protein LOC100273093 [Zea mays]
100286091	1075	102.094	47.265	-1.11105	0.00284246	Up	7.39979e-05	Zea mays LOC100286091 (pco131734), mRNA	K00588|1|4e-75|280|aly:ARALYDRAFT_912997|caffeoyl-CoA O-methyltransferase [EC:2.1.1.104]	-	GO:0008168//methyltransferase activity	GO:0006730//one-carbon metabolic process	gi|413925228|gb|AFW65160.1|/1.00695e-129/caffeoyl-CoA O-methyltransferase 1 [Zea mays]
100382270	2106	105.366	48.3005	-1.1253	0.000192875	Up	3.36763e-06	PREDICTED: Zea mays putative cytochrome P450 superfamily protein (LOC100382270), transcript variant X1, mRNA	K15639|1|0.0|659|ath:AT2G26710|cytochrome P450, family 734, subfamily A, polypeptide 1 (PHYB activation tagged suppressor 1) [EC:1.14.-.-];K10717|3|1e-93|342|vvi:100258332|cytokinin trans-hydroxylase	-	GO:0016491//oxidoreductase activity;GO:0005506//iron ion binding;GO:0016491//oxidoreductase activity;GO:0005506//iron ion binding	GO:0008152//metabolic process;GO:0008152//metabolic process	gi|670384571|ref|XP_008673122.1|/0/PREDICTED: putative cytochrome P450 superfamily protein isoform X1 [Zea mays]
103644195	1891	297.245	55.5384	-2.4201	1.31435e-10	Up	7.91765e-13	PREDICTED: Zea mays uncharacterized LOC103644195 (LOC103644195), mRNA	K08900|1|2e-138|491|sbi:SORBI_01g034560|mitochondrial chaperone BCS1	-	GO:0032559;GO:0016462//pyrophosphatase activity	-	gi|670368799|ref|XP_008665611.1|/0/PREDICTED: uncharacterized protein LOC103644195 [Zea mays]
542491	872	9.98635	2.06179	-2.27606	0.0078929	Up	0.000249459	Zea mays glutathione transferase35 (gst35), mRNA	K00799|1|7e-90|328|zma:100192043|glutathione S-transferase [EC:2.5.1.18]	GO:0044424	GO:0016765//transferase activity, transferring alkyl or aryl (other than methyl) groups	-	gi|162459446|ref|NP_001105511.1|/7.19667e-130/glutathione transferase35 [Zea mays]
103641922	1461	263.942	2.57658	-6.67862	8.67318e-36	Up	6.93974e-39	PREDICTED: Zea mays uncharacterized LOC103641922 (LOC103641922), mRNA	K11492|1|4e-07|54.7|mtr:MTR_5g015600|condensin-2 complex subunit G2	-	-	-	gi|670374819|ref|XP_008668772.1|/0/PREDICTED: uncharacterized protein LOC103645833 [Zea mays]
100275282	831	165.804	22.0817	-2.90855	1.04642e-17	Up	2.96037e-20	Zea mays LOC100275282 (si829009d02d), mRNA	-	-	-	-	gi|226530497|ref|NP_001142877.1|/4.66335e-83/uncharacterized protein LOC100275282 [Zea mays]
100280544	877	31.1988	10.3347	-1.59399	0.00922986	Up	0.000302791	Zea mays auxin-inducible protein (LOC100280544), mRNA	-	-	-	-	gi|351735919|gb|AEQ59625.1|/7.95509e-36/auxin regulated gene involved in organ size 4 [Zea mays]
100273068	1816	365.7	161.709	-1.17726	2.07674e-10	Up	1.26999e-12	PREDICTED: Zea mays LOC100273068 (pco107465a), transcript variant X4, mRNA	K15356|1|5e-72|270|ppp:PHYPADRAFT_208148|GDP-mannose transporter	GO:0031224//intrinsic component of membrane;GO:0031224//intrinsic component of membrane;GO:0031224//intrinsic component of membrane;GO:0031224//intrinsic component of membrane;GO:0031224//intrinsic component of membrane	-	-	gi|670358843|ref|XP_008667323.1|/1.22518e-177/PREDICTED: uncharacterized protein LOC100273068 isoform X2 [Zea mays]
100276913	905	32.612	14.473	-1.17204	0.0460505	Up	0.00237003	Zea mays uncharacterized LOC100276913 (LOC100276913), mRNA	-	-	-	-	gi|226533110|ref|NP_001144082.1|/2.36922e-46/uncharacterized protein LOC100276913 precursor [Zea mays]
100285494	1775	312.279	137.535	-1.18304	0.0171482	Up	0.000657624	PREDICTED: Zea mays serine carboxypeptidase F13S12.6 (LOC100285494), transcript variant X1, mRNA	K13289|1|0.0|506|pop:POPTR_551354|cathepsin A (carboxypeptidase C) [EC:3.4.16.5]	-	GO:0004180//carboxypeptidase activity;GO:0004180//carboxypeptidase activity	GO:0019538//protein metabolic process;GO:0019538//protein metabolic process	gi|670393919|ref|XP_008677381.1|/0/PREDICTED: serine carboxypeptidase F13S12.6 isoform X1 [Zea mays]
103651542	2896	40.9905	11.9678	-1.77613	0.00119606	Up	2.63179e-05	PREDICTED: Zea mays putative methyltransferase DDB_G0268948 (LOC103651542), transcript variant X2, mRNA	-	-	GO:0016741;GO:0016741	GO:0006730//one-carbon metabolic process;GO:0006730//one-carbon metabolic process	gi|670390129|ref|XP_008675410.1|/2.52022e-143/PREDICTED: putative methyltransferase DDB_G0268948 isoform X1 [Zea mays]
100278401	2149	240.787	113.591	-1.08391	2.87749e-07	Up	2.7793e-09	PREDICTED: Zea mays uncharacterized LOC100278401 (LOC100278401), transcript variant X1, mRNA	-	-	-	-	gi|670427990|ref|XP_008654752.1|/8.93212e-124/PREDICTED: uncharacterized protein LOC100278401 isoform X1 [Zea mays]
103634749	1199	40.6817	15.9299	-1.35264	0.0189544	Up	0.000751265	PREDICTED: Zea mays leucine-rich repeat extensin-like protein 1 (LOC103634749), mRNA	-	-	-	-	gi|413947172|gb|AFW79821.1|/1.17501e-28/sulfated surface glycoprotein 185 [Zea mays]
103632940	1407	285.316	80.4804	-1.82585	0.0097071	Up	0.000321776	PREDICTED: Zea mays cinnamoyl-CoA reductase 2-like (LOC103632940), mRNA	K09753|1|4e-70|263|pop:POPTR_814849|cinnamoyl-CoA reductase [EC:1.2.1.44]	-	GO:0048037//cofactor binding	GO:0008152//metabolic process	gi|670424298|ref|XP_008652870.1|/0/PREDICTED: cinnamoyl-CoA reductase 2-like [Zea mays]
100277403	1427	39.4969	16.8493	-1.22905	0.0398518	Up	0.00198268	PREDICTED: Zea mays hypothetical protein (LOC100277403), transcript variant X1, mRNA	-	-	-	-	gi|226502078|ref|NP_001144442.1|/0/hypothetical protein [Zea mays]
103641068	1191	84.8138	32.8675	-1.36764	0.00103257	Up	2.22484e-05	PREDICTED: Zea mays uncharacterized LOC103641068 (LOC103641068), transcript variant X2, ncRNA	-	-	-	-	-
100383538	1163	187.613	93.6254	-1.00279	0.00404161	Up	0.00011226	Zea mays hypothetical protein (LOC100383538), mRNA	-	-	-	-	-
103646714	1664	9.92448	1.50399	-2.72219	0.000939041	Up	1.98574e-05	PREDICTED: Zea mays U-box domain-containing protein 33-like (LOC103646714), mRNA	K04733|1|3e-39|161|smo:SELMODRAFT_230241|interleukin-1 receptor-associated kinase 4 [EC:2.7.11.1];K00924|3|5e-38|157|aly:ARALYDRAFT_485972|[EC:2.7.1.-];K05658|4|5e-38|157|vvi:100262734|ATP-binding cassette, subfamily B (MDR/TAP), member 1	-	GO:0004672//protein kinase activity;GO:0032559	GO:0006464//cellular protein modification process	gi|670377017|ref|XP_008669631.1|/0/PREDICTED: U-box domain-containing protein 33-like [Zea mays]
103638622	3072	426.117	203.68	-1.06494	5.71713e-05	Up	8.77322e-07	PREDICTED: Zea mays U-box domain-containing protein 34-like (LOC103638622), mRNA	K00924|1|5e-42|171|aly:ARALYDRAFT_485972|[EC:2.7.1.-];K04733|2|1e-41|170|smo:SELMODRAFT_33807|interleukin-1 receptor-associated kinase 4 [EC:2.7.11.1];K05658|3|2e-41|169|vvi:100262734|ATP-binding cassette, subfamily B (MDR/TAP), member 1;K13429|4|4e-41|168|zma:100279924|chitin elicitor receptor kinase 1	GO:0043234//protein complex;GO:0043231//intracellular membrane-bounded organelle	GO:0004672//protein kinase activity;GO:0019787//small conjugating protein transferase activity;GO:0032559	GO:0050896//response to stimulus;GO:0032446//protein modification by small protein conjugation	gi|670438434|ref|XP_008659702.1|/0/PREDICTED: U-box domain-containing protein 34-like [Zea mays]
103627878	2021	23.5131	7.75822	-1.59967	0.0338674	Up	0.00159882	PREDICTED: Zea mays protein CUP-SHAPED COTYLEDON 3-like (LOC103627878), mRNA	-	-	-	-	gi|670410566|ref|XP_008646406.1|/2.02077e-149/PREDICTED: protein CUP-SHAPED COTYLEDON 3-like [Zea mays]
103627170	2230	11.7839	1.48077	-2.9924	0.000122272	Up	2.03705e-06	PREDICTED: Zea mays probable glucuronosyltransferase Os05g0559600 (LOC103627170), transcript variant X4, mRNA	-	GO:0044464;GO:0044464;GO:0044464;GO:0044464	GO:0015020//glucuronosyltransferase activity;GO:0015020//glucuronosyltransferase activity;GO:0015020//glucuronosyltransferase activity;GO:0015020//glucuronosyltransferase activity	-	gi|670365975|ref|XP_008664354.1|/3.09482e-163/PREDICTED: probable glucuronosyltransferase Os05g0559600 [Zea mays]
100281075	2153	50.2958	21.7794	-1.20748	0.0060172	Up	0.000181579	Zea mays ubiquitin-protein ligase (LOC100281075), mRNA	K08332|1|2e-08|59.3|vcn:VOLCADRAFT_41528|vacuolar protein 8	GO:0043234//protein complex;GO:0043231//intracellular membrane-bounded organelle	GO:0019787//small conjugating protein transferase activity	GO:0032446//protein modification by small protein conjugation	gi|226531115|ref|NP_001147466.1|/0/ubiquitin-protein ligase [Zea mays]
103650987	1863	32.6529	14.4352	-1.17762	0.0398518	Up	0.00198165	PREDICTED: Zea mays GABA transporter 1 (LOC103650987), mRNA	K14209|1|4e-08|58.5|ppp:PHYPADRAFT_144039|solute carrier family 36 (proton-coupled amino acid transporter);K13946|2|4e-07|55.1|smo:SELMODRAFT_176094|auxin influx carrier (AUX1 LAX family);K15015|3|1e-06|53.5|cre:CHLREDRAFT_196429|solute carrier family 32 (vesicular inhibitory amino acid transporter)	GO:0031224//intrinsic component of membrane	GO:0022804	GO:0015837//amine transport	gi|670388710|ref|XP_008674807.1|/0/PREDICTED: GABA transporter 1 [Zea mays]
103641916	3231	237.582	103.245	-1.20235	2.63903e-08	Up	2.17192e-10	PREDICTED: Zea mays helicase sen1-like (LOC103641916), mRNA	K14326|1|2e-113|409|osa:4349244|regulator of nonsense transcripts 1 [EC:3.6.4.-]	-	-	-	gi|670446473|ref|XP_008663447.1|/0/PREDICTED: helicase sen1-like [Zea mays]
103651685	1681	6.60324	1.32471	-2.3175	0.00965764	Up	0.000319309	PREDICTED: Zea mays uncharacterized LOC103651685 (LOC103651685), mRNA	K11492|1|8e-06|50.4|mtr:MTR_5g015600|condensin-2 complex subunit G2	-	-	-	gi|670390595|ref|XP_008675616.1|/0/PREDICTED: uncharacterized protein LOC103651685 [Zea mays]
100192007	1642	76.421	19.5698	-1.96534	2.3835e-06	Up	2.82664e-08	PREDICTED: Zea mays putative bZIP transcription factor superfamily protein isoform 1 (LOC100192007), transcript variant X5, mRNA	K14431|1|0.0|664|zma:100192007|transcription factor TGA	GO:0043231//intracellular membrane-bounded organelle;GO:0043231//intracellular membrane-bounded organelle;GO:0043231//intracellular membrane-bounded organelle;GO:0043231//intracellular membrane-bounded organelle;GO:0043231//intracellular membrane-bounded organelle;GO:0043231//intracellular membrane-bounded organelle	GO:0003677//DNA binding;GO:0001071//nucleic acid binding transcription factor activity;GO:0005515//protein binding;GO:0003677//DNA binding;GO:0001071//nucleic acid binding transcription factor activity;GO:0005515//protein binding;GO:0003677//DNA binding;GO:0001071//nucleic acid binding transcription factor activity;GO:0005515//protein binding;GO:0003677//DNA binding;GO:0001071//nucleic acid bindi…	GO:0006351//transcription, DNA-templated;GO:0006351//transcription, DNA-templated;GO:0006351//transcription, DNA-templated;GO:0006351//transcription, DNA-templated;GO:0006351//transcription, DNA-templated;GO:0006351//transcription, DNA-templated	gi|645165240|gb|AIB04435.1|/0/bZIP transcription factor, partial [Zea mays]
100278708	1054	56.2145	20.2945	-1.46986	0.0027729	Up	7.17117e-05	Zea mays hypothetical protein (LOC100278708), mRNA	-	GO:0043231//intracellular membrane-bounded organelle	-	-	gi|226530900|ref|NP_001145367.1|/6.75884e-115/hypothetical protein [Zea mays]
103643789	1498	39.5939	9.28096	-2.09293	0.000121819	Up	2.02254e-06	PREDICTED: Zea mays nicotianamine synthase 3-like (LOC103643789), mRNA	K05953|1|3e-131|466|sbi:SORBI_02g043670|nicotianamine synthase [EC:2.5.1.43]	-	GO:0016765//transferase activity, transferring alkyl or aryl (other than methyl) groups	GO:0018130;GO:0000041//transition metal ion transport	gi|20387260|dbj|BAB91326.1|/3.76657e-147/nicotianamine synthase 3 [Zea mays]
103644451	1248	17.4015	1.61683	-3.42797	2.27525e-06	Up	2.67875e-08	PREDICTED: Zea mays uncharacterized LOC103644451 (LOC103644451), mRNA	-	-	-	-	gi|670369389|ref|XP_008665876.1|/2.23884e-179/PREDICTED: uncharacterized protein LOC103644451 [Zea mays]
100382230	952	23.2438	7.31094	-1.66872	0.0198253	Up	0.000800104	Zea mays hypothetical protein (LOC100382230), mRNA	-	GO:0031410//cytoplasmic vesicle	GO:0046914//transition metal ion binding	-	gi|293333579|ref|NP_001168456.1|/1.7688e-63/uncharacterized protein LOC100382230 precursor [Zea mays]
100284895	1907	73.0189	28.9084	-1.33678	0.000205348	Up	3.61475e-06	Zea mays D-erythro-sphingosine kinase/ diacylglycerol kinase (LOC100284895), mRNA	K04718|1|0.0|914|zma:100284895|sphingosine kinase [EC:2.7.1.91]	-	GO:0016301//kinase activity	GO:0007186//G-protein coupled receptor signaling pathway;GO:0006796//phosphate-containing compound metabolic process	gi|226532433|ref|NP_001151262.1|/0/D-erythro-sphingosine kinase/ diacylglycerol kinase [Zea mays]
100191778	1661	113.867	46.8094	-1.28248	2.0075e-05	Up	2.7995e-07	Zea mays uncharacterized LOC100191778 (LOC100191778), mRNA	K00924|1|7e-13|73.9|ath:AT5G22850|[EC:2.7.1.-]	GO:0031410//cytoplasmic vesicle	GO:0004175//endopeptidase activity	GO:0019538//protein metabolic process	gi|212275300|ref|NP_001130675.1|/0/uncharacterized protein LOC100191778 precursor [Zea mays]
103653413	3256	119.232	16.2923	-2.87151	3.45013e-11	Up	1.92254e-13	PREDICTED: Zea mays ABC transporter A family member 7-like (LOC103653413), mRNA	K05641|1|5e-61|234|ota:Ot18g01460|ATP-binding cassette, subfamily A (ABC1), member 1;K05643|3|2e-59|229|olu:OSTLU_42103|ATP-binding cassette, subfamily A (ABC1), member 3	GO:0044464	GO:0017111//nucleoside-triphosphatase activity;GO:0032559	GO:0009207	gi|670396594|ref|XP_008678547.1|/0/PREDICTED: ABC transporter A family member 7-like [Zea mays]
103626276	1386	219.43	10.1709	-4.43124	5.8781e-38	Up	4.36734e-41	PREDICTED: Zea mays uncharacterized LOC103626276 (LOC103626276), mRNA	K10293|1|1e-07|56.2|zma:100501928|F-box protein 7	-	-	-	gi|670406719|ref|XP_008644887.1|/0/PREDICTED: uncharacterized protein LOC103626276 [Zea mays]
100283060	1701	307.596	141.298	-1.1223	4.26507e-11	Up	2.41322e-13	Zea mays ethylene response factor (EREB202), mRNA	K09286|1|7e-69|259|zma:100284306|EREBP-like factor	-	-	GO:0006351//transcription, DNA-templated	gi|226502086|ref|NP_001149434.1|/1.97113e-179/ethylene response factor [Zea mays]
103650939	1627	119.553	12.9795	-3.20334	2.0987e-17	Up	6.11726e-20	PREDICTED: Zea mays putative F-box protein At3g23970 (LOC103650939), mRNA	-	-	-	-	gi|670388610|ref|XP_008674764.1|/0/PREDICTED: putative F-box protein At3g23970 [Zea mays]
103640449	2159	63.3349	1.92039	-5.04353	3.66657e-17	Up	1.10016e-19	PREDICTED: Zea mays uncharacterized LOC103640449 (LOC103640449), mRNA	-	-	-	-	gi|670399852|ref|XP_008679825.1|/4.85081e-152/PREDICTED: uncharacterized protein LOC103654787 [Zea mays]
103636988	759	5.70548	1.24748	-2.19333	0.0173231	Up	0.000665987	PREDICTED: Zea mays uncharacterized LOC103636988 (LOC103636988), mRNA	K11492|1|3e-06|50.4|mtr:MTR_5g015600|condensin-2 complex subunit G2	-	-	-	gi|670433993|ref|XP_008657501.1|/7.12929e-149/PREDICTED: uncharacterized protein LOC103636988 [Zea mays]
103638141	2592	78.9332	32.7243	-1.27027	0.0154681	Up	0.000577724	PREDICTED: Zea mays putative endo-1,3(4)-beta-glucanase 2 (LOC103638141), mRNA	K01057|1|8e-14|77.8|gmx:100804571|6-phosphogluconolactonase [EC:3.1.1.31]	-	GO:0004553//hydrolase activity, hydrolyzing O-glycosyl compounds	GO:0009056//catabolic process	gi|670437485|ref|XP_008659345.1|/0/PREDICTED: LOW QUALITY PROTEIN: putative endo-1,3(4)-beta-glucanase 2 [Zea mays]
100282311	1226	735.823	346.574	-1.08619	1.10673e-10	Up	6.57829e-13	Zea mays beta-expansin 1a (LOC100282311), mRNA	-	GO:0031410//cytoplasmic vesicle	-	GO:0000003//reproduction	gi|226494269|ref|NP_001148695.1|/3.28885e-135/beta-expansin 1a precursor [Zea mays]
100282076	1527	229.119	78.3417	-1.54825	2.36229e-07	Up	2.24118e-09	Zea mays lichenase-2 (LOC100282076), mRNA	-	GO:0031410//cytoplasmic vesicle	GO:0004553//hydrolase activity, hydrolyzing O-glycosyl compounds;GO:0043167//ion binding	GO:0044238	gi|226494275|ref|NP_001148461.1|/2.47868e-178/lichenase-2 precursor [Zea mays]
100275312	831	10.9623	2.80444	-1.96676	0.0291194	Up	0.00129645	PREDICTED: Zea mays uncharacterized LOC100275312 (LOC100275312), ncRNA	-	-	-	-	gi|414884811|tpg|DAA60825.1|/1.74409e-45/TPA: hypothetical protein ZEAMMB73_230012 [Zea mays]
103633355	1253	62.7758	24.1015	-1.38109	0.00448819	Up	0.000127743	PREDICTED: Zea mays homeobox-leucine zipper protein HOX14-like (LOC103633355), mRNA	K09338|1|1e-16|85.9|aly:ARALYDRAFT_490960|homeobox-leucine zipper protein	-	-	-	gi|670425265|ref|XP_008653286.1|/6.4802e-94/PREDICTED: homeobox-leucine zipper protein HOX14-like [Zea mays]
103630354	1461	45.5429	20.5151	-1.15054	0.0301392	Up	0.00136544	PREDICTED: Zea mays uncharacterized LOC103630354 (LOC103630354), ncRNA	-	GO:0043231//intracellular membrane-bounded organelle	GO:0015020//glucuronosyltransferase activity	-	gi|670447664|ref|XP_008664032.1|/2.78989e-101/PREDICTED: uncharacterized protein LOC103642558 [Zea mays]
100274244	1488	289.701	133.534	-1.11736	5.34688e-06	Up	6.72295e-08	Zea mays hypothetical protein (LOC100274244), mRNA	-	-	-	-	gi|195641696|gb|ACG40316.1|/5.35802e-77/SRC2 [Zea mays]
103638396	1322	27.3462	9.80149	-1.48027	0.0446716	Up	0.00228033	PREDICTED: Zea mays uncharacterized LOC103638396 (LOC103638396), transcript variant X2, mRNA	-	-	-	-	gi|670438010|ref|XP_008659552.1|/4.78155e-86/PREDICTED: uncharacterized protein LOC103638396 isoform X2 [Zea mays]
100283833	1362	318.429	111.182	-1.51805	1.38454e-07	Up	1.27004e-09	Zea mays LOC100283833 (cl21519_1), mRNA	-	GO:0043231//intracellular membrane-bounded organelle	-	-	gi|226531063|ref|NP_001150203.1|/1.22535e-125/LOC100283833 [Zea mays]
103628951	1278	78.0228	13.7772	-2.50161	0.00354912	Up	9.5674e-05	PREDICTED: Zea mays pleckstrin homology domain-containing family A member 8-like (LOC103628951), transcript variant X2, misc_RNA	-	GO:0044424;GO:0044424	GO:0005319//lipid transporter activity;GO:0008289//lipid binding;GO:0005319//lipid transporter activity;GO:0008289//lipid binding	GO:0006869//lipid transport;GO:0006869//lipid transport	gi|670414287|ref|XP_008648360.1|/4.25451e-109/PREDICTED: pleckstrin homology domain-containing family A member 8-like [Zea mays]
103646038	2409	517.582	203.035	-1.35006	6.76664e-06	Up	8.60478e-08	PREDICTED: Zea mays scarecrow-like protein 8 (LOC103646038), mRNA	K14494|1|9e-28|124|smo:SELMODRAFT_437369|DELLA protein	-	-	-	gi|645167696|gb|AIB05466.1|/0/GRAS transcription factor, partial [Zea mays]
103642146	685	44.6871	21.3435	-1.06606	0.0311785	Up	0.00142822	PREDICTED: Zea mays uncharacterized LOC103642146 (LOC103642146), mRNA	-	-	-	-	gi|670446997|ref|XP_008663683.1|/8.27338e-71/PREDICTED: uncharacterized protein LOC103642146 [Zea mays]
100383521	2049	235.356	26.0099	-3.17771	9.14971e-21	Up	2.11787e-23	Zea mays putative AMP-dependent synthetase and ligase superfamily protein (LOC100383521), mRNA	K00666|1|7e-178|622|sbi:SORBI_10g012080|fatty-acyl-CoA synthase [EC:6.2.1.-];K01904|2|2e-33|142|bdi:100845934|4-coumarate--CoA ligase [EC:6.2.1.12]	-	-	-	gi|293337111|ref|NP_001169640.1|/0/uncharacterized protein LOC100383521 [Zea mays]
103630335	1406	67.447	2.70022	-4.6426	3.445e-16	Up	1.12228e-18	PREDICTED: Zea mays uncharacterized LOC103630335 (LOC103630335), transcript variant X2, mRNA	K11492|1|2e-07|54.7|mtr:MTR_5g015600|condensin-2 complex subunit G2	-	-	-	gi|670374819|ref|XP_008668772.1|/0/PREDICTED: uncharacterized protein LOC103645833 [Zea mays]
103633426	2512	392.479	188.753	-1.05612	6.52717e-06	Up	8.2816e-08	PREDICTED: Zea mays protein STRUBBELIG-RECEPTOR FAMILY 6-like (LOC103633426), transcript variant X2, mRNA	K13430|1|8e-62|237|pop:POPTR_413452|serine/threonine-protein kinase PBS1 [EC:2.7.11.1]	GO:0031224//intrinsic component of membrane;GO:0031224//intrinsic component of membrane	GO:0016301//kinase activity;GO:0032559;GO:0016301//kinase activity;GO:0032559	GO:0006464//cellular protein modification process;GO:0006464//cellular protein modification process	gi|670425402|ref|XP_008653345.1|/0/PREDICTED: protein STRUBBELIG-RECEPTOR FAMILY 6-like isoform X1 [Zea mays]
100193279	1269	31.8274	2.12555	-3.90436	1.59787e-08	Up	1.25569e-10	Zea mays uncharacterized LOC100193279 (LOC100193279), mRNA	K00016|1|0.0|637|zma:100193279|L-lactate dehydrogenase [EC:1.1.1.27]	GO:0044424	GO:0004457//lactate dehydrogenase activity	GO:0050896//response to stimulus;GO:0006007//glucose catabolic process	gi|212724068|ref|NP_001131896.1|/0/uncharacterized LOC100193279 [Zea mays]
103649273	1973	12.1208	1.48203	-3.03184	8.8492e-05	Up	1.41864e-06	PREDICTED: Zea mays glutathione S-transferase T3-like (LOC103649273), mRNA	-	-	-	-	gi|670382100|ref|XP_008671799.1|/0/PREDICTED: glutathione S-transferase T3-like [Zea mays]
100275817	939	73.1049	11.1559	-2.71217	1.7856e-09	Up	1.24503e-11	Zea mays hypothetical protein (LOC100275817), mRNA	-	-	-	-	gi|226507130|ref|NP_001143283.1|/2.059e-40/hypothetical protein [Zea mays]
100284300	1116	344.802	166.748	-1.0481	6.06194e-07	Up	6.35746e-09	Zea mays LOC100284300 (cl24227_1), mRNA	-	-	-	-	gi|226504484|ref|NP_001150667.1|/8.3338e-26/LOC100284300 [Zea mays]
103636104	1673	8.36743	1.48422	-2.49508	0.00374816	Up	0.000102717	PREDICTED: Zea mays cytochrome P450 72A14-like (LOC103636104), mRNA	K15639|1|9e-106|382|aly:ARALYDRAFT_901457|cytochrome P450, family 734, subfamily A, polypeptide 1 (PHYB activation tagged suppressor 1) [EC:1.14.-.-];K15638|3|4e-105|380|aly:ARALYDRAFT_494050|cytochrome P450, family 72, subfamily C, polypeptide 1;K10717|5|1e-84|312|osa:9269428|cytokinin trans-hydroxylase	-	GO:0016491//oxidoreductase activity;GO:0005506//iron ion binding	GO:0008152//metabolic process	gi|670432254|ref|XP_008656689.1|/0/PREDICTED: cytochrome P450 72A14-like [Zea mays]
103637672	981	5.41332	1.22777	-2.14047	0.0216942	Up	0.00089713	PREDICTED: Zea mays uncharacterized LOC103637672 (LOC103637672), ncRNA	-	-	GO:0016740//transferase activity	-	gi|414884791|tpg|DAA60805.1|/6.61213e-69/TPA: hypothetical protein ZEAMMB73_626221 [Zea mays]
103633337	1642	31.4947	12.9227	-1.2852	0.0387985	Up	0.00191411	PREDICTED: Zea mays trichohyalin-like (LOC103633337), mRNA	-	-	-	-	gi|670425238|ref|XP_008653277.1|/3.953e-169/PREDICTED: trichohyalin-like [Zea mays]
103631699	2797	27.9374	3.92367	-2.83192	2.02191e-06	Up	2.32848e-08	PREDICTED: Zea mays uncharacterized LOC103631699 (LOC103631699), mRNA	-	-	-	-	gi|670361964|ref|XP_008650921.1|/0/PREDICTED: uncharacterized protein LOC103631699 [Zea mays]
100191824	822	57.6214	15.3623	-1.90721	0.00184755	Up	4.41377e-05	Zea mays blue copper protein (LOC100191824), mRNA	-	-	-	-	gi|212274711|ref|NP_001130720.1|/1.93743e-49/uncharacterized protein LOC100191824 precursor [Zea mays]
103641862	2671	42.9197	19.3886	-1.14643	0.0321171	Up	0.00148682	PREDICTED: Zea mays 5'-3' exoribonuclease 4-like (LOC103641862), transcript variant X3, mRNA	K12619|1|0.0|1060|sbi:SORBI_05g001880|5'-3' exoribonuclease 2 [EC:3.1.13.-]	GO:0043231//intracellular membrane-bounded organelle;GO:0043231//intracellular membrane-bounded organelle;GO:0043231//intracellular membrane-bounded organelle	-	-	gi|670446354|ref|XP_008663397.1|/0/PREDICTED: 5'-3' exoribonuclease 4-like isoform X3 [Zea mays]
100284239	920	939.253	188.365	-2.31798	7.6259e-20	Up	1.89591e-22	Zea mays mitochondria fission 1 protein (LOC100284239), mRNA	-	-	-	-	gi|226533504|ref|NP_001150606.1|/9.17919e-78/mitochondria fission 1 protein [Zea mays]
103632960	1086	47.5231	5.18874	-3.19517	1.20366e-07	Up	1.08692e-09	PREDICTED: Zea mays ethylene-responsive transcription factor 11-like (LOC103632960), mRNA	K09286|1|1e-16|85.5|ath:AT1G43160|EREBP-like factor	-	-	-	gi|645167377|gb|AIB05330.1|/8.17824e-87/AP2-EREBP transcription factor, partial [Zea mays]
100281353	1305	82.5503	15.6758	-2.39674	0.00580906	Up	0.00017397	Zea mays transposon protein (LOC100281353), mRNA	K00540|1|8e-123|438|osa:4336874|[EC:1.-.-.-]	GO:0031967;GO:0043231//intracellular membrane-bounded organelle;GO:0031224//intrinsic component of membrane	GO:0043169//cation binding;GO:0003824//catalytic activity	GO:0032501//multicellular organismal process;GO:0006091//generation of precursor metabolites and energy	gi|226498802|ref|NP_001147743.1|/2.63888e-170/transposon protein [Zea mays]
103652531	3276	290.323	53.1022	-2.45081	9.29528e-23	Up	1.7e-25	PREDICTED: Zea mays ABC transporter B family member 4-like (LOC103652531), mRNA	K05658|1|0.0|1602|sbi:SORBI_03g032030|ATP-binding cassette, subfamily B (MDR/TAP), member 1	GO:0031224//intrinsic component of membrane	GO:0017111//nucleoside-triphosphatase activity;GO:0015405;GO:0032559	GO:0006810//transport;GO:0009207	gi|670391905|ref|XP_008676311.1|/0/PREDICTED: ABC transporter B family member 4-like [Zea mays]
103642160	1063	12.8474	2.42763	-2.40385	0.00230555	Up	5.78463e-05	PREDICTED: Zea mays uncharacterized LOC103642160 (LOC103642160), transcript variant X3, ncRNA	K02923|1|1e-07|55.8|ppp:PHYPADRAFT_108135|large subunit ribosomal protein L38e	-	-	-	gi|413944420|gb|AFW77069.1|/5.77726e-24/hypothetical protein ZEAMMB73_501460 [Zea mays]
100279283	1957	87.6804	7.01851	-3.64302	2.4916e-15	Up	8.75768e-18	Zea mays beta-fructofuranosidase, insoluble isoenzyme 7 (LOC100279283), mRNA	K01193|1|0.0|1113|zma:100279283|beta-fructofuranosidase [EC:3.2.1.26]	-	GO:0016798//hydrolase activity, acting on glycosyl bonds	GO:0044238	gi|226501018|ref|NP_001145776.1|/0/beta-fructofuranosidase, insoluble isoenzyme 7 [Zea mays]
100279655	460	55.8415	17.6689	-1.66012	0.00010932	Up	1.79628e-06	Zea mays LOC100279655 (IDP1984), mRNA	-	-	-	-	gi|226500140|ref|NP_001146115.1|/5.35455e-57/uncharacterized protein LOC100279655 [Zea mays]
103634803	2031	59.5924	11.0273	-2.43405	3.13355e-06	Up	3.78788e-08	PREDICTED: Zea mays uncharacterized LOC103634803 (LOC103634803), mRNA	K02183|1|2e-64|245|smo:SELMODRAFT_166784|calmodulin	-	-	-	gi|670429545|ref|XP_008655615.1|/0/PREDICTED: uncharacterized protein LOC103634803 [Zea mays]
100276136	751	19.725	3.26162	-2.59636	0.000183674	Up	3.20172e-06	Zea mays uncharacterized LOC100276136 (LOC100276136), mRNA	-	-	-	-	gi|226493253|ref|NP_001143468.1|/1.95328e-42/uncharacterized protein LOC100276136 [Zea mays]
100502228	1443	124.249	49.3105	-1.33326	7.76373e-05	Up	1.22244e-06	PREDICTED: Zea mays hypothetical protein (LOC100502228), transcript variant X1, mRNA	K11714|1|1e-08|59.7|zma:100276040|rhamnogalacturonan II specific xylosyltransferase [EC:2.4.2.-]	-	-	-	gi|308081654|ref|NP_001183634.1|/0/hypothetical protein [Zea mays]
100280984	856	105.046	45.9198	-1.19383	0.000118901	Up	1.9639e-06	Zea mays serine-rich protein (LOC100280984), mRNA	-	-	-	-	gi|226491088|ref|NP_001147376.1|/4.48058e-44/serine-rich protein [Zea mays]
100502467	744	61.186	22.6924	-1.43099	0.0146299	Up	0.000537217	Zea mays uncharacterized LOC100502467 (LOC100502467), mRNA	-	-	-	-	gi|195656405|gb|ACG47670.1|/1.11938e-73/hypothetical protein [Zea mays]
100192106	2263	542.364	210.064	-1.36843	1.02766e-09	Up	6.95989e-12	Zea mays LOC100192106 (umc1462), mRNA	-	GO:0031224//intrinsic component of membrane	-	GO:0051234//establishment of localization	gi|212275574|ref|NP_001131001.1|/0/uncharacterized protein LOC100192106 [Zea mays]
541850	1289	36.6003	11.5567	-1.66313	0.00424735	Up	0.00011931	PREDICTED: Zea mays glutathione transferase42 (LOC541850), mRNA	K00799|1|2e-99|361|sbi:SORBI_01g030930|glutathione S-transferase [EC:2.5.1.18]	-	GO:0016740//transferase activity	-	gi|195617272|gb|ACG30466.1|/1.03717e-110/glutathione S-transferase GSTU6 [Zea mays]
103625940	1353	42.5071	3.41709	-3.63686	9.47163e-08	Up	8.41767e-10	PREDICTED: Zea mays uncharacterized LOC103625940 (LOC103625940), mRNA	K11492|1|1e-06|52.8|mtr:MTR_5g015600|condensin-2 complex subunit G2	-	-	-	gi|670426608|ref|XP_008653961.1|/0/PREDICTED: uncharacterized protein LOC103634136 [Zea mays]
100501572	2369	41.0229	12.9222	-1.66658	0.00702185	Up	0.000218718	Zea mays uncharacterized LOC100501572 (LOC100501572), mRNA	-	GO:0043231//intracellular membrane-bounded organelle	GO:0016798//hydrolase activity, acting on glycosyl bonds;GO:0005488//binding	GO:0044238	gi|413946940|gb|AFW79589.1|/0/hypothetical protein ZEAMMB73_786943 [Zea mays]
103641390	1332	224.768	48.8497	-2.20202	1.95696e-21	Up	4.02643e-24	PREDICTED: Zea mays 1-aminocyclopropane-1-carboxylate oxidase-like (LOC103641390), mRNA	K05933|1|1e-167|587|zma:542136|aminocyclopropanecarboxylate oxidase [EC:1.14.17.4]	-	GO:0003824//catalytic activity	GO:0008152//metabolic process	gi|670445344|ref|XP_008662968.1|/1.75753e-177/PREDICTED: 1-aminocyclopropane-1-carboxylate oxidase-like [Zea mays]
103638006	2359	100.913	2.08899	-5.59416	1.39522e-22	Up	2.63144e-25	PREDICTED: Zea mays uncharacterized LOC103638006 (LOC103638006), mRNA	-	-	-	-	gi|670437205|ref|XP_008659225.1|/0/PREDICTED: uncharacterized protein LOC103638006 [Zea mays]
732824	2183	38.2548	8.45636	-2.17753	3.32839e-05	Up	4.8404e-07	PREDICTED: Zea mays calcium/calmodulin dependent protein kinase-like (CCamK), transcript variant X1, mRNA	K13412|1|7e-65|236|ath:AT3G10660|calcium-dependent protein kinase [EC:2.7.11.1]	GO:0031224//intrinsic component of membrane;GO:0031224//intrinsic component of membrane	GO:0046872//metal ion binding;GO:0005515//protein binding;GO:0004674//protein serine/threonine kinase activity;GO:0032559;GO:0046872//metal ion binding;GO:0005515//protein binding;GO:0004674//protein serine/threonine kinase activity;GO:0032559	GO:0006464//cellular protein modification process;GO:0006464//cellular protein modification process	gi|195614894|gb|ACG29277.1|/0/calcium and calcium/calmodulin-dependent serine/threonine-proteinkinase [Zea mays]
103646319	853	430.584	155.188	-1.47228	1.72664e-08	Up	1.37661e-10	PREDICTED: Zea mays Bowman-Birk type bran trypsin inhibitor-like (LOC103646319), misc_RNA	-	-	GO:0004866//endopeptidase inhibitor activity	GO:0051346//negative regulation of hydrolase activity	gi|414586748|tpg|DAA37319.1|/8.54841e-96/TPA: hypothetical protein ZEAMMB73_820466 [Zea mays]
100216857	1382	55.588	22.3046	-1.31743	0.0118609	Up	0.000414185	PREDICTED: Zea mays hypothetical protein (LOC100216857), transcript variant X1, mRNA	K04710|1|3e-139|493|sbi:SORBI_04g029190|ceramide synthetase [EC:2.3.1.24]	GO:0016020//membrane;GO:0031224//intrinsic component of membrane	-	-	gi|195653473|gb|ACG46204.1|/2.1949e-143/ASC1-like protein 2 [Zea mays]
100272603	1224	24.942	3.8013	-2.71401	0.000154727	Up	2.64849e-06	Zea mays putative AP2/EREBP transcription factor superfamily protein (LOC100272603), mRNA	K09286|1|3e-115|413|zma:100272603|EREBP-like factor	-	-	-	gi|408690248|gb|AFU81584.1|/9.3115e-114/AP2-EREBP-type transcription factor, partial [Zea mays subsp. mays]
103637678	1207	28.4361	6.62175	-2.10244	0.0191336	Up	0.000759459	PREDICTED: Zea mays uncharacterized LOC103637678 (LOC103637678), transcript variant X3, misc_RNA	K15361|1|2e-08|60.1|rcu:RCOM_1429050|WD repeat-containing protein 48	-	GO:0016772//transferase activity, transferring phosphorus-containing groups	-	gi|413933776|gb|AFW68327.1|/3.31729e-20/F-box domain containing protein [Zea mays]
103630595	1411	11.8248	1.87431	-2.65738	0.00148124	Up	3.44129e-05	PREDICTED: Zea mays uncharacterized LOC103630595 (LOC103630595), mRNA	K11492|1|1e-06|53.1|mtr:MTR_5g015600|condensin-2 complex subunit G2	-	-	-	gi|670426608|ref|XP_008653961.1|/0/PREDICTED: uncharacterized protein LOC103634136 [Zea mays]
103649730	1325	40.3382	13.3141	-1.59919	0.00504687	Up	0.000147394	PREDICTED: Zea mays transcription factor TGA6-like (LOC103649730), mRNA	K14431|1|6e-06|50.4|bdi:100845150|transcription factor TGA	-	-	-	gi|670385762|ref|XP_008673687.1|/1.4722e-75/PREDICTED: transcription factor TGA6-like [Zea mays]
100501899	1285	24.1792	7.9655	-1.60193	0.0250421	Up	0.00107139	Zea mays uncharacterized LOC100501899 (LOC100501899), mRNA	K15397|1|1e-106|385|bdi:100839678|3-ketoacyl-CoA synthase [EC:2.3.1.-]	GO:0043231//intracellular membrane-bounded organelle	GO:0016747//transferase activity, transferring acyl groups other than amino-acyl groups	GO:0006631//fatty acid metabolic process	gi|413948211|gb|AFW80860.1|/0/hypothetical protein ZEAMMB73_048321 [Zea mays]
100273016	1165	33.4962	13.59	-1.30146	0.0266686	Up	0.00115457	Zea mays auxin regulated gene involved in organ size 9 (ZAR9), mRNA	-	-	-	-	gi|226531834|ref|NP_001140938.1|/5.40303e-31/uncharacterized protein LOC100273016 [Zea mays]
103650969	987	42.2302	2.18131	-4.27501	4.5407e-12	Up	2.23181e-14	PREDICTED: Zea mays protein YLS9-like (LOC103650969), mRNA	K08488|1|1e-12|72.4|ath:AT1G32270|syntaxin 7	-	-	-	gi|670388667|ref|XP_008674786.1|/3.8601e-101/PREDICTED: LOW QUALITY PROTEIN: protein YLS9-like [Zea mays]
103634588	2536	273.482	121.898	-1.16577	0.000730433	Up	1.48825e-05	PREDICTED: Zea mays alpha-L-arabinofuranosidase 1-like (LOC103634588), mRNA	K01209|1|0.0|1110|bdi:100844814|alpha-N-arabinofuranosidase [EC:3.2.1.55]	-	GO:0004553//hydrolase activity, hydrolyzing O-glycosyl compounds	GO:0019566//arabinose metabolic process	gi|670363363|ref|XP_008655171.1|/0/PREDICTED: alpha-L-arabinofuranosidase 1-like [Zea mays]
103653588	2000	16.9431	5.24942	-1.69047	0.0435845	Up	0.00221323	PREDICTED: Zea mays uncharacterized LOC103653588 (LOC103653588), ncRNA	-	-	-	-	gi|413922594|gb|AFW62526.1|/3.32571e-112/hypothetical protein ZEAMMB73_060684 [Zea mays]
100274216	1377	30.3269	11.8419	-1.35669	0.0246512	Up	0.00105314	Zea mays hypothetical protein (LOC100274216), mRNA	K14493|1|1e-45|182|vvi:100249385|gibberellin receptor GID1 [EC:3.-.-.-]	-	GO:0003824//catalytic activity	-	gi|226496984|ref|NP_001142060.1|/0/uncharacterized protein LOC100274216 [Zea mays]
103637950	1234	58.3943	14.1114	-2.04897	3.48975e-06	Up	4.24826e-08	PREDICTED: Zea mays dnaJ homolog subfamily B member 3-like (LOC103637950), mRNA	K09506|1|1e-12|72.4|cre:CHLREDRAFT_17550|DnaJ homolog subfamily A member 5;K09510|2|5e-12|70.5|vvi:100246709|DnaJ homolog subfamily B member 4;K09529|3|2e-11|68.6|mtr:MTR_7g092380|DnaJ homolog subfamily C member 9;K03686|4|2e-11|68.6|mtr:MTR_3g087030|molecular chaperone DnaJ	-	GO:0005515//protein binding	-	gi|670437088|ref|XP_008659172.1|/1.26927e-118/PREDICTED: dnaJ homolog subfamily B member 3-like [Zea mays]
100191428	2560	85.126	13.0623	-2.70419	6.32223e-14	Up	2.56546e-16	PREDICTED: Zea mays uncharacterized LOC100191428 (LOC100191428), transcript variant X1, mRNA	-	-	GO:0046914//transition metal ion binding;GO:0046914//transition metal ion binding	-	gi|212276002|ref|NP_001130333.1|/0/uncharacterized protein LOC100191428 [Zea mays]
100501821	2327	18.7265	3.21776	-2.54095	0.000307829	Up	5.65624e-06	Zea mays uncharacterized LOC100501821 (LOC100501821), mRNA	K04733|1|1e-51|202|smo:SELMODRAFT_230241|interleukin-1 receptor-associated kinase 4 [EC:2.7.11.1];K13417|4|1e-44|180|ath:AT2G13790|somatic embryogenesis receptor kinase 4 [EC:2.7.10.1 2.7.11.1]	GO:0031410//cytoplasmic vesicle	GO:0030246//carbohydrate binding;GO:0004672//protein kinase activity;GO:0032559	GO:0006464//cellular protein modification process	gi|670410333|ref|XP_008646310.1|/0/PREDICTED: G-type lectin S-receptor-like serine/threonine-protein kinase At5g35370 [Zea mays]
100283461	1177	1509.25	655.229	-1.20376	4.67055e-13	Up	2.09544e-15	Zea mays LOC100283461 (pco152469), mRNA	-	-	-	-	gi|226491594|ref|NP_001149834.1|/8.03052e-99/LOC100283461 [Zea mays]
103633265	2339	8.58995	2.26955	-1.92024	0.0392858	Up	0.00194442	PREDICTED: Zea mays cysteine-rich receptor-like protein kinase 10 (LOC103633265), mRNA	K13416|1|2e-60|232|ath:AT4G33430|brassinosteroid insensitive 1-associated receptor kinase 1 [EC:2.7.10.1 2.7.11.1];K13418|3|1e-59|229|vvi:100247683|somatic embryogenesis receptor kinase 1 [EC:2.7.10.1 2.7.11.1];K04733|4|2e-59|229|smo:SELMODRAFT_159261|interleukin-1 receptor-associated kinase 4 [EC:2.7.11.1]	GO:0031410//cytoplasmic vesicle	GO:0004672//protein kinase activity;GO:0032559	GO:0006464//cellular protein modification process	gi|670425049|ref|XP_008653190.1|/0/PREDICTED: cysteine-rich receptor-like protein kinase 10 [Zea mays]
100501739	993	41.883	18.7535	-1.15921	0.0346955	Up	0.0016486	Zea mays uncharacterized LOC100501739 (LOC100501739), mRNA	K15402|1|2e-88|205|osa:4348947|cytochrome P450, family 86, subfamily B, polypeptide 1 (fatty acid omega-hydroxylase) [EC:1.14.-.-]	-	GO:0016491//oxidoreductase activity;GO:0005506//iron ion binding	GO:0008152//metabolic process	gi|413933982|gb|AFW68533.1|/2.75215e-98/putative cytochrome P450 superfamily protein [Zea mays]
100193403	1284	188.656	47.2965	-1.99595	3.96656e-08	Up	3.36649e-10	Zea mays hypothetical protein (LOC100193403), mRNA	-	-	GO:0016741	GO:0006730//one-carbon metabolic process	gi|212722452|ref|NP_001131999.1|/2.26851e-150/hypothetical protein [Zea mays]
103652156	2813	9.91757	2.12262	-2.22414	0.0110666	Up	0.000380381	PREDICTED: Zea mays uncharacterized LOC103652156 (LOC103652156), mRNA	-	-	-	-	gi|670391349|ref|XP_008676017.1|/0/PREDICTED: uncharacterized protein LOC103652156 [Zea mays]
100285113	1125	405.636	66.535	-2.608	1.12884e-28	Up	1.3871e-31	Zea mays metal ion binding protein (LOC100285113), mRNA	-	-	GO:0043169//cation binding	GO:0006812//cation transport	gi|226501778|ref|NP_001151480.1|/1.48952e-22/metal ion binding protein [Zea mays]
103627587	1974	23.9196	4.64617	-2.36408	0.000951929	Up	2.02388e-05	PREDICTED: Zea mays probable WRKY transcription factor 14 (LOC103627587), mRNA	K13425|1|3e-38|158|pop:POPTR_755334|WRKY transcription factor 22	-	-	-	gi|645165730|gb|AIB04631.1|/0/WRKY transcription factor, partial [Zea mays]
100286298	1316	123.913	59.1203	-1.06761	0.0217333	Up	0.000900536	Zea mays heat shock factor protein 1 (LOC100286298), mRNA	-	GO:0043231//intracellular membrane-bounded organelle	GO:0003677//DNA binding;GO:0001071//nucleic acid binding transcription factor activity	GO:0006351//transcription, DNA-templated;GO:0050896//response to stimulus	gi|226493074|ref|NP_001152657.1|/4.05168e-118/heat shock factor protein 1 [Zea mays]
100382776	1507	9.01183	1.40666	-2.67954	0.00121605	Up	2.6862e-05	Zea mays uncharacterized LOC100382776 (LOC100382776), mRNA	-	-	-	-	gi|293331175|ref|NP_001168956.1|/0/uncharacterized protein LOC100382776 [Zea mays]
100127017	995	128.473	52.3475	-1.29527	0.000456491	Up	8.75309e-06	Zea mays ras related protein1 (ras1), mRNA	K07976|1|2e-105|380|osa:4329809|Rab family, other;K07877|2|2e-102|370|aly:ARALYDRAFT_493160|Ras-related protein Rab-2A;K07878|4|5e-102|369|osa:4336117|Ras-related protein Rab-2B	GO:0005793//endoplasmic reticulum-Golgi intermediate compartment	GO:0032561//guanyl ribonucleotide binding	GO:0035556//intracellular signal transduction;GO:0006810//transport	gi|162460944|ref|NP_001106078.1|/4.0457e-106/ras-related protein Rab-2-A [Zea mays]
103640992	1424	89.2839	42.4399	-1.07298	0.00261605	Up	6.69075e-05	PREDICTED: Zea mays glucuronoxylan 4-O-methyltransferase 1 (LOC103640992), transcript variant X3, mRNA	-	-	-	-	gi|670444489|ref|XP_008662640.1|/5.13558e-145/PREDICTED: glucuronoxylan 4-O-methyltransferase 1 isoform X2 [Zea mays]
100275758	615	78.1632	36.5106	-1.09817	0.0158803	Up	0.000597654	Zea mays uncharacterized LOC100275758 (LOC100275758), mRNA	-	-	-	-	gi|226530409|ref|NP_001143281.1|/8.68564e-55/uncharacterized protein LOC100275815 precursor [Zea mays]
103627787	2857	42.1283	14.7986	-1.50933	0.0033043	Up	8.79094e-05	PREDICTED: Zea mays G-type lectin S-receptor-like serine/threonine-protein kinase At5g35370 (LOC103627787), mRNA	K04733|1|6e-55|214|smo:SELMODRAFT_159261|interleukin-1 receptor-associated kinase 4 [EC:2.7.11.1];K13418|3|3e-50|199|pop:POPTR_913861|somatic embryogenesis receptor kinase 1 [EC:2.7.10.1 2.7.11.1];K13417|4|3e-50|199|ath:AT2G13790|somatic embryogenesis receptor kinase 4 [EC:2.7.10.1 2.7.11.1]	-	GO:0004672//protein kinase activity;GO:0030246//carbohydrate binding;GO:0032559	GO:0006464//cellular protein modification process	gi|670410333|ref|XP_008646310.1|/0/PREDICTED: G-type lectin S-receptor-like serine/threonine-protein kinase At5g35370 [Zea mays]
103626043	2167	50.8704	11.888	-2.09733	0.0100833	Up	0.000335687	PREDICTED: Zea mays 9-cis-epoxycarotenoid dioxygenase 1, chloroplastic-like (LOC103626043), mRNA	K09840|1|0.0|1099|zma:732819|9-cis-epoxycarotenoid dioxygenase [EC:1.13.11.51]	GO:0009532//plastid stroma	GO:0043169//cation binding;GO:0010436//carotenoid dioxygenase activity	GO:0050896//response to stimulus;GO:0009687//abscisic acid metabolic process	gi|670406125|ref|XP_008644645.1|/0/PREDICTED: 9-cis-epoxycarotenoid dioxygenase 1, chloroplastic-like [Zea mays]
103641391	1310	186.27	44.9433	-2.05122	3.06187e-16	Up	9.88716e-19	PREDICTED: Zea mays 1-aminocyclopropane-1-carboxylate oxidase-like (LOC103641391), mRNA	K05933|1|4e-168|589|zma:542136|aminocyclopropanecarboxylate oxidase [EC:1.14.17.4]	-	GO:0003824//catalytic activity	GO:0008152//metabolic process	gi|413917713|gb|AFW57645.1|/1.31531e-177/1-aminocyclopropane-1-carboxylic acid oxidase [Zea mays]
100277169	887	1235.97	274.548	-2.17051	0.0187379	Up	0.000740005	Zea mays LOC100277169 (umc1755), mRNA	-	-	-	-	gi|226508946|ref|NP_001144287.1|/3.63368e-60/uncharacterized protein LOC100277169 precursor [Zea mays]
103633055	1597	7.54693	1.64019	-2.20203	0.0148441	Up	0.000547204	PREDICTED: Zea mays UDP-glycosyltransferase 85A2-like (LOC103633055), transcript variant X2, mRNA	K13030|1|1e-104|379|sbi:SORBI_01g001220|cyanohydrin beta-glucosyltransferase [EC:2.4.1.85];K13068|2|1e-55|215|aly:ARALYDRAFT_479675|sinapate 1-glucosyltransferase [EC:2.4.1.120];K13691|3|2e-55|215|pop:POPTR_810275|pathogen-inducible salicylic acid glucosyltransferase [EC:2.4.1.-]	GO:0043231//intracellular membrane-bounded organelle;GO:0043231//intracellular membrane-bounded organelle	GO:0016757//transferase activity, transferring glycosyl groups;GO:0016757//transferase activity, transferring glycosyl groups	-	gi|670424525|ref|XP_008652960.1|/0/PREDICTED: UDP-glycosyltransferase 85A2-like isoform X1 [Zea mays]
100282243	756	178.004	59.1467	-1.58954	2.66321e-07	Up	2.54951e-09	Zea mays ATPase inhibitor (LOC100282243), mRNA	-	GO:0043231//intracellular membrane-bounded organelle	-	-	gi|226509014|ref|NP_001148627.1|/7.28137e-21/ATPase inhibitor [Zea mays]
103639502	1290	19.0764	1.91809	-3.31405	8.80148e-06	Up	1.14942e-07	PREDICTED: Zea mays uncharacterized LOC103639502 (LOC103639502), mRNA	K11492|1|9e-07|53.1|mtr:MTR_5g015600|condensin-2 complex subunit G2	-	-	-	gi|670440371|ref|XP_008660475.1|/0/PREDICTED: uncharacterized protein LOC103639502 [Zea mays]
100192744	1288	40.5317	10.394	-1.9633	0.000422664	Up	8.05614e-06	Zea mays uncharacterized LOC100192744 (LOC100192744), mRNA	-	GO:0031410//cytoplasmic vesicle	GO:0016787//hydrolase activity	GO:0044238	gi|226532666|ref|NP_001150794.1|/5.43615e-152/anther-specific proline-rich protein APG precursor [Zea mays]
100284248	1674	80.8578	34.2718	-1.23836	0.00129287	Up	2.9039e-05	Zea mays photoperiod responsive protein (LOC100284248), mRNA	K09561|1|3e-06|52.0|vcn:VOLCADRAFT_67840|STIP1 homology and U-box containing protein 1 [EC:6.3.2.19]	-	-	-	gi|226531914|ref|NP_001150615.1|/8.10816e-178/photoperiod responsive protein [Zea mays]
100275866	1504	66.2243	28.4187	-1.22052	0.00736472	Up	0.00023045	Zea mays hypothetical protein (LOC100275866), mRNA	-	-	-	-	gi|226497780|ref|NP_001143307.1|/0/hypothetical protein [Zea mays]
103639296	1231	50.0012	15.228	-1.71523	0.017819	Up	0.000693432	PREDICTED: Zea mays dirigent protein 24-like (LOC103639296), mRNA	-	GO:0031410//cytoplasmic vesicle	-	-	gi|670439918|ref|XP_008660283.1|/8.40481e-147/PREDICTED: dirigent protein 24-like [Zea mays]
100277644	1492	13.0101	3.29106	-1.98301	0.01329	Up	0.000477382	Zea mays uncharacterized LOC100277644 (LOC100277644), mRNA	-	-	-	-	gi|645165322|gb|AIB04467.1|/2.78543e-113/C2C2-DOF transcription factor, partial [Zea mays]
100191524	2042	120.325	55.1133	-1.12646	0.00578999	Up	0.000173233	Zea mays LOC100191524 (pco124760), mRNA	K01090|1|8e-14|77.4|sbi:SORBI_01g038410|protein phosphatase [EC:3.1.3.16];K14497|2|3e-10|65.5|mtr:MTR_3g104710|protein phosphatase 2C [EC:3.1.3.16]	GO:0043234//protein complex	GO:0004721//phosphoprotein phosphatase activity;GO:0043169//cation binding	GO:0006464//cellular protein modification process	gi|212275356|ref|NP_001130427.1|/0/uncharacterized protein LOC100191524 [Zea mays]
103645495	1050	30.9138	5.56463	-2.4739	0.000228365	Up	4.08516e-06	PREDICTED: Zea mays uncharacterized LOC103645495 (LOC103645495), mRNA	K11492|1|7e-07|53.1|mtr:MTR_5g015600|condensin-2 complex subunit G2	-	-	-	gi|670371013|ref|XP_008666758.1|/0/PREDICTED: uncharacterized protein LOC103645495 [Zea mays]
103643033	966	181.001	78.0036	-1.21439	4.54608e-06	Up	5.62512e-08	PREDICTED: Zea mays copper transporter 5.1-like (LOC103643033), mRNA	K14686|1|6e-19|65.1|pop:POPTR_653794|solute carrier family 31 (copper transporter), member 1	-	-	-	gi|670448329|ref|XP_008664411.1|/7.15397e-36/PREDICTED: copper transporter 5.1-like [Zea mays]
100285804	1551	83.5781	27.0274	-1.6287	1.4991e-06	Up	1.68784e-08	PREDICTED: Zea mays SNF1-related protein kinase regulatory subunit beta-1 (LOC100285804), transcript variant X1, mRNA	K07199|1|6e-105|379|bdi:100837253|5'-AMP-activated protein kinase, regulatory beta subunit	-	GO:0016772//transferase activity, transferring phosphorus-containing groups;GO:0016772//transferase activity, transferring phosphorus-containing groups	GO:0006796//phosphate-containing compound metabolic process;GO:0006796//phosphate-containing compound metabolic process	gi|413949734|gb|AFW82383.1|/1.07364e-144/SNF1 protein kinase regulatory subunit beta-1 [Zea mays]
103644311	1240	8.23244	1.5142	-2.44276	0.00500578	Up	0.000146051	PREDICTED: Zea mays ras-related protein Rab11C-like (LOC103644311), mRNA	K07976|1|7e-71|266|ath:AT1G09630|Rab family, other;K07904|2|9e-71|265|aly:ARALYDRAFT_888208|Ras-related protein Rab-11A	-	GO:0032561//guanyl ribonucleotide binding	GO:0006810//transport;GO:0035556//intracellular signal transduction	gi|670369097|ref|XP_008665735.1|/2.3352e-112/PREDICTED: ras-related protein Rab11C-like [Zea mays]
100281705	1761	270.132	51.0765	-2.40294	6.72963e-20	Up	1.65385e-22	Zea mays LOC100281705 (pco070301), mRNA	-	GO:0031410//cytoplasmic vesicle	-	-	gi|195616966|gb|ACG30313.1|/0/mtN19-like protein [Zea mays]
100285726	2702	130.776	42.0502	-1.63692	1.72341e-07	Up	1.60551e-09	PREDICTED: Zea mays oligopeptide transporter 4 (LOC100285726), transcript variant X1, mRNA	-	-	-	GO:0006810//transport;GO:0006810//transport	gi|226501028|ref|NP_001152089.1|/0/oligopeptide transporter 4 [Zea mays]
103654870	2310	38.5522	12.3446	-1.64294	0.0013553	Up	3.07512e-05	PREDICTED: Zea mays uncharacterized LOC103654870 (LOC103654870), mRNA	-	GO:0043231//intracellular membrane-bounded organelle	-	-	gi|670400079|ref|XP_008679910.1|/0/PREDICTED: uncharacterized protein LOC103654870 [Zea mays]
100286283	1555	130.188	13.6863	-3.24979	3.42755e-22	Up	6.75833e-25	Zea mays LOC100286283 (umc2611), mRNA	K15283|1|2e-20|99.0|osa:4327644|solute carrier family 35, member E1	GO:0031224//intrinsic component of membrane	-	-	gi|226529256|ref|NP_001152642.1|/4.66933e-148/LOC100286283 [Zea mays]
100282067	1119	178.871	68.6848	-1.38085	1.16226e-05	Up	1.55438e-07	Zea mays LOC100282067 (pco102923), mRNA	-	GO:0031410//cytoplasmic vesicle	GO:0005488//binding;GO:0004518//nuclease activity	GO:0006259//DNA metabolic process	gi|226499092|ref|NP_001148452.1|/8.34474e-151/LOC100282067 precursor [Zea mays]
100501166	1134	126.95	57.3648	-1.14603	2.20678e-05	Up	3.09633e-07	Zea mays hypothetical protein (LOC100501166), mRNA	-	-	-	-	gi|414881934|tpg|DAA59065.1|/1.02172e-114/TPA: hypothetical protein ZEAMMB73_742097 [Zea mays]
100274322	1317	57.7391	18.2462	-1.66195	0.000271008	Up	4.93318e-06	PREDICTED: Zea mays uncharacterized LOC100274322 (LOC100274322), transcript variant X1, mRNA	K13691|1|5e-140|496|sbi:SORBI_02g030020|pathogen-inducible salicylic acid glucosyltransferase [EC:2.4.1.-]	-	GO:0016757//transferase activity, transferring glycosyl groups;GO:0016757//transferase activity, transferring glycosyl groups	-	gi|670427800|ref|XP_008654639.1|/0/PREDICTED: uncharacterized protein LOC100274322 isoform X1 [Zea mays]
542671	2039	17.2069	5.31561	-1.69468	0.0240085	Up	0.00101059	Zea mays Ser/Thr receptor-like kinase1 (lrk1), mRNA	K04733|1|2e-45|182|smo:SELMODRAFT_230241|interleukin-1 receptor-associated kinase 4 [EC:2.7.11.1];K13416|2|2e-45|182|ath:AT4G33430|brassinosteroid insensitive 1-associated receptor kinase 1 [EC:2.7.10.1 2.7.11.1]	GO:0031410//cytoplasmic vesicle	GO:0004871//signal transducer activity;GO:0004672//protein kinase activity;GO:0032559	GO:0006464//cellular protein modification process	gi|162462290|ref|NP_001105659.1|/0/Ser/Thr receptor-like kinase1 precursor [Zea mays]
103632034	1416	5.11961	1.20961	-2.0815	0.0280809	Up	0.00123738	PREDICTED: Zea mays uncharacterized LOC103632034 (LOC103632034), mRNA	-	-	-	-	gi|670396955|ref|XP_008678676.1|/0/PREDICTED: uncharacterized protein LOC103653601 isoform X1 [Zea mays]
100501851	640	8.23613	1.97581	-2.05952	0.0247239	Up	0.00105695	Zea mays uncharacterized LOC100501851 (LOC100501851), mRNA	-	-	-	-	gi|308081299|ref|NP_001183428.1|/3.99577e-13/uncharacterized protein LOC100501851 [Zea mays]
100193807	1284	17.5952	5.40002	-1.70414	0.0481123	Up	0.00249952	PREDICTED: Zea mays nudix hydrolase 13 (LOC100193807), transcript variant X2, mRNA	-	-	GO:0003824//catalytic activity;GO:0003824//catalytic activity;GO:0003824//catalytic activity	-	gi|670392426|ref|XP_008676597.1|/8.10589e-132/PREDICTED: uncharacterized protein LOC100193807 isoform X1 [Zea mays]
103646633	4428	454.363	3.64531	-6.96166	5.88763e-41	Up	3.70143e-44	PREDICTED: Zea mays uncharacterized LOC103646633 (LOC103646633), ncRNA	K11492|1|4e-06|53.1|mtr:MTR_5g015600|condensin-2 complex subunit G2	-	-	-	gi|670385777|ref|XP_008673690.1|/0/PREDICTED: uncharacterized protein LOC103649739 [Zea mays]
100501081	1654	39.1612	3.91038	-3.32404	1.16505e-08	Up	8.85593e-11	Zea mays uncharacterized LOC100501081 (LOC100501081), mRNA	-	-	-	-	gi|645168790|gb|AIB05919.1|/1.28174e-58/bHLH transcription factor, partial [Zea mays]
100279390	1265	39.4821	12.1643	-1.69854	0.0013587	Up	3.09061e-05	Zea mays uncharacterized LOC100279390 (LOC100279390), mRNA	K01904|1|8e-48|107|sbi:SORBI_03g000610|4-coumarate--CoA ligase [EC:6.2.1.12]	-	GO:0003824//catalytic activity	-	gi|226505880|ref|NP_001145875.1|/2.35905e-59/uncharacterized protein LOC100279390 [Zea mays]
100282514	1310	23.3821	2.35735	-3.31017	9.53733e-07	Up	1.02203e-08	Zea mays LOC100282514 (cl878_1), mRNA	K01365|1|2e-130|463|bdi:100836282|cathepsin L [EC:3.4.22.15]	GO:0031410//cytoplasmic vesicle	GO:0004175//endopeptidase activity	GO:0019538//protein metabolic process	gi|414589857|tpg|DAA40428.1|/0/TPA: Vignain [Zea mays]
103646881	2057	6.64978	1.59635	-2.05853	0.0292392	Up	0.00130315	PREDICTED: Zea mays CAS1 domain-containing protein 1-like (LOC103646881), mRNA	-	GO:0031410//cytoplasmic vesicle	-	-	gi|670377321|ref|XP_008669731.1|/0/PREDICTED: CAS1 domain-containing protein 1-like [Zea mays]
100381473	1199	9.94843	1.42754	-2.80094	0.000528658	Up	1.03635e-05	PREDICTED: Zea mays uncharacterized LOC100381473 (LOC100381473), transcript variant X4, mRNA	K06287|1|9e-61|232|sbi:SORBI_01g009640|septum formation protein	-	-	-	gi|670404519|ref|XP_008643920.1|/1.89854e-120/PREDICTED: uncharacterized protein LOC100381473 isoform X2 [Zea mays]
103629869	801	153.065	37.2453	-2.03902	3.61219e-13	Up	1.59996e-15	PREDICTED: Zea mays uncharacterized LOC103629869 (LOC103629869), mRNA	-	GO:0043231//intracellular membrane-bounded organelle	-	-	gi|670416518|ref|XP_008649181.1|/4.10885e-73/PREDICTED: uncharacterized protein LOC103629869 [Zea mays]
100279695	1343	52.9007	23.6982	-1.15851	0.0184907	Up	0.000726543	Zea mays uncharacterized LOC100279695 (LOC100279695), mRNA	-	-	-	-	gi|670394683|ref|XP_008677778.1|/8.87618e-161/PREDICTED: LOC541978 isoform X1 [Zea mays]
606445	1449	49.7025	24.5021	-1.02041	0.0351903	Up	0.00168506	Zea mays glycosyltransferase (pglcat2), mRNA	-	GO:0044464	GO:0015020//glucuronosyltransferase activity	-	gi|162459422|ref|NP_001105783.1|/5.02106e-165/glycosyltransferase [Zea mays]
541881	1404	28.7272	4.72671	-2.60351	8.63755e-05	Up	1.37484e-06	Zea mays cis-zeatin O-glucosyltransferase1 (czog1), mRNA	K13495|1|0.0|787|zma:541881|cis-zeatin O-glucosyltransferase [EC:2.4.1.215]	-	GO:0035251//UDP-glucosyltransferase activity	-	gi|162458300|ref|NP_001105017.1|/0/cis-zeatin O-glucosyltransferase 1 [Zea mays]
100281692	2051	71.8631	32.094	-1.16295	0.00413022	Up	0.000115194	Zea mays transparent testa 12 protein (LOC100281692), mRNA	K03327|1|0.0|740|zma:100282798|multidrug resistance protein, MATE family	GO:0044464	GO:0015291//secondary active transmembrane transporter activity	GO:0015893//drug transport	gi|226499364|ref|NP_001148084.1|/0/transparent testa 12 protein [Zea mays]
100191170	1427	90.2611	36.8035	-1.29426	0.0390366	Up	0.00192985	Zea mays putative WRKY DNA-binding domain superfamily protein isoform 1 (WRKY30), mRNA	K13424|1|2e-20|99.0|vvi:100243352|WRKY transcription factor 33	-	GO:0003677//DNA binding;GO:0001071//nucleic acid binding transcription factor activity	GO:0010467//gene expression	gi|645168261|gb|AIB05705.1|/8.02068e-91/WRKY transcription factor, partial [Zea mays]
103629798	1995	37.5619	15.4724	-1.27957	0.0345962	Up	0.00164212	PREDICTED: Zea mays F-box/kelch-repeat protein At1g80440-like (LOC103629798), mRNA	-	-	-	-	gi|195606534|gb|ACG25097.1|/9.83357e-165/protein kinase Kelch repeat:Kelch [Zea mays]
103647044	528	4.53042	1.16195	-1.9631	0.0446716	Up	0.00228315	PREDICTED: Zea mays uncharacterized LOC103647044 (LOC103647044), ncRNA	-	-	-	-	gi|670374819|ref|XP_008668772.1|/4.84493e-81/PREDICTED: uncharacterized protein LOC103645833 [Zea mays]
100281745	765	2144.27	956.492	-1.16466	1.57381e-06	Up	1.77646e-08	PREDICTED: Zea mays LOC100281745 (gpm191), transcript variant X1, mRNA	-	-	GO:0005515//protein binding;GO:0004175//endopeptidase activity	GO:0044092//negative regulation of molecular function	gi|226503471|ref|NP_001148137.1|/7.05791e-39/LOC100281745 precursor [Zea mays]
100383937	1316	60.8912	29.729	-1.03436	0.0130835	Up	0.000468096	PREDICTED: Zea mays uncharacterized LOC100383937 (LOC100383937), transcript variant X1, mRNA	-	-	GO:0003676//nucleic acid binding;GO:0003676//nucleic acid binding	-	gi|670384787|ref|XP_008673234.1|/2.81022e-173/PREDICTED: uncharacterized protein LOC100383937 isoform X1 [Zea mays]
100281426	1907	16.787	2.34194	-2.84157	0.000471282	Up	9.06364e-06	Zea mays WRKY22 - superfamily of TFs having WRKY and zinc finger domains (LOC100281426), mRNA	K13426|1|5e-12|71.2|rcu:RCOM_1689100|WRKY transcription factor 29;K13425|4|6e-11|67.8|rcu:RCOM_1616660|WRKY transcription factor 22	-	GO:0003677//DNA binding;GO:0001071//nucleic acid binding transcription factor activity	GO:0010467//gene expression	gi|226500816|ref|NP_001147816.1|/8.44731e-142/WRKY22 - superfamily of TFs having WRKY and zinc finger domains [Zea mays]
103642057	3500	848.447	359.41	-1.23919	3.02502e-09	Up	2.18704e-11	PREDICTED: Zea mays probable LRR receptor-like serine/threonine-protein kinase At1g56130 (LOC103642057), mRNA	K04733|1|5e-72|271|smo:SELMODRAFT_159261|interleukin-1 receptor-associated kinase 4 [EC:2.7.11.1];K13418|2|5e-71|268|rcu:RCOM_0186340|somatic embryogenesis receptor kinase 1 [EC:2.7.10.1 2.7.11.1]	-	GO:0004672//protein kinase activity;GO:0032559	GO:0006464//cellular protein modification process	gi|670446788|ref|XP_008663599.1|/0/PREDICTED: probable LRR receptor-like serine/threonine-protein kinase At1g56130 [Zea mays]
100285871	1432	179.866	80.1868	-1.16549	0.00517106	Up	0.000152055	Zea mays systemin receptor SR160 (LOC100285871), mRNA	K13420|1|4e-28|124|vvi:100253808|LRR receptor-like serine/threonine-protein kinase FLS2 [EC:2.7.11.1]	GO:0031410//cytoplasmic vesicle	GO:0016772//transferase activity, transferring phosphorus-containing groups;GO:0004871//signal transducer activity	GO:0006796//phosphate-containing compound metabolic process	gi|226503243|ref|NP_001152233.1|/0/systemin receptor SR160 precursor [Zea mays]
100501496	1608	49.8991	13.8135	-1.85294	2.1471e-05	Up	3.00646e-07	Zea mays uncharacterized LOC100501496 (LOC100501496), mRNA	K13496|1|2e-81|227|ath:AT2G36790|UDP-glucosyl transferase 73C [EC:2.4.1.-]	-	GO:0016757//transferase activity, transferring glycosyl groups	-	gi|414881278|tpg|DAA58409.1|/0/TPA: hypothetical protein ZEAMMB73_874258 [Zea mays]
103636119	559	18.2287	1.97859	-3.20367	8.73315e-06	Up	1.1355e-07	PREDICTED: Zea mays uncharacterized LOC103636119 (LOC103636119), ncRNA	-	-	-	-	gi|413950765|gb|AFW83414.1|/3.68321e-40/hypothetical protein ZEAMMB73_602173 [Zea mays]
100282577	889	62.8223	17.7371	-1.82451	0.000852673	Up	1.77556e-05	Zea mays LOC100282577 (IDP844), mRNA	-	GO:0031224//intrinsic component of membrane	-	-	gi|226528346|ref|NP_001148957.1|/1.93386e-69/casparian strip membrane protein 1 [Zea mays]
100382111	1888	44.2789	13.4133	-1.72295	0.000223362	Up	3.97653e-06	Zea mays LOC100382111 (phi064), mRNA	K03320|1|0.0|769|bdi:100834472|ammonium transporter, Amt family	GO:0031224//intrinsic component of membrane	GO:0015101//organic cation transmembrane transporter activity	GO:0015696//ammonium transport	gi|414873834|tpg|DAA52391.1|/0/TPA: hypothetical protein ZEAMMB73_397947 [Zea mays]
100191617	1723	40.6464	14.6566	-1.47158	0.00262065	Up	6.71001e-05	Zea mays hydroquinone glucosyltransferase (LOC100191617), mRNA	K08237|1|3e-162|570|sbi:SORBI_05g023240|hydroquinone glucosyltransferase [EC:2.4.1.218]	-	GO:0016757//transferase activity, transferring glycosyl groups	-	gi|195612070|gb|ACG27865.1|/0/hydroquinone glucosyltransferase [Zea mays]
103637943	498	22.218	1.95206	-3.50866	1.30049e-06	Up	1.4345e-08	PREDICTED: Zea mays uncharacterized LOC103637943 (LOC103637943), ncRNA	-	-	-	-	gi|670374819|ref|XP_008668772.1|/5.38986e-70/PREDICTED: uncharacterized protein LOC103645833 [Zea mays]
100384710	2041	58.5121	22.424	-1.38369	0.0013206	Up	2.98128e-05	Zea mays putative cytochrome P450 superfamily protein (LOC100384710), mRNA	K15402|1|4e-118|424|bdi:100824104|cytochrome P450, family 86, subfamily B, polypeptide 1 (fatty acid omega-hydroxylase) [EC:1.14.-.-]	-	GO:0016491//oxidoreductase activity;GO:0005506//iron ion binding	GO:0008152//metabolic process	gi|413922907|gb|AFW62839.1|/0/putative cytochrome P450 superfamily protein [Zea mays]
103631823	1543	42.4139	2.05694	-4.36596	2.03453e-11	Up	1.06976e-13	PREDICTED: Zea mays uncharacterized LOC103631823 (LOC103631823), mRNA	-	-	-	-	gi|670362317|ref|XP_008651797.1|/0/PREDICTED: uncharacterized protein LOC103631823 [Zea mays]
542311	985	202.674	27.8397	-2.86394	7.37101e-10	Up	4.92889e-12	Zea mays glutathione S-transferase2 (gst2), mRNA	K00799|1|1e-74|278|sbi:SORBI_03g015070|glutathione S-transferase [EC:2.5.1.18]	-	GO:0016765//transferase activity, transferring alkyl or aryl (other than methyl) groups	-	gi|162460024|ref|NP_001105366.1|/6.50565e-125/glutathione S-transferase 4 [Zea mays]
100383326	2811	29.455	12.723	-1.21108	0.0471733	Up	0.0024413	Zea mays hypothetical protein (LOC100383326), mRNA	-	-	-	-	gi|293336746|ref|NP_001169455.1|/0/hypothetical protein [Zea mays]
100275514	934	79.7955	33.4366	-1.25488	0.000421007	Up	8.01254e-06	Zea mays hypothetical protein (LOC100275514), mRNA	-	-	-	-	gi|226532546|ref|NP_001143046.1|/1.74563e-92/uncharacterized protein LOC100275514 [Zea mays]
100304080	1801	210.297	48.4862	-2.11678	2.3857e-09	Up	1.71118e-11	PREDICTED: Zea mays solute carrier family 2, facilitated glucose transporter member 8 (LOC100304080), transcript variant X1, misc_RNA	K08145|1|2e-149|402|pop:POPTR_764739|MFS transporter, SP family, solute carrier family 2 (facilitated glucose transporter), member 8	GO:0031224//intrinsic component of membrane;GO:0031224//intrinsic component of membrane	GO:0022857//transmembrane transporter activity;GO:0022857//transmembrane transporter activity	GO:0071702;GO:0071702	gi|259489860|ref|NP_001159053.1|/0/solute carrier family 2, facilitated glucose transporter member 8 [Zea mays]
103654388	1743	10.2653	2.50261	-2.03628	0.0250421	Up	0.00107198	PREDICTED: Zea mays galactomannan galactosyltransferase 1-like (LOC103654388), mRNA	K08238|1|1e-86|318|smo:SELMODRAFT_268491|xyloglucan 6-xylosyltransferase [EC:2.4.2.39]	GO:0031224//intrinsic component of membrane;GO:0043231//intracellular membrane-bounded organelle	GO:0016757//transferase activity, transferring glycosyl groups	-	gi|670398900|ref|XP_008679453.1|/0/PREDICTED: galactomannan galactosyltransferase 1-like [Zea mays]
100284459	1338	858.97	232.936	-1.88267	0.0332864	Up	0.00155902	Zea mays DNA-binding protein (LOC100284459), mRNA	-	-	-	-	gi|226491364|ref|NP_001150826.1|/8.73039e-92/DNA-binding protein [Zea mays]
542609	1919	491.609	243.912	-1.01115	1.26895e-05	Up	1.72607e-07	Zea mays LOC542609 (pco131778b), mRNA	K01369|1|0.0|944|zma:542609|legumain [EC:3.4.22.34]	GO:0031410//cytoplasmic vesicle	GO:0004175//endopeptidase activity	GO:0019538//protein metabolic process	gi|162459010|ref|NP_001105613.1|/0/LOC542609 precursor [Zea mays]
100383710	1317	8.53111	2.00146	-2.09168	0.0211344	Up	0.000869076	Zea mays LOC100383710 (TIDP3072), mRNA	K08233|1|4e-16|84.3|ath:AT4G37150|polyneuridine-aldehyde esterase [EC:3.1.1.78]	-	-	GO:0044238	gi|293331623|ref|NP_001169818.1|/1.41206e-70/uncharacterized protein LOC100383710 [Zea mays]
100216859	1338	18.9783	5.07969	-1.90154	0.0072872	Up	0.000227816	PREDICTED: Zea mays hypothetical protein (LOC100216859), transcript variant X1, mRNA	K00430|1|7e-170|595|sbi:SORBI_06g016610|peroxidase [EC:1.11.1.7]	GO:0031410//cytoplasmic vesicle;GO:0031410//cytoplasmic vesicle	GO:0016209//antioxidant activity;GO:0005506//iron ion binding;GO:0003824//catalytic activity;GO:0016209//antioxidant activity;GO:0005506//iron ion binding;GO:0003824//catalytic activity	GO:0006950//response to stress;GO:0008152//metabolic process;GO:0006950//response to stress;GO:0008152//metabolic process	gi|670372107|ref|XP_008667349.1|/1.83492e-171/PREDICTED: hypothetical protein isoform X1 [Zea mays]
100191438	2561	63.3801	10.8923	-2.54072	3.17739e-10	Up	2.01572e-12	PREDICTED: Zea mays putative WAK family receptor-like protein kinase (LOC100191438), transcript variant X1, mRNA	K00924|1|5e-53|207|aly:ARALYDRAFT_486409|[EC:2.7.1.-];K04733|3|5e-51|201|smo:SELMODRAFT_230241|interleukin-1 receptor-associated kinase 4 [EC:2.7.11.1]	-	GO:0046872//metal ion binding;GO:0004672//protein kinase activity;GO:0032559;GO:0046872//metal ion binding;GO:0004672//protein kinase activity;GO:0032559	GO:0006464//cellular protein modification process;GO:0006464//cellular protein modification process	gi|670371504|ref|XP_008667030.1|/0/PREDICTED: uncharacterized LOC100191438 isoform X1 [Zea mays]
100275370	2406	296.709	38.2545	-2.95535	3.54835e-39	Up	2.43357e-42	PREDICTED: Zea mays uncharacterized LOC100275370 (LOC100275370), mRNA	-	-	-	-	gi|670363034|ref|XP_008654433.1|/2.16538e-36/PREDICTED: uncharacterized protein LOC100275370 [Zea mays]
100277951	1026	70.2528	20.0301	-1.81038	3.85412e-07	Up	3.83275e-09	Zea mays LOC100277951 (IDP333), mRNA	-	-	-	-	gi|226502248|ref|NP_001144861.1|/8.90281e-56/uncharacterized protein LOC100277951 [Zea mays]
100273516	1519	994.46	438.722	-1.18061	0.000116528	Up	1.92137e-06	Zea mays LOC100273516 (gpm282), mRNA	-	-	-	GO:0000003//reproduction	gi|226498300|ref|NP_001141406.1|/6.96393e-165/uncharacterized protein LOC100273516 precursor [Zea mays]
100191634	1636	388.066	158.995	-1.28732	6.13515e-16	Up	2.06878e-18	PREDICTED: Zea mays uncharacterized LOC100191634 (LOC100191634), transcript variant X1, mRNA	-	-	GO:0031406//carboxylic acid binding;GO:0031406//carboxylic acid binding	-	gi|670412277|ref|XP_008647291.1|/0/PREDICTED: uncharacterized protein LOC100191634 isoform X1 [Zea mays]
103628467	1335	109.446	2.22538	-5.62003	1.52189e-22	Up	2.91384e-25	PREDICTED: Zea mays uncharacterized LOC103628467 (LOC103628467), mRNA	K11492|1|3e-07|55.1|mtr:MTR_5g015600|condensin-2 complex subunit G2	-	-	-	gi|670374819|ref|XP_008668772.1|/0/PREDICTED: uncharacterized protein LOC103645833 [Zea mays]
103625838	1397	35.6575	7.29567	-2.28909	9.4321e-06	Up	1.23986e-07	PREDICTED: Zea mays transcription factor JUNGBRUNNEN 1-like (LOC103625838), mRNA	-	-	-	-	gi|645166232|gb|AIB04836.1|/1.86933e-177/NAC transcription factor, partial [Zea mays]
100284795	1285	1023.69	511.548	-1.00084	0.00125785	Up	2.79649e-05	Zea mays beta-expansin 1a (LOC100284795), mRNA	-	GO:0031410//cytoplasmic vesicle	-	GO:0000003//reproduction	gi|226499066|ref|NP_001151162.1|/2.87943e-145/beta-expansin 1a precursor [Zea mays]
100193759	992	55.0055	26.1356	-1.07356	0.0356718	Up	0.0017156	Zea mays uncharacterized LOC100193759 (LOC100193759), mRNA	-	GO:0044464	GO:0016758//transferase activity, transferring hexosyl groups	GO:0006464//cellular protein modification process	gi|414870306|tpg|DAA48863.1|/6.07129e-43/TPA: hypothetical protein ZEAMMB73_714331 [Zea mays]
103653528	1183	100.717	41.9591	-1.26325	0.000105402	Up	1.71985e-06	PREDICTED: Zea mays NEP1-interacting protein-like 1 (LOC103653528), mRNA	K05283|1|7e-11|66.6|aly:ARALYDRAFT_354960|phosphatidylinositol glycan, class W [EC:2.3.-.-];K11982|2|9e-09|59.7|sbi:SORBI_03g011120|E3 ubiquitin-protein ligase RNF115/126 [EC:6.3.2.19];K15692|3|2e-08|58.9|ppp:PHYPADRAFT_16563|E3 ubiquitin-protein ligase RNF13 [EC:6.3.2.19]	GO:0043231//intracellular membrane-bounded organelle	GO:0046914//transition metal ion binding	-	gi|670396824|ref|XP_008678634.1|/7.31918e-100/PREDICTED: NEP1-interacting protein-like 1 [Zea mays]
103651653	2288	82.0109	27.5171	-1.57549	0.00796445	Up	0.000252402	PREDICTED: Zea mays uncharacterized LOC103651653 (LOC103651653), mRNA	-	GO:0044464	-	-	gi|670390478|ref|XP_008675559.1|/0/PREDICTED: uncharacterized protein LOC103651653 [Zea mays]
103654509	1416	27.7191	1.77899	-3.96175	4.69991e-09	Up	3.4651e-11	PREDICTED: Zea mays uncharacterized LOC103654509 (LOC103654509), mRNA	-	-	-	-	gi|670370903|ref|XP_008666701.1|/0/PREDICTED: uncharacterized protein LOC103645426 [Zea mays]
103647285	1470	41.7688	18.2846	-1.19179	0.0171131	Up	0.000655787	PREDICTED: Zea mays lecithin-cholesterol acyltransferase-like 1 (LOC103647285), mRNA	K06129|1|3e-138|490|zma:100280003|lysophospholipase III [EC:3.1.1.5]	-	GO:0008374//O-acyltransferase activity	GO:0044238	gi|670378146|ref|XP_008670055.1|/0/PREDICTED: lecithin-cholesterol acyltransferase-like 1 [Zea mays]
100272284	1481	28.6752	8.50043	-1.75419	0.00894794	Up	0.000290986	Zea mays hypothetical protein (LOC100272284), mRNA	-	-	-	-	gi|195655397|gb|ACG47166.1|/3.85031e-152/hypothetical protein [Zea mays]
100281583	2215	181.946	75.2468	-1.27381	0.00794323	Up	0.000251503	PREDICTED: Zea mays cyclin-like F-box (LOC100281583), transcript variant X1, mRNA	-	GO:0031410//cytoplasmic vesicle;GO:0031410//cytoplasmic vesicle	-	-	gi|226506938|ref|NP_001147974.1|/2.58144e-174/cyclin-like F-box precursor [Zea mays]
100281072	1813	99.1467	40.5715	-1.2891	0.000131439	Up	2.20105e-06	PREDICTED: Zea mays LOC100281072 (pco113991), transcript variant X1, mRNA	-	-	GO:0003676//nucleic acid binding;GO:0003676//nucleic acid binding	-	gi|670359811|ref|XP_008674071.1|/3.48201e-98/PREDICTED: LOC100281072 isoform X1 [Zea mays]
100285433	1850	240.159	43.6128	-2.46116	3.06146e-20	Up	7.43625e-23	Zea mays AER (LOC100285433), mRNA	K13065|1|2e-23|109|aly:ARALYDRAFT_892660|shikimate O-hydroxycinnamoyltransferase [EC:2.3.1.133]	-	GO:0016746//transferase activity, transferring acyl groups	-	gi|226505850|ref|NP_001151798.1|/0/AER [Zea mays]
103642615	1263	9.03398	1.42827	-2.66109	0.00136189	Up	3.10565e-05	PREDICTED: Zea mays uncharacterized LOC103642615 (LOC103642615), mRNA	K11492|1|9e-07|53.1|mtr:MTR_5g015600|condensin-2 complex subunit G2	-	-	-	gi|670447734|ref|XP_008664070.1|/0/PREDICTED: uncharacterized protein LOC103642615 [Zea mays]
100286044	757	14.9692	3.82837	-1.9672	0.0245786	Up	0.00104933	PREDICTED: Zea mays 16.9 kDa class I heat shock protein 1 (LOC100286044), transcript variant X1, mRNA	K13993|1|2e-64|243|zma:100286044|HSP20 family protein	-	-	GO:0050896//response to stimulus;GO:0050896//response to stimulus	gi|226500666|ref|NP_001152404.1|/4.54453e-63/16.9 kDa class I heat shock protein 1 [Zea mays]
100279558	2749	10.8979	2.54857	-2.09629	0.0184907	Up	0.000726182	Zea mays uncharacterized LOC100279558 (LOC100279558), mRNA	K04121|1|0.0|1542|zma:100279558|ent-kaurene synthase [EC:4.2.3.19];K14038|2|0.0|753|osa:4329728|ent-pimara-8(14),15-diene synthase [EC:4.2.3.30];K14044|3|0.0|748|osa:4350502|stemar-13-ene synthase [EC:4.2.3.33]	GO:0043231//intracellular membrane-bounded organelle	GO:0010333//terpene synthase activity	GO:0016101//diterpenoid metabolic process	gi|226532520|ref|NP_001146027.1|/0/uncharacterized protein LOC100279558 [Zea mays]
100501809	1659	27.8832	4.36443	-2.67553	1.19424e-05	Up	1.62103e-07	Zea mays hypothetical protein (LOC100501809), mRNA	-	-	GO:0046872//metal ion binding	-	gi|670361964|ref|XP_008650921.1|/0/PREDICTED: uncharacterized protein LOC103631699 [Zea mays]
100280082	1272	26.8411	5.39865	-2.31377	0.000255537	Up	4.59315e-06	Zea mays flavonol 4-sulfotransferase (LOC100280082), mRNA	K11821|1|8e-48|189|ath:AT1G74100|desulfoglucosinolate sulfotransferase A/B/C [EC:2.8.2.-]	-	GO:0016782//transferase activity, transferring sulfur-containing groups	-	gi|226493285|ref|NP_001146492.1|/3.93595e-171/flavonol 4-sulfotransferase [Zea mays]
103655062	606	6.63957	1.64236	-2.01532	0.0352451	Up	0.00168904	PREDICTED: Zea mays probable calcium-binding protein CML45 (LOC103655062), mRNA	K13448|1|6e-14|75.5|ath:AT1G05990|calcium-binding protein CML	GO:0031012//extracellular matrix	GO:0046872//metal ion binding	GO:0023052//signaling	gi|670400535|ref|XP_008680094.1|/2.24625e-100/PREDICTED: probable calcium-binding protein CML45 [Zea mays]
103645884	1368	7.88202	1.54399	-2.3519	0.00818453	Up	0.000261014	PREDICTED: Zea mays G-type lectin S-receptor-like serine/threonine-protein kinase At1g11410 (LOC103645884), mRNA	K04733|1|7e-61|233|smo:SELMODRAFT_159261|interleukin-1 receptor-associated kinase 4 [EC:2.7.11.1];K13430|3|5e-57|220|zma:100283091|serine/threonine-protein kinase PBS1 [EC:2.7.11.1]	-	GO:0004672//protein kinase activity;GO:0032559	GO:0006464//cellular protein modification process	gi|670374941|ref|XP_008668819.1|/0/PREDICTED: G-type lectin S-receptor-like serine/threonine-protein kinase At1g11410 [Zea mays]
100191740	2058	108.643	37.466	-1.53594	0.00290253	Up	7.59763e-05	PREDICTED: Zea mays uncharacterized LOC100191740 (LOC100191740), transcript variant X1, mRNA	K13508|1|0.0|812|zma:100191740|glycerol-3-phosphate acyltransferase [EC:2.3.1.15]	-	GO:0016747//transferase activity, transferring acyl groups other than amino-acyl groups;GO:0016747//transferase activity, transferring acyl groups other than amino-acyl groups	-	gi|212275754|ref|NP_001130640.1|/0/uncharacterized protein LOC100191740 [Zea mays]
100381876	1989	102.153	50.2828	-1.0226	0.0192282	Up	0.000765474	PREDICTED: Zea mays uncharacterized LOC100381876 (LOC100381876), transcript variant X3, misc_RNA	K09839|1|1e-12|73.6|sbi:SORBI_06g012950|violaxanthin de-epoxidase [EC:1.10.99.3]	GO:0043231//intracellular membrane-bounded organelle;GO:0043231//intracellular membrane-bounded organelle;GO:0043231//intracellular membrane-bounded organelle;GO:0043231//intracellular membrane-bounded organelle	GO:0016741	GO:0006730//one-carbon metabolic process	gi|293331259|ref|NP_001168131.1|/0/uncharacterized protein LOC100381876 [Zea mays]
100194314	1441	30.471	11.9046	-1.35592	0.0299779	Up	0.00135286	PREDICTED: Zea mays putative RING zinc finger domain superfamily protein isoform 1 (LOC100194314), transcript variant X1, mRNA	K14297|1|6e-25|114|mtr:MTR_1g066430|nuclear pore complex protein Nup98-Nup96;K11982|2|2e-08|59.7|sbi:SORBI_01g035310|E3 ubiquitin-protein ligase RNF115/126 [EC:6.3.2.19]	-	GO:0046914//transition metal ion binding;GO:0046914//transition metal ion binding	-	gi|212722096|ref|NP_001132824.1|/0/uncharacterized LOC100194314 [Zea mays]
100191347	1403	17.2548	4.32557	-1.99604	0.0198253	Up	0.000801048	Zea mays carboxy-lyase (LOC100191347), mRNA	K06966|1|1e-109|394|zma:100283248|	GO:0043231//intracellular membrane-bounded organelle	GO:0003824//catalytic activity	GO:0003002//regionalization;GO:0010075//regulation of meristem growth;GO:0010074//maintenance of meristem identity;GO:0009690//cytokinin metabolic process	gi|212275854|ref|NP_001130253.1|/7.76019e-123/carboxy-lyase [Zea mays]
103654612	1827	132.753	29.6074	-2.16471	2.85109e-11	Up	1.55615e-13	PREDICTED: Zea mays amino acid permease 3-like (LOC103654612), mRNA	K15015|1|1e-12|73.2|sbi:SORBI_03g026920|solute carrier family 32 (vesicular inhibitory amino acid transporter);K14209|4|4e-12|71.6|zma:100283119|solute carrier family 36 (proton-coupled amino acid transporter)	GO:0031224//intrinsic component of membrane	-	-	gi|670399472|ref|XP_008679681.1|/0/PREDICTED: amino acid permease 3-like [Zea mays]
100278320	1331	24.0469	6.26277	-1.94098	0.00848202	Up	0.000272441	PREDICTED: Zea mays LOC100278320 (cl31479_3), transcript variant X1, mRNA	K07119|1|2e-135|480|bdi:100828038|	GO:0044444	GO:0016628//oxidoreductase activity, acting on the CH-CH group of donors, NAD or NADP as acceptor;GO:0046914//transition metal ion binding;GO:0003824//catalytic activity;GO:0046914//transition metal ion binding	GO:0008152//metabolic process;GO:0006950//response to stress;GO:0010038//response to metal ion;GO:0008152//metabolic process	gi|525343602|ref|NP_001266356.1|/0/putative alcohol dehydrogenase superfamily protein [Zea mays]
542252	2039	317.26	132.611	-1.25847	7.10903e-08	Up	6.21639e-10	PREDICTED: Zea mays malate synthase1 (mas1), transcript variant X1, mRNA	K01638|1|0.0|1013|zma:542252|malate synthase [EC:2.3.3.9]	GO:0005777//peroxisome;GO:0005777//peroxisome	GO:0046912//transferase activity, transferring acyl groups, acyl groups converted into alkyl on transfer;GO:0046912//transferase activity, transferring acyl groups, acyl groups converted into alkyl on transfer	GO:0009060//aerobic respiration;GO:0044262//cellular carbohydrate metabolic process;GO:0009060//aerobic respiration;GO:0044262//cellular carbohydrate metabolic process	gi|670374516|ref|XP_008668638.1|/0/PREDICTED: malate synthase, glyoxysomal isoform X1 [Zea mays]
606483	1174	75.537	22.2298	-1.76469	0.00124693	Up	2.76866e-05	Zea mays phosphoenolpyruvate carboxylase kinase 1 (PPCK1), mRNA	K13412|1|1e-46|185|smo:SELMODRAFT_450108|calcium-dependent protein kinase [EC:2.7.11.1];K00924|4|3e-46|184|ath:AT5G12180|[EC:2.7.1.-]	-	GO:0004672//protein kinase activity;GO:0032559	GO:0006464//cellular protein modification process	gi|162458552|ref|NP_001105808.1|/9.36242e-132/phosphoenolpyruvate carboxylase kinase 1 [Zea mays]
103646381	1200	122.382	15.7875	-2.95454	3.3589e-11	Up	1.85251e-13	PREDICTED: Zea mays uncharacterized LOC103646381 (LOC103646381), mRNA	-	-	-	-	gi|670376226|ref|XP_008669334.1|/2.92631e-104/PREDICTED: uncharacterized protein LOC103646381 [Zea mays]
100382651	1940	13.8771	4.02945	-1.78405	0.0330771	Up	0.00154166	Zea mays uncharacterized LOC100382651 (LOC100382651), mRNA	K15639|1|3e-118|424|aly:ARALYDRAFT_901457|cytochrome P450, family 734, subfamily A, polypeptide 1 (PHYB activation tagged suppressor 1) [EC:1.14.-.-];K15638|3|1e-113|409|aly:ARALYDRAFT_494050|cytochrome P450, family 72, subfamily C, polypeptide 1;K10717|5|1e-87|322|aly:ARALYDRAFT_494132|cytokinin trans-hydroxylase	-	GO:0016491//oxidoreductase activity;GO:0005506//iron ion binding	GO:0008152//metabolic process	gi|293333468|ref|NP_001168846.1|/0/uncharacterized protein LOC100382651 [Zea mays]
100279304	1768	24.7999	9.42121	-1.39635	0.0410709	Up	0.00206195	Zea mays ammonium transporter 2 (LOC100279304), mRNA	K03320|1|0.0|865|zma:100279304|ammonium transporter, Amt family	GO:0031224//intrinsic component of membrane	GO:0015101//organic cation transmembrane transporter activity	GO:0015696//ammonium transport	gi|226494442|ref|NP_001145797.1|/0/uncharacterized protein LOC100279304 [Zea mays]
100285725	1182	408.277	78.5652	-2.37758	2.38519e-16	Up	7.49759e-19	Zea mays ABA-responsive protein (LOC100285725), mRNA	-	-	-	-	gi|226497210|ref|NP_001152088.1|/1.15238e-145/ABA-responsive protein [Zea mays]
103645342	3026	14.9396	3.31952	-2.17009	0.0124536	Up	0.000439154	PREDICTED: Zea mays uncharacterized LOC103645342 (LOC103645342), mRNA	K10949|1|4e-56|218|vvi:100259001|ER lumen protein retaining receptor	-	GO:0005515//protein binding;GO:0003676//nucleic acid binding	-	gi|670370779|ref|XP_008666633.1|/0/PREDICTED: uncharacterized protein LOC103645342 [Zea mays]
103639107	1995	118.703	55.633	-1.09334	0.000165567	Up	2.84351e-06	PREDICTED: Zea mays glucan endo-1,3-beta-glucosidase 1-like (LOC103639107), transcript variant X2, mRNA	K14489|1|2e-13|76.3|vvi:100263145|arabidopsis histidine kinase 2/3/4 (cytokinin receptor) [EC:2.7.13.3]	-	GO:0016787//hydrolase activity;GO:0016787//hydrolase activity	-	gi|670439511|ref|XP_008660125.1|/7.20326e-154/PREDICTED: glucan endo-1,3-beta-glucosidase 1-like isoform X1 [Zea mays]
103651469	1989	14.5956	2.65437	-2.45909	0.0019372	Up	4.67775e-05	PREDICTED: Zea mays cytochrome P450 72A13-like (LOC103651469), mRNA	K15639|1|1e-111|402|aly:ARALYDRAFT_901457|cytochrome P450, family 734, subfamily A, polypeptide 1 (PHYB activation tagged suppressor 1) [EC:1.14.-.-];K15638|3|1e-105|382|aly:ARALYDRAFT_494050|cytochrome P450, family 72, subfamily C, polypeptide 1;K10717|5|4e-88|324|osa:9269428|cytokinin trans-hydroxylase	-	GO:0016491//oxidoreductase activity;GO:0005506//iron ion binding	GO:0008152//metabolic process	gi|670389920|ref|XP_008675320.1|/0/PREDICTED: cytochrome P450 72A13-like [Zea mays]
100382277	1646	26.5943	7.87186	-1.75634	0.00453873	Up	0.000129571	Zea mays uncharacterized LOC100382277 (LOC100382277), mRNA	K05953|1|1e-101|369|zma:100284978|nicotianamine synthase [EC:2.5.1.43]	-	-	-	gi|413933572|gb|AFW68123.1|/4.44305e-128/nicotianamine synthase 3 [Zea mays]
103650857	720	36.4572	3.70522	-3.29857	1.01076e-05	Up	1.33733e-07	PREDICTED: Zea mays male-cone protein 1-like (LOC103650857), mRNA	-	-	-	-	gi|670388368|ref|XP_008674673.1|/3.50724e-46/PREDICTED: male-cone protein 1-like [Zea mays]
103632817	862	101.927	46.2222	-1.14088	0.00366292	Up	9.97532e-05	PREDICTED: Zea mays copper transporter 5.1 (LOC103632817), mRNA	K14686|1|2e-30|131|sbi:SORBI_01g033790|solute carrier family 31 (copper transporter), member 1	-	-	-	gi|670424060|ref|XP_008652773.1|/6.34699e-38/PREDICTED: copper transporter 5.1 [Zea mays]
100281009	674	115.216	21.6466	-2.41213	1.79194e-13	Up	7.57866e-16	Zea mays adhesive/proline-rich protein (LOC100281009), mRNA	-	-	-	-	-
100384043	2584	167.147	53.5987	-1.64085	6.74689e-08	Up	5.84188e-10	PREDICTED: Zea mays hypothetical protein (LOC100384043), transcript variant X2, mRNA	-	-	-	-	gi|670413909|ref|XP_008648163.1|/0/PREDICTED: uncharacterized protein LOC100384043 isoform X1 [Zea mays]
103653430	1671	54.5822	13.7046	-1.99378	7.98553e-06	Up	1.02004e-07	PREDICTED: Zea mays uncharacterized LOC103653430 (LOC103653430), mRNA	-	-	-	-	gi|670396627|ref|XP_008678558.1|/0/PREDICTED: uncharacterized protein LOC103653430 [Zea mays]
100272880	1250	114.054	39.1983	-1.54085	0.000105834	Up	1.72993e-06	Zea mays uncharacterized LOC100272880 (LOC100272880), mRNA	-	-	-	-	gi|414591869|tpg|DAA42440.1|/2.09549e-177/TPA: hypothetical protein ZEAMMB73_410724 [Zea mays]
103651982	309	171.783	6.05745	-4.82573	1.66852e-30	Up	1.85952e-33	PREDICTED: Zea mays abscisic stress-ripening protein 2-like (LOC103651982), mRNA	-	-	-	-	gi|670391070|ref|XP_008675867.1|/2.26158e-31/PREDICTED: abscisic stress-ripening protein 2-like [Zea mays]
100285899	1299	17.4374	2.24352	-2.95834	3.92549e-05	Up	5.76585e-07	Zea mays peroxidase 51 (LOC100285899), mRNA	K00430|1|6e-88|322|pop:POPTR_553951|peroxidase [EC:1.11.1.7]	-	GO:0005506//iron ion binding;GO:0003824//catalytic activity;GO:0016209//antioxidant activity	GO:0008152//metabolic process;GO:0006950//response to stress	gi|226510117|ref|NP_001152260.1|/6.27464e-164/peroxidase 51 precursor [Zea mays]
100285708	657	66.342	9.53659	-2.79838	1.10549e-08	Up	8.33999e-11	PREDICTED: Zea mays adhesive/proline-rich protein (LOC100285708), transcript variant X1, mRNA	-	-	-	-	-
100278335	578	64.4773	30.7107	-1.07005	0.0488674	Up	0.00254455	PREDICTED: Zea mays MYB-like transcription factor ETC3 (LOC100278335), mRNA	K09422|1|3e-35|145|sbi:SORBI_03g028170|myb proto-oncogene protein, plant	GO:0043231//intracellular membrane-bounded organelle	GO:0003676//nucleic acid binding;GO:0005515//protein binding;GO:0004721//phosphoprotein phosphatase activity	GO:0006970//response to osmotic stress;GO:0048764;GO:0009738//abscisic acid-activated signaling pathway;GO:0003006//developmental process involved in reproduction	gi|645167368|gb|AIB05326.1|/1.66216e-38/MYB-related transcription factor, partial [Zea mays]
100274974	586	148.748	55.0544	-1.43394	2.25446e-06	Up	2.64784e-08	Zea mays LOC100274974 (si603034f07), mRNA	K00827|1|2e-19|93.2|sbi:SORBI_09g023310|alanine-glyoxylate transaminase / (R)-3-amino-2-methylpropionate-pyruvate transaminase [EC:2.6.1.44 2.6.1.40]	-	GO:0048037//cofactor binding;GO:0008483//transaminase activity	-	gi|226498120|ref|NP_001142679.1|/8.20256e-41/uncharacterized protein LOC100274974 [Zea mays]
103630336	994	92.1042	40.4984	-1.1854	0.0384826	Up	0.00189257	PREDICTED: Zea mays germin-like protein 1-4 (LOC103630336), mRNA	-	GO:0005576//extracellular region;GO:0031410//cytoplasmic vesicle	GO:0046914//transition metal ion binding	-	gi|670417631|ref|XP_008649622.1|/1.9351e-100/PREDICTED: germin-like protein 1-4 [Zea mays]
100272652	1433	45.9365	16.4305	-1.48326	0.00657321	Up	0.000201926	PREDICTED: Zea mays secondary wall NAC transcription factor 2 (NAC115), transcript variant X1, mRNA	-	-	-	-	gi|226507960|ref|NP_001140582.1|/8.91151e-153/secondary wall NAC transcription factor 2 [Zea mays]
100281380	1444	139.759	45.4725	-1.61988	2.20296e-08	Up	1.78785e-10	PREDICTED: Zea mays NAC domain protein NAC5 (LOC100281380), transcript variant X2, mRNA	-	GO:0043231//intracellular membrane-bounded organelle;GO:0043231//intracellular membrane-bounded organelle;GO:0043231//intracellular membrane-bounded organelle	GO:0003676//nucleic acid binding;GO:0003676//nucleic acid binding;GO:0003676//nucleic acid binding	-	gi|226503047|ref|NP_001147770.1|/0/NAC domain protein NAC5 [Zea mays]
103647908	2160	83.9115	31.9772	-1.39182	0.00860854	Up	0.000277734	PREDICTED: Zea mays uncharacterized LOC103647908 (LOC103647908), mRNA	-	-	GO:0016740//transferase activity	-	gi|670379597|ref|XP_008670622.1|/0/PREDICTED: uncharacterized protein LOC103647908 [Zea mays]
100281437	2007	41.3184	15.8201	-1.38502	0.0279478	Up	0.00122912	Zea mays LHT1 (LOC100281437), mRNA	K15015|1|2e-12|73.2|smo:SELMODRAFT_152799|solute carrier family 32 (vesicular inhibitory amino acid transporter);K14209|5|4e-11|68.6|ppp:PHYPADRAFT_144039|solute carrier family 36 (proton-coupled amino acid transporter)	GO:0031224//intrinsic component of membrane	-	-	gi|226502680|ref|NP_001147827.1|/0/LHT1 [Zea mays]
103629644	1701	6.31166	1.28691	-2.29411	0.0108304	Up	0.000367679	PREDICTED: Zea mays uncharacterized LOC103629644 (LOC103629644), mRNA	K11492|1|7e-06|50.8|mtr:MTR_5g015600|condensin-2 complex subunit G2	-	-	-	gi|670441619|ref|XP_008661119.1|/0/PREDICTED: uncharacterized protein LOC103640285 [Zea mays]
103644166	973	81.8439	36.5547	-1.16282	0.0194206	Up	0.000776959	PREDICTED: Zea mays non-specific lipid-transfer protein-like protein At2g13820 (LOC103644166), transcript variant X2, mRNA	-	GO:0031410//cytoplasmic vesicle;GO:0031410//cytoplasmic vesicle	-	GO:0010876//lipid localization;GO:0010876//lipid localization	gi|670368735|ref|XP_008665580.1|/2.40774e-47/PREDICTED: uncharacterized protein LOC103644166 isoform X1 [Zea mays]
103654041	2039	16.127	4.58753	-1.81368	0.0446908	Up	0.00228983	PREDICTED: Zea mays zinc finger protein CONSTANS-LIKE 9-like (LOC103654041), transcript variant X2, mRNA	K12135|1|6e-15|81.3|ath:AT5G15840|zinc finger protein CONSTANS	GO:0044464;GO:0044464	GO:0003676//nucleic acid binding;GO:0046914//transition metal ion binding;GO:0003676//nucleic acid binding;GO:0046914//transition metal ion binding	-	gi|670392310|ref|XP_008676531.1|/0/PREDICTED: uncharacterized protein LOC100193195 isoform X2 [Zea mays]
103637861	1407	258.944	124.569	-1.0557	1.01076e-05	Up	1.33557e-07	PREDICTED: Zea mays uncharacterized LOC103637861 (LOC103637861), mRNA	-	-	-	-	gi|670436901|ref|XP_008659107.1|/1.97017e-142/PREDICTED: uncharacterized protein LOC103637861 [Zea mays]
103652814	761	36.6271	3.40143	-3.4287	2.96059e-09	Up	2.13199e-11	PREDICTED: Zea mays barwin-like (LOC103652814), mRNA	-	GO:0031410//cytoplasmic vesicle	-	GO:0006952//defense response	gi|195641888|gb|ACG40412.1|/8.32901e-73/win2 precursor [Zea mays]
100193825	1783	466.361	230.889	-1.01425	4.52755e-10	Up	2.93694e-12	PREDICTED: Zea mays ATPP2-A13 (LOC100193825), transcript variant X1, mRNA	-	-	-	-	gi|212720809|ref|NP_001132379.1|/3.9784e-154/ATPP2-A13 [Zea mays]
103634196	819	9.04169	1.4118	-2.67905	0.00122036	Up	2.69921e-05	PREDICTED: Zea mays uncharacterized LOC103634196 (LOC103634196), mRNA	K11492|1|2e-07|54.7|mtr:MTR_5g015600|condensin-2 complex subunit G2	-	-	-	gi|670426684|ref|XP_008654002.1|/4.20742e-137/PREDICTED: uncharacterized protein LOC103634196 [Zea mays]
100281794	926	30.0891	2.61493	-3.52439	5.57448e-07	Up	5.73473e-09	Zea mays VQ motif family protein (LOC100281794), mRNA	-	-	-	-	gi|226495113|ref|NP_001148186.1|/3.15324e-86/VQ motif family protein [Zea mays]
100285064	987	906.62	430.14	-1.07569	0.00012137	Up	2.01161e-06	Zea mays LOC100285064 (csu869(cah)), mRNA	K01673|1|8e-117|418|zma:100285064|carbonic anhydrase [EC:4.2.1.1]	GO:0043231//intracellular membrane-bounded organelle	GO:0046914//transition metal ion binding;GO:0016836//hydro-lyase activity	-	gi|226509016|ref|NP_001151431.1|/2.11895e-115/LOC100285064 [Zea mays]
103627151	1440	10.8822	1.45123	-2.90662	0.000239392	Up	4.29612e-06	PREDICTED: Zea mays inositol-tetrakisphosphate 1-kinase 1-like (LOC103627151), mRNA	K00913|1|4e-103|373|sbi:SORBI_04g017450|inositol-1,3,4-trisphosphate 5/6-kinase / inositol-tetrakisphosphate 1-kinase [EC:2.7.1.159 2.7.1.134]	-	GO:0005488//binding;GO:0016301//kinase activity	-	gi|670408736|ref|XP_008645680.1|/2.25654e-141/PREDICTED: inositol-tetrakisphosphate 1-kinase 1-like [Zea mays]
100194390	1128	74.6446	28.9933	-1.36432	0.000206401	Up	3.63918e-06	PREDICTED: Zea mays LOC100194390 (cl16535_1a), transcript variant X1, mRNA	K08360|1|7e-113|405|zma:100194390|cytochrome b-561	GO:0031224//intrinsic component of membrane;GO:0031410//cytoplasmic vesicle;GO:0031224//intrinsic component of membrane;GO:0031410//cytoplasmic vesicle	-	-	gi|670372043|ref|XP_008667311.1|/5.31351e-117/PREDICTED: uncharacterized protein LOC100194390 isoform X1 [Zea mays]
103650878	1333	83.8344	1.9679	-5.41281	7.15917e-21	Up	1.63666e-23	PREDICTED: Zea mays uncharacterized LOC103650878 (LOC103650878), mRNA	-	-	-	-	gi|670388414|ref|XP_008674693.1|/0/PREDICTED: uncharacterized protein LOC103650878 [Zea mays]
100384472	2769	49.525	17.3154	-1.5161	0.0243954	Up	0.00103621	PREDICTED: Zea mays potasium ion uptake permease 1 (kup1), transcript variant X1, mRNA	K03549|1|0.0|924|pop:POPTR_844297|KUP system potassium uptake protein	GO:0044464;GO:0044464	GO:0046873//metal ion transmembrane transporter activity;GO:0046873//metal ion transmembrane transporter activity	GO:0030001//metal ion transport;GO:0034220//ion transmembrane transport;GO:0030001//metal ion transport;GO:0034220//ion transmembrane transport	gi|414878853|tpg|DAA55984.1|/0/TPA: potasium ion uptake permease 1 [Zea mays]
100273477	1464	158.051	23.5671	-2.74554	3.75596e-15	Up	1.39531e-17	Zea mays hypothetical protein (LOC100273477), mRNA	-	-	GO:0005543//phospholipid binding;GO:0046872//metal ion binding	-	gi|194702174|gb|ACF85171.1|/1.4727e-134/unknown [Zea mays]
103634849	620	85.2952	37.1753	-1.19812	0.017819	Up	0.000692261	PREDICTED: Zea mays uncharacterized LOC103634849 (LOC103634849), mRNA	-	-	-	-	gi|413947475|gb|AFW80124.1|/8.06426e-08/ultraviolet-B-repressible protein [Zea mays]
103632706	1390	11.1309	1.57569	-2.82051	0.000481285	Up	9.28352e-06	PREDICTED: Zea mays uncharacterized LOC103632706 (LOC103632706), mRNA	K11492|1|4e-07|54.7|mtr:MTR_5g015600|condensin-2 complex subunit G2	-	-	-	gi|670374819|ref|XP_008668772.1|/0/PREDICTED: uncharacterized protein LOC103645833 [Zea mays]
100285138	2702	197.493	88.9153	-1.1513	1.17197e-05	Up	1.57741e-07	Zea mays ATPase, coupled to transmembrane movement of substances (LOC100285138), mRNA	K12843|1|0.0|840|vvi:100248403|U4/U6 small nuclear ribonucleoprotein PRP3;K05681|2|9e-59|227|cme:CMS467C|ATP-binding cassette, subfamily G (WHITE), member 2;K05643|4|9e-11|67.8|olu:OSTLU_42103|ATP-binding cassette, subfamily A (ABC1), member 3;K05658|5|2e-10|67.0|vvi:100854950|ATP-binding cassette, subfamily B (MDR/TAP), member 1	GO:0031224//intrinsic component of membrane	GO:0017111//nucleoside-triphosphatase activity;GO:0032559	GO:0009207	gi|414866191|tpg|DAA44748.1|/0/TPA: ATPase, coupled to transmembrane movement of substance [Zea mays]
103654250	1463	47.7176	2.18179	-4.45094	6.57618e-12	Up	3.26986e-14	PREDICTED: Zea mays uncharacterized LOC103654250 (LOC103654250), mRNA	-	-	-	-	gi|670398529|ref|XP_008679303.1|/0/PREDICTED: uncharacterized protein LOC103654250 [Zea mays]
103647886	1938	5.98808	1.27235	-2.2346	0.0143849	Up	0.000524521	PREDICTED: Zea mays cytochrome P450 734A1-like (LOC103647886), mRNA	K15639|1|1e-108|392|aly:ARALYDRAFT_901457|cytochrome P450, family 734, subfamily A, polypeptide 1 (PHYB activation tagged suppressor 1) [EC:1.14.-.-];K10717|3|2e-95|348|vvi:100258332|cytokinin trans-hydroxylase	GO:0031410//cytoplasmic vesicle	GO:0016491//oxidoreductase activity;GO:0005506//iron ion binding	GO:0008152//metabolic process	gi|670379554|ref|XP_008670605.1|/0/PREDICTED: cytochrome P450 734A1-like [Zea mays]
100282779	1470	25.9535	6.36167	-2.02845	0.00168359	Up	3.98535e-05	Zea mays chalcone synthase 8 (LOC100282779), mRNA	K00660|1|3e-84|310|osa:4350636|chalcone synthase [EC:2.3.1.74];K13232|2|4e-84|310|vvi:100256566|stilbene synthase [EC:2.3.1.95]	-	GO:0016747//transferase activity, transferring acyl groups other than amino-acyl groups	GO:0008152//metabolic process	gi|226503393|ref|NP_001149157.1|/0/chalcone synthase 8 [Zea mays]
100279427	1788	122.539	47.9909	-1.35241	0.00228034	Up	5.70833e-05	Zea mays LOC100279427 (cl377_-3), mRNA	K00517|1|5e-167|586|osa:4334183|[EC:1.14.-.-]	-	GO:0016491//oxidoreductase activity;GO:0005506//iron ion binding	GO:0008152//metabolic process	gi|226508152|ref|NP_001145908.1|/0/uncharacterized protein LOC100279427 [Zea mays]
100280370	1148	35.9978	8.42534	-2.0951	0.00147434	Up	3.41017e-05	Zea mays AP2-EREBP transcription factor (EREB27), mRNA	K09286|1|1e-11|68.9|vvi:100252531|EREBP-like factor	-	-	-	gi|226496986|ref|NP_001146768.1|/1.19405e-91/uncharacterized protein LOC100280370 [Zea mays]
100272878	1722	75.3558	34.2927	-1.13581	0.0011472	Up	2.5046e-05	PREDICTED: Zea mays putative protein kinase superfamily protein (LOC100272878), transcript variant X1, mRNA	K00924|1|4e-26|117|aly:ARALYDRAFT_486409|[EC:2.7.1.-];K04733|4|1e-23|109|aly:ARALYDRAFT_916421|interleukin-1 receptor-associated kinase 4 [EC:2.7.11.1]	GO:0031410//cytoplasmic vesicle	GO:0016301//kinase activity;GO:0004672//protein kinase activity	-	gi|226530949|ref|NP_001140803.1|/5.88194e-119/uncharacterized LOC100272878 [Zea mays]
103629364	3156	52.2803	25.3214	-1.04591	0.0327628	Up	0.00152419	PREDICTED: Zea mays uncharacterized LOC103629364 (LOC103629364), transcript variant X2, mRNA	-	-	-	-	gi|670415289|ref|XP_008648727.1|/0/PREDICTED: uncharacterized protein LOC103629364 isoform X2 [Zea mays]
100276966	821	98.3974	23.5224	-2.06458	0.0259284	Up	0.00111698	PREDICTED: Zea mays uncharacterized LOC100276966 (LOC100276966), mRNA	-	GO:0043231//intracellular membrane-bounded organelle	-	-	gi|670432286|ref|XP_008656706.1|/1.64776e-32/PREDICTED: uncharacterized protein LOC100276966 [Zea mays]
100273327	1212	19.4352	4.21243	-2.20594	0.00169398	Up	4.01785e-05	PREDICTED: Zea mays putative glycolipid transfer protein (GLTP) family protein (LOC100273327), transcript variant X1, mRNA	-	GO:0044424;GO:0044424	GO:0005319//lipid transporter activity;GO:0008289//lipid binding;GO:0005319//lipid transporter activity;GO:0008289//lipid binding	GO:0006869//lipid transport;GO:0006869//lipid transport	gi|670358885|ref|XP_008667613.1|/2.77385e-104/PREDICTED: putative glycolipid transfer protein (GLTP) family protein isoform X1 [Zea mays]
103628606	3981	19.7	4.66967	-2.07681	0.0197041	Up	0.000791678	PREDICTED: Zea mays uncharacterized LOC103628606 (LOC103628606), mRNA	-	-	-	-	gi|670411730|ref|XP_008646998.1|/0/PREDICTED: uncharacterized protein LOC103628606 [Zea mays]
100283896	1556	678.318	337.633	-1.0065	3.73438e-12	Up	1.79281e-14	PREDICTED: Zea mays cysteine protease 1 (LOC100283896), transcript variant X1, mRNA	K01376|1|3e-151|533|ath:AT5G43060|[EC:3.4.22.-];K01365|4|2e-112|404|smo:SELMODRAFT_183539|cathepsin L [EC:3.4.22.15]	GO:0031410//cytoplasmic vesicle	GO:0004175//endopeptidase activity;GO:0004175//endopeptidase activity	GO:0019538//protein metabolic process;GO:0019538//protein metabolic process	gi|414584879|tpg|DAA35450.1|/0/TPA: cysteine protease 1 [Zea mays]
100284864	1414	69.0749	32.2947	-1.09686	0.00854912	Up	0.000275085	Zea mays alpha-L-fucosidase 2 (LOC100284864), mRNA	K00514|1|7e-59|226|rcu:RCOM_1428040|zeta-carotene desaturase [EC:1.3.5.6];K01206|2|3e-35|147|ath:AT1G67830|alpha-L-fucosidase [EC:3.2.1.51]	GO:0031410//cytoplasmic vesicle	GO:0016787//hydrolase activity	GO:0044238	gi|413934701|gb|AFW69252.1|/0/alpha-L-fucosidase 2 [Zea mays]
103626943	1681	24.3945	4.82511	-2.33792	0.00153788	Up	3.59486e-05	PREDICTED: Zea mays elongation factor Tu, mitochondrial-like (LOC103626943), misc_RNA	K02358|1|0.0|771|zma:100194026|elongation factor Tu	GO:0043231//intracellular membrane-bounded organelle	GO:0016772//transferase activity, transferring phosphorus-containing groups;GO:0017111//nucleoside-triphosphatase activity;GO:0008135//translation factor activity, nucleic acid binding;GO:0032561//guanyl ribonucleotide binding	GO:0006412//translation;GO:0009207	gi|212721968|ref|NP_001132561.1|/0/putative translation elongation/initiation factor family protein [Zea mays]
100278430	576	11.9072	2.09111	-2.50949	0.00166308	Up	3.92554e-05	Zea mays uncharacterized LOC100278430 (LOC100278430), mRNA	-	-	-	-	gi|226528874|ref|NP_001145184.1|/4.93209e-35/uncharacterized protein LOC100278430 [Zea mays]
100273965	1753	24.9941	2.65683	-3.23381	6.68191e-07	Up	7.04585e-09	Zea mays major facilitator superfamily defense1 (mfsd1), mRNA	-	GO:0044464	-	GO:0006810//transport	gi|226496371|ref|NP_001141824.1|/0/major facilitator superfamily defense1 [Zea mays]
100501109	1734	9.23046	2.23283	-2.04753	0.0311015	Up	0.00142291	Zea mays putative cytochrome P450 superfamily protein (LOC100501109), mRNA	K15398|1|2e-86|318|ppp:PHYPADRAFT_151187|cytochrome P450, family 86, subfamily A, polypeptide 2/4/7/8 (fatty acid omega-hydroxylase) [EC:1.14.-.-];K15402|2|3e-84|311|mtr:MTR_4g075110|cytochrome P450, family 86, subfamily B, polypeptide 1 (fatty acid omega-hydroxylase) [EC:1.14.-.-]	-	GO:0016491//oxidoreductase activity;GO:0005506//iron ion binding	GO:0008152//metabolic process	gi|670375383|ref|XP_008669003.1|/0/PREDICTED: cytochrome P450 704C1-like [Zea mays]
103635063	1456	58.9422	11.3268	-2.37955	5.86629e-07	Up	6.08523e-09	PREDICTED: Zea mays transcription factor TGA5-like (LOC103635063), mRNA	-	-	-	-	gi|670430142|ref|XP_008655844.1|/1.19215e-89/PREDICTED: transcription factor TGA5-like [Zea mays]
100282065	829	83.4558	40.1734	-1.05477	0.038546	Up	0.00189789	Zea mays mitochondrial import inner membrane translocase subunit TIM14 (LOC100282065), mRNA	K09539|1|6e-42|169|bdi:100826175|DnaJ homolog subfamily C member 19	GO:0043231//intracellular membrane-bounded organelle	GO:0005515//protein binding	-	gi|239985414|ref|NP_001148450.1|/2.1079e-59/mitochondrial import inner membrane translocase subunit TIM14 [Zea mays]
100286852	2074	20.9321	5.21087	-2.00612	0.0092245	Up	0.000301297	Zea mays cytochrome P450 CYP78A53 (CYP78A53), mRNA	K00517|1|1e-146|518|ath:AT1G01190|[EC:1.14.-.-];K05280|5|6e-59|227|ath:AT5G07990|flavonoid 3'-monooxygenase [EC:1.14.13.21]	-	GO:0016491//oxidoreductase activity;GO:0005506//iron ion binding	GO:0008152//metabolic process	gi|227498403|ref|NP_001153095.1|/0/cytochrome P450 CYP78A53 [Zea mays]
100281142	1871	1919.75	556.485	-1.78651	0.0222603	Up	0.00092555	Zea mays cell Division Protein AAA ATPase family (LOC100281142), mRNA	K08900|1|4e-120|430|mtr:MTR_6g009540|mitochondrial chaperone BCS1	GO:0031410//cytoplasmic vesicle	GO:0016462//pyrophosphatase activity;GO:0032559	GO:0009987//cellular process	gi|226492670|ref|NP_001147533.1|/0/cell Division Protein AAA ATPase family [Zea mays]
100217165	1339	16.769	4.40473	-1.92867	0.00994553	Up	0.000330533	Zea mays uncharacterized LOC100217165 (LOC100217165), mRNA	K09838|1|3e-11|68.2|vcn:VOLCADRAFT_75879|zeaxanthin epoxidase [EC:1.14.13.90]	-	GO:0016491//oxidoreductase activity	GO:0008152//metabolic process	gi|219362671|ref|NP_001137002.1|/0/uncharacterized protein LOC100217165 [Zea mays]
100383815	1532	30.466	12.5334	-1.28142	0.0446811	Up	0.00228657	PREDICTED: Zea mays hypothetical protein (LOC100383815), transcript variant X1, mRNA	-	GO:0031410//cytoplasmic vesicle	-	GO:0009987//cellular process;GO:0009987//cellular process	gi|683523978|ref|NP_001288686.1|/9.92897e-106/expansin-like A1 precursor [Zea mays]
103653153	2834	43.215	11.9434	-1.85532	0.00316388	Up	8.33599e-05	PREDICTED: Zea mays serine/threonine-protein kinase-like protein CCR4 (LOC103653153), mRNA	K00924|1|2e-60|232|aly:ARALYDRAFT_486409|[EC:2.7.1.-];K04733|4|5e-46|184|smo:SELMODRAFT_159261|interleukin-1 receptor-associated kinase 4 [EC:2.7.11.1]	GO:0031410//cytoplasmic vesicle	-	-	gi|670396011|ref|XP_008678337.1|/0/PREDICTED: serine/threonine-protein kinase-like protein CCR4 [Zea mays]
100275174	514	30.5029	10.9051	-1.48395	0.0129716	Up	0.000462979	Zea mays LOC100275174 (pco138377), mRNA	K01647|1|9e-14|74.3|sbi:SORBI_04g008330|citrate synthase [EC:2.3.3.1]	GO:0043231//intracellular membrane-bounded organelle	-	-	gi|226510433|ref|NP_001142798.1|/3.53878e-30/uncharacterized protein LOC100275174 [Zea mays]
100275683	1890	77.4742	36.8927	-1.07038	0.00963644	Up	0.000318057	Zea mays hypothetical protein (LOC100275683), mRNA	-	-	GO:0003824//catalytic activity	-	gi|224031409|gb|ACN34780.1|/0/unknown [Zea mays]
103640015	936	21.7559	3.15305	-2.78659	0.00021108	Up	3.72771e-06	PREDICTED: Zea mays uncharacterized LOC103640015 (LOC103640015), mRNA	-	-	-	-	gi|670441222|ref|XP_008660896.1|/2.66062e-173/PREDICTED: uncharacterized protein LOC103640015 [Zea mays]
100279991	2522	114.677	51.2437	-1.16213	0.000182496	Up	3.17597e-06	PREDICTED: Zea mays uncharacterized LOC100279991 (LOC100279991), transcript variant X1, mRNA	K12126|1|2e-35|149|aly:ARALYDRAFT_471048|phytochrome-interacting factor 3;K13422|3|1e-07|57.4|rcu:RCOM_0864470|transcription factor MYC2	GO:0043231//intracellular membrane-bounded organelle	-	-	gi|670428144|ref|XP_008654839.1|/1.23624e-175/PREDICTED: uncharacterized protein LOC100279991 isoform X1 [Zea mays]
103650164	667	753.37	16.2346	-5.53621	3.34606e-75	Up	3.82473e-79	PREDICTED: Zea mays abscisic stress-ripening protein 2-like (LOC103650164), mRNA	-	-	-	-	gi|670386692|ref|XP_008674030.1|/1.7799e-30/PREDICTED: abscisic stress-ripening protein 2-like [Zea mays]
100280958	1866	45.6709	22.0289	-1.05188	0.0287595	Up	0.00127221	Zea mays LOC100280958 (IDP641), mRNA	K13030|1|6e-114|409|sbi:SORBI_01g001220|cyanohydrin beta-glucosyltransferase [EC:2.4.1.85];K13228|2|9e-62|236|zma:100274317|UDP-glucosyltransferase BX9 [EC:2.4.1.202];K13493|3|3e-60|231|ath:AT5G05870|cytokinin-N-glucosyltransferase [EC:2.4.1.-];K13691|4|7e-60|230|vvi:100242294|pathogen-inducible salicylic acid glucosyltransferase [EC:2.4.1.-];K13068|5|9e-60|229|aly:ARALYDRAFT_479675|sinapate 1-gl…	-	GO:0016757//transferase activity, transferring glycosyl groups	-	gi|226509248|ref|NP_001147350.1|/0/LOC100280958 [Zea mays]
103653067	704	86.877	36.2322	-1.2617	0.00121393	Up	2.67804e-05	PREDICTED: Zea mays RNA-binding protein cabeza-like (LOC103653067), mRNA	-	-	-	-	gi|670395819|ref|XP_008678260.1|/2.5845e-22/PREDICTED: RNA-binding protein cabeza-like [Zea mays]
100281227	1259	71.4842	5.87234	-3.60562	1.53166e-13	Up	6.39029e-16	Zea mays NAC domain-containing protein 77 (NAC126), mRNA	-	-	GO:0003676//nucleic acid binding	-	gi|226499758|ref|NP_001147618.1|/3.39668e-159/NAC domain-containing protein 77 [Zea mays]
103644617	1583	25.6804	2.65479	-3.274	2.50863e-06	Up	2.98219e-08	PREDICTED: Zea mays uncharacterized LOC103644617 (LOC103644617), mRNA	K11492|1|4e-06|51.6|mtr:MTR_5g015600|condensin-2 complex subunit G2	-	-	-	gi|670369655|ref|XP_008666017.1|/0/PREDICTED: uncharacterized protein LOC103644617 [Zea mays]
541837	937	106.29	3.1698	-5.06747	2.2022e-17	Up	6.48187e-20	Zea mays glutathione transferase24 (gst24), mRNA	K00799|1|1e-136|484|zma:541837|glutathione S-transferase [EC:2.5.1.18]	-	GO:0016765//transferase activity, transferring alkyl or aryl (other than methyl) groups	-	gi|162458508|ref|NP_001104988.1|/2.87578e-135/glutathione transferase24 [Zea mays]
103634911	1951	327.544	161.708	-1.0183	0.00339357	Up	9.09634e-05	PREDICTED: Zea mays zinc finger CCCH domain-containing protein 2-like (LOC103634911), mRNA	K15172|1|7e-26|117|vcn:VOLCADRAFT_106802|transcription elongation factor SPT5	GO:0043231//intracellular membrane-bounded organelle	GO:0046914//transition metal ion binding	GO:0010260//organ senescence;GO:0007165//signal transduction	gi|407232616|gb|AFT82650.1|/4.01409e-163/C3H47 C3H type transcription factor, partial [Zea mays subsp. mays]
100284486	1684	410.759	135.124	-1.60401	4.50533e-11	Up	2.57491e-13	Zea mays glucan endo-1,3-beta-glucosidase 7 (LOC100284486), mRNA	-	-	GO:0016798//hydrolase activity, acting on glycosyl bonds;GO:0043167//ion binding	GO:0044238	gi|226495835|ref|NP_001150853.1|/0/glucan endo-1,3-beta-glucosidase 7 precursor [Zea mays]
103653133	1322	11.5274	1.81436	-2.66754	0.000899204	Up	1.88351e-05	PREDICTED: Zea mays uncharacterized LOC103653133 (LOC103653133), mRNA	K11492|1|6e-06|50.4|mtr:MTR_5g015600|condensin-2 complex subunit G2	-	-	-	gi|670395960|ref|XP_008678315.1|/0/PREDICTED: uncharacterized protein LOC103653133 [Zea mays]
103635334	995	17.8456	5.31213	-1.74821	0.0154102	Up	0.000573797	PREDICTED: Zea mays uncharacterized LOC103635334 (LOC103635334), mRNA	-	GO:0044464	-	-	gi|670430637|ref|XP_008656036.1|/6.25612e-99/PREDICTED: uncharacterized protein LOC103635334 [Zea mays]
100282066	726	14.7201	3.17008	-2.2152	0.0047431	Up	0.00013676	Zea mays LOC100282066 (umc2403), mRNA	-	-	-	-	gi|226495347|ref|NP_001148451.1|/1.40359e-42/LOC100282066 [Zea mays]
100281829	980	10.9852	3.04012	-1.85335	0.0407263	Up	0.00203666	Zea mays harpin-induced protein (LOC100281829), mRNA	-	-	-	-	gi|618467381|ref|NP_001278572.1|/1.28687e-56/harpin-induced protein [Zea mays]
100501498	1341	243.126	119.378	-1.02617	4.33369e-07	Up	4.37158e-09	Zea mays uncharacterized LOC100501498 (LOC100501498), mRNA	K13065|1|6e-15|80.5|ath:AT5G48930|shikimate O-hydroxycinnamoyltransferase [EC:2.3.1.133]	-	-	-	gi|413949074|gb|AFW81723.1|/0/hypothetical protein ZEAMMB73_519077 [Zea mays]
100283620	1489	111.768	39.8735	-1.487	2.76289e-07	Up	2.66073e-09	PREDICTED: Zea mays LOC100283620 (cl8808_2), transcript variant X2, mRNA	K14484|1|1e-38|159|ath:AT1G51950|auxin-responsive protein IAA	GO:0043231//intracellular membrane-bounded organelle;GO:0043231//intracellular membrane-bounded organelle;GO:0043231//intracellular membrane-bounded organelle	GO:0005515//protein binding;GO:0005515//protein binding;GO:0005515//protein binding	GO:0009755//hormone-mediated signaling pathway;GO:0009755//hormone-mediated signaling pathway;GO:0009755//hormone-mediated signaling pathway	gi|670384209|ref|XP_008672920.1|/0/PREDICTED: LOC100283620 isoform X2 [Zea mays]
103646274	2108	17.1301	2.25641	-2.92444	5.59255e-05	Up	8.56606e-07	PREDICTED: Zea mays uncharacterized LOC103646274 (LOC103646274), mRNA	K11492|1|2e-06|53.1|mtr:MTR_5g015600|condensin-2 complex subunit G2	-	-	-	gi|670426485|ref|XP_008653897.1|/0/PREDICTED: uncharacterized protein LOC103634049 [Zea mays]
100276273	844	183.24	64.9795	-1.49568	8.398e-08	Up	7.4155e-10	Zea mays LOC100276273 (IDP1474), mRNA	-	GO:0044464	-	-	gi|226492359|ref|NP_001143575.1|/4.95623e-80/uncharacterized protein LOC100276273 [Zea mays]
103648254	1214	17.0888	5.71612	-1.57994	0.0495916	Up	0.00259621	PREDICTED: Zea mays non-specific lipid-transfer protein-like protein At2g13820 (LOC103648254), misc_RNA	-	-	GO:0005488//binding	GO:0051234//establishment of localization;GO:0010876//lipid localization	gi|293336427|ref|NP_001170204.1|/9.19375e-45/uncharacterized protein LOC100384154 [Zea mays]
100193231	1367	159.677	71.7172	-1.15477	3.09397e-06	Up	3.73108e-08	Zea mays putative RING zinc finger domain superfamily protein (LOC100193231), mRNA	K15692|1|6e-12|70.5|smo:SELMODRAFT_66937|E3 ubiquitin-protein ligase RNF13 [EC:6.3.2.19];K14297|2|2e-10|65.5|mtr:MTR_1g066430|nuclear pore complex protein Nup98-Nup96;K11982|4|3e-10|64.7|vvi:100262515|E3 ubiquitin-protein ligase RNF115/126 [EC:6.3.2.19]	-	-	-	gi|212722708|ref|NP_001131853.1|/9.46291e-118/uncharacterized LOC100193231 [Zea mays]
100381409	2295	108.957	45.7307	-1.25252	7.72525e-05	Up	1.21197e-06	Zea mays LOC100381409 (TIDP2917), mRNA	-	-	-	-	gi|293332341|ref|NP_001167721.1|/0/uncharacterized protein LOC100381409 [Zea mays]
103627908	2331	28.5164	2.00041	-3.83342	3.33614e-08	Up	2.80284e-10	PREDICTED: Zea mays uncharacterized LOC103627908 (LOC103627908), mRNA	K11492|1|7e-07|54.7|mtr:MTR_5g015600|condensin-2 complex subunit G2	-	-	-	gi|670417627|ref|XP_008649620.1|/0/PREDICTED: uncharacterized protein LOC103630335 isoform X1 [Zea mays]
103647433	4253	203.744	71.8996	-1.5027	1.27379e-08	Up	9.79168e-11	PREDICTED: Zea mays phospholipase D alpha 1-like (LOC103647433), transcript variant X2, mRNA	K01115|1|0.0|1487|sbi:SORBI_02g024910|phospholipase D [EC:3.1.4.4]	GO:0044464;GO:0044464	GO:0046872//metal ion binding;GO:0004620//phospholipase activity;GO:0046872//metal ion binding;GO:0004620//phospholipase activity	GO:0006650//glycerophospholipid metabolic process;GO:0006650//glycerophospholipid metabolic process	gi|414589520|tpg|DAA40091.1|/0/TPA: phospholipase D family protein [Zea mays]
100284035	1512	50.7637	13.0082	-1.96438	0.00488885	Up	0.000141941	Zea mays esterase/lipase/thioesterase (LOC100284035), mRNA	-	-	GO:0070011//peptidase activity, acting on L-amino acid peptides	GO:0019538//protein metabolic process	gi|226533294|ref|NP_001150405.1|/0/esterase/lipase/thioesterase [Zea mays]
103648475	668	16.6976	1.72756	-3.27283	1.16793e-05	Up	1.56529e-07	PREDICTED: Zea mays uncharacterized LOC103648475 (LOC103648475), mRNA	-	-	-	-	gi|670390327|ref|XP_008675497.1|/1.36578e-101/PREDICTED: uncharacterized protein LOC103651610 [Zea mays]
103654233	1219	110.974	3.74278	-4.88997	1.33987e-20	Up	3.13966e-23	PREDICTED: Zea mays probable calcium-binding protein CML17 (LOC103654233), mRNA	-	-	GO:0046872//metal ion binding	-	gi|226508858|ref|NP_001152204.1|/3.9564e-48/EF hand family protein [Zea mays]
100274555	1655	187.29	8.20464	-4.51269	1.52216e-31	Up	1.56592e-34	Zea mays uncharacterized LOC100274555 (LOC100274555), mRNA	K13263|1|4e-75|280|gmx:100101902|isoflavone 7-O-glucosyltransferase [EC:2.4.1.170];K08237|2|2e-74|278|vvi:100246482|hydroquinone glucosyltransferase [EC:2.4.1.218]	-	GO:0016757//transferase activity, transferring glycosyl groups	-	gi|226496551|ref|NP_001142382.1|/0/uncharacterized protein LOC100274555 [Zea mays]
100281089	2077	507.168	231.354	-1.13236	2.88349e-10	Up	1.78807e-12	Zea mays LOC100281089 (IDP708), mRNA	K00666|1|1e-141|502|sbi:SORBI_10g012080|fatty-acyl-CoA synthase [EC:6.2.1.-];K01904|2|4e-34|144|sbi:SORBI_04g031010|4-coumarate--CoA ligase [EC:6.2.1.12]	-	-	-	gi|226508348|ref|NP_001147480.1|/0/LOC100281089 [Zea mays]
100283208	1206	3798.37	1496.95	-1.34336	7.00155e-08	Up	6.1024e-10	Zea mays LOC100283208 (pco104428a), mRNA	K01183|1|4e-68|256|osa:4338719|chitinase [EC:3.2.1.14]	-	GO:0004553//hydrolase activity, hydrolyzing O-glycosyl compounds;GO:0030247//polysaccharide binding	GO:0006026	gi|413935024|gb|AFW69575.1|/1.50304e-131/basic endochitinase 1 [Zea mays]
100273454	1335	11.5275	2.31475	-2.31615	0.00922986	Up	0.000301954	Zea mays uncharacterized LOC100273454 (LOC100273454), mRNA	K00083|1|2e-119|427|osa:4346989|cinnamyl-alcohol dehydrogenase [EC:1.1.1.195]	-	GO:0046872//metal ion binding;GO:0003824//catalytic activity	GO:0008152//metabolic process	gi|226500044|ref|NP_001141363.1|/9.72001e-160/uncharacterized protein LOC100273454 [Zea mays]
100285376	855	130.412	63.5383	-1.03738	0.0171551	Up	0.000658867	Zea mays RING-H2 finger protein (LOC100285376), mRNA	K11982|1|2e-07|54.3|gmx:100787523|E3 ubiquitin-protein ligase RNF115/126 [EC:6.3.2.19];K10601|4|9e-07|52.4|osa:4340826|E3 ubiquitin-protein ligase synoviolin [EC:6.3.2.19]	-	GO:0046872//metal ion binding	-	gi|226508566|ref|NP_001151741.1|/3.28628e-55/RING-H2 finger protein [Zea mays]
103649739	1376	14.6598	2.24742	-2.70552	0.000838869	Up	1.74035e-05	PREDICTED: Zea mays uncharacterized LOC103649739 (LOC103649739), mRNA	K11492|1|1e-06|53.1|mtr:MTR_5g015600|condensin-2 complex subunit G2	-	-	-	gi|670385777|ref|XP_008673690.1|/0/PREDICTED: uncharacterized protein LOC103649739 [Zea mays]
100285262	1006	12.124	2.13364	-2.50648	0.00177656	Up	4.22895e-05	Zea mays esterase PIR7B (LOC100285262), mRNA	K08233|1|4e-41|166|ath:AT2G23610|polyneuridine-aldehyde esterase [EC:3.1.1.78]	GO:0031410//cytoplasmic vesicle	-	-	gi|414878818|tpg|DAA55949.1|/1.25396e-155/TPA: esterase PIR7B [Zea mays]
100191593	724	16.5555	4.58383	-1.85268	0.0226441	Up	0.000945394	Zea mays LOC100191593 (pco080661a), mRNA	-	GO:0031410//cytoplasmic vesicle	-	GO:0006952//defense response	gi|212275526|ref|NP_001130495.1|/3.78705e-72/uncharacterized protein LOC100191593 precursor [Zea mays]
100277186	671	173.131	10.0545	-4.10594	2.02291e-21	Up	4.33555e-24	Zea mays hypothetical protein (LOC100277186), mRNA	-	-	-	-	gi|615276279|ref|NP_001278527.1|/5.40183e-35/hypothetical protein [Zea mays]
542432	559	924.764	201.021	-2.20174	1.28124e-19	Up	3.29519e-22	Zea mays metallothionein1 (mtl1), mRNA	-	GO:0043231//intracellular membrane-bounded organelle	GO:0043169//cation binding	-	gi|238009468|gb|ACR35769.1|/2.24492e-21/unknown [Zea mays]
100272870	1089	70.4646	17.0354	-2.04836	0.000639929	Up	1.28008e-05	Zea mays uncharacterized LOC100272870 (LOC100272870), mRNA	K01183|1|1e-46|185|osa:4325067|chitinase [EC:3.2.1.14]	GO:0031410//cytoplasmic vesicle	GO:0016798//hydrolase activity, acting on glycosyl bonds;GO:0043167//ion binding	GO:0044238	gi|413920505|gb|AFW60437.1|/2.4325e-155/hypothetical protein ZEAMMB73_809662 [Zea mays]
100283037	1483	765.047	300.995	-1.34581	3.60928e-21	Up	8.04493e-24	Zea mays esterase (LOC100283037), mRNA	K00514|1|4e-50|197|rcu:RCOM_1428040|zeta-carotene desaturase [EC:1.3.5.6];K01206|2|1e-32|139|aly:ARALYDRAFT_475890|alpha-L-fucosidase [EC:3.2.1.51]	GO:0031410//cytoplasmic vesicle	GO:0016787//hydrolase activity	GO:0044238	gi|226491247|ref|NP_001149411.1|/0/esterase precursor [Zea mays]
100501602	862	27.4296	8.60484	-1.67251	0.00831654	Up	0.000266403	Zea mays uncharacterized LOC100501602 (LOC100501602), mRNA	-	-	-	-	gi|414865015|tpg|DAA43572.1|/2.20056e-123/TPA: hypothetical protein ZEAMMB73_579729 [Zea mays]
103632680	1288	27.6592	1.8738	-3.88372	1.54625e-08	Up	1.2107e-10	PREDICTED: Zea mays uncharacterized LOC103632680 (LOC103632680), mRNA	K11492|1|6e-06|50.4|mtr:MTR_5g015600|condensin-2 complex subunit G2	-	-	-	gi|670423777|ref|XP_008652648.1|/0/PREDICTED: uncharacterized protein LOC103632680 [Zea mays]
100193097	2032	275.052	63.181	-2.12214	1.00074e-07	Up	8.951e-10	PREDICTED: Zea mays LOC100193097 (TIDP2650), transcript variant X1, mRNA	-	-	-	-	gi|212721260|ref|NP_001131732.1|/0/uncharacterized protein LOC100193097 [Zea mays]
103630881	3099	58.1972	12.7932	-2.18557	0.000389035	Up	7.27063e-06	PREDICTED: Zea mays uncharacterized LOC103630881 (LOC103630881), partial mRNA	-	GO:0044464	GO:0022857//transmembrane transporter activity	GO:0006810//transport	gi|670418810|ref|XP_008650146.1|/0/PREDICTED: uncharacterized protein LOC103630881, partial [Zea mays]
100284865	1330	45.377	18.0642	-1.32883	0.0052996	Up	0.000156138	Zea mays gibberellin receptor GID1L2 (LOC100284865), mRNA	K13258|1|9e-48|189|gmx:547489|2-hydroxyisoflavanone dehydratase [EC:4.2.1.105];K14493|2|6e-20|97.1|aly:ARALYDRAFT_351756|gibberellin receptor GID1 [EC:3.-.-.-]	-	GO:0004871//signal transducer activity;GO:0003824//catalytic activity	-	gi|226492322|ref|NP_001151232.1|/1.70231e-172/gibberellin receptor GID1L2 [Zea mays]
103640330	1654	11.1587	1.90104	-2.55331	0.00205039	Up	5.0038e-05	PREDICTED: Zea mays uncharacterized LOC103640330 (LOC103640330), mRNA	K11492|1|4e-07|54.7|mtr:MTR_5g015600|condensin-2 complex subunit G2	-	-	-	gi|670441687|ref|XP_008661155.1|/0/PREDICTED: uncharacterized protein LOC103640330 [Zea mays]
103648777	2220	35.966	4.24543	-3.08265	1.40347e-06	Up	1.56013e-08	PREDICTED: Zea mays uncharacterized LOC103648777 (LOC103648777), mRNA	-	-	-	-	gi|670381344|ref|XP_008671405.1|/0/PREDICTED: uncharacterized protein LOC103648777 [Zea mays]
103646792	1738	181.684	36.4123	-2.31893	1.23128e-07	Up	1.11538e-09	PREDICTED: Zea mays UDP-glycosyltransferase 74E1-like (LOC103646792), transcript variant X2, mRNA	K13691|1|1e-127|455|sbi:SORBI_02g030020|pathogen-inducible salicylic acid glucosyltransferase [EC:2.4.1.-]	-	GO:0016757//transferase activity, transferring glycosyl groups;GO:0016757//transferase activity, transferring glycosyl groups	-	gi|670377144|ref|XP_008669674.1|/0/PREDICTED: UDP-glycosyltransferase 74E1-like isoform X2 [Zea mays]
103654510	1430	130.245	16.5836	-2.9734	0.000220255	Up	3.90863e-06	PREDICTED: Zea mays bisdemethoxycurcumin synthase-like (LOC103654510), mRNA	K00660|1|9e-81|299|osa:4350636|chalcone synthase [EC:2.3.1.74];K13232|4|4e-80|296|vvi:100250301|stilbene synthase [EC:2.3.1.95]	-	GO:0016747//transferase activity, transferring acyl groups other than amino-acyl groups	GO:0008152//metabolic process	gi|670399193|ref|XP_008679561.1|/0/PREDICTED: bisdemethoxycurcumin synthase-like [Zea mays]
100383361	1703	65.568	32.3143	-1.02082	0.0212672	Up	0.000876967	Zea mays uncharacterized LOC100383361 (LOC100383361), mRNA	-	-	-	-	gi|670363179|ref|XP_008654810.1|/1.63889e-133/PREDICTED: trans-splicing factor Raa3, chloroplastic-like isoform X1 [Zea mays]
103650490	1694	26.2861	9.28032	-1.50205	0.0301286	Up	0.00136222	PREDICTED: Zea mays NAC domain-containing protein 21/22 (LOC103650490), transcript variant X2, mRNA	-	-	-	-	gi|670387432|ref|XP_008674300.1|/1.71876e-175/PREDICTED: NAC domain-containing protein 21/22 isoform X2 [Zea mays]
100193514	2104	169.568	62.2713	-1.44523	5.28308e-07	Up	5.40477e-09	Zea mays uncharacterized LOC100193514 (LOC100193514), mRNA	K13412|1|0.0|698|sbi:SORBI_02g036730|calcium-dependent protein kinase [EC:2.7.11.1]	-	GO:0046872//metal ion binding;GO:0004672//protein kinase activity;GO:0032559	GO:0006464//cellular protein modification process	gi|212721940|ref|NP_001132098.1|/0/uncharacterized protein LOC100193514 [Zea mays]
100383117	2258	51.2769	3.87631	-3.72555	3.96306e-12	Up	1.92525e-14	Zea mays hypothetical protein (LOC100383117), mRNA	K14494|1|2e-33|142|pop:POPTR_645273|DELLA protein	-	-	-	gi|293331497|ref|NP_001169255.1|/0/hypothetical protein [Zea mays]
103647501	1373	32.1259	1.80392	-4.15453	3.12743e-10	Up	1.96292e-12	PREDICTED: Zea mays uncharacterized LOC103647501 (LOC103647501), mRNA	K11492|1|3e-07|54.7|mtr:MTR_5g015600|condensin-2 complex subunit G2	-	-	-	gi|670423825|ref|XP_008652671.1|/0/PREDICTED: uncharacterized protein LOC103632706 [Zea mays]
100384515	1296	108.1	45.9331	-1.23476	0.0205805	Up	0.000841594	Zea mays uncharacterized LOC100384515 (LOC100384515), mRNA	-	-	-	-	gi|414591320|tpg|DAA41891.1|/8.48271e-137/TPA: protein kinase Kelch repeat:Kelch [Zea mays]
100192110	1133	349.554	72.117	-2.27711	9.70951e-16	Up	3.35729e-18	Zea mays LOC100192110 (pco076023), mRNA	K01166|1|8e-126|448|zma:100192110|ribonuclease T2 [EC:3.1.27.1]	GO:0031410//cytoplasmic vesicle	GO:0016892;GO:0003676//nucleic acid binding	-	gi|212275710|ref|NP_001131005.1|/2.33603e-124/uncharacterized protein LOC100192110 precursor [Zea mays]
103641867	1199	4.81808	1.18616	-2.02217	0.035266	Up	0.00169104	PREDICTED: Zea mays uncharacterized LOC103641867 (LOC103641867), mRNA	-	-	-	-	gi|670446364|ref|XP_008663402.1|/1.30143e-136/PREDICTED: uncharacterized protein LOC103641867 [Zea mays]
103651941	1335	26.2581	2.04938	-3.6795	2.21234e-07	Up	2.07995e-09	PREDICTED: Zea mays uncharacterized LOC103651941 (LOC103651941), mRNA	-	-	-	-	gi|670390998|ref|XP_008675828.1|/0/PREDICTED: uncharacterized protein LOC103651941 [Zea mays]
100382321	905	38.8763	16.6246	-1.22557	0.0198503	Up	0.000803792	Zea mays hypothetical protein (LOC100382321), mRNA	-	-	GO:0016668//oxidoreductase activity, acting on a sulfur group of donors, NAD(P) as acceptor	GO:0008152//metabolic process	gi|293336073|ref|NP_001168541.1|/2.02326e-130/hypothetical protein [Zea mays]
103644074	1659	130.429	2.84806	-5.51714	2.30082e-20	Up	5.52291e-23	PREDICTED: Zea mays uncharacterized LOC103644074 (LOC103644074), mRNA	-	-	-	-	gi|670368513|ref|XP_008665490.1|/0/PREDICTED: uncharacterized protein LOC103644074 [Zea mays]
100282970	1302	216.709	101.191	-1.09868	0.000508205	Up	9.91896e-06	Zea mays NADP-dependent oxidoreductase P1 (LOC100282970), mRNA	K07119|1|0.0|725|zma:100282970|;K08070|4|8e-121|432|ath:AT5G17000|2-alkenal reductase [EC:1.3.1.74]	-	GO:0003824//catalytic activity;GO:0046914//transition metal ion binding	GO:0008152//metabolic process	gi|226528403|ref|NP_001149347.1|/0/NADP-dependent oxidoreductase P1 [Zea mays]
732752	648	1927	548.168	-1.81367	1.85706e-38	Up	1.3267e-41	PREDICTED: Zea mays cystatin3 (psei3), mRNA	-	GO:0043231//intracellular membrane-bounded organelle	GO:0004866//endopeptidase inhibitor activity	GO:0006950//response to stress;GO:0051346//negative regulation of hydrolase activity	gi|195636436|gb|ACG37686.1|/1.44931e-58/cysteine proteinase inhibitor 2 [Zea mays]
100282086	1267	74.3178	36.9165	-1.00944	0.0241498	Up	0.00102136	Zea mays seed specific protein Bn15D17A (LOC100282086), mRNA	-	-	-	-	gi|226528521|ref|NP_001148471.1|/1.3513e-139/seed specific protein Bn15D17A [Zea mays]
100274235	1305	93.7846	40.484	-1.212	0.000645057	Up	1.29402e-05	PREDICTED: Zea mays hypothetical protein (LOC100274235), transcript variant X2, mRNA	K15095|1|5e-169|585|sbi:SORBI_02g043370|(+)-neomenthol dehydrogenase [EC:1.1.1.208]	GO:0043231//intracellular membrane-bounded organelle;GO:0043231//intracellular membrane-bounded organelle;GO:0043231//intracellular membrane-bounded organelle	GO:0003824//catalytic activity;GO:0003824//catalytic activity;GO:0003824//catalytic activity	GO:0008152//metabolic process;GO:0008152//metabolic process;GO:0008152//metabolic process	gi|670372589|ref|XP_008667598.1|/0/PREDICTED: hypothetical protein isoform X1 [Zea mays]
103637756	1813	9.96063	1.82103	-2.45149	0.00378382	Up	0.000104343	PREDICTED: Zea mays uncharacterized LOC103637756 (LOC103637756), mRNA	K11492|1|9e-06|50.4|mtr:MTR_5g015600|condensin-2 complex subunit G2	-	-	-	gi|670437205|ref|XP_008659225.1|/0/PREDICTED: uncharacterized protein LOC103638006 [Zea mays]
103648235	1517	6.27019	1.35462	-2.21062	0.0160328	Up	0.000603853	PREDICTED: Zea mays uncharacterized LOC103648235 (LOC103648235), mRNA	-	-	-	-	gi|670380421|ref|XP_008670950.1|/0/PREDICTED: uncharacterized protein LOC103648235 [Zea mays]
103653134	2876	72.1256	3.12953	-4.5265	4.52625e-16	Up	1.50038e-18	PREDICTED: Zea mays glutathione S-transferase T3-like (LOC103653134), mRNA	-	-	-	-	gi|670395960|ref|XP_008678315.1|/0/PREDICTED: uncharacterized protein LOC103653133 [Zea mays]
103648677	1248	31.7249	2.28666	-3.7943	1.21437e-08	Up	9.30021e-11	PREDICTED: Zea mays uncharacterized LOC103648677 (LOC103648677), mRNA	K11492|1|2e-06|52.0|mtr:MTR_5g015600|condensin-2 complex subunit G2	-	-	-	gi|670381188|ref|XP_008671323.1|/0/PREDICTED: uncharacterized protein LOC103648677 [Zea mays]
100192349	2002	860.631	341.484	-1.33358	1.91008e-09	Up	1.33729e-11	Zea mays asparagine synthetase2 (asn2), mRNA	K01953|1|0.0|1202|zma:100192349|asparagine synthase (glutamine-hydrolysing) [EC:6.3.5.4]	-	GO:0016884//carbon-nitrogen ligase activity, with glutamine as amido-N-donor;GO:0032559	GO:0009064//glutamine family amino acid metabolic process;GO:0006528//asparagine metabolic process	gi|212275141|ref|NP_001131013.1|/0/asparagine synthetase2 [Zea mays]
103627909	3119	420.743	5.02495	-6.38769	4.17416e-46	Up	2.02779e-49	PREDICTED: Zea mays uncharacterized LOC103627909 (LOC103627909), mRNA	K11492|1|9e-07|54.7|mtr:MTR_5g015600|condensin-2 complex subunit G2	-	-	-	gi|670390501|ref|XP_008675569.1|/0/PREDICTED: uncharacterized protein LOC100193593 [Zea mays]
100283710	1002	15.2567	4.71028	-1.69556	0.0379236	Up	0.00185164	Zea mays ABA-induced protein (LOC100283710), mRNA	-	GO:0043231//intracellular membrane-bounded organelle	GO:0046872//metal ion binding	-	gi|226504072|ref|NP_001150081.1|/1.32395e-96/ABA-induced protein precursor [Zea mays]
103636202	4039	32.773	4.96264	-2.72333	8.23251e-06	Up	1.05865e-07	PREDICTED: Zea mays ABC transporter B family member 11-like (LOC103636202), transcript variant X2, mRNA	K05658|1|0.0|1942|sbi:SORBI_03g032000|ATP-binding cassette, subfamily B (MDR/TAP), member 1	GO:0031224//intrinsic component of membrane;GO:0031224//intrinsic component of membrane	GO:0017111//nucleoside-triphosphatase activity;GO:0015405;GO:0032559;GO:0017111//nucleoside-triphosphatase activity;GO:0015405;GO:0032559	GO:0006810//transport;GO:0009207;GO:0006810//transport;GO:0009207	gi|670432479|ref|XP_008656776.1|/0/PREDICTED: ABC transporter B family member 4-like isoform X2 [Zea mays]
100273598	2477	394.026	185.144	-1.08965	0.00947192	Up	0.000312356	Zea mays hypothetical protein (LOC100273598), mRNA	K12130|1|0.0|1000|zma:100285170|pseudo-response regulator 5	-	GO:0004871//signal transducer activity	GO:0006351//transcription, DNA-templated;GO:0007165//signal transduction	gi|226497556|ref|NP_001141486.1|/0/hypothetical protein [Zea mays]
103636474	1950	85.4177	10.1427	-3.07409	7.955e-15	Up	3.00069e-17	PREDICTED: Zea mays uncharacterized acetyltransferase At3g50280-like (LOC103636474), mRNA	K13065|1|2e-23|108|sbi:SORBI_06g021640|shikimate O-hydroxycinnamoyltransferase [EC:2.3.1.133]	-	GO:0016746//transferase activity, transferring acyl groups	-	gi|670433110|ref|XP_008657044.1|/0/PREDICTED: uncharacterized acetyltransferase At3g50280-like [Zea mays]
100284090	1433	67.4202	31.4869	-1.09843	0.00354912	Up	9.57413e-05	Zea mays SC3 protein (LOC100284090), mRNA	-	GO:0031224//intrinsic component of membrane	-	GO:0006810//transport	gi|226505042|ref|NP_001150460.1|/2.54759e-153/SC3 protein [Zea mays]
100381893	1422	33.7206	9.78308	-1.78527	0.00210074	Up	5.13602e-05	PREDICTED: Zea mays putative NAC domain transcription factor superfamily protein (NAC63), transcript variant X1, mRNA	-	-	-	-	gi|645168922|gb|AIB05976.1|/5.68018e-67/NAC transcription factor, partial [Zea mays]
100276638	826	928.932	165.878	-2.48545	0.00241582	Up	6.10963e-05	Zea mays uncharacterized LOC100276638 (LOC100276638), mRNA	-	-	-	-	gi|226493484|ref|NP_001143848.1|/1.71669e-53/uncharacterized protein LOC100276638 precursor [Zea mays]
100383157	1191	128.161	45.8527	-1.48288	1.23178e-07	Up	1.11935e-09	Zea mays hypothetical protein (LOC100383157), mRNA	-	GO:0031224//intrinsic component of membrane;GO:0031410//cytoplasmic vesicle	-	-	gi|293331691|ref|NP_001169293.1|/3.51759e-134/hypothetical protein [Zea mays]
100501278	1021	206.165	70.2201	-1.55384	3.00357e-11	Up	1.64796e-13	Zea mays uncharacterized LOC100501278 (LOC100501278), mRNA	-	-	-	-	gi|670424259|ref|XP_008652852.1|/1.52191e-31/PREDICTED: uncharacterized protein LOC100277144 [Zea mays]
103635750	873	27.3971	9.40611	-1.54235	0.00922986	Up	0.000302119	PREDICTED: Zea mays KNR4/SMI1 homolog (LOC103635750), mRNA	-	-	-	-	gi|670431474|ref|XP_008656354.1|/7.81483e-76/PREDICTED: KNR4/SMI1 homolog [Zea mays]
103642073	1906	491.179	244.472	-1.00658	2.95882e-06	Up	3.55965e-08	PREDICTED: Zea mays probable polyamine oxidase 2 (LOC103642073), mRNA	K13367|1|0.0|681|aly:ARALYDRAFT_486367|non-specific polyamine oxidase [EC:1.5.3.17];K11450|3|8e-51|200|smo:SELMODRAFT_449015|lysine-specific histone demethylase 1 [EC:1.-.-.-]	-	GO:0016741	GO:0006730//one-carbon metabolic process	gi|670446831|ref|XP_008663613.1|/0/PREDICTED: probable polyamine oxidase 2 [Zea mays]
103630605	985	38.8522	14.9209	-1.38066	0.00614717	Up	0.00018673	PREDICTED: Zea mays uncharacterized LOC103630605 (LOC103630605), ncRNA	-	GO:0043231//intracellular membrane-bounded organelle	-	-	gi|670442147|ref|XP_008661414.1|/6.10916e-14/PREDICTED: uncharacterized protein LOC100193539 isoform X1 [Zea mays]
103640507	3038	1175.09	495.701	-1.24523	2.41998e-13	Up	1.03985e-15	PREDICTED: Zea mays putative disease resistance protein At5g47280 (LOC103640507), mRNA	K13457|1|6e-21|101|zma:606485|disease resistance protein RPM1;K03013|4|6e-17|88.6|vvi:100258335|DNA-directed RNA polymerases I, II, and III subunit RPABC1	-	GO:0032559	GO:0012501//programmed cell death;GO:0006950//response to stress	gi|670365145|ref|XP_008661497.1|/0/PREDICTED: putative disease resistance protein At5g47280 [Zea mays]
103636450	972	52.2963	5.43026	-3.26762	7.18357e-10	Up	4.78302e-12	PREDICTED: Zea mays protein YLS9-like (LOC103636450), mRNA	-	-	-	-	gi|670433055|ref|XP_008657024.1|/1.63589e-96/PREDICTED: protein YLS9-like [Zea mays]
103651519	1608	13.583	2.37299	-2.51702	0.00195185	Up	4.73327e-05	PREDICTED: Zea mays uncharacterized LOC103651519 (LOC103651519), mRNA	K11492|1|8e-06|50.4|mtr:MTR_5g015600|condensin-2 complex subunit G2	-	-	-	gi|670437205|ref|XP_008659225.1|/0/PREDICTED: uncharacterized protein LOC103638006 [Zea mays]
103632819	1939	94.1124	16.1609	-2.54188	0.0022675	Up	5.66972e-05	PREDICTED: Zea mays cytochrome P450 71A1-like (LOC103632819), mRNA	K05280|1|9e-116|416|vvi:100232999|flavonoid 3'-monooxygenase [EC:1.14.13.21];K09755|3|1e-114|412|rcu:RCOM_0193830|ferulate-5-hydroxylase [EC:1.14.-.-]	-	GO:0016491//oxidoreductase activity;GO:0005506//iron ion binding	GO:0008152//metabolic process	gi|670424064|ref|XP_008652774.1|/0/PREDICTED: cytochrome P450 71A1-like [Zea mays]
100383501	1997	442.047	182.33	-1.27765	1.42816e-08	Up	1.11008e-10	Zea mays LOC100383501 (TIDP3746), mRNA	K14079|1|2e-29|129|mtr:MTR_005s0002|poly(A) RNA polymerase GLD2 [EC:2.7.7.19];K03514|2|6e-14|77.8|olu:OSTLU_2530|DNA polymerase sigma subunit [EC:2.7.7.7]	-	-	-	gi|293331075|ref|NP_001169620.1|/0/uncharacterized protein LOC100383501 [Zea mays]
100281299	1060	76.3482	28.5612	-1.41853	0.00176156	Up	4.1882e-05	Zea mays lipid binding protein (LOC100281299), mRNA	-	GO:0031410//cytoplasmic vesicle	-	GO:0010876//lipid localization	gi|226498864|ref|NP_001147689.1|/9.07476e-51/lipid binding protein precursor [Zea mays]
100274523	1701	11.9436	2.27884	-2.38987	0.00436491	Up	0.000123112	Zea mays uncharacterized LOC100274523 (LOC100274523), mRNA	K13228|1|1e-36|152|zma:100274317|UDP-glucosyltransferase BX9 [EC:2.4.1.202];K13691|2|1e-32|139|pop:POPTR_810275|pathogen-inducible salicylic acid glucosyltransferase [EC:2.4.1.-];K13692|3|2e-32|138|vvi:100252177|UDP-glucose:(indol-3-yl)acetate beta-D-glucosyltransferase [EC:2.4.1.121]	-	GO:0016757//transferase activity, transferring glycosyl groups	-	gi|414872906|tpg|DAA51463.1|/0/TPA: indole-3-acetate beta-glucosyltransferase [Zea mays]
103630124	654	68.0098	13.5587	-2.32652	3.7502e-07	Up	3.70798e-09	PREDICTED: Zea mays uncharacterized LOC103630124 (LOC103630124), mRNA	-	-	-	-	gi|670417156|ref|XP_008649433.1|/1.13498e-18/PREDICTED: uncharacterized protein LOC103630124 [Zea mays]
100192351	2106	99.9463	38.7578	-1.36667	0.000130672	Up	2.18446e-06	PREDICTED: Zea mays asparagine synthetase4 (asn4), transcript variant X1, mRNA	K01953|1|0.0|1126|zma:100192351|asparagine synthase (glutamine-hydrolysing) [EC:6.3.5.4]	-	GO:0016884//carbon-nitrogen ligase activity, with glutamine as amido-N-donor;GO:0032559;GO:0016884//carbon-nitrogen ligase activity, with glutamine as amido-N-donor;GO:0000166//nucleotide binding	GO:0009064//glutamine family amino acid metabolic process;GO:0006528//asparagine metabolic process;GO:0006528//asparagine metabolic process	gi|212275221|ref|NP_001131015.1|/0/asparagine synthetase4 [Zea mays]
100286240	898	56.1762	22.7348	-1.30506	0.00428934	Up	0.000120858	Zea mays plasma membrane associated protein (LOC100286240), mRNA	-	GO:0031410//cytoplasmic vesicle	-	-	gi|226509140|ref|NP_001152600.1|/2.24194e-81/plasma membrane associated protein [Zea mays]
103650293	1444	18.969	1.98889	-3.25361	5.17544e-06	Up	6.4778e-08	PREDICTED: Zea mays uncharacterized LOC103650293 (LOC103650293), mRNA	K11492|1|4e-07|54.7|mtr:MTR_5g015600|condensin-2 complex subunit G2	-	-	-	gi|670374819|ref|XP_008668772.1|/0/PREDICTED: uncharacterized protein LOC103645833 [Zea mays]
100502492	2148	197.91	81.043	-1.28808	1.02177e-05	Up	1.3548e-07	Zea mays putative laccase family protein (LOC100502492), mRNA	K00423|1|2e-60|232|smo:SELMODRAFT_104957|L-ascorbate oxidase [EC:1.10.3.3]	GO:0005576//extracellular region;GO:0031410//cytoplasmic vesicle	GO:0046914//transition metal ion binding;GO:0016682//oxidoreductase activity, acting on diphenols and related substances as donors, oxygen as acceptor	GO:0009808//lignin metabolic process	gi|308081989|ref|NP_001183899.1|/0/putative laccase family protein precursor [Zea mays]
100217205	1303	46.6092	22.4259	-1.05545	0.0298027	Up	0.00133969	Zea mays putative NAC domain transcription factor superfamily protein (LOC100217205), mRNA	-	-	-	-	gi|408690336|gb|AFU81628.1|/2.49872e-128/NAC-type transcription factor, partial [Zea mays subsp. mays]
100192864	1451	760.414	277.884	-1.4523	1.78815e-05	Up	2.48851e-07	Zea mays LOC100192864 (pco144723), mRNA	K00924|1|0.0|753|osa:4342410|[EC:2.7.1.-];K07198|3|7e-60|229|zma:100192108|5'-AMP-activated protein kinase, catalytic alpha subunit [EC:2.7.11.11]	GO:0043231//intracellular membrane-bounded organelle	-	-	gi|223949903|gb|ACN29035.1|/0/unknown [Zea mays]
103631728	1588	13.4977	2.12509	-2.66711	0.00142777	Up	3.28444e-05	PREDICTED: Zea mays uncharacterized LOC103631728 (LOC103631728), mRNA	-	-	-	-	gi|670426485|ref|XP_008653897.1|/0/PREDICTED: uncharacterized protein LOC103634049 [Zea mays]
100279536	1818	91.6001	6.93382	-3.72363	3.89593e-13	Up	1.73677e-15	Zea mays putative cytochrome P450 superfamily protein (LOC100279536), mRNA	K00517|1|2e-143|269|osa:4334183|[EC:1.14.-.-]	GO:0031410//cytoplasmic vesicle	GO:0016491//oxidoreductase activity;GO:0005506//iron ion binding	GO:0008152//metabolic process	gi|195616010|gb|ACG29835.1|/0/cytochrome P450 CYP81A1 [Zea mays]
103647976	1730	261.273	128.5	-1.02379	0.0110832	Up	0.000381986	PREDICTED: Zea mays F-box/kelch-repeat protein At2g44130-like (LOC103647976), mRNA	K10442|1|5e-07|54.7|olu:OSTLU_6820|kelch-like protein 1/4/5	-	-	-	gi|414591320|tpg|DAA41891.1|/0/TPA: protein kinase Kelch repeat:Kelch [Zea mays]
103633415	2180	158.605	27.8982	-2.50719	9.31979e-20	Up	2.3703e-22	PREDICTED: Zea mays uncharacterized LOC103633415 (LOC103633415), transcript variant X2, mRNA	-	-	-	GO:0006163//purine nucleotide metabolic process;GO:0006163//purine nucleotide metabolic process	gi|670425383|ref|XP_008653336.1|/0/PREDICTED: uncharacterized protein LOC103633415 isoform X1 [Zea mays]
100284932	971	73.0317	7.55876	-3.2723	1.29795e-12	Up	6.00867e-15	Zea mays ribonuclease 1 (LOC100284932), mRNA	K01166|1|2e-52|204|aly:ARALYDRAFT_346793|ribonuclease T2 [EC:3.1.27.1]	GO:0031410//cytoplasmic vesicle	GO:0016892;GO:0003676//nucleic acid binding	-	gi|226500716|ref|NP_001151299.1|/1.36257e-151/ribonuclease 1 precursor [Zea mays]
103636584	1046	63.0705	2.95615	-4.41518	1.77819e-15	Up	6.19934e-18	PREDICTED: Zea mays salicylic acid-binding protein 2-like (LOC103636584), transcript variant X2, mRNA	K08233|1|4e-37|153|ath:AT4G37150|polyneuridine-aldehyde esterase [EC:3.1.1.78]	-	-	GO:0044238;GO:0044238	gi|670433339|ref|XP_008657158.1|/2.06743e-140/PREDICTED: salicylic acid-binding protein 2-like isoform X1 [Zea mays]
100277144	1063	171.753	64.9058	-1.40391	7.52847e-10	Up	5.05569e-12	PREDICTED: Zea mays uncharacterized LOC100277144 (LOC100277144), mRNA	-	-	-	-	gi|670424259|ref|XP_008652852.1|/1.61658e-31/PREDICTED: uncharacterized protein LOC100277144 [Zea mays]
100274575	1549	101.396	50.4686	-1.00654	0.0144407	Up	0.000527381	Zea mays uncharacterized LOC100274575 (LOC100274575), mRNA	K00924|1|8e-16|83.6|ath:AT5G22850|[EC:2.7.1.-]	GO:0031410//cytoplasmic vesicle	GO:0004175//endopeptidase activity	GO:0019538//protein metabolic process	gi|414886964|tpg|DAA62978.1|/0/TPA: aspartic proteinase nepenthesin-1 [Zea mays]
100274361	1617	356.013	162.717	-1.12956	2.19586e-06	Up	2.57274e-08	Zea mays LOC100274361 (cl25119_1(16)), mRNA	K14209|1|0.0|653|zma:100283119|solute carrier family 36 (proton-coupled amino acid transporter)	GO:0031224//intrinsic component of membrane	-	-	gi|226507410|ref|NP_001149493.1|/0/amino acid transport protein [Zea mays]
542525	945	35.5312	9.82461	-1.85461	0.000997556	Up	2.13799e-05	Zea mays chitinase chem5 (chn1), mRNA	K01183|1|1e-99|361|gmx:100796155|chitinase [EC:3.2.1.14]	GO:0031410//cytoplasmic vesicle	GO:0016798//hydrolase activity, acting on glycosyl bonds;GO:0043167//ion binding	GO:0044238	gi|162462924|ref|NP_001105541.1|/9.26637e-166/chitinase chem5 precursor [Zea mays]
541845	971	64.4032	23.6616	-1.44458	8.82036e-05	Up	1.4115e-06	Zea mays glutathione transferase23 (gst23), mRNA	K00799|1|3e-119|426|zma:541845|glutathione S-transferase [EC:2.5.1.18]	-	GO:0016765//transferase activity, transferring alkyl or aryl (other than methyl) groups	-	gi|162459493|ref|NP_001104994.1|/7.54633e-118/glutathione transferase GST 23 [Zea mays]
100280124	1008	19.9843	6.74404	-1.56718	0.0334402	Up	0.00157192	Zea mays uncharacterized LOC100280124 (LOC100280124), mRNA	-	-	-	-	gi|414880499|tpg|DAA57630.1|/7.09309e-66/TPA: DNA-binding WRKY [Zea mays]
100282402	1276	78.5928	36.0855	-1.12298	0.00212612	Up	5.22506e-05	Zea mays dnaJ protein (LOC100282402), mRNA	K09510|1|6e-41|166|smo:SELMODRAFT_142303|DnaJ homolog subfamily B member 4	-	GO:0005515//protein binding	GO:0044267//cellular protein metabolic process	gi|226529409|ref|NP_001148785.1|/1.96922e-154/dnaJ protein [Zea mays]
100276059	894	539.197	151.605	-1.83049	0.0208154	Up	0.000853579	Zea mays uncharacterized LOC100276059 (LOC100276059), mRNA	-	-	-	-	gi|226494001|ref|NP_001143412.1|/2.14098e-84/uncharacterized protein LOC100276059 [Zea mays]
100283826	1701	2626.73	1053.85	-1.3176	3.3781e-14	Up	1.34182e-16	Zea mays cysteine protease 1 (LOC100283826), mRNA	K01376|1|9e-152|535|ath:AT5G43060|[EC:3.4.22.-];K01365|4|2e-110|398|smo:SELMODRAFT_183539|cathepsin L [EC:3.4.22.15]	GO:0031410//cytoplasmic vesicle	GO:0004175//endopeptidase activity	GO:0019538//protein metabolic process	gi|226529105|ref|NP_001150196.1|/0/cysteine protease 1 precursor [Zea mays]
103649441	1183	54.6638	2.64479	-4.36936	4.50533e-11	Up	2.57247e-13	PREDICTED: Zea mays uncharacterized LOC103649441 (LOC103649441), mRNA	-	-	-	-	gi|670382344|ref|XP_008671931.1|/0/PREDICTED: uncharacterized protein LOC103649441 [Zea mays]
100194192	1156	478.623	235.76	-1.02157	2.19586e-06	Up	2.57029e-08	Zea mays LOC100194192 (si486043g09(3)), mRNA	K08235|1|7e-125|445|osa:4349281|xyloglucan:xyloglucosyl transferase [EC:2.4.1.207]	GO:0005576//extracellular region;GO:0031410//cytoplasmic vesicle;GO:0030312//external encapsulating structure	GO:0016798//hydrolase activity, acting on glycosyl bonds;GO:0016758//transferase activity, transferring hexosyl groups	GO:0044042//glucan metabolic process	gi|212720754|ref|NP_001132709.1|/5.13328e-167/uncharacterized protein LOC100194192 precursor [Zea mays]
100277035	1198	411.628	196.39	-1.06762	9.4195e-12	Up	4.81823e-14	Zea mays LOC100277035 (pco133003), mRNA	-	-	-	-	gi|226509144|ref|NP_001144178.1|/1.39369e-130/uncharacterized protein LOC100277035 [Zea mays]
100216682	1612	96.7548	38.4007	-1.3332	4.06194e-05	Up	5.97788e-07	PREDICTED: Zea mays PLATZ transcription factor (PLTZ9), transcript variant X1, mRNA	-	-	-	-	gi|645166923|gb|AIB05134.1|/1.2046e-115/PLATZ transcription factor, partial [Zea mays]
100192044	1776	97.6384	33.776	-1.53145	0.0316526	Up	0.00145808	Zea mays LOC100192044 (cl308_1), mRNA	K15401|1|0.0|1024|zma:100273463|cytochrome P450, family 86, subfamily A, polypeptide 1 (fatty acid omega-hydroxylase) [EC:1.14.-.-]	-	GO:0016712//oxidoreductase activity, acting on paired donors, with incorporation or reduction of molecular oxygen, reduced flavin or flavoprotein as one donor, and incorporation of one atom of oxygen;GO:0005506//iron ion binding	GO:0008152//metabolic process	gi|223947297|gb|ACN27732.1|/0/unknown [Zea mays]
103649885	676	63.1806	19.8346	-1.67146	6.47183e-05	Up	1.00423e-06	PREDICTED: Zea mays uncharacterized LOC103649885 (LOC103649885), mRNA	-	-	-	-	gi|670386077|ref|XP_008673796.1|/8.61172e-73/PREDICTED: uncharacterized protein LOC103649885 [Zea mays]
100280121	966	125.95	58.4897	-1.1066	0.000100906	Up	1.63693e-06	Zea mays uncharacterized LOC100280121 (LOC100280121), mRNA	-	-	-	-	gi|413945101|gb|AFW77750.1|/1.06407e-47/hypothetical protein ZEAMMB73_051523 [Zea mays]
103627615	1538	43.769	16.901	-1.3728	0.00911152	Up	0.000297086	PREDICTED: Zea mays transcription factor bHLH49 (LOC103627615), mRNA	K12126|1|3e-06|51.6|aly:ARALYDRAFT_471048|phytochrome-interacting factor 3	GO:0043231//intracellular membrane-bounded organelle	-	-	gi|673921501|ref|NP_001288445.1|/7.07656e-165/transcription factor bHLH49 [Zea mays]
100382861	1156	22.5591	4.28502	-2.39633	0.000311366	Up	5.73901e-06	Zea mays uncharacterized LOC100382861 (LOC100382861), mRNA	-	-	-	-	gi|293331469|ref|NP_001169028.1|/8.80272e-135/uncharacterized protein LOC100382861 [Zea mays]
100273251	1520	37.0325	16.2848	-1.18526	0.03799	Up	0.00185749	Zea mays uncharacterized LOC100273251 (LOC100273251), mRNA	K13495|1|7e-161|565|sbi:SORBI_06g024970|cis-zeatin O-glucosyltransferase [EC:2.4.1.215]	-	GO:0016758//transferase activity, transferring hexosyl groups	-	gi|414585929|tpg|DAA36500.1|/0/TPA: cis-zeatin O-glucosyltransferase [Zea mays]
100285673	971	90.0534	10.9622	-3.03825	1.97276e-12	Up	9.30177e-15	Zea mays metal ion binding protein (LOC100285673), mRNA	K07213|1|1e-11|68.6|vvi:100247137|copper chaperone	-	GO:0043169//cation binding	GO:0006812//cation transport	gi|226532056|ref|NP_001152036.1|/1.18055e-70/metal ion binding protein [Zea mays]
100278311	1901	32.1026	6.35842	-2.33595	3.43793e-05	Up	5.01041e-07	Zea mays uncharacterized LOC100278311 (LOC100278311), mRNA	K11968|1|2e-104|211|bdi:100837207|ariadne-1	-	GO:0046872//metal ion binding	-	gi|413920242|gb|AFW60174.1|/0/putative RING zinc finger domain superfamily protein [Zea mays]
100281069	1169	36.4393	2.44135	-3.89974	2.29687e-10	Up	1.41774e-12	Zea mays glyoxylate reductase (LOC100281069), mRNA	K15919|1|1e-145|514|zma:100281069|hydroxypyruvate reductase 2	-	GO:0016614//oxidoreductase activity, acting on CH-OH group of donors;GO:0000166//nucleotide binding	-	gi|226499330|ref|NP_001147460.1|/2.78424e-144/glyoxylate reductase [Zea mays]
103634753	2360	21.0382	5.27325	-1.99625	0.00457183	Up	0.000130646	PREDICTED: Zea mays probable LRR receptor-like serine/threonine-protein kinase RKF3 (LOC103634753), mRNA	K04733|1|1e-46|186|ath:AT5G38990|interleukin-1 receptor-associated kinase 4 [EC:2.7.11.1]	-	GO:0004672//protein kinase activity;GO:0032559	GO:0006464//cellular protein modification process	gi|670429427|ref|XP_008655566.1|/0/PREDICTED: probable LRR receptor-like serine/threonine-protein kinase RKF3 [Zea mays]
103649759	1444	450.111	3.35403	-7.06824	4.82414e-44	Up	2.75712e-47	PREDICTED: Zea mays uncharacterized LOC103649759 (LOC103649759), mRNA	K11492|1|1e-06|53.1|mtr:MTR_5g015600|condensin-2 complex subunit G2	-	-	-	gi|670385777|ref|XP_008673690.1|/0/PREDICTED: uncharacterized protein LOC103649739 [Zea mays]
103634601	4461	184.692	87.264	-1.08166	0.000272863	Up	4.97475e-06	PREDICTED: Zea mays phospholipid-transporting ATPase 1-like (LOC103634601), mRNA	K14802|1|0.0|1465|osa:4324268|phospholipid-transporting ATPase [EC:3.6.3.1];K01530|2|0.0|1219|sbi:SORBI_01g036200|phospholipid-translocating ATPase [EC:3.6.3.1]	GO:0031224//intrinsic component of membrane	GO:0042625//ATPase activity, coupled to transmembrane movement of ions;GO:0046872//metal ion binding;GO:0005548//phospholipid transporter activity;GO:0032559	GO:0009206;GO:0006869//lipid transport	gi|670363382|ref|XP_008655230.1|/0/PREDICTED: phospholipid-transporting ATPase 1-like [Zea mays]
100284518	1062	67.2515	17.0628	-1.97871	2.67225e-07	Up	2.5658e-09	Zea mays seed maturation protein (LOC100284518), mRNA	K00861|1|1e-11|68.9|vcn:VOLCADRAFT_103251|riboflavin kinase [EC:2.7.1.26];K07748|2|9e-07|52.8|vvi:100257631|sterol-4alpha-carboxylate 3-dehydrogenase (decarboxylating) [EC:1.1.1.170]	GO:0043231//intracellular membrane-bounded organelle	-	-	gi|226529970|ref|NP_001150885.1|/1.93503e-117/seed maturation protein [Zea mays]
103645833	2280	89.9718	2.56226	-5.13398	4.97761e-17	Up	1.50776e-19	PREDICTED: Zea mays uncharacterized LOC103645833 (LOC103645833), mRNA	K11492|1|6e-07|54.7|mtr:MTR_5g015600|condensin-2 complex subunit G2	-	-	-	gi|670374819|ref|XP_008668772.1|/0/PREDICTED: uncharacterized protein LOC103645833 [Zea mays]
103627978	1702	9.32486	2.18189	-2.09551	0.0221356	Up	0.00091847	PREDICTED: Zea mays UDP-glycosyltransferase 83A1-like (LOC103627978), mRNA	K13228|1|1e-43|176|zma:100274317|UDP-glucosyltransferase BX9 [EC:2.4.1.202];K13691|2|3e-42|171|mtr:MTR_7g080935|pathogen-inducible salicylic acid glucosyltransferase [EC:2.4.1.-]	-	GO:0016757//transferase activity, transferring glycosyl groups	-	gi|670410776|ref|XP_008646496.1|/0/PREDICTED: UDP-glycosyltransferase 83A1-like [Zea mays]
103644664	6262	13.4136	3.94257	-1.76649	0.0322873	Up	0.00149654	PREDICTED: Zea mays uncharacterized LOC103644664 (LOC103644664), mRNA	-	-	-	-	gi|670369732|ref|XP_008666058.1|/0/PREDICTED: uncharacterized protein LOC103644664 [Zea mays]
100384381	1179	4.53042	1.16195	-1.9631	0.0446716	Up	0.00228315	Zea mays putative AP2/EREBP transcription factor superfamily protein (EREB58), mRNA	K14516|1|1e-102|371|zma:100384381|ethylene-responsive transcription factor 1	-	-	-	gi|645165603|gb|AIB04579.1|/3.86615e-101/AP2-EREBP transcription factor, partial [Zea mays]
103627266	805	186.105	3.10725	-5.90433	3.47676e-35	Up	3.07994e-38	PREDICTED: Zea mays abscisic stress-ripening protein 3-like (LOC103627266), mRNA	-	-	-	-	gi|670409012|ref|XP_008645776.1|/1.6422e-13/PREDICTED: abscisic stress-ripening protein 3-like [Zea mays]
103651407	1445	17.1325	4.70082	-1.86575	0.0116876	Up	0.000406129	PREDICTED: Zea mays probable WRKY transcription factor 9 (LOC103651407), mRNA	K13425|1|9e-11|66.6|rcu:RCOM_1616660|WRKY transcription factor 22;K13426|5|2e-09|62.0|rcu:RCOM_1689100|WRKY transcription factor 29	-	-	-	gi|645168767|gb|AIB05910.1|/4.70785e-147/WRKY transcription factor, partial [Zea mays]
100501535	2211	264.891	105.643	-1.3262	5.16736e-07	Up	5.27161e-09	Zea mays uncharacterized LOC100501535 (LOC100501535), mRNA	-	-	-	-	gi|308081341|ref|NP_001183164.1|/0/uncharacterized protein LOC100501535 [Zea mays]
103645426	1633	12.8022	3.1901	-2.00472	0.0197664	Up	0.000795312	PREDICTED: Zea mays uncharacterized LOC103645426 (LOC103645426), mRNA	K11492|1|8e-06|50.4|mtr:MTR_5g015600|condensin-2 complex subunit G2	-	-	-	gi|670370903|ref|XP_008666701.1|/0/PREDICTED: uncharacterized protein LOC103645426 [Zea mays]
100381631	2265	199.338	52.6209	-1.92151	2.36229e-07	Up	2.23951e-09	PREDICTED: Zea mays LOC100381631 (si707030f05), transcript variant X3, mRNA	-	GO:0043231//intracellular membrane-bounded organelle;GO:0043231//intracellular membrane-bounded organelle;GO:0043231//intracellular membrane-bounded organelle;GO:0043231//intracellular membrane-bounded organelle	-	-	gi|293334641|ref|NP_001167919.1|/0/uncharacterized protein LOC100381631 [Zea mays]
103636218	2026	40.9351	4.11107	-3.31575	1.6338e-09	Up	1.13452e-11	PREDICTED: Zea mays high affinity nitrate transporter 2.5 (LOC103636218), mRNA	K02575|1|0.0|635|gmx:100787888|MFS transporter, NNP family, nitrate/nitrite transporter	GO:0044464	-	GO:0006810//transport	gi|670432522|ref|XP_008656795.1|/0/PREDICTED: high affinity nitrate transporter 2.5 [Zea mays]
100284155	761	302.927	66.5923	-2.18554	7.69433e-12	Up	3.8918e-14	Zea mays nuclear protein (LOC100284155), mRNA	-	-	-	-	gi|226528816|ref|NP_001150524.1|/1.24461e-68/nuclear protein [Zea mays]
100277177	1402	11.9362	3.40689	-1.80882	0.0435625	Up	0.00221086	PREDICTED: Zea mays uncharacterized LOC100277177 (LOC100277177), transcript variant X3, mRNA	-	-	-	-	gi|226530484|ref|NP_001144294.1|/2.28371e-64/uncharacterized protein LOC100277177 [Zea mays]
100383249	1781	22.0848	6.31034	-1.80726	0.0241717	Up	0.00102299	Zea mays uncharacterized LOC100383249 (LOC100383249), mRNA	-	-	-	-	gi|293332211|ref|NP_001169381.1|/0/uncharacterized protein LOC100383249 [Zea mays]
542336	1845	98.5257	216.173	1.13362	0.00181617	Down	4.3336e-05	Zea mays cyclin2 (cyc2), mRNA	K06627|1|0.0|778|zma:542336|cyclin A	GO:0043231//intracellular membrane-bounded organelle	-	GO:0009987//cellular process	gi|162463389|ref|NP_001105387.1|/0/cyclin2 [Zea mays]
100277137	855	50.7113	125.653	1.30906	0.00240736	Down	6.08136e-05	Zea mays uncharacterized LOC100277137 (LOC100277137), mRNA	-	-	-	-	gi|226502234|ref|NP_001144263.1|/5.73395e-92/uncharacterized protein LOC100277137 [Zea mays]
100277380	1448	34.5994	548.756	3.98735	6.64982e-64	Down	1.71025e-67	Zea mays uncharacterized LOC100277380 (LOC100277380), mRNA	-	GO:0043231//intracellular membrane-bounded organelle	-	-	gi|226528316|ref|NP_001144428.1|/2.27486e-133/uncharacterized protein LOC100277380 [Zea mays]
100273243	1823	547.505	1445.83	1.40095	1.96704e-07	Down	1.84372e-09	PREDICTED: Zea mays hypothetical protein (LOC100273243), transcript variant X2, mRNA	K08852|1|1e-17|89.7|vcn:VOLCADRAFT_107956|serine/threonine-protein kinase/endoribonuclease IRE1 [EC:2.7.11.1 3.1.26.-]	-	GO:0046914//transition metal ion binding;GO:0046914//transition metal ion binding;GO:0046914//transition metal ion binding	-	gi|407232624|gb|AFT82654.1|/0/C3H11 C3H type transcription factor, partial [Zea mays subsp. mays]
103639558	2519	44.873	106.723	1.24995	0.000213252	Down	3.77216e-06	PREDICTED: Zea mays xyloglucan galactosyltransferase KATAMARI1 homolog (LOC103639558), mRNA	-	GO:0044464	GO:0016740//transferase activity	-	gi|670440469|ref|XP_008660515.1|/0/PREDICTED: xyloglucan galactosyltransferase KATAMARI1 homolog [Zea mays]
100192940	1441	10.8454	28.847	1.41134	0.0203271	Down	0.000828907	Zea mays hypothetical protein (LOC100192940), mRNA	-	-	-	-	gi|212723112|ref|NP_001131593.1|/4.20418e-172/hypothetical protein [Zea mays]
100383115	820	316.239	20193.1	5.9967	1.69054e-23	Down	2.94688e-26	Zea mays uncharacterized LOC100383115 (LOC100383115), mRNA	-	GO:0031410//cytoplasmic vesicle	GO:0005488//binding	GO:0051234//establishment of localization;GO:0010876//lipid localization	gi|226498380|ref|NP_001148872.1|/3.77833e-58/nonspecific lipid-transfer protein 3 precursor [Zea mays]
103653694	2061	13.8173	75.046	2.4413	5.30133e-08	Down	4.54477e-10	PREDICTED: Zea mays uncharacterized LOC103653694 (LOC103653694), transcript variant X2, misc_RNA	K03115|1|2e-16|86.7|vvi:100262569|casein kinase II subunit beta;K00889|2|3e-06|52.4|gmx:100805371|1-phosphatidylinositol-4-phosphate 5-kinase [EC:2.7.1.68]	-	-	-	gi|670397139|ref|XP_008678743.1|/4.5392e-88/PREDICTED: uncharacterized protein LOC103653694 [Zea mays]
100384494	2218	2.15867	27.0665	3.64829	3.90914e-07	Down	3.90981e-09	Zea mays hypothetical protein (LOC100384494), mRNA	-	GO:0031410//cytoplasmic vesicle	-	-	gi|293336806|ref|NP_001170492.1|/0/hypothetical protein precursor [Zea mays]
100274857	2197	7.2366	121.136	4.06517	1.55425e-12	Down	7.28401e-15	PREDICTED: Zea mays hypothetical protein (LOC100274857), transcript variant X1, mRNA	-	GO:0044464;GO:0044464	-	-	gi|223947679|gb|ACN27923.1|/0/unknown [Zea mays]
100280726	2386	74.4845	158.933	1.0934	0.00329771	Down	8.76383e-05	Zea mays LOC100280726 (cl11267_1), mRNA	K07466|1|0.0|1202|zma:100280726|replication factor A1	GO:0043231//intracellular membrane-bounded organelle	GO:0003676//nucleic acid binding	GO:0006259//DNA metabolic process	gi|226503005|ref|NP_001147118.1|/0/replication protein A1 [Zea mays]
100192089	1360	700.443	5212.58	2.89566	4.26514e-05	Down	6.30129e-07	PREDICTED: Zea mays uncharacterized LOC100192089 (LOC100192089), transcript variant X6, mRNA	K10144|1|2e-139|322|sbi:SORBI_01g047160|RING finger and CHY zinc finger domain-containing protein 1 [EC:6.3.2.19]	-	GO:0046914//transition metal ion binding;GO:0046914//transition metal ion binding;GO:0046914//transition metal ion binding;GO:0046914//transition metal ion binding;GO:0046914//transition metal ion binding;GO:0046914//transition metal ion binding;GO:0046914//transition metal ion binding	-	gi|414864792|tpg|DAA43349.1|/0/TPA: putative RING zinc finger domain superfamily protein [Zea mays]
100278237	1141	97.4989	234.793	1.26793	0.00203216	Down	4.9419e-05	PREDICTED: Zea mays uncharacterized LOC100278237 (LOC100278237), transcript variant X1, mRNA	-	-	-	-	gi|670435711|ref|XP_008658448.1|/2.32561e-150/PREDICTED: uncharacterized protein LOC100278237 isoform X1 [Zea mays]
103643917	1186	2.361	132.761	5.81329	6.16797e-24	Down	1.03992e-26	PREDICTED: Zea mays protein FAR1-RELATED SEQUENCE 5-like (LOC103643917), mRNA	-	-	-	-	gi|670368100|ref|XP_008665312.1|/3.03257e-146/PREDICTED: protein FAR1-RELATED SEQUENCE 5-like [Zea mays]
103648160	1356	1.38197	8.33407	2.59229	0.00214904	Down	5.29369e-05	PREDICTED: Zea mays patatin-like protein 1 (LOC103648160), mRNA	-	-	GO:0003824//catalytic activity	GO:0044238	gi|414591735|tpg|DAA42306.1|/0/TPA: patatin T5 [Zea mays]
100383488	1573	598.543	3282.53	2.45528	0.00480863	Down	0.000139249	Zea mays uncharacterized LOC100383488 (LOC100383488), mRNA	K00924|1|5e-11|67.8|ath:AT5G22850|[EC:2.7.1.-]	GO:0044464	GO:0004175//endopeptidase activity	GO:0019538//protein metabolic process	gi|414587000|tpg|DAA37571.1|/0/TPA: hypothetical protein ZEAMMB73_036171 [Zea mays]
100382499	2318	65.5586	1444.57	4.46171	7.46482e-66	Down	1.49322e-69	PREDICTED: Zea mays hypothetical protein (LOC100382499), transcript variant X1, mRNA	-	-	GO:0016747//transferase activity, transferring acyl groups other than amino-acyl groups;GO:0016747//transferase activity, transferring acyl groups other than amino-acyl groups	-	gi|293331269|ref|NP_001168707.1|/0/hypothetical protein [Zea mays]
103636483	927	23.6932	65.1385	1.45904	0.0275888	Down	0.00120851	PREDICTED: Zea mays uncharacterized LOC103636483 (LOC103636483), transcript variant X2, mRNA	K07466|1|9e-06|49.3|zma:100273584|replication factor A1	-	-	-	gi|670433121|ref|XP_008657048.1|/4.81169e-162/PREDICTED: uncharacterized protein LOC103636483 isoform X1 [Zea mays]
103629021	2600	28.1531	78.1756	1.47343	0.00363558	Down	9.8801e-05	PREDICTED: Zea mays uncharacterized LOC103629021 (LOC103629021), mRNA	-	-	-	-	gi|670414468|ref|XP_008648439.1|/0/PREDICTED: uncharacterized protein LOC103629021 [Zea mays]
103638848	3854	7.5559	26.3757	1.80353	0.00878164	Down	0.000284726	PREDICTED: Zea mays probable RNA-dependent RNA polymerase SHL2 (LOC103638848), mRNA	-	GO:0043231//intracellular membrane-bounded organelle	GO:0034062//RNA polymerase activity	-	gi|670438882|ref|XP_008659869.1|/0/PREDICTED: probable RNA-dependent RNA polymerase SHL2 [Zea mays]
100382211	1547	7.01953	25.6244	1.86807	0.0154743	Down	0.000578422	PREDICTED: Zea mays hypothetical protein (LOC100382211), transcript variant X2, mRNA	K00514|1|2e-44|178|rcu:RCOM_1428040|zeta-carotene desaturase [EC:1.3.5.6];K01206|2|3e-30|131|aly:ARALYDRAFT_475890|alpha-L-fucosidase [EC:3.2.1.51]	GO:0031410//cytoplasmic vesicle;GO:0031410//cytoplasmic vesicle;GO:0031410//cytoplasmic vesicle	GO:0016787//hydrolase activity;GO:0016787//hydrolase activity;GO:0016787//hydrolase activity	GO:0044238;GO:0044238;GO:0044238	gi|670428725|ref|XP_008655207.1|/0/PREDICTED: uncharacterized protein LOC100382211 isoform X1 [Zea mays]
100191808	1853	45.0138	122.122	1.43988	2.19586e-06	Down	2.57174e-08	PREDICTED: Zea mays LOC100191808 (pco076962), transcript variant X3, mRNA	K07213|1|3e-07|55.5|smo:SELMODRAFT_169899|copper chaperone	-	-	-	gi|212276220|ref|NP_001130705.1|/1.20472e-103/uncharacterized protein LOC100191808 [Zea mays]
103640356	1809	8.39313	75.8806	3.17645	2.9974e-08	Down	2.50112e-10	PREDICTED: Zea mays mitogen-activated protein kinase kinase kinase 3-like (LOC103640356), mRNA	K11228|1|3e-28|125|ota:Ot13g01170|mitogen-activated protein kinase kinase kinase [EC:2.7.11.1];K13414|2|1e-25|116|sbi:SORBI_01g040360|mitogen-activated protein kinase kinase kinase 1, plant [EC:2.7.11.25]	-	-	-	gi|670441726|ref|XP_008661176.1|/0/PREDICTED: mitogen-activated protein kinase kinase kinase 3-like [Zea mays]
100283697	1393	153.881	341.855	1.15157	4.93405e-07	Down	5.00539e-09	Zea mays catalytic/ hydrolase (LOC100283697), mRNA	K07025|1|3e-154|543|zma:100283697|putative hydrolase of the HAD superfamily	-	GO:0003824//catalytic activity	-	gi|226494299|ref|NP_001150070.1|/7.13141e-153/catalytic/ hydrolase [Zea mays]
103646464	2068	1888.5	10501.5	2.47528	1.43388e-20	Down	3.40093e-23	PREDICTED: Zea mays 4-coumarate--CoA ligase-like 9 (LOC103646464), mRNA	K01904|1|0.0|942|zma:100283944|4-coumarate--CoA ligase [EC:6.2.1.12]	-	GO:0003824//catalytic activity	-	gi|670376420|ref|XP_008669418.1|/0/PREDICTED: LOW QUALITY PROTEIN: 4-coumarate--CoA ligase-like 9 [Zea mays]
103639404	1862	1.52655	6.45335	2.07977	0.0270857	Down	0.00118037	PREDICTED: Zea mays protein LYK5-like (LOC103639404), mRNA	K13429|1|3e-36|151|aly:ARALYDRAFT_479684|chitin elicitor receptor kinase 1	-	GO:0004672//protein kinase activity	GO:0043170	gi|670440131|ref|XP_008660380.1|/0/PREDICTED: protein LYK5-like [Zea mays]
103634688	1412	4.08497	15.5654	1.92994	0.0318122	Down	0.0014677	PREDICTED: Zea mays strictosidine synthase 3-like (LOC103634688), mRNA	K01757|1|3e-42|171|aly:ARALYDRAFT_476541|strictosidine synthase [EC:4.3.3.2]	-	GO:0016843	GO:0008152//metabolic process	gi|414866752|tpg|DAA45309.1|/0/TPA: hypothetical protein ZEAMMB73_979948 [Zea mays]
100216882	1998	390.996	994.29	1.34651	6.57691e-07	Down	6.91634e-09	PREDICTED: Zea mays uncharacterized LOC100216882 (LOC100216882), transcript variant X1, mRNA	K00327|1|0.0|1170|sbi:SORBI_07g007640|NADPH-ferrihemoprotein reductase [EC:1.6.2.4]	-	GO:0000166//nucleotide binding;GO:0003824//catalytic activity;GO:0046914//transition metal ion binding;GO:0000166//nucleotide binding;GO:0003824//catalytic activity;GO:0046914//transition metal ion binding	GO:0008152//metabolic process;GO:0008152//metabolic process	gi|670392561|ref|XP_008676669.1|/0/PREDICTED: uncharacterized protein LOC100216882 isoform X1 [Zea mays]
103639759	1120	1.91264	47.3351	4.62927	2.69152e-13	Down	1.18447e-15	PREDICTED: Zea mays ervatamin-B-like (LOC103639759), mRNA	K01365|1|4e-74|276|rcu:RCOM_1043080|cathepsin L [EC:3.4.22.15]	-	GO:0004175//endopeptidase activity	GO:0019538//protein metabolic process	gi|670440865|ref|XP_008660699.1|/0/PREDICTED: ervatamin-B-like [Zea mays]
103626181	4332	19.6315	64.6069	1.71852	0.000103551	Down	1.6867e-06	PREDICTED: Zea mays probable LRR receptor-like serine/threonine-protein kinase At4g08850 (LOC103626181), transcript variant X2, mRNA	K13420|1|1e-159|562|pop:POPTR_1075175|LRR receptor-like serine/threonine-protein kinase FLS2 [EC:2.7.11.1]	GO:0031410//cytoplasmic vesicle;GO:0031410//cytoplasmic vesicle	-	-	gi|670406474|ref|XP_008644796.1|/0/PREDICTED: probable LRR receptor-like serine/threonine-protein kinase At4g08850 isoform X1 [Zea mays]
100283196	1095	243.155	534.328	1.13585	0.000482614	Down	9.33674e-06	Zea mays proline-rich protein (LOC100283196), mRNA	-	GO:0031410//cytoplasmic vesicle	-	-	gi|226496683|ref|NP_001149570.1|/4.7137e-90/proline-rich protein precursor [Zea mays]
103650442	3306	28.2674	76.8499	1.44291	0.00101677	Down	2.18789e-05	PREDICTED: Zea mays phragmoplast orienting kinesin 2-like (LOC103650442), transcript variant X2, mRNA	K10400|1|0.0|1095|bdi:100844828|kinesin family member 15	-	-	-	gi|670387277|ref|XP_008674234.1|/0/PREDICTED: phragmoplast orienting kinesin 2-like isoform X1 [Zea mays]
100276553	1788	21.1195	56.8831	1.42942	0.0102193	Down	0.000341186	Zea mays uncharacterized LOC100276553 (LOC100276553), mRNA	-	-	-	-	gi|226505008|ref|NP_001143786.1|/0/uncharacterized protein LOC100276553 [Zea mays]
100382938	1060	116.897	303.886	1.3783	0.000306511	Down	5.62326e-06	Zea mays uncharacterized LOC100382938 (LOC100382938), mRNA	-	-	-	-	gi|195627226|gb|ACG35443.1|/4.84545e-28/membrane protein [Zea mays]
100384001	2232	176.793	1780.24	3.33194	1.43133e-63	Down	4.09022e-67	PREDICTED: Zea mays uncharacterized LOC100384001 (LOC100384001), transcript variant X2, mRNA	-	-	-	-	gi|670384809|ref|XP_008673247.1|/2.71568e-176/PREDICTED: uncharacterized protein LOC100384001 isoform X2 [Zea mays]
100272841	2293	26.5748	58.8598	1.14722	0.00893772	Down	0.000290398	Zea mays putative ARM repeat-containing protein containing family protein isoform 1 (LOC100272841), mRNA	K08332|1|7e-17|87.8|vcn:VOLCADRAFT_41528|vacuolar protein 8	-	-	-	gi|226499552|ref|NP_001140766.1|/0/putative ARM repeat-containing protein containing family protein isoform 1 [Zea mays]
103644012	4534	32.8681	70.7009	1.10504	0.0145133	Down	0.000530861	PREDICTED: Zea mays phragmoplast orienting kinesin 2-like (LOC103644012), mRNA	K10400|1|0.0|1066|gmx:100814373|kinesin family member 15	GO:0015630//microtubule cytoskeleton	GO:0003774//motor activity;GO:0032559	GO:0007017//microtubule-based process	gi|670368357|ref|XP_008665423.1|/0/PREDICTED: phragmoplast orienting kinesin 2-like [Zea mays]
100276688	1244	5.29856	72.2734	3.76979	1.53167e-13	Down	6.43413e-16	Zea mays uncharacterized LOC100276688 (LOC100276688), mRNA	-	-	-	-	gi|413932449|gb|AFW67000.1|/6.1959e-97/hypothetical protein ZEAMMB73_967000 [Zea mays]
103638032	1080	1.60685	6.38164	1.98969	0.0398572	Down	0.00198523	PREDICTED: Zea mays transcription elongation factor 1 homolog (LOC103638032), mRNA	-	-	-	-	gi|670437274|ref|XP_008659262.1|/3.56496e-58/PREDICTED: transcription elongation factor 1 homolog [Zea mays]
100126914	1039	160.535	387.253	1.27039	4.49911e-06	Down	5.55415e-08	PREDICTED: Zea mays PCO115023 protein (LOC100126914), mRNA	-	-	GO:0030597	GO:0006412//translation;GO:0051704;GO:0006950//response to stress	gi|414885444|tpg|DAA61458.1|/2.83845e-166/TPA: ribosome inactivating protein [Zea mays]
103628940	3825	5.92549	261.5	5.46374	5.559e-35	Down	5.08339e-38	PREDICTED: Zea mays uncharacterized LOC103628940 (LOC103628940), mRNA	-	-	-	-	gi|670414267|ref|XP_008648352.1|/0/PREDICTED: uncharacterized protein LOC103628940 [Zea mays]
103638086	2366	8.84611	32.9017	1.89505	0.00489861	Down	0.000142364	PREDICTED: Zea mays forkhead box protein D2-like (LOC103638086), mRNA	-	-	-	-	gi|413953212|gb|AFW85861.1|/6.25971e-105/hypothetical protein ZEAMMB73_380145 [Zea mays]
103630380	775	1.90336	10.1905	2.42061	0.00577348	Down	0.000172574	PREDICTED: Zea mays uncharacterized LOC103630380 (LOC103630380), transcript variant X2, ncRNA	K12876|1|9e-26|115|zma:100283928|RNA-binding protein 8A	GO:0043231//intracellular membrane-bounded organelle;GO:0043231//intracellular membrane-bounded organelle	GO:0003676//nucleic acid binding;GO:0003676//nucleic acid binding	GO:0010467//gene expression;GO:0010467//gene expression	gi|414867727|tpg|DAA46284.1|/3.91147e-25/TPA: hypothetical protein ZEAMMB73_663605 [Zea mays]
100276266	1097	172.229	371.869	1.11046	0.0103196	Down	0.000345617	Zea mays uncharacterized LOC100276266 (LOC100276266), mRNA	-	-	-	-	gi|195627226|gb|ACG35443.1|/2.72041e-29/membrane protein [Zea mays]
103654924	3669	103.155	330.539	1.68001	6.14397e-06	Down	7.76028e-08	PREDICTED: Zea mays L-arabinokinase (LOC103654924), transcript variant X2, mRNA	K12446|1|0.0|1817|sbi:SORBI_04g003250|L-arabinokinase [EC:2.7.1.46]	GO:0044424;GO:0044424	GO:0016772//transferase activity, transferring phosphorus-containing groups;GO:0032559;GO:0016772//transferase activity, transferring phosphorus-containing groups;GO:0032559	GO:0006796//phosphate-containing compound metabolic process;GO:0006796//phosphate-containing compound metabolic process	gi|670400206|ref|XP_008679952.1|/0/PREDICTED: L-arabinokinase [Zea mays]
100279890	2103	25.6299	52.8611	1.04438	0.0369906	Down	0.00179594	PREDICTED: Zea mays hypothetical protein (LOC100279890), transcript variant X1, mRNA	-	-	-	-	gi|226500356|ref|NP_001146314.1|/0/uncharacterized protein LOC100279890 [Zea mays]
732739	1478	75.3694	1154.62	3.93729	4.74253e-18	Down	1.30103e-20	PREDICTED: Zea mays ASYMMETRIC LEAVES2 (LBD6), transcript variant X4, misc_RNA	K01955|1|5e-31|134|vvi:100262205|carbamoyl-phosphate synthase large subunit [EC:6.3.5.5];K13944|2|8e-27|120|pop:POPTR_559669|LOB domain-containing protein 16	GO:0043231//intracellular membrane-bounded organelle;GO:0043231//intracellular membrane-bounded organelle;GO:0043231//intracellular membrane-bounded organelle;GO:0043231//intracellular membrane-bounded organelle;GO:0043231//intracellular membrane-bounded organelle;GO:0043231//intracellular membrane-bounded organelle	GO:0005488//binding;GO:0005488//binding;GO:0005488//binding;GO:0005488//binding;GO:0005488//binding;GO:0005488//binding	GO:0032501//multicellular organismal process;GO:0032501//multicellular organismal process;GO:0032501//multicellular organismal process;GO:0032501//multicellular organismal process;GO:0032501//multicellular organismal process;GO:0032501//multicellular organismal process	gi|162463448|ref|NP_001105838.1|/6.82586e-122/LOB domain-containing protein 6 [Zea mays]
100280210	2083	24.1855	83.8829	1.79423	2.73585e-05	Down	3.89339e-07	Zea mays LOC100280210 (cl28653_1(116)), mRNA	K06662|1|0.0|1129|zma:100280210|cell cycle checkpoint protein	GO:0043231//intracellular membrane-bounded organelle	-	GO:0006259//DNA metabolic process	gi|226532638|ref|NP_001146613.1|/0/uncharacterized protein LOC100280210 [Zea mays]
103643406	811	399.106	1758.44	2.13946	0.0197664	Down	0.000794945	PREDICTED: Zea mays PHD finger protein MALE STERILITY 1-like (LOC103643406), mRNA	-	GO:0043231//intracellular membrane-bounded organelle	GO:0046872//metal ion binding	-	gi|673921786|ref|NP_001288391.1|/2.69534e-80/uncharacterized protein LOC103643406 [Zea mays]
100191895	1765	85.2076	197.491	1.21274	0.000338232	Down	6.2538e-06	PREDICTED: Zea mays hypothetical protein (LOC100191895), transcript variant X2, mRNA	K00924|1|9e-19|93.6|ath:AT5G22850|[EC:2.7.1.-];K08245|3|5e-06|51.2|zma:100286141|phytepsin [EC:3.4.23.40]	GO:0031410//cytoplasmic vesicle;GO:0031410//cytoplasmic vesicle;GO:0031410//cytoplasmic vesicle	GO:0004175//endopeptidase activity;GO:0004175//endopeptidase activity;GO:0004175//endopeptidase activity	GO:0019538//protein metabolic process;GO:0019538//protein metabolic process;GO:0019538//protein metabolic process	gi|212274713|ref|NP_001130791.1|/0/hypothetical protein precursor [Zea mays]
100275502	950	172.9	391.026	1.17733	0.00257191	Down	6.56317e-05	Zea mays uncharacterized LOC100275502 (LOC100275502), mRNA	-	-	-	-	gi|226500650|ref|NP_001143034.1|/2.3504e-100/uncharacterized protein LOC100275502 [Zea mays]
100383090	2443	43.3237	1113.7	4.68406	1.29483e-16	Down	3.95917e-19	Zea mays hypothetical protein (LOC100383090), mRNA	-	GO:0031410//cytoplasmic vesicle	GO:0046872//metal ion binding	-	gi|293336450|ref|NP_001169232.1|/0/hypothetical protein precursor [Zea mays]
103638712	1707	65.4351	155.741	1.25101	0.000135876	Down	2.2831e-06	PREDICTED: Zea mays homogentisate phytyltransferase 1, chloroplastic-like (LOC103638712), transcript variant X3, misc_RNA	K09833|1|4e-175|403|sbi:SORBI_10g025475|homogenitisate phytyltransferase	GO:0031224//intrinsic component of membrane;GO:0043231//intracellular membrane-bounded organelle;GO:0031224//intrinsic component of membrane;GO:0043231//intracellular membrane-bounded organelle;GO:0031224//intrinsic component of membrane;GO:0043231//intracellular membrane-bounded organelle	GO:0016765//transferase activity, transferring alkyl or aryl (other than methyl) groups;GO:0016765//transferase activity, transferring alkyl or aryl (other than methyl) groups;GO:0016765//transferase activity, transferring alkyl or aryl (other than methyl) groups	-	gi|670438624|ref|XP_008659772.1|/0/PREDICTED: homogentisate phytyltransferase 1, chloroplastic-like isoform X1 [Zea mays]
103643621	1880	3.43004	502.929	7.19599	1.16528e-49	Down	4.99492e-53	PREDICTED: Zea mays protein rough sheath 2-like (LOC103643621), mRNA	K09422|1|2e-111|401|sbi:SORBI_01g015920|myb proto-oncogene protein, plant	-	-	-	gi|670367292|ref|XP_008665006.1|/0/PREDICTED: protein rough sheath 2-like [Zea mays]
100279813	1570	6.43323	22.6257	1.81435	0.00931384	Down	0.000306345	Zea mays uncharacterized LOC100279813 (LOC100279813), mRNA	-	-	-	-	gi|226502963|ref|NP_001146240.1|/8.09206e-23/uncharacterized protein LOC100279813 [Zea mays]
100283569	2125	9.46448	70.1934	2.89074	1.33601e-08	Down	1.03463e-10	Zea mays glyoxal oxidase (LOC100283569), mRNA	-	GO:0031410//cytoplasmic vesicle	-	-	gi|226528066|ref|NP_001149941.1|/0/glyoxal oxidase precursor [Zea mays]
103637524	1356	3.5332	58.4903	4.04915	6.69565e-10	Down	4.41989e-12	PREDICTED: Zea mays acetyl-CoA carboxylase 1-like (LOC103637524), mRNA	K11262|1|3e-145|513|sbi:SORBI_08g016820|acetyl-CoA carboxylase / biotin carboxylase [EC:6.4.1.2 6.3.4.14]	-	GO:0016421//CoA carboxylase activity;GO:0016879//ligase activity, forming carbon-nitrogen bonds;GO:0032559	GO:0006631//fatty acid metabolic process	gi|670434740|ref|XP_008657914.1|/0/PREDICTED: acetyl-CoA carboxylase 1-like [Zea mays]
103626591	896	45.5021	132.672	1.54386	1.65888e-07	Down	1.53698e-09	PREDICTED: Zea mays phosphopantetheine adenylyltransferase-like (LOC103626591), mRNA	K02201|1|4e-118|422|zma:100280931|pantetheine-phosphate adenylyltransferase [EC:2.7.7.3]	GO:0044464	GO:0070566//adenylyltransferase activity	GO:0010876//lipid localization;GO:0009108//coenzyme biosynthetic process;GO:0006970//response to osmotic stress;GO:0006140;GO:0006810//transport	gi|670407520|ref|XP_008645222.1|/4.9079e-121/PREDICTED: phosphopantetheine adenylyltransferase-like [Zea mays]
100381752	974	76.8883	167.103	1.1199	0.0120616	Down	0.000422918	Zea mays uncharacterized LOC100381752 (LOC100381752), mRNA	-	-	-	-	gi|293331077|ref|NP_001168026.1|/1.90335e-52/uncharacterized protein LOC100381752 [Zea mays]
100192615	1436	222.804	466.127	1.06495	2.49945e-07	Down	2.37846e-09	Zea mays uncharacterized LOC100192615 (LOC100192615), mRNA	K00514|1|6e-19|94.0|rcu:RCOM_1428040|zeta-carotene desaturase [EC:1.3.5.6];K01206|2|6e-19|94.0|ath:AT1G67830|alpha-L-fucosidase [EC:3.2.1.51]	GO:0031410//cytoplasmic vesicle	GO:0016787//hydrolase activity	GO:0044238	gi|413935141|gb|AFW69692.1|/0/LOW QUALITY PROTEIN: anther-specific proline-rich protein APG [Zea mays]
103635020	2409	11.275	117.904	3.38642	1.12625e-14	Down	4.31268e-17	PREDICTED: Zea mays probable metal-nicotianamine transporter YSL1 (LOC103635020), mRNA	-	GO:0044464	-	GO:0006810//transport	gi|670430015|ref|XP_008655810.1|/0/PREDICTED: probable metal-nicotianamine transporter YSL1 [Zea mays]
103647839	4058	87.0184	555.167	2.67353	1.9999e-28	Down	2.51459e-31	PREDICTED: Zea mays exportin-T-like (LOC103647839), transcript variant X5, mRNA	K14288|1|0.0|1496|sbi:SORBI_02g039095|exportin-T	-	-	-	gi|670379450|ref|XP_008670567.1|/0/PREDICTED: exportin-T-like isoform X1 [Zea mays]
103653730	1980	187.428	1419.17	2.92064	1.59198e-06	Down	1.80152e-08	PREDICTED: Zea mays very-long-chain 3-oxoacyl-CoA reductase 1-like (LOC103653730), mRNA	K10251|1|1e-144|512|sbi:SORBI_04g025020|beta-keto reductase [EC:1.1.1.-]	-	GO:0003824//catalytic activity	GO:0008152//metabolic process	gi|673921807|ref|NP_001288451.1|/1.72404e-145/uncharacterized protein LOC103653730 [Zea mays]
100194100	2914	4.09712	15.8197	1.94904	0.0105921	Down	0.000356561	PREDICTED: Zea mays uncharacterized LOC100194100 (LOC100194100), transcript variant X1, mRNA	K05681|1|3e-48|192|cme:CMS467C|ATP-binding cassette, subfamily G (WHITE), member 2;K12843|2|8e-39|161|vvi:100248403|U4/U6 small nuclear ribonucleoprotein PRP3;K02065|4|3e-13|76.3|mtr:MTR_7g079540|putative ABC transport system ATP-binding protein	GO:0043231//intracellular membrane-bounded organelle;GO:0043231//intracellular membrane-bounded organelle	GO:0017111//nucleoside-triphosphatase activity;GO:0032559;GO:0017111//nucleoside-triphosphatase activity;GO:0032559	GO:0009207;GO:0009207	gi|670442237|ref|XP_008661462.1|/0/PREDICTED: uncharacterized protein LOC100194100 isoform X1 [Zea mays]
103640165	1221	66.0503	309.387	2.22778	2.61115e-16	Down	8.3571e-19	PREDICTED: Zea mays uncharacterized LOC103640165 (LOC103640165), mRNA	-	-	-	-	gi|670441445|ref|XP_008661018.1|/6.32151e-171/PREDICTED: uncharacterized protein LOC103640165 [Zea mays]
100276698	754	11.2503	50.0316	2.15288	2.09612e-06	Down	2.42593e-08	Zea mays uncharacterized LOC100276698 (LOC100276698), mRNA	-	-	-	-	gi|226504972|ref|NP_001143897.1|/1.71911e-22/uncharacterized protein LOC100276698 [Zea mays]
100276457	1313	5.77328	17.0783	1.56471	0.0365401	Down	0.00176989	Zea mays uncharacterized LOC100276457 (LOC100276457), mRNA	K11275|1|3e-07|54.7|vvi:100247613|histone H1/5	-	-	-	gi|226502336|ref|NP_001143716.1|/2.14631e-111/uncharacterized protein LOC100276457 [Zea mays]
103646269	724	23.5298	79.6997	1.76009	0.0108098	Down	0.000366671	PREDICTED: Zea mays uncharacterized LOC103646269 (LOC103646269), mRNA	-	-	-	-	gi|414586546|tpg|DAA37117.1|/8.15265e-75/TPA: hypothetical protein ZEAMMB73_391383 [Zea mays]
103639335	4364	252.881	555.972	1.13656	3.08908e-08	Down	2.58644e-10	PREDICTED: Zea mays uncharacterized LOC103639335 (LOC103639335), transcript variant X3, misc_RNA	K10754|1|1e-18|94.0|cme:CMR028C|replication factor C subunit 1	GO:0043231//intracellular membrane-bounded organelle;GO:0043231//intracellular membrane-bounded organelle;GO:0043231//intracellular membrane-bounded organelle	-	GO:0006259//DNA metabolic process;GO:0006259//DNA metabolic process;GO:0006259//DNA metabolic process	gi|670439984|ref|XP_008660315.1|/0/PREDICTED: uncharacterized protein LOC103639335 [Zea mays]
100282491	859	262.817	20543.7	6.28849	2.52286e-27	Down	3.46052e-30	Zea mays nonspecific lipid-transfer protein 3 (LOC100282491), mRNA	-	GO:0031410//cytoplasmic vesicle	GO:0005488//binding	GO:0051234//establishment of localization;GO:0010876//lipid localization	gi|226498380|ref|NP_001148872.1|/1.02996e-72/nonspecific lipid-transfer protein 3 precursor [Zea mays]
103639025	1711	27.1331	61.3376	1.17672	0.0336571	Down	0.00158504	PREDICTED: Zea mays serine carboxypeptidase-like 51 (LOC103639025), transcript variant X4, mRNA	K09646|1|0.0|682|zma:100280301|serine carboxypeptidase 1 [EC:3.4.16.-]	GO:0031410//cytoplasmic vesicle;GO:0031410//cytoplasmic vesicle;GO:0031410//cytoplasmic vesicle;GO:0031410//cytoplasmic vesicle	GO:0004180//carboxypeptidase activity;GO:0004180//carboxypeptidase activity;GO:0004180//carboxypeptidase activity;GO:0004180//carboxypeptidase activity	GO:0019538//protein metabolic process;GO:0019538//protein metabolic process;GO:0019538//protein metabolic process;GO:0019538//protein metabolic process	gi|670439286|ref|XP_008660023.1|/0/PREDICTED: serine carboxypeptidase-like 51 isoform X3 [Zea mays]
103642123	1905	5.65765	99.2233	4.1324	3.36525e-21	Down	7.37174e-24	PREDICTED: Zea mays uncharacterized vacuolar membrane protein YML018C-like (LOC103642123), mRNA	K15289|1|0.0|652|sbi:SORBI_06g030570|solute carrier family 35, member F5	GO:0031410//cytoplasmic vesicle	-	-	gi|670446939|ref|XP_008663658.1|/0/PREDICTED: LOW QUALITY PROTEIN: uncharacterized vacuolar membrane protein YML018C-like [Zea mays]
103654474	4625	12.2684	145.56	3.5686	2.71863e-15	Down	9.78875e-18	PREDICTED: Zea mays probable WRKY transcription factor 34 (LOC103654474), transcript variant X3, mRNA	K13424|1|1e-80|300|vvi:100243352|WRKY transcription factor 33	-	-	-	gi|645165734|gb|AIB04633.1|/0/WRKY transcription factor, partial [Zea mays]
100274081	1354	716.205	1941.29	1.43857	1.64287e-16	Down	5.07031e-19	PREDICTED: Zea mays hypothetical protein (LOC100274081), transcript variant X2, mRNA	-	-	-	-	gi|226531858|ref|NP_001141932.1|/3.09695e-161/hypothetical protein [Zea mays]
103633084	2126	25.2806	102.852	2.02446	1.39239e-06	Down	1.54383e-08	PREDICTED: Zea mays endoglucanase 23-like (LOC103633084), mRNA	K01179|1|0.0|982|sbi:SORBI_02g030710|endoglucanase [EC:3.2.1.4]	GO:0043231//intracellular membrane-bounded organelle	GO:0016798//hydrolase activity, acting on glycosyl bonds	GO:0044238	gi|673921766|ref|NP_001288513.1|/0/uncharacterized protein LOC103633084 precursor [Zea mays]
100382027	905	1.75691	9.46594	2.4297	0.00547878	Down	0.000162513	Zea mays uncharacterized LOC100382027 (LOC100382027), mRNA	K05283|1|8e-12|69.3|aly:ARALYDRAFT_354960|phosphatidylinositol glycan, class W [EC:2.3.-.-];K11982|2|1e-11|68.9|bdi:100833984|E3 ubiquitin-protein ligase RNF115/126 [EC:6.3.2.19];K15692|3|2e-11|68.2|ppp:PHYPADRAFT_16563|E3 ubiquitin-protein ligase RNF13 [EC:6.3.2.19]	GO:0031410//cytoplasmic vesicle	GO:0046914//transition metal ion binding	-	gi|293336815|ref|NP_001168263.1|/4.36572e-125/uncharacterized protein LOC100382027 [Zea mays]
100382783	2065	13.3137	40.3234	1.5987	0.00653924	Down	0.000200509	PREDICTED: Zea mays uncharacterized LOC100382783 (LOC100382783), ncRNA	-	-	-	-	gi|293333804|ref|NP_001168495.1|/9.32975e-33/uncharacterized protein LOC100382273 [Zea mays]
542220	1729	499.327	1070.99	1.10089	2.61741e-08	Down	2.14665e-10	PREDICTED: Zea mays glutamic dehydrogenase1 (gdh1), transcript variant X3, mRNA	K00261|1|0.0|825|zma:100856888|glutamate dehydrogenase (NAD(P)+) [EC:1.4.1.3]	-	GO:0016639//oxidoreductase activity, acting on the CH-NH2 group of donors, NAD or NADP as acceptor;GO:0016639//oxidoreductase activity, acting on the CH-NH2 group of donors, NAD or NADP as acceptor;GO:0016639//oxidoreductase activity, acting on the CH-NH2 group of donors, NAD or NADP as acceptor;GO:0016639//oxidoreductase activity, acting on the CH-NH2 group of donors, NAD or NADP as acceptor	GO:0019752//carboxylic acid metabolic process;GO:0019752//carboxylic acid metabolic process;GO:0019752//carboxylic acid metabolic process;GO:0019752//carboxylic acid metabolic process	gi|162464489|ref|NP_001105301.1|/0/glutamate dehydrogenase [Zea mays]
103651366	1362	1.61243	11.2999	2.809	0.000550079	Down	1.08463e-05	PREDICTED: Zea mays uncharacterized LOC103651366 (LOC103651366), transcript variant X2, mRNA	K07213|1|4e-11|67.8|sbi:SORBI_08g022260|copper chaperone	-	GO:0043169//cation binding;GO:0043169//cation binding	GO:0006812//cation transport;GO:0006812//cation transport	gi|670389645|ref|XP_008675208.1|/2.74432e-85/PREDICTED: uncharacterized protein LOC103651366 isoform X2 [Zea mays]
103630103	3983	24.7767	331.486	3.74189	3.85912e-07	Down	3.84876e-09	PREDICTED: Zea mays probable LRR receptor-like serine/threonine-protein kinase At4g26540 (LOC103630103), mRNA	K00924|1|4e-131|468|aly:ARALYDRAFT_476729|[EC:2.7.1.-];K13420|5|2e-123|442|pop:POPTR_1075175|LRR receptor-like serine/threonine-protein kinase FLS2 [EC:2.7.11.1]	GO:0031410//cytoplasmic vesicle	GO:0004672//protein kinase activity;GO:0032559	GO:0006464//cellular protein modification process	gi|670417110|ref|XP_008649417.1|/0/PREDICTED: probable LRR receptor-like serine/threonine-protein kinase At4g26540 [Zea mays]
103632953	3686	26.9662	76.6623	1.50736	0.00329771	Down	8.76399e-05	PREDICTED: Zea mays calcium-transporting ATPase 9, plasma membrane-type-like (LOC103632953), transcript variant X2, mRNA	K01537|1|0.0|1218|osa:4336912|Ca2+-transporting ATPase [EC:3.6.3.8]	GO:0031224//intrinsic component of membrane;GO:0031224//intrinsic component of membrane	GO:0046873//metal ion transmembrane transporter activity;GO:0019829//cation-transporting ATPase activity;GO:0032559;GO:0046873//metal ion transmembrane transporter activity;GO:0019829//cation-transporting ATPase activity;GO:0032559	GO:0009206;GO:0006816//calcium ion transport;GO:0009206;GO:0006816//calcium ion transport	gi|670424322|ref|XP_008652881.1|/0/PREDICTED: calcium-transporting ATPase 9, plasma membrane-type-like isoform X1 [Zea mays]
542314	2149	61.6947	195.994	1.66759	6.7684e-10	Down	4.48725e-12	Zea mays cell wall invertase1 (incw1), mRNA	K01193|1|0.0|1182|zma:542314|beta-fructofuranosidase [EC:3.2.1.26]	GO:0030312//external encapsulating structure;GO:0031410//cytoplasmic vesicle	GO:0004558//alpha-1,4-glucosidase activity	GO:0044238	gi|413937137|gb|AFW71688.1|/0/cell wall invertase1 [Zea mays]
100280911	1382	60.0158	163.886	1.44928	1.09379e-09	Down	7.47028e-12	Zea mays metal ion binding protein (LOC100280911), mRNA	-	-	-	-	gi|226509314|ref|NP_001147303.1|/8.17344e-101/metal ion binding protein [Zea mays]
103647971	2162	95.7651	239.83	1.32444	0.00290706	Down	7.61781e-05	PREDICTED: Zea mays probable carboxylesterase 18 (LOC103647971), mRNA	K14493|1|1e-51|203|ppp:PHYPADRAFT_118478|gibberellin receptor GID1 [EC:3.-.-.-]	-	GO:0003824//catalytic activity	-	gi|670379771|ref|XP_008670701.1|/1.96761e-166/PREDICTED: probable carboxylesterase 18 [Zea mays]
103630789	2182	31.915	77.3729	1.27759	0.00168359	Down	3.98839e-05	PREDICTED: Zea mays S-type anion channel SLAH2-like (LOC103630789), mRNA	-	-	-	-	gi|670418667|ref|XP_008650076.1|/0/PREDICTED: S-type anion channel SLAH2-like [Zea mays]
100191756	2121	111.777	1152.9	3.36657	3.5698e-41	Down	2.14225e-44	Zea mays putative Solute carrier family 35 member C2 (LOC100191756), mRNA	K15280|1|0.0|781|zma:100191756|solute carrier family 35, member C2	GO:0031224//intrinsic component of membrane	-	-	gi|212274621|ref|NP_001130655.1|/0/uncharacterized protein LOC100191756 [Zea mays]
100381980	1947	8.9796	45.7907	2.35033	2.43706e-05	Down	3.44729e-07	Zea mays uncharacterized LOC100381980 (LOC100381980), mRNA	K13407|1|2e-103|374|vvi:100259592|cytochrome P450, family 94, subfamily A, polypeptide 1 (fatty acid omega-hydroxylase) [EC:1.14.-.-];K00517|4|4e-97|353|ath:AT3G56630|[EC:1.14.-.-]	GO:0031410//cytoplasmic vesicle	GO:0016491//oxidoreductase activity;GO:0005506//iron ion binding	GO:0008152//metabolic process	gi|414588305|tpg|DAA38876.1|/0/TPA: putative cytochrome P450 superfamily protein [Zea mays]
541892	936	1783.9	4234.08	1.24701	1.00113e-35	Down	8.29654e-39	Zea mays small basic membrane intrinsic protein1b (sbip1b), mRNA	K09875|1|6e-90|328|osa:4325361|aquaporin SIP	GO:0031224//intrinsic component of membrane;GO:0031410//cytoplasmic vesicle	-	GO:0051234//establishment of localization	gi|195635215|gb|ACG37076.1|/4.02797e-105/aquaporin SIP1.1 [Zea mays]
100275115	611	31.1022	120.306	1.95162	3.78935e-10	Down	2.43643e-12	Zea mays uncharacterized LOC100275115 (LOC100275115), mRNA	-	-	-	-	gi|226504652|ref|NP_001142761.1|/1.03553e-52/uncharacterized protein LOC100275115 [Zea mays]
103626306	2066	6.48532	19.873	1.61556	0.0448637	Down	0.00230232	PREDICTED: Zea mays serine carboxypeptidase-like 2 (LOC103626306), mRNA	K13289|1|3e-108|390|mtr:MTR_4g021500|cathepsin A (carboxypeptidase C) [EC:3.4.16.5];K09756|3|3e-105|380|ath:AT5G09640|serine carboxypeptidase-like 19 [EC:3.4.16.- 2.3.1.91]	-	GO:0004180//carboxypeptidase activity	GO:0019538//protein metabolic process	gi|670406799|ref|XP_008644920.1|/0/PREDICTED: serine carboxypeptidase-like 2 [Zea mays]
103630156	1897	22.5359	224.347	3.31544	1.7066e-06	Down	1.93977e-08	PREDICTED: Zea mays serine carboxypeptidase 2-like (LOC103630156), transcript variant X2, mRNA	K08249|1|1e-174|611|vvi:100251399|hydroxymandelonitrile lyase [EC:4.1.2.11]	GO:0043231//intracellular membrane-bounded organelle;GO:0043231//intracellular membrane-bounded organelle	GO:0004180//carboxypeptidase activity;GO:0004180//carboxypeptidase activity	GO:0019538//protein metabolic process;GO:0019538//protein metabolic process	gi|670417235|ref|XP_008649461.1|/0/PREDICTED: serine carboxypeptidase 2-like isoform X2 [Zea mays]
100383926	3305	623.656	1275.03	1.03171	1.84674e-08	Down	1.47765e-10	PREDICTED: Zea mays uncharacterized LOC100383926 (LOC100383926), transcript variant X1, mRNA	K01537|1|0.0|1905|sbi:SORBI_01g043620|Ca2+-transporting ATPase [EC:3.6.3.8]	GO:0031224//intrinsic component of membrane;GO:0031224//intrinsic component of membrane	GO:0046873//metal ion transmembrane transporter activity;GO:0019829//cation-transporting ATPase activity;GO:0032559;GO:0046873//metal ion transmembrane transporter activity;GO:0019829//cation-transporting ATPase activity;GO:0032559	GO:0009206;GO:0006816//calcium ion transport;GO:0009206;GO:0006816//calcium ion transport	gi|670361120|ref|XP_008645716.1|/0/PREDICTED: uncharacterized protein LOC100383926 isoform X1 [Zea mays]
103634157	1696	408.247	1602.21	1.97255	0.0423754	Down	0.00213972	PREDICTED: Zea mays PHD finger protein MALE STERILITY 1 (LOC103634157), mRNA	-	GO:0043231//intracellular membrane-bounded organelle	GO:0046914//transition metal ion binding	-	gi|670426628|ref|XP_008653972.1|/0/PREDICTED: PHD finger protein MALE STERILITY 1 [Zea mays]
103644206	1193	1.37392	7.65123	2.4774	0.00416589	Down	0.000116784	PREDICTED: Zea mays uncharacterized LOC103644206 (LOC103644206), ncRNA	-	-	-	-	gi|670431566|ref|XP_008656390.1|/3.55862e-94/PREDICTED: uncharacterized protein LOC103635792 isoform X2 [Zea mays]
100279509	2449	28.2604	930.432	5.04105	1.07716e-22	Down	2.00079e-25	Zea mays LOC100279509 (IDP778), mRNA	K12843|1|0.0|776|vvi:100248403|U4/U6 small nuclear ribonucleoprotein PRP3;K05681|2|1e-58|226|cme:CMS467C|ATP-binding cassette, subfamily G (WHITE), member 2;K01990|4|4e-10|65.5|cme:CMR388C|ABC-2 type transport system ATP-binding protein;K05643|5|1e-09|63.5|olu:OSTLU_42103|ATP-binding cassette, subfamily A (ABC1), member 3	GO:0044464	GO:0017111//nucleoside-triphosphatase activity;GO:0032559	GO:0009207	gi|226505996|ref|NP_001145981.1|/0/uncharacterized protein LOC100279509 [Zea mays]
100383186	1526	4.00037	60.3621	3.91544	3.66568e-10	Down	2.34644e-12	Zea mays OFP transcription factor (OFP29), mRNA	-	-	-	-	gi|645167304|gb|AIB05298.1|/4.62321e-100/OFP transcription factor, partial [Zea mays]
103654021	635	1.27588	5.01914	1.97595	0.0417625	Down	0.00210161	PREDICTED: Zea mays protein FAM32A-like (LOC103654021), transcript variant X3, mRNA	K13120|1|1e-21|100|zma:100277996|protein FAM32A	-	-	-	gi|670397978|ref|XP_008679069.1|/4.41962e-83/PREDICTED: protein FAM32A-like isoform X2 [Zea mays]
103648597	801	1.20271	5.04443	2.06841	0.0294545	Down	0.00131797	PREDICTED: Zea mays sugar transport protein 5-like (LOC103648597), mRNA	-	GO:0031224//intrinsic component of membrane	GO:0022857//transmembrane transporter activity	GO:0006810//transport	gi|670381069|ref|XP_008671262.1|/2.16862e-90/PREDICTED: sugar transport protein 5-like [Zea mays]
100274330	2013	2268.97	5639.82	1.31361	1.21256e-11	Down	6.27174e-14	PREDICTED: Zea mays putative HLH DNA-binding domain superfamily protein (LOC100274330), transcript variant X3, mRNA	K13422|1|2e-06|52.8|sbi:SORBI_01g028230|transcription factor MYC2	GO:0043231//intracellular membrane-bounded organelle;GO:0043231//intracellular membrane-bounded organelle;GO:0043231//intracellular membrane-bounded organelle;GO:0043231//intracellular membrane-bounded organelle	GO:0003676//nucleic acid binding;GO:0003676//nucleic acid binding;GO:0003676//nucleic acid binding;GO:0003676//nucleic acid binding	GO:0048444//floral organ morphogenesis;GO:0048444//floral organ morphogenesis;GO:0048444//floral organ morphogenesis;GO:0048444//floral organ morphogenesis	gi|226497322|ref|NP_001142164.1|/0/putative HLH DNA-binding domain superfamily protein [Zea mays]
103654972	4100	73.3446	295.814	2.01193	2.37383e-09	Down	1.69589e-11	PREDICTED: Zea mays probable LRR receptor-like serine/threonine-protein kinase At3g47570 (LOC103654972), transcript variant X2, misc_RNA	K13428|1|2e-156|551|aly:ARALYDRAFT_488953|LRR receptor-like serine/threonine-protein kinase EFR [EC:2.7.11.1];K13420|3|3e-112|405|osa:4337016|LRR receptor-like serine/threonine-protein kinase FLS2 [EC:2.7.11.1]	-	GO:0003676//nucleic acid binding;GO:0004672//protein kinase activity;GO:0032559;GO:0003676//nucleic acid binding;GO:0004672//protein kinase activity;GO:0032559	GO:0006464//cellular protein modification process;GO:0006305;GO:0006464//cellular protein modification process;GO:0006305	gi|670400343|ref|XP_008680011.1|/0/PREDICTED: probable LRR receptor-like serine/threonine-protein kinase At3g47570 [Zea mays]
100501908	2680	96.116	346.527	1.85012	6.81087e-16	Down	2.31609e-18	Zea mays uncharacterized LOC100501908 (LOC100501908), mRNA	K10583|1|2e-13|76.6|vvi:100244778|ubiquitin-conjugating enzyme E2 S [EC:6.3.2.19]	-	GO:0046914//transition metal ion binding	-	gi|308081269|ref|NP_001183476.1|/0/uncharacterized protein LOC100501908 [Zea mays]
103635760	2324	63.4222	144.032	1.18333	0.000731586	Down	1.49269e-05	PREDICTED: Zea mays kinesin-like protein KIF22 (LOC103635760), transcript variant X3, misc_RNA	K10403|1|0.0|910|sbi:SORBI_09g022530|kinesin family member 22	GO:0043231//intracellular membrane-bounded organelle;GO:0015630//microtubule cytoskeleton;GO:0043231//intracellular membrane-bounded organelle;GO:0015630//microtubule cytoskeleton;GO:0043231//intracellular membrane-bounded organelle;GO:0015630//microtubule cytoskeleton;GO:0043231//intracellular membrane-bounded organelle;GO:0015630//microtubule cytoskeleton	GO:0003676//nucleic acid binding;GO:0003774//motor activity;GO:0032559;GO:0003676//nucleic acid binding;GO:0003774//motor activity;GO:0032559;GO:0003676//nucleic acid binding;GO:0003774//motor activity;GO:0032559;GO:0003676//nucleic acid binding;GO:0003774//motor activity;GO:0032559	GO:0006259//DNA metabolic process;GO:0007017//microtubule-based process;GO:0006259//DNA metabolic process;GO:0007017//microtubule-based process;GO:0006259//DNA metabolic process;GO:0007017//microtubule-based process;GO:0006259//DNA metabolic process;GO:0007017//microtubule-based process	gi|670431491|ref|XP_008656360.1|/0/PREDICTED: kinesin-like protein KIF22 isoform X2 [Zea mays]
100284722	1383	16.0615	61.2879	1.932	4.76285e-05	Down	7.18633e-07	Zea mays gibberellin receptor GID1L2 (LOC100284722), mRNA	K14493|1|4e-64|243|ppp:PHYPADRAFT_118478|gibberellin receptor GID1 [EC:3.-.-.-]	-	GO:0004871//signal transducer activity;GO:0003824//catalytic activity	-	gi|226498284|ref|NP_001151089.1|/0/gibberellin receptor GID1L2 [Zea mays]
103655222	2045	94.4231	441.744	2.226	0.0047078	Down	0.000135608	PREDICTED: Zea mays glycerol-3-phosphate 2-O-acyltransferase 6-like (LOC103655222), mRNA	K13508|1|1e-83|309|rcu:RCOM_0235670|glycerol-3-phosphate acyltransferase [EC:2.3.1.15]	-	GO:0016747//transferase activity, transferring acyl groups other than amino-acyl groups	-	gi|670400790|ref|XP_008680229.1|/0/PREDICTED: glycerol-3-phosphate 2-O-acyltransferase 6-like [Zea mays]
100285881	1677	22.094	403.879	4.19219	2.58987e-11	Down	1.40617e-13	Zea mays polygalacturonase (LOC100285881), mRNA	K01213|1|2e-90|331|pop:POPTR_552472|galacturan 1,4-alpha-galacturonidase [EC:3.2.1.67]	GO:0031410//cytoplasmic vesicle	GO:0004553//hydrolase activity, hydrolyzing O-glycosyl compounds	GO:0044238;GO:0045229//external encapsulating structure organization	gi|226502008|ref|NP_001152243.1|/0/polygalacturonase precursor [Zea mays]
100193498	1297	5.49731	18.1585	1.72385	0.0311665	Down	0.00142678	Zea mays uncharacterized LOC100193498 (LOC100193498), mRNA	K13424|1|3e-12|71.6|vvi:100243352|WRKY transcription factor 33	-	GO:0003677//DNA binding;GO:0001071//nucleic acid binding transcription factor activity	GO:0010467//gene expression	gi|212723842|ref|NP_001132084.1|/1.70398e-44/uncharacterized protein LOC100193498 [Zea mays]
103642456	1155	26.0737	67.7716	1.37808	0.00238262	Down	6.00523e-05	PREDICTED: Zea mays uncharacterized LOC103642456 (LOC103642456), mRNA	-	-	-	-	gi|670365859|ref|XP_008663948.1|/1.4317e-68/PREDICTED: uncharacterized protein LOC103642456 [Zea mays]
100273615	1588	81.1328	205.522	1.34093	0.00357755	Down	9.69171e-05	Zea mays uncharacterized LOC100273615 (LOC100273615), mRNA	K14861|1|7e-21|100|gmx:100777901|nucleolar pre-ribosomal-associated protein 1	-	GO:0016787//hydrolase activity	-	gi|414883714|tpg|DAA59728.1|/0/TPA: hypothetical protein ZEAMMB73_550258 [Zea mays]
100273681	1652	32.3091	66.1258	1.03327	0.0195342	Down	0.000783735	Zea mays alpha-L-fucosidase 2 (LOC100273681), mRNA	K00514|1|1e-51|202|rcu:RCOM_1428040|zeta-carotene desaturase [EC:1.3.5.6];K01206|2|2e-39|162|aly:ARALYDRAFT_475890|alpha-L-fucosidase [EC:3.2.1.51]	GO:0031410//cytoplasmic vesicle	GO:0016787//hydrolase activity	GO:0044238	gi|226507422|ref|NP_001141565.1|/0/uncharacterized protein LOC100273681 [Zea mays]
100274544	676	16.319	269.675	4.0466	1.11567e-24	Down	1.81726e-27	Zea mays LOC100274544 (TIDP9177), mRNA	-	-	-	-	-
100279867	2249	108.915	2077.16	4.25333	1.62001e-202	Down	4.6294e-207	PREDICTED: Zea mays uncharacterized LOC100279867 (LOC100279867), transcript variant X2, mRNA	K00278|1|0.0|1015|zma:100279867|L-aspartate oxidase [EC:1.4.3.16]	GO:0044424;GO:0044424;GO:0044424	GO:0015922//aspartate oxidase activity;GO:0015922//aspartate oxidase activity;GO:0015922//aspartate oxidase activity	GO:0019359//nicotinamide nucleotide biosynthetic process;GO:0019359//nicotinamide nucleotide biosynthetic process;GO:0019359//nicotinamide nucleotide biosynthetic process	gi|226491898|ref|NP_001146292.1|/0/uncharacterized protein LOC100279867 [Zea mays]
103640164	7652	99.907	214.651	1.10334	3.71807e-07	Down	3.66558e-09	PREDICTED: Zea mays formin-like protein 12 (LOC103640164), transcript variant X6, mRNA	K14306|1|2e-06|55.1|rcu:RCOM_1609340|nuclear pore complex protein Nup62	-	-	-	gi|670365003|ref|XP_008661051.1|/0/PREDICTED: formin-like protein 12 isoform X5 [Zea mays]
100500995	1193	15.3482	39.33	1.35756	0.011017	Down	0.000377162	PREDICTED: Zea mays uncharacterized LOC100500995 (LOC100500995), misc_RNA	-	-	-	-	gi|414866519|tpg|DAA45076.1|/4.11907e-50/TPA: hypothetical protein ZEAMMB73_426560, partial [Zea mays]
103634986	1699	10.2543	29.7781	1.53802	0.0217333	Down	0.000900168	PREDICTED: Zea mays uncharacterized LOC103634986 (LOC103634986), mRNA	-	-	-	-	gi|670429951|ref|XP_008655782.1|/0/PREDICTED: LOW QUALITY PROTEIN: uncharacterized protein LOC103634986 [Zea mays]
103635615	988	2.0697	8.34935	2.01224	0.0339066	Down	0.00160164	PREDICTED: Zea mays protein phosphatase 1E-like (LOC103635615), mRNA	-	-	-	-	gi|670431203|ref|XP_008656250.1|/6.095e-22/PREDICTED: protein phosphatase 1E-like [Zea mays]
100275438	818	6.20558	22.6149	1.86564	0.00878164	Down	0.000284825	Zea mays hypothetical protein (LOC100275438), mRNA	-	GO:0043231//intracellular membrane-bounded organelle	-	-	gi|226501632|ref|NP_001142982.1|/1.46979e-57/hypothetical protein [Zea mays]
103626422	1804	11.1849	52.3054	2.22541	0.00020437	Down	3.58586e-06	PREDICTED: Zea mays exostosin-like 2 (LOC103626422), transcript variant X2, mRNA	K02370|1|7e-10|63.5|ppp:PHYPADRAFT_146391|alpha-1,4-N-acetylglucosaminyltransferase EXTL3 [EC:2.4.1.223 2.4.1.224]	GO:0005789//endoplasmic reticulum membrane	GO:0016758//transferase activity, transferring hexosyl groups	-	gi|670407131|ref|XP_008645055.1|/8.30251e-98/PREDICTED: exostosin-like 2 isoform X2 [Zea mays]
100272446	1823	2.71881	769.963	8.14567	1.70432e-70	Down	2.43515e-74	PREDICTED: Zea mays LOC100272446 (cl6449_1b), transcript variant X4, mRNA	K09422|1|5e-173|606|zma:100272446|myb proto-oncogene protein, plant	-	-	-	gi|670402956|ref|XP_008681372.1|/0/PREDICTED: uncharacterized protein LOC100272446 isoform X2 [Zea mays]
103625882	2172	149.076	1066.75	2.83911	5.45477e-36	Down	4.20869e-39	PREDICTED: Zea mays lysosomal beta glucosidase-like (LOC103625882), transcript variant X3, mRNA	K01188|1|0.0|692|ath:AT3G47000|beta-glucosidase [EC:3.2.1.21]	GO:0031410//cytoplasmic vesicle;GO:0031410//cytoplasmic vesicle;GO:0031410//cytoplasmic vesicle	GO:0016798//hydrolase activity, acting on glycosyl bonds;GO:0016798//hydrolase activity, acting on glycosyl bonds;GO:0016798//hydrolase activity, acting on glycosyl bonds	GO:0044238;GO:0044238;GO:0044238	gi|670405735|ref|XP_008644501.1|/0/PREDICTED: lysosomal beta glucosidase-like isoform X1 [Zea mays]
100285416	2296	617.135	1704.32	1.46554	4.17419e-12	Down	2.03974e-14	PREDICTED: Zea mays embryogenesis-associated protein EMB8 (LOC100285416), transcript variant X1, mRNA	K07019|1|0.0|1145|zma:100285416|	-	GO:0016788//hydrolase activity, acting on ester bonds	-	gi|670384368|ref|XP_008673009.1|/0/PREDICTED: embryogenesis-associated protein EMB8 isoform X1 [Zea mays]
103634498	2066	3.34801	19.2952	2.52687	0.00217084	Down	5.36601e-05	PREDICTED: Zea mays mitogen-activated protein kinase kinase kinase ANP1-like (LOC103634498), mRNA	K11228|1|3e-28|125|ota:Ot13g01170|mitogen-activated protein kinase kinase kinase [EC:2.7.11.1];K13414|2|6e-28|124|zma:100279294|mitogen-activated protein kinase kinase kinase 1, plant [EC:2.7.11.25]	-	-	-	gi|670363059|ref|XP_008654520.1|/0/PREDICTED: mitogen-activated protein kinase kinase kinase ANP1-like [Zea mays]
103628628	1376	9.17115	29.0659	1.66415	0.00615669	Down	0.000187195	PREDICTED: Zea mays monothiol glutaredoxin-S11-like (LOC103628628), mRNA	K07390|1|5e-27|120|aly:ARALYDRAFT_479020|monothiol glutaredoxin	-	GO:0015036//disulfide oxidoreductase activity	GO:0019725//cellular homeostasis	gi|670411770|ref|XP_008647022.1|/0/PREDICTED: monothiol glutaredoxin-S11-like [Zea mays]
100274135	2353	272.876	1284.71	2.23513	7.98812e-05	Down	1.26234e-06	PREDICTED: Zea mays putative protein kinase superfamily protein (LOC100274135), transcript variant X5, mRNA	K08286|1|0.0|717|aly:ARALYDRAFT_494187|protein-serine/threonine kinase [EC:2.7.11.-];K08282|5|5e-79|294|ath:AT3G45780|non-specific serine/threonine protein kinase [EC:2.7.11.1]	-	GO:0004672//protein kinase activity;GO:0032559;GO:0004672//protein kinase activity;GO:0032559;GO:0004672//protein kinase activity;GO:0032559;GO:0004672//protein kinase activity;GO:0032559;GO:0004672//protein kinase activity;GO:0032559;GO:0004672//protein kinase activity;GO:0032559	GO:0006464//cellular protein modification process;GO:0006464//cellular protein modification process;GO:0006464//cellular protein modification process;GO:0006464//cellular protein modification process;GO:0006464//cellular protein modification process;GO:0006464//cellular protein modification process	gi|226528563|ref|NP_001141985.1|/0/uncharacterized LOC100274135 [Zea mays]
103632719	1211	46.5429	198.852	2.09506	0.0244172	Down	0.00103826	PREDICTED: Zea mays protein ODORANT1-like (LOC103632719), mRNA	K09422|1|9e-105|378|sbi:SORBI_02g024250|myb proto-oncogene protein, plant	-	-	-	gi|645165856|gb|AIB04682.1|/7.51811e-124/MYB transcription factor, partial [Zea mays]
100304410	1915	11.8659	34.6507	1.54606	0.012199	Down	0.000429129	PREDICTED: Zea mays hypothetical protein (LOC100304410), transcript variant X1, mRNA	K03320|1|0.0|577|zma:100304410|ammonium transporter, Amt family	GO:0031224//intrinsic component of membrane;GO:0031224//intrinsic component of membrane	GO:0015101//organic cation transmembrane transporter activity;GO:0015101//organic cation transmembrane transporter activity	GO:0015696//ammonium transport;GO:0015696//ammonium transport	gi|259490575|ref|NP_001159318.1|/0/uncharacterized protein LOC100304410 [Zea mays]
103655377	1687	4.4712	1551.66	8.43893	9.78004e-78	Down	8.38433e-82	PREDICTED: Zea mays protein FAR1-RELATED SEQUENCE 5-like (LOC103655377), mRNA	-	-	-	-	gi|670401056|ref|XP_008680369.1|/0/PREDICTED: protein FAR1-RELATED SEQUENCE 5-like [Zea mays]
103637446	887	2.14307	143.747	6.06771	1.10207e-27	Down	1.48017e-30	PREDICTED: Zea mays uncharacterized LOC103637446 (LOC103637446), mRNA	-	-	-	-	gi|670434648|ref|XP_008657863.1|/6.15514e-84/PREDICTED: uncharacterized protein LOC103637446 [Zea mays]
103651392	2341	145.687	517.159	1.82774	3.20215e-10	Down	2.04058e-12	PREDICTED: Zea mays probable receptor-like protein kinase At2g42960 (LOC103651392), mRNA	K04733|1|1e-78|293|smo:SELMODRAFT_159261|interleukin-1 receptor-associated kinase 4 [EC:2.7.11.1];K13430|4|9e-70|263|sbi:SORBI_04g020990|serine/threonine-protein kinase PBS1 [EC:2.7.11.1]	-	GO:0004672//protein kinase activity;GO:0032559	GO:0006464//cellular protein modification process	gi|670389731|ref|XP_008675251.1|/0/PREDICTED: probable receptor-like protein kinase At2g42960 [Zea mays]
100285935	1307	22.3369	84.8808	1.92601	4.25301e-08	Down	3.62176e-10	Zea mays hydrolase (LOC100285935), mRNA	-	-	GO:0016787//hydrolase activity	GO:0044237//cellular metabolic process	gi|226532944|ref|NP_001152296.1|/2.57041e-157/hydrolase [Zea mays]
103647851	1982	1.21864	5.02076	2.04263	0.0324489	Down	0.00150589	PREDICTED: Zea mays uncharacterized LOC103647851 (LOC103647851), mRNA	-	-	-	-	gi|413919338|gb|AFW59270.1|/1.0493e-170/hypothetical protein ZEAMMB73_870626 [Zea mays]
542452	2664	9.21401	31.5851	1.77734	0.00571561	Down	0.000170191	Zea mays potassium channel5 (kch5), mRNA	K06694|1|2e-16|86.3|zma:100284046|26S proteasome non-ATPase regulatory subunit 10	GO:0043231//intracellular membrane-bounded organelle;GO:0031224//intrinsic component of membrane	GO:0005267//potassium channel activity	GO:0030001//metal ion transport	gi|162460493|ref|NP_001105480.1|/0/potassium channel5 [Zea mays]
100277253	2142	741.203	1755.2	1.2437	3.13355e-06	Down	3.79672e-08	PREDICTED: Zea mays LOC100277253 (cl12175_1), transcript variant X2, misc_RNA	K00620|1|1e-30|133|ota:Ot08g02650|glutamate N-acetyltransferase / amino-acid N-acetyltransferase [EC:2.3.1.35 2.3.1.1]	-	-	-	gi|414879331|tpg|DAA56462.1|/0/TPA: hypothetical protein ZEAMMB73_966463 [Zea mays]
100273778	1441	12.9049	255.667	4.30828	2.35552e-22	Down	4.57722e-25	Zea mays hypothetical protein (LOC100273778), mRNA	-	GO:0043231//intracellular membrane-bounded organelle	-	-	gi|226530987|ref|NP_001141653.1|/1.90585e-148/hypothetical protein [Zea mays]
100275516	969	1.36771	5.57721	2.02778	0.0340916	Down	0.00161232	Zea mays uncharacterized LOC100275516 (LOC100275516), mRNA	-	-	-	-	gi|226494775|ref|NP_001143048.1|/1.56345e-22/uncharacterized protein LOC100275516 [Zea mays]
100502505	1099	8.51036	31.3791	1.88251	0.00260654	Down	6.65898e-05	Zea mays uncharacterized LOC100502505 (LOC100502505), mRNA	K01568|1|3e-25|114|zma:542376|pyruvate decarboxylase [EC:4.1.1.1]	GO:0043231//intracellular membrane-bounded organelle	GO:0046872//metal ion binding;GO:0016831//carboxy-lyase activity;GO:0019842//vitamin binding	GO:0050896//response to stimulus	gi|308080470|ref|NP_001183912.1|/5.04786e-84/uncharacterized protein LOC100502505 [Zea mays]
100280292	2095	940.514	8283.94	3.1388	9.5492e-08	Down	8.51389e-10	Zea mays uncharacterized LOC100280292 (LOC100280292), mRNA	K15403|1|2e-171|601|vvi:100246317|fatty acid omega-hydroxy dehydrogenase [EC:1.1.-.-]	GO:0031410//cytoplasmic vesicle	GO:0016491//oxidoreductase activity;GO:0050662//coenzyme binding	GO:0044281//small molecule metabolic process	gi|226503807|ref|NP_001146691.1|/0/uncharacterized protein LOC100280292 precursor [Zea mays]
100193747	2783	162.187	391.018	1.26958	1.40365e-07	Down	1.29158e-09	PREDICTED: Zea mays signal transducer (LOC100193747), transcript variant X1, mRNA	K14963|1|2e-24|113|pop:POPTR_551164|COMPASS component SWD3	-	-	-	gi|212723142|ref|NP_001132305.1|/0/signal transducer [Zea mays]
100193595	2234	25.9473	55.9742	1.10918	0.015848	Down	0.000595533	PREDICTED: Zea mays uncharacterized LOC100193595 (LOC100193595), transcript variant X1, mRNA	K01528|1|7e-16|84.7|olu:OSTLU_29011|dynamin GTPase [EC:3.6.5.5]	GO:0043231//intracellular membrane-bounded organelle;GO:0043231//intracellular membrane-bounded organelle	GO:0032561//guanyl ribonucleotide binding;GO:0017111//nucleoside-triphosphatase activity;GO:0032561//guanyl ribonucleotide binding;GO:0017111//nucleoside-triphosphatase activity	GO:0009207;GO:0009207	gi|223946717|gb|ACN27442.1|/0/unknown [Zea mays]
100285001	1702	96.8059	264.733	1.45137	0.000218883	Down	3.87802e-06	Zea mays nucleolar GTP-binding protein 1 (LOC100285001), mRNA	K06943|1|0.0|870|zma:100285001|nucleolar GTP-binding protein	GO:0031224//intrinsic component of membrane	GO:0032561//guanyl ribonucleotide binding;GO:0005381//iron ion transmembrane transporter activity	GO:0006826//iron ion transport	gi|226507204|ref|NP_001151368.1|/0/nucleolar GTP-binding protein 1 [Zea mays]
100283024	1690	144.135	735.939	2.35217	0.000475946	Down	9.16693e-06	Zea mays F-box domain containing protein (LOC100283024), mRNA	-	-	-	-	gi|226499920|ref|NP_001149398.1|/2.24473e-167/F-box domain containing protein [Zea mays]
103626380	1138	3.97055	24.1425	2.60416	0.000389279	Down	7.28633e-06	PREDICTED: Zea mays uncharacterized LOC103626380 (LOC103626380), ncRNA	-	-	-	-	gi|413934734|gb|AFW69285.1|/1.61023e-40/hypothetical protein ZEAMMB73_863342 [Zea mays]
542018	1988	490.162	980.738	1.00061	0.00160797	Down	3.76788e-05	Zea mays fatty acid elongase1 (fae1), mRNA	K15397|1|0.0|993|zma:542018|3-ketoacyl-CoA synthase [EC:2.3.1.-]	GO:0044464	GO:0016747//transferase activity, transferring acyl groups other than amino-acyl groups	GO:0006631//fatty acid metabolic process	gi|162463370|ref|NP_001105135.1|/0/fatty acid elongase1 [Zea mays]
100280133	1158	221.869	551.102	1.31261	2.82323e-05	Down	4.02581e-07	Zea mays uncharacterized LOC100280133 (LOC100280133), mRNA	-	-	GO:0005506//iron ion binding	GO:0006091//generation of precursor metabolites and energy	gi|195635483|gb|ACG37210.1|/1.753e-74/membrane steroid-binding protein 1 [Zea mays]
100283909	1550	130.679	367.174	1.49044	2.08056e-08	Down	1.68257e-10	Zea mays lipoic acid synthetase (LOC100283909), mRNA	K03644|1|3e-175|613|zma:100283909|lipoic acid synthetase [EC:2.8.1.8]	GO:0009536//plastid	GO:0043169//cation binding;GO:0051536//iron-sulfur cluster binding;GO:0016783//sulfurtransferase activity	GO:0006633//fatty acid biosynthetic process	gi|226531846|ref|NP_001150279.1|/8.42841e-174/lipoyl synthase 1, chloroplastic [Zea mays]
100275414	3070	105.05	262.242	1.31982	7.30948e-07	Down	7.77026e-09	Zea mays uncharacterized LOC100275414 (LOC100275414), mRNA	K11267|1|2e-26|120|zma:100284656|sister chromatid cohesion protein PDS5	-	-	-	gi|226508800|ref|NP_001142963.1|/0/uncharacterized protein LOC100275414 [Zea mays]
100382213	1229	52.6719	620.575	3.5585	1.99192e-08	Down	1.60519e-10	Zea mays uncharacterized LOC100382213 (LOC100382213), mRNA	-	GO:0043231//intracellular membrane-bounded organelle	-	-	gi|293334805|ref|NP_001168441.1|/3.58433e-81/uncharacterized protein LOC100382213 [Zea mays]
103647718	1180	25.6046	67.0807	1.3895	0.0107748	Down	0.000365174	PREDICTED: Zea mays uncharacterized LOC103647718 (LOC103647718), mRNA	-	-	-	-	gi|414590459|tpg|DAA41030.1|/7.34215e-76/TPA: harpin-induced protein [Zea mays]
103638201	1444	2.11255	25.9071	3.61629	5.36659e-07	Down	5.50553e-09	PREDICTED: Zea mays uncharacterized LOC103638201 (LOC103638201), ncRNA	-	-	-	-	gi|344313263|gb|AEN14324.1|/1.24176e-14/hypothetical protein rf1-C2-g9 [Zea mays]
100276470	1080	104.836	219.557	1.06646	0.00045077	Down	8.63051e-06	Zea mays LOC100276470 (TIDP3676), mRNA	-	-	-	-	gi|226491800|ref|NP_001143724.1|/1.69e-100/uncharacterized protein LOC100276470 [Zea mays]
103625961	1944	2.5827	12.9699	2.32821	0.00301212	Down	7.91032e-05	PREDICTED: Zea mays protein FAF-like, chloroplastic (LOC103625961), mRNA	-	-	-	-	gi|670405946|ref|XP_008644581.1|/0/PREDICTED: protein FAF-like, chloroplastic [Zea mays]
100279833	1440	4.20142	16.3329	1.95884	0.0118778	Down	0.000415115	Zea mays hypothetical protein (LOC100279833), mRNA	K13230|1|4e-67|253|zma:100147731|2,4,7-trihydroxy-1,4-benzoxazin-3-one-glucoside 7-O-methyltransferase [EC:2.1.1.241];K16040|2|5e-63|240|vvi:100233030|trans-resveratrol di-O-methyltransferase [EC:2.1.1.240];K05279|3|2e-23|108|aly:ARALYDRAFT_495497|flavonol 3-O-methyltransferase [EC:2.1.1.76]	-	-	-	gi|226499800|ref|NP_001146259.1|/0/uncharacterized protein LOC100279833 [Zea mays]
103631407	1378	28.3314	84.0932	1.56959	0.000588783	Down	1.16935e-05	PREDICTED: Zea mays sphingoid long-chain bases kinase 2, mitochondrial-like (LOC103631407), mRNA	K07029|1|0.0|702|zma:100194359|	GO:0043231//intracellular membrane-bounded organelle	GO:0016301//kinase activity	GO:0007186//G-protein coupled receptor signaling pathway	gi|212723078|ref|NP_001132866.1|/0/uncharacterized protein LOC100194359 [Zea mays]
100285344	850	50.3465	516.405	3.35854	1.22975e-61	Down	3.8656e-65	PREDICTED: Zea mays rho termination factor, N-terminal domain containing protein (LOC100285344), transcript variant X1, mRNA	-	GO:0043231//intracellular membrane-bounded organelle	-	GO:0006351//transcription, DNA-templated;GO:0006351//transcription, DNA-templated	gi|414875840|tpg|DAA52971.1|/4.12892e-108/TPA: rho termination factor domain containing protein [Zea mays]
103649729	2290	155.791	373.202	1.26034	3.89608e-05	Down	5.71152e-07	PREDICTED: Zea mays E3 ubiquitin-protein ligase MBR1 (LOC103649729), mRNA	K14297|1|6e-24|111|mtr:MTR_1g066430|nuclear pore complex protein Nup98-Nup96;K15692|2|2e-09|62.8|smo:SELMODRAFT_67002|E3 ubiquitin-protein ligase RNF13 [EC:6.3.2.19];K11982|3|3e-09|62.4|sbi:SORBI_03g011120|E3 ubiquitin-protein ligase RNF115/126 [EC:6.3.2.19]	-	GO:0046872//metal ion binding	-	gi|670385760|ref|XP_008673686.1|/0/PREDICTED: E3 ubiquitin-protein ligase MBR1 [Zea mays]
103627899	4250	6.24079	26.5734	2.09018	0.00513756	Down	0.00015074	PREDICTED: Zea mays ABC transporter G family member 28-like (LOC103627899), mRNA	K05681|1|1e-44|181|cme:CMS467C|ATP-binding cassette, subfamily G (WHITE), member 2;K12843|2|1e-37|157|vvi:100248403|U4/U6 small nuclear ribonucleoprotein PRP3;K05641|4|2e-13|77.4|ota:Ot18g01460|ATP-binding cassette, subfamily A (ABC1), member 1	GO:0031410//cytoplasmic vesicle	GO:0017111//nucleoside-triphosphatase activity;GO:0032559	GO:0009207	gi|670410636|ref|XP_008646437.1|/0/PREDICTED: ABC transporter G family member 28-like [Zea mays]
103646614	705	1.51789	6.11656	2.01065	0.0362403	Down	0.00175019	PREDICTED: Zea mays uncharacterized LOC103646614 (LOC103646614), ncRNA	-	-	-	-	-
100277154	1793	4543.55	22522.2	2.30946	0.00897508	Down	0.000292381	Zea mays LOC100277154 (cl55760_1), mRNA	K01206|1|3e-16|85.5|aly:ARALYDRAFT_475890|alpha-L-fucosidase [EC:3.2.1.51];K00514|3|3e-10|65.5|rcu:RCOM_1428040|zeta-carotene desaturase [EC:1.3.5.6]	GO:0031410//cytoplasmic vesicle	GO:0016787//hydrolase activity	GO:0044238	gi|413942547|gb|AFW75196.1|/0/hypothetical protein ZEAMMB73_167079 [Zea mays]
103655683	882	1.41115	9.75004	2.78853	0.000606206	Down	1.21089e-05	PREDICTED: Zea mays DNA topoisomerase 2-like (LOC103655683), mRNA	K03164|1|7e-77|285|sbi:SORBI_04g030880|DNA topoisomerase II [EC:5.99.1.3]	-	GO:0005488//binding	GO:0044260;GO:0090304	gi|670401520|ref|XP_008680616.1|/1.94542e-122/PREDICTED: DNA topoisomerase 2-like [Zea mays]
100384270	1473	128.539	522.395	2.02293	9.66461e-11	Down	5.68929e-13	PREDICTED: Zea mays uncharacterized LOC100384270 (LOC100384270), transcript variant X1, mRNA	K09422|1|3e-113|407|zma:100279722|myb proto-oncogene protein, plant	GO:0043231//intracellular membrane-bounded organelle;GO:0043231//intracellular membrane-bounded organelle	GO:0003676//nucleic acid binding;GO:0003676//nucleic acid binding	-	gi|645164889|gb|AIB04293.1|/2.62929e-153/MYB transcription factor, partial [Zea mays]
103639541	1267	80.5673	831.309	3.36712	4.90161e-26	Down	7.28364e-29	PREDICTED: Zea mays uncharacterized LOC103639541 (LOC103639541), mRNA	-	GO:0043231//intracellular membrane-bounded organelle	-	-	gi|670440439|ref|XP_008660505.1|/5.17672e-123/PREDICTED: uncharacterized protein LOC103639541 [Zea mays]
100383352	3062	27.4548	69.1049	1.33173	0.0110821	Down	0.000381605	PREDICTED: Zea mays uncharacterized LOC100383352 (LOC100383352), transcript variant X1, mRNA	K12309|1|2e-163|575|aly:ARALYDRAFT_485655|beta-galactosidase [EC:3.2.1.23];K01190|3|4e-72|271|cme:CMP078C|beta-galactosidase [EC:3.2.1.23]	-	GO:0030246//carbohydrate binding;GO:0015925//galactosidase activity;GO:0043167//ion binding;GO:0030246//carbohydrate binding;GO:0015925//galactosidase activity;GO:0043167//ion binding	GO:0044238;GO:0044238	gi|670374096|ref|XP_008668408.1|/0/PREDICTED: uncharacterized protein LOC100383352 isoform X1 [Zea mays]
100283735	1909	230.862	2262.55	3.29285	5.82813e-09	Down	4.34687e-11	Zea mays hexokinase-1 (LOC100283735), mRNA	K00844|1|0.0|753|zma:100283735|hexokinase [EC:2.7.1.1]	-	GO:0032559;GO:0016772//transferase activity, transferring phosphorus-containing groups	GO:0006796//phosphate-containing compound metabolic process;GO:0006007//glucose catabolic process	gi|226500740|ref|NP_001150106.1|/0/hexokinase-1 [Zea mays]
103636839	850	16.5636	57.5429	1.79662	2.31314e-05	Down	3.25217e-07	PREDICTED: Zea mays mitogen-activated protein kinase 10-like (LOC103636839), mRNA	K00924|1|8e-21|99.0|ath:AT2G01450|[EC:2.7.1.-]	-	GO:0004702//receptor signaling protein serine/threonine kinase activity;GO:0032559	GO:0006464//cellular protein modification process	gi|212276031|ref|NP_001130334.1|/4.06382e-106/putative MAP kinase family protein [Zea mays]
103654996	1631	17.2229	367.258	4.41439	1.17684e-49	Down	5.38077e-53	PREDICTED: Zea mays uncharacterized protein At5g39865-like (LOC103654996), mRNA	-	-	-	-	gi|670400417|ref|XP_008680041.1|/2.33821e-113/PREDICTED: uncharacterized protein At5g39865-like [Zea mays]
103650887	1610	52.6533	131.968	1.32559	5.8913e-07	Down	6.128e-09	PREDICTED: Zea mays PTI1-like tyrosine-protein kinase 3 (LOC103650887), mRNA	K13430|1|1e-68|258|ath:AT5G13160|serine/threonine-protein kinase PBS1 [EC:2.7.11.1]	-	GO:0004672//protein kinase activity;GO:0032559	GO:0006464//cellular protein modification process	gi|670388431|ref|XP_008674700.1|/0/PREDICTED: LOW QUALITY PROTEIN: PTI1-like tyrosine-protein kinase 3 [Zea mays]
100216656	679	76.0269	217.037	1.51336	3.09736e-05	Down	4.48752e-07	Zea mays Signal recognition particle protein (LOC100216656), mRNA	K03109|1|1e-47|187|zma:100216656|signal recognition particle subunit SRP9	GO:0048500//signal recognition particle	GO:0003723//RNA binding	GO:0006448//regulation of translational elongation;GO:0006613//cotranslational protein targeting to membrane	gi|413944402|gb|AFW77051.1|/1.46246e-46/signal recognition particle protein [Zea mays]
103626492	2662	69.8575	168.022	1.26616	2.26826e-07	Down	2.13902e-09	PREDICTED: Zea mays testis-expressed sequence 2 protein-like (LOC103626492), transcript variant X2, mRNA	-	GO:0031410//cytoplasmic vesicle;GO:0031410//cytoplasmic vesicle	-	-	gi|670407304|ref|XP_008645130.1|/0/PREDICTED: testis-expressed sequence 2 protein-like isoform X1 [Zea mays]
100383497	1756	52.3118	203.535	1.96007	0.0446716	Down	0.00228179	PREDICTED: Zea mays uncharacterized LOC100383497 (LOC100383497), transcript variant X2, mRNA	-	GO:0031410//cytoplasmic vesicle;GO:0031410//cytoplasmic vesicle;GO:0031410//cytoplasmic vesicle	GO:0003824//catalytic activity;GO:0003824//catalytic activity;GO:0003824//catalytic activity	-	gi|670428860|ref|XP_008655282.1|/0/PREDICTED: uncharacterized protein LOC100383497 isoform X1 [Zea mays]
103650692	1286	11.7775	43.0105	1.86866	0.0105071	Down	0.000353098	PREDICTED: Zea mays dehydration-responsive element-binding protein 1F-like (LOC103650692), mRNA	K09286|1|2e-29|128|ath:AT4G25480|EREBP-like factor	GO:0043231//intracellular membrane-bounded organelle	GO:0001071//nucleic acid binding transcription factor activity	GO:0006351//transcription, DNA-templated	gi|645166992|gb|AIB05162.1|/2.09245e-95/AP2-EREBP transcription factor, partial [Zea mays]
103633229	702	127.832	301.115	1.23606	0.00243646	Down	6.16879e-05	PREDICTED: Zea mays uncharacterized LOC103633229 (LOC103633229), mRNA	-	-	-	-	gi|414886901|tpg|DAA62915.1|/1.2195e-48/TPA: hypothetical protein ZEAMMB73_019267 [Zea mays]
100275623	2251	56.5437	159.401	1.49522	3.32839e-05	Down	4.84126e-07	Zea mays uncharacterized LOC100275623 (LOC100275623), mRNA	K13424|1|3e-52|205|pop:POPTR_663578|WRKY transcription factor 33	-	GO:0003677//DNA binding;GO:0001071//nucleic acid binding transcription factor activity	GO:0010467//gene expression	gi|226509024|ref|NP_001143143.1|/0/uncharacterized protein LOC100275623 [Zea mays]
100281682	2495	212.955	612.029	1.52305	0.0181549	Down	0.00070972	PREDICTED: Zea mays WAK1 - OsWAK receptor-like cytoplasmic kinase (OsWAK-RLCK) (LOC100281682), transcript variant X2, mRNA	K04733|1|1e-57|223|smo:SELMODRAFT_159261|interleukin-1 receptor-associated kinase 4 [EC:2.7.11.1];K00924|2|2e-57|223|osa:4333525|[EC:2.7.1.-]	-	GO:0004871//signal transducer activity;GO:0004672//protein kinase activity;GO:0032559;GO:0004672//protein kinase activity;GO:0032559;GO:0004871//signal transducer activity;GO:0004672//protein kinase activity;GO:0032559	GO:0006464//cellular protein modification process;GO:0006464//cellular protein modification process;GO:0006464//cellular protein modification process	gi|226500890|ref|NP_001148074.1|/0/WAK1 - OsWAK receptor-like cytoplasmic kinase (OsWAK-RLCK) precursor [Zea mays]
103632429	618	1.28642	7.05704	2.4557	0.00465386	Down	0.000133655	PREDICTED: Zea mays mitogen-activated protein kinase 9-like (LOC103632429), mRNA	-	-	GO:0004702//receptor signaling protein serine/threonine kinase activity;GO:0032559	GO:0006464//cellular protein modification process	gi|414869744|tpg|DAA48301.1|/7.83763e-64/TPA: putative MAP kinase family protein [Zea mays]
103643930	870	27.0666	65.5157	1.27533	0.0108352	Down	0.000368769	PREDICTED: Zea mays probable histone H2AXa (LOC103643930), mRNA	K11251|1|3e-51|200|sbi:SORBI_01g009820|histone H2A	GO:0000785//chromatin;GO:0043231//intracellular membrane-bounded organelle	GO:0003676//nucleic acid binding	GO:0034728//nucleosome organization	gi|670368122|ref|XP_008665321.1|/3.1581e-93/PREDICTED: probable histone H2AXa [Zea mays]
541974	2350	17.9991	63.5425	1.81979	0.00573635	Down	0.0001713	PREDICTED: Zea mays terpene synthase1 (tps1), transcript variant X2, mRNA	K15793|1|0.0|791|zma:541974|acyclic sesquiterpene synthase [EC:4.2.3.49 4.2.3.47 3.1.7.6];K04121|5|4e-141|471|osa:4336960|ent-kaurene synthase [EC:4.2.3.19]	GO:0044424;GO:0044424;GO:0044424	GO:0046872//metal ion binding;GO:0003824//catalytic activity;GO:0046872//metal ion binding;GO:0003824//catalytic activity;GO:0046872//metal ion binding;GO:0003824//catalytic activity	GO:0006950//response to stress;GO:0006950//response to stress;GO:0006950//response to stress	gi|670374486|ref|XP_008668623.1|/0/PREDICTED: acyclic sesquiterpene synthase isoform X1 [Zea mays]
100280212	2075	137.721	296.607	1.1068	1.27924e-09	Down	8.84653e-12	PREDICTED: Zea mays hypothetical protein (LOC100280212), transcript variant X1, mRNA	-	GO:0031410//cytoplasmic vesicle;GO:0031410//cytoplasmic vesicle	-	-	gi|414585605|tpg|DAA36176.1|/0/TPA: pectinacetylesterase [Zea mays]
103632651	1736	37.0282	75.834	1.03422	0.0141706	Down	0.000514684	PREDICTED: Zea mays uncharacterized LOC103632651 (LOC103632651), mRNA	-	-	-	-	gi|670423729|ref|XP_008652627.1|/2.22068e-93/PREDICTED: uncharacterized protein LOC103632651 [Zea mays]
100283406	2020	55.7393	119.851	1.10448	0.000122191	Down	2.03221e-06	Zea mays permease I (LOC100283406), mRNA	K14611|1|0.0|808|pop:POPTR_570060|solute carrier family 23 (nucleobase transporter), member 1/2	GO:0044464	-	GO:0006810//transport	gi|226498652|ref|NP_001149779.1|/0/permease I [Zea mays]
100278444	2797	23.5228	86.7081	1.88211	3.00294e-05	Down	4.33355e-07	PREDICTED: Zea mays uncharacterized LOC100278444 (LOC100278444), transcript variant X3, mRNA	K10403|1|3e-46|185|ath:AT5G02370|kinesin family member 22	-	-	-	gi|670413024|ref|XP_008647691.1|/0/PREDICTED: uncharacterized protein LOC100278444 isoform X2 [Zea mays]
100276188	650	2.42723	9.61526	1.98602	0.034346	Down	0.00162632	Zea mays uncharacterized LOC100276188 (LOC100276188), mRNA	-	-	-	-	gi|226492882|ref|NP_001143505.1|/5.17871e-40/uncharacterized protein LOC100276188 [Zea mays]
100192694	1486	95.7232	572.159	2.57947	2.19247e-13	Down	9.33526e-16	PREDICTED: Zea mays hypothetical protein (LOC100192694), transcript variant X3, mRNA	-	-	GO:0016782//transferase activity, transferring sulfur-containing groups;GO:0016782//transferase activity, transferring sulfur-containing groups;GO:0016782//transferase activity, transferring sulfur-containing groups;GO:0016782//transferase activity, transferring sulfur-containing groups	-	gi|212723924|ref|NP_001131369.1|/0/hypothetical protein [Zea mays]
100283585	1554	1452.66	3000.85	1.04668	3.45134e-19	Down	8.99394e-22	Zea mays dnaJ protein (LOC100283585), mRNA	K09503|1|0.0|670|zma:100382437|DnaJ homolog subfamily A member 2	GO:0044424	GO:0043169//cation binding;GO:0005515//protein binding;GO:0032559	GO:0006950//response to stress;GO:0044267//cellular protein metabolic process	gi|413932870|gb|AFW67421.1|/0/putative dnaJ chaperone family protein [Zea mays]
103651071	2953	47.502	286.103	2.59047	5.70017e-10	Down	3.71389e-12	PREDICTED: Zea mays probable LRR receptor-like serine/threonine-protein kinase At1g06840 (LOC103651071), transcript variant X2, mRNA	K13420|1|1e-70|266|ath:AT5G46330|LRR receptor-like serine/threonine-protein kinase FLS2 [EC:2.7.11.1]	GO:0044464;GO:0044464	GO:0004672//protein kinase activity;GO:0032559;GO:0004672//protein kinase activity;GO:0032559	GO:0006464//cellular protein modification process;GO:0006464//cellular protein modification process	gi|670362568|ref|XP_008652663.1|/0/PREDICTED: probable LRR receptor-like serine/threonine-protein kinase At1g06840 isoform X1 [Zea mays]
100273983	1703	300.483	3516.6	3.54883	4.23798e-15	Down	1.58649e-17	Zea mays LOC100273983 (cl34132_1b), mRNA	K15289|1|0.0|738|zma:100273983|solute carrier family 35, member F5	GO:0031410//cytoplasmic vesicle	-	-	gi|226505404|ref|NP_001141841.1|/0/uncharacterized protein LOC100273983 [Zea mays]
103652002	1509	113.459	705.237	2.63594	5.26037e-06	Down	6.59913e-08	PREDICTED: Zea mays uncharacterized LOC103652002 (LOC103652002), mRNA	-	-	-	-	gi|670391106|ref|XP_008675885.1|/3.67124e-158/PREDICTED: uncharacterized protein LOC103652002 [Zea mays]
100278255	855	29.3824	349.63	3.57281	2.04092e-06	Down	2.3562e-08	PREDICTED: Zea mays LOC100278255 (IDP353), transcript variant X1, mRNA	-	-	-	-	gi|618466514|ref|NP_001278556.1|/1.12721e-39/uncharacterized protein LOC100278255 [Zea mays]
103630514	559	5.9962	132.298	4.4636	1.02643e-27	Down	1.34925e-30	PREDICTED: Zea mays uncharacterized LOC103630514 (LOC103630514), transcript variant X6, ncRNA	-	-	-	-	gi|226508478|ref|NP_001142593.1|/1.78411e-08/uncharacterized protein LOC100274860 [Zea mays]
100280875	1141	80.7375	165.815	1.03826	0.0230601	Down	0.000966055	Zea mays nitric oxide synthase interacting protein (LOC100280875), mRNA	K13125|1|1e-163|573|zma:100280875|nitric oxide synthase-interacting protein	-	GO:0046914//transition metal ion binding	-	gi|226533437|ref|NP_001147267.1|/3.71663e-162/nitric oxide synthase interacting protein [Zea mays]
103626550	1474	9.96175	36.1922	1.86121	0.000746575	Down	1.53394e-05	PREDICTED: Zea mays histone-lysine N-methyltransferase ATXR6-like (LOC103626550), mRNA	K11446|1|1e-09|63.2|sbi:SORBI_10g031260|histone demethylase JARID1 [EC:1.14.11.-];K10728|5|9e-09|60.1|smo:SELMODRAFT_437359|topoisomerase (DNA) II binding protein 1	-	-	-	gi|670407435|ref|XP_008645189.1|/9.33919e-175/PREDICTED: histone-lysine N-methyltransferase ATXR6-like [Zea mays]
103633234	4606	45.002	105.926	1.235	0.000409301	Down	7.75264e-06	PREDICTED: Zea mays abnormal spindle-like microcephaly-associated protein homolog (LOC103633234), transcript variant X2, mRNA	-	-	-	-	gi|670424971|ref|XP_008653153.1|/0/PREDICTED: abnormal spindle-like microcephaly-associated protein homolog isoform X2 [Zea mays]
542359	1374	348.445	2965.4	3.08922	1.43565e-06	Down	1.6e-08	Zea mays glossy8 (gl8), mRNA	K10251|1|3e-145|513|zma:542359|beta-keto reductase [EC:1.1.1.-]	-	GO:0003824//catalytic activity	GO:0008152//metabolic process	gi|162459763|ref|NP_001105406.1|/7.73537e-144/glossy8 [Zea mays]
100273763	3220	513.018	1424.06	1.47293	0.016139	Down	0.000610158	PREDICTED: Zea mays LOC100273763 (pco133309c), transcript variant X1, mRNA	-	-	-	-	gi|670403151|ref|XP_008681478.1|/1.68906e-64/PREDICTED: uncharacterized protein LOC100273763 isoform X1 [Zea mays]
103626142	2868	359.898	731.476	1.02322	2.6335e-15	Down	9.40698e-18	PREDICTED: Zea mays KH domain-containing protein At4g18375-like (LOC103626142), transcript variant X2, mRNA	K12886|1|0.0|828|zma:100193713|heterogeneous nuclear ribonucleoprotein K;K13162|3|2e-66|252|aly:ARALYDRAFT_664208|poly(rC)-binding protein 2/3/4	-	-	-	gi|670406370|ref|XP_008644749.1|/0/PREDICTED: KH domain-containing protein At4g18375-like isoform X1 [Zea mays]
100280788	1043	3.01333	15.0589	2.32119	0.00479826	Down	0.000138762	Zea mays ethylene-responsive element binding protein 2 (LOC100280788), mRNA	K09286|1|3e-13|74.3|aly:ARALYDRAFT_897996|EREBP-like factor	-	-	GO:0006351//transcription, DNA-templated	gi|226502486|ref|NP_001147181.1|/8.24399e-73/ethylene-responsive element binding protein 2 [Zea mays]
100216600	2387	38.003	87.0797	1.19622	0.00922986	Down	0.000302634	PREDICTED: Zea mays uncharacterized LOC100216600 (LOC100216600), transcript variant X2, mRNA	K05681|1|5e-81|301|cme:CMS467C|ATP-binding cassette, subfamily G (WHITE), member 2;K12843|2|4e-65|248|vvi:100248403|U4/U6 small nuclear ribonucleoprotein PRP3;K02065|4|2e-17|90.1|pop:POPTR_275971|putative ABC transport system ATP-binding protein;K05658|5|5e-17|88.6|sbi:SORBI_04g006100|ATP-binding cassette, subfamily B (MDR/TAP), member 1	GO:0044464;GO:0044464;GO:0044464	GO:0017111//nucleoside-triphosphatase activity;GO:0032559;GO:0017111//nucleoside-triphosphatase activity;GO:0032559;GO:0017111//nucleoside-triphosphatase activity;GO:0032559	GO:0009207;GO:0009207;GO:0009207	gi|670358448|ref|XP_008664823.1|/0/PREDICTED: uncharacterized protein LOC100216600 isoform X1 [Zea mays]
100193421	1857	15.794	36.7019	1.21648	0.0241138	Down	0.00101778	Zea mays uncharacterized LOC100193421 (LOC100193421), mRNA	K01409|1|0.0|611|sbi:SORBI_03g012030|O-sialoglycoprotein endopeptidase [EC:3.4.24.57]	GO:0043231//intracellular membrane-bounded organelle	GO:0004175//endopeptidase activity	GO:0019538//protein metabolic process	gi|195613092|gb|ACG28376.1|/0/O-sialoglycoprotein endopeptidase [Zea mays]
103641988	2776	2.6766	43.8883	4.03536	1.25452e-09	Down	8.63975e-12	PREDICTED: Zea mays subtilisin-like protease SDD1 (LOC103641988), mRNA	-	GO:0031410//cytoplasmic vesicle	GO:0004175//endopeptidase activity;GO:0005515//protein binding	GO:0019538//protein metabolic process;GO:0044092//negative regulation of molecular function	gi|670446625|ref|XP_008663514.1|/0/PREDICTED: subtilisin-like protease SDD1 [Zea mays]
103627046	3890	2.81629	13.8967	2.30287	0.00931215	Down	0.000306023	PREDICTED: Zea mays uncharacterized LOC103627046 (LOC103627046), ncRNA	-	-	-	-	gi|670410722|ref|XP_008646464.1|/8.27166e-109/PREDICTED: uncharacterized abhydrolase domain-containing protein DDB_G0269086-like [Zea mays]
100382200	2813	174.869	409.04	1.22597	1.90965e-06	Down	2.18283e-08	Zea mays uncharacterized LOC100382200 (LOC100382200), mRNA	-	GO:0043231//intracellular membrane-bounded organelle	-	-	gi|293333330|ref|NP_001168430.1|/0/uncharacterized protein LOC100382200 [Zea mays]
100216674	1307	41.0648	238.843	2.54009	3.35081e-17	Down	9.95839e-20	Zea mays hypothetical protein (LOC100216674), mRNA	-	-	-	-	gi|219362909|ref|NP_001136554.1|/4.29622e-112/hypothetical protein [Zea mays]
100216895	1110	30.2118	171.372	2.50395	0.00372907	Down	0.000102088	Zea mays LOC100216895 (umc2317), mRNA	K09422|1|9e-107|385|zma:100216895|myb proto-oncogene protein, plant	GO:0043231//intracellular membrane-bounded organelle	GO:0003676//nucleic acid binding	-	gi|659667846|ref|NP_001281099.1|/1.52215e-120/uncharacterized protein LOC100216895 [Zea mays]
100217237	1794	79.017	245.527	1.63565	1.06504e-05	Down	1.41522e-07	Zea mays WRI1 transcription factor1 (EREB85), mRNA	K09285|1|5e-174|609|sbi:SORBI_05g001790|AP2-like factor, ANT lineage	GO:0043231//intracellular membrane-bounded organelle	-	GO:0006351//transcription, DNA-templated	gi|219362363|ref|NP_001137064.1|/0/WRI1 transcription factor1 [Zea mays]
100384222	1895	175.709	463.25	1.3986	0.000345597	Down	6.42921e-06	Zea mays LOC100384222 (umc1585), mRNA	K13464|1|9e-15|80.5|sbi:SORBI_02g025720|jasmonate ZIM domain-containing protein	-	-	-	gi|293331671|ref|NP_001170265.1|/6.61232e-38/uncharacterized protein LOC100384222 [Zea mays]
100384320	2503	232.71	474.82	1.02885	5.13236e-05	Down	7.80946e-07	PREDICTED: Zea mays uncharacterized LOC100384320 (LOC100384320), transcript variant X1, mRNA	-	GO:0043231//intracellular membrane-bounded organelle;GO:0043231//intracellular membrane-bounded organelle	GO:0005515//protein binding;GO:0005515//protein binding	-	gi|670384882|ref|XP_008673284.1|/9.35514e-177/PREDICTED: uncharacterized protein LOC100384320 isoform X1 [Zea mays]
100278558	1447	80.9535	166.681	1.04192	0.0113809	Down	0.000394496	Zea mays uncharacterized LOC100278558 (LOC100278558), mRNA	-	-	-	-	gi|226498962|ref|NP_001145267.1|/0/uncharacterized protein LOC100278558 [Zea mays]
100284041	1286	91.4274	294.966	1.68985	1.1769e-05	Down	1.5874e-07	PREDICTED: Zea mays trafficking protein particle complex subunit 1 (LOC100284041), transcript variant X1, mRNA	-	GO:0044431//Golgi apparatus part;GO:0044431//Golgi apparatus part	-	GO:0048193//Golgi vesicle transport;GO:0048193//Golgi vesicle transport	gi|226493011|ref|NP_001150411.1|/1.60041e-87/trafficking protein particle complex subunit 1 [Zea mays]
100502513	1775	505.82	3511.29	2.7953	1.10719e-06	Down	1.19914e-08	Zea mays uncharacterized LOC100502513 (LOC100502513), mRNA	-	GO:0031410//cytoplasmic vesicle	-	-	gi|308080810|ref|NP_001183920.1|/1.23417e-147/uncharacterized protein LOC100502513 [Zea mays]
100283348	1304	656.402	1529.2	1.22012	6.86811e-11	Down	3.94493e-13	Zea mays transcription initiation factor IIB (LOC100283348), mRNA	K03124|1|2e-178|623|zma:100283348|transcription initiation factor TFIIB	-	GO:0008135//translation factor activity, nucleic acid binding;GO:0046914//transition metal ion binding	GO:0006351//transcription, DNA-templated;GO:0006412//translation	gi|226503255|ref|NP_001149721.1|/4.96518e-177/transcription initiation factor IIB [Zea mays]
100501761	1918	5.97047	21.6905	1.86115	0.00506249	Down	0.000147995	Zea mays hypothetical protein (LOC100501761), mRNA	-	-	-	-	gi|226500520|ref|NP_001142378.1|/0/putative DUF1618 domain containing family protein [Zea mays]
100384255	1328	69.2332	143.05	1.04699	0.00457296	Down	0.000130809	Zea mays hypothetical protein (LOC100384255), mRNA	K08486|1|2e-88|324|osa:4342474|syntaxin 1B/2/3	GO:0044464	GO:0005515//protein binding	GO:0015031//protein transport	gi|293335785|ref|NP_001170292.1|/5.68808e-144/hypothetical protein [Zea mays]
103651149	1029	11.7507	33.691	1.51962	0.0268598	Down	0.00116668	PREDICTED: Zea mays elongation factor Tu, mitochondrial-like (LOC103651149), mRNA	K02358|1|5e-77|286|zma:100194026|elongation factor Tu	GO:0043231//intracellular membrane-bounded organelle	GO:0017111//nucleoside-triphosphatase activity;GO:0008135//translation factor activity, nucleic acid binding;GO:0032561//guanyl ribonucleotide binding	GO:0006412//translation;GO:0009207	gi|670389136|ref|XP_008674987.1|/1.90792e-90/PREDICTED: elongation factor Tu, mitochondrial-like [Zea mays]
100272463	1482	25.8207	54.0997	1.06709	0.0146299	Down	0.000536803	PREDICTED: Zea mays hypothetical protein (LOC100272463), transcript variant X1, mRNA	-	-	-	-	gi|226507044|ref|NP_001140408.1|/2.49422e-145/hypothetical protein [Zea mays]
103645841	1415	54.7964	183.274	1.74185	0.000445507	Down	8.51701e-06	PREDICTED: Zea mays probable isoaspartyl peptidase/L-asparaginase 2 (LOC103645841), mRNA	K13051|1|4e-168|589|sbi:SORBI_06g030910|beta-aspartyl-peptidase (threonine type) [EC:3.4.19.5]	-	GO:0003824//catalytic activity	-	gi|670374831|ref|XP_008668775.1|/2.03341e-179/PREDICTED: probable isoaspartyl peptidase/L-asparaginase 2 [Zea mays]
103649813	878	51.6011	117.745	1.19019	0.0129246	Down	0.000460196	PREDICTED: Zea mays probable calcium-binding protein CML16 (LOC103649813), mRNA	K13448|1|7e-69|258|zma:100284548|calcium-binding protein CML	-	GO:0046872//metal ion binding	-	gi|670385923|ref|XP_008673745.1|/1.5334e-95/PREDICTED: probable calcium-binding protein CML16 [Zea mays]
100279948	2786	2681.3	8995.99	1.74635	1.62148e-11	Down	8.43314e-14	Zea mays beta-galactosidase (LOC100279948), mRNA	K12309|1|0.0|791|aly:ARALYDRAFT_485655|beta-galactosidase [EC:3.2.1.23];K01190|3|5e-67|254|cme:CMP078C|beta-galactosidase [EC:3.2.1.23]	GO:0031410//cytoplasmic vesicle	GO:0030246//carbohydrate binding;GO:0043167//ion binding;GO:0015925//galactosidase activity	GO:0044238	gi|226503159|ref|NP_001146370.1|/0/beta-galactosidase precursor [Zea mays]
100191776	2495	266.373	590.485	1.14845	9.44263e-16	Down	3.23803e-18	Zea mays LOC100191776 (cl9685_1b), mRNA	-	-	-	-	gi|212275235|ref|NP_001130673.1|/0/uncharacterized protein LOC100191776 [Zea mays]
100279365	1784	2.35022	66.6387	4.82549	2.2368e-14	Down	8.75697e-17	Zea mays hypothetical protein (LOC100279365), mRNA	-	GO:0044464	-	-	gi|226533460|ref|NP_001145854.1|/0/hypothetical protein [Zea mays]
103641797	1815	10.7973	28.9639	1.42358	0.0410709	Down	0.00206211	PREDICTED: Zea mays protein NRT1/ PTR FAMILY 4.6-like (LOC103641797), mRNA	K14638|1|9e-52|203|smo:SELMODRAFT_135536|solute carrier family 15 (peptide/histidine transporter), member 3/4	-	-	-	gi|670446237|ref|XP_008663353.1|/0/PREDICTED: protein NRT1/ PTR FAMILY 4.6-like [Zea mays]
103651202	826	2.23688	8.75728	1.969	0.0345962	Down	0.00164127	PREDICTED: Zea mays uncharacterized LOC103651202 (LOC103651202), ncRNA	-	-	-	-	gi|670426642|ref|XP_008653979.1|/6.34438e-149/PREDICTED: uncharacterized protein LOC103634166 [Zea mays]
103629621	2335	16.1672	46.0022	1.50863	0.00266137	Down	6.82947e-05	PREDICTED: Zea mays probable methyltransferase PMT9 (LOC103629621), mRNA	-	-	GO:0016741	GO:0006730//one-carbon metabolic process	gi|670415890|ref|XP_008648926.1|/0/PREDICTED: LOW QUALITY PROTEIN: probable methyltransferase PMT9 [Zea mays]
100282648	1490	449.691	2069.7	2.20241	3.45134e-19	Down	9.07365e-22	PREDICTED: Zea mays LOC100282648 (umc1791), transcript variant X1, mRNA	K15382|1|8e-157|551|zma:100282648|solute carrier family 50 (sugar transporter)	GO:0031224//intrinsic component of membrane;GO:0031224//intrinsic component of membrane	-	GO:0071702;GO:0071702	gi|226496902|ref|NP_001149028.1|/2.97402e-160/LOC100282648 [Zea mays]
100279849	2282	12.5001	47.3009	1.91992	0.00372392	Down	0.00010184	Zea mays hypothetical protein (LOC100279849), mRNA	K14638|1|1e-83|309|sbi:SORBI_01g009890|solute carrier family 15 (peptide/histidine transporter), member 3/4	GO:0044464	-	GO:0015833//peptide transport	gi|226502044|ref|NP_001146274.1|/0/uncharacterized protein LOC100279849 [Zea mays]
100283680	1361	106.479	317.407	1.57576	0.000371858	Down	6.92838e-06	Zea mays LOC100283680 (pco145234), mRNA	K14493|1|9e-59|226|ppp:PHYPADRAFT_118478|gibberellin receptor GID1 [EC:3.-.-.-]	GO:0043231//intracellular membrane-bounded organelle	GO:0004871//signal transducer activity;GO:0003824//catalytic activity	-	gi|226508356|ref|NP_001150053.1|/0/LOC100283680 [Zea mays]
103633013	2419	40.1512	165.179	2.04051	2.67017e-08	Down	2.20518e-10	PREDICTED: Zea mays uncharacterized LOC103633013 (LOC103633013), mRNA	-	-	-	-	gi|670424441|ref|XP_008652928.1|/0/PREDICTED: uncharacterized protein LOC103633013 [Zea mays]
103647315	1030	11.3827	27.8705	1.2919	0.0403341	Down	0.00201359	PREDICTED: Zea mays protein YLS9-like (LOC103647315), mRNA	-	-	-	-	gi|670378208|ref|XP_008670081.1|/3.04631e-104/PREDICTED: protein YLS9-like [Zea mays]
100501307	1060	2.38081	55.4181	4.54083	3.26644e-12	Down	1.55883e-14	Zea mays uncharacterized LOC100501307 (LOC100501307), mRNA	K01581|1|8e-99|358|sbi:SORBI_02g031570|ornithine decarboxylase [EC:4.1.1.17]	-	GO:0016829//lyase activity	GO:0006595//polyamine metabolic process	gi|670424629|ref|XP_008653000.1|/1.07873e-160/PREDICTED: ornithine decarboxylase-like [Zea mays]
100382108	3474	313.232	1278.85	2.02954	2.14713e-11	Down	1.14738e-13	PREDICTED: Zea mays uncharacterized LOC100382108 (LOC100382108), transcript variant X2, mRNA	-	-	-	-	gi|293336873|ref|NP_001168340.1|/0/uncharacterized protein LOC100382108 [Zea mays]
103650488	1037	7.48469	37.0068	2.30578	0.000640945	Down	1.28394e-05	PREDICTED: Zea mays uncharacterized LOC103650488 (LOC103650488), transcript variant X2, mRNA	-	-	-	-	gi|670387425|ref|XP_008674297.1|/9.55281e-30/PREDICTED: uncharacterized protein LOC103650488 isoform X1 [Zea mays]
100272754	914	467.7	2652.15	2.50351	4.66317e-06	Down	5.79665e-08	PREDICTED: Zea mays LOC100272754 (pco105052(23)), transcript variant X2, mRNA	K00360|1|7e-06|51.2|ppp:PHYPADRAFT_184973|nitrate reductase (NADH) [EC:1.7.1.1];K13076|2|7e-06|51.2|rcu:RCOM_1617140|delta8-fatty-acid desaturase [EC:1.14.19.4]	-	GO:0046872//metal ion binding;GO:0005506//iron ion binding;GO:0005506//iron ion binding	-	gi|413916723|gb|AFW56655.1|/9.36775e-69/cytochrome b5 isoform 2 [Zea mays]
103626248	1121	8.36626	28.5981	1.77326	0.00524109	Down	0.000154264	PREDICTED: Zea mays protein TIFY 10A-like (LOC103626248), mRNA	K13464|1|7e-16|83.2|osa:4331833|jasmonate ZIM domain-containing protein	-	-	-	gi|670406654|ref|XP_008644871.1|/1.70811e-111/PREDICTED: protein TIFY 10A-like [Zea mays]
100284326	1304	16.621	76.5015	2.20248	1.102e-09	Down	7.55786e-12	Zea mays LOC100284326 (AY112119), mRNA	-	GO:0016020//membrane	-	-	gi|226507388|ref|NP_001150693.1|/7.0909e-99/LOC100284326 [Zea mays]
103639813	885	4.00429	14.3271	1.83913	0.0488674	Down	0.00254573	PREDICTED: Zea mays probable CCR4-associated factor 1 homolog 11 (LOC103639813), mRNA	K12581|1|5e-34|142|bdi:100838839|CCR4-NOT transcription complex subunit 7/8	GO:0043231//intracellular membrane-bounded organelle	GO:0005488//binding	-	gi|670440937|ref|XP_008660737.1|/1.3007e-150/PREDICTED: probable CCR4-associated factor 1 homolog 11 [Zea mays]
100501544	1798	1807.06	17656.3	3.28847	3.78827e-06	Down	4.64414e-08	Zea mays uncharacterized LOC100501544 (LOC100501544), mRNA	K13356|1|0.0|766|sbi:SORBI_01g046030|fatty acyl-CoA reductase [EC:1.2.1.-]	GO:0043231//intracellular membrane-bounded organelle	GO:0016903//oxidoreductase activity, acting on the aldehyde or oxo group of donors	GO:0008152//metabolic process	gi|670440441|ref|XP_008660506.1|/0/PREDICTED: fatty acyl-CoA reductase 2-like [Zea mays]
103641486	3988	3.73325	18.2304	2.28784	0.00195185	Down	4.72905e-05	PREDICTED: Zea mays LRR receptor-like serine/threonine-protein kinase RCH1 (LOC103641486), mRNA	K00924|1|2e-149|528|ath:AT1G28440|[EC:2.7.1.-]	-	GO:0004672//protein kinase activity;GO:0032559	GO:0006464//cellular protein modification process	gi|670445565|ref|XP_008663059.1|/0/PREDICTED: LRR receptor-like serine/threonine-protein kinase RCH1 [Zea mays]
103655673	1353	2.57503	16.0814	2.64273	0.00170414	Down	4.04681e-05	PREDICTED: Zea mays acetyl-CoA carboxylase 1-like (LOC103655673), mRNA	K11262|1|2e-146|517|sbi:SORBI_08g016820|acetyl-CoA carboxylase / biotin carboxylase [EC:6.4.1.2 6.3.4.14]	-	GO:0016421//CoA carboxylase activity;GO:0016879//ligase activity, forming carbon-nitrogen bonds;GO:0032559	GO:0006631//fatty acid metabolic process	gi|670401504|ref|XP_008680608.1|/0/PREDICTED: acetyl-CoA carboxylase 1-like [Zea mays]
100191699	2018	21.0915	239.562	3.50566	2.62207e-07	Down	2.50263e-09	PREDICTED: Zea mays putative glycosyl hydrolase family 10 protein (LOC100191699), transcript variant X2, mRNA	-	-	GO:0016798//hydrolase activity, acting on glycosyl bonds;GO:0043167//ion binding;GO:0008238//exopeptidase activity;GO:0016798//hydrolase activity, acting on glycosyl bonds;GO:0043167//ion binding;GO:0008238//exopeptidase activity;GO:0016798//hydrolase activity, acting on glycosyl bonds;GO:0043167//ion binding;GO:0008238//exopeptidase activity	GO:0000272//polysaccharide catabolic process;GO:0000272//polysaccharide catabolic process;GO:0000272//polysaccharide catabolic process	gi|670434926|ref|XP_008658023.1|/0/PREDICTED: putative glycosyl hydrolase family 10 protein isoform X2 [Zea mays]
100281686	2084	238.463	566.968	1.2495	0.00116539	Down	2.55098e-05	Zea mays TBC domain containing protein (LOC100281686), mRNA	-	GO:0044464	GO:0005099//Ras GTPase activator activity	GO:0032318//regulation of Ras GTPase activity	gi|226496615|ref|NP_001148078.1|/0/TBC domain containing protein [Zea mays]
100276550	1292	50.6271	154.445	1.60911	0.00185408	Down	4.43467e-05	PREDICTED: Zea mays hypothetical protein (LOC100276550), transcript variant X5, mRNA	K11778|1|5e-138|489|zma:100276550|ditrans,polycis-polyprenyl diphosphate synthase [EC:2.5.1.87]	GO:0031410//cytoplasmic vesicle;GO:0031410//cytoplasmic vesicle;GO:0031410//cytoplasmic vesicle;GO:0031410//cytoplasmic vesicle;GO:0031410//cytoplasmic vesicle;GO:0031410//cytoplasmic vesicle	GO:0016740//transferase activity;GO:0016740//transferase activity;GO:0016740//transferase activity;GO:0016740//transferase activity;GO:0016740//transferase activity;GO:0016740//transferase activity	-	gi|670359291|ref|XP_008670509.1|/2.13563e-166/PREDICTED: uncharacterized protein LOC100276550 isoform X2 [Zea mays]
103647067	1224	1.45834	9.36557	2.68304	0.00124693	Down	2.76644e-05	PREDICTED: Zea mays E3 ubiquitin-protein ligase RNF181 homolog (LOC103647067), mRNA	K11982|1|8e-10|63.2|bdi:100834834|E3 ubiquitin-protein ligase RNF115/126 [EC:6.3.2.19]	-	-	-	gi|670377658|ref|XP_008669854.1|/1.31142e-83/PREDICTED: E3 ubiquitin-protein ligase RNF181 homolog [Zea mays]
100037816	1469	27.8562	85.4539	1.61714	0.000515124	Down	1.00834e-05	PREDICTED: Zea mays ig1-as2 like1 (ial1), transcript variant X1, misc_RNA	K01955|1|6e-30|130|vvi:100262205|carbamoyl-phosphate synthase large subunit [EC:6.3.5.5];K13944|2|3e-26|118|pop:POPTR_559669|LOB domain-containing protein 16	GO:0043231//intracellular membrane-bounded organelle;GO:0043231//intracellular membrane-bounded organelle;GO:0043231//intracellular membrane-bounded organelle	GO:0005488//binding;GO:0005488//binding;GO:0005488//binding	-	gi|162458241|ref|NP_001105986.1|/4.51243e-99/protein IAL1 [Zea mays]
103629543	1505	204.071	431.045	1.07876	0.00116874	Down	2.56166e-05	PREDICTED: Zea mays photosystem II stability/assembly factor HCF136, chloroplastic (LOC103629543), mRNA	-	-	-	-	gi|413943044|gb|AFW75693.1|/0/plastid high chlorophyll fluorescence 136 Precursor [Zea mays]
100280347	1520	14.6824	52.2725	1.83196	0.00203641	Down	4.95806e-05	Zea mays dihydroflavonol-4-reductase (LOC100280347), mRNA	K09753|1|5e-31|134|sbi:SORBI_02g014910|cinnamoyl-CoA reductase [EC:1.2.1.44]	-	GO:0033764//steroid dehydrogenase activity, acting on the CH-OH group of donors, NAD or NADP as acceptor	GO:0008202//steroid metabolic process	gi|226507580|ref|NP_001146745.1|/3.44017e-180/uncharacterized protein LOC100280347 [Zea mays]
103643254	3794	16.8301	58.6607	1.80135	0.00721465	Down	0.000225136	PREDICTED: Zea mays receptor-like protein kinase (LOC103643254), transcript variant X4, misc_RNA	K00924|1|5e-111|395|aly:ARALYDRAFT_473063|[EC:2.7.1.-]	GO:0031410//cytoplasmic vesicle	GO:0004672//protein kinase activity;GO:0032559;GO:0004672//protein kinase activity;GO:0032559;GO:0004672//protein kinase activity;GO:0032559	GO:0006464//cellular protein modification process;GO:0006464//cellular protein modification process;GO:0006464//cellular protein modification process	gi|670366387|ref|XP_008664628.1|/0/PREDICTED: receptor-like protein kinase [Zea mays]
100281011	768	18.9293	56.1879	1.56964	0.0014866	Down	3.45799e-05	Zea mays cytokinin response regulator1 (crr1), mRNA	K14492|1|3e-64|243|zma:100281011|two-component response regulator ARR-A family	-	GO:0004871//signal transducer activity	GO:0009725//response to hormone;GO:0006351//transcription, DNA-templated;GO:0007165//signal transduction	gi|226497480|ref|NP_001147402.1|/7.93784e-63/RR6 - Corn type-A response regulator [Zea mays]
103625998	2782	78.3474	201.725	1.36443	0.000482614	Down	9.32478e-06	PREDICTED: Zea mays uncharacterized LOC103625998 (LOC103625998), mRNA	-	-	-	-	gi|670406030|ref|XP_008644609.1|/0/PREDICTED: uncharacterized protein LOC103625998 [Zea mays]
103632693	1767	6.16347	18.7502	1.60509	0.0275888	Down	0.0012086	PREDICTED: Zea mays UDP-glycosyltransferase 90A1-like (LOC103632693), mRNA	K13496|1|9e-46|183|ath:AT2G36800|UDP-glucosyl transferase 73C [EC:2.4.1.-];K13030|4|7e-40|163|sbi:SORBI_01g001220|cyanohydrin beta-glucosyltransferase [EC:2.4.1.85]	-	GO:0016757//transferase activity, transferring glycosyl groups	-	gi|670423802|ref|XP_008652659.1|/0/PREDICTED: UDP-glycosyltransferase 90A1-like [Zea mays]
100216685	1780	119.399	1178.53	3.30313	6.96698e-33	Down	6.76908e-36	PREDICTED: Zea mays uncharacterized LOC100216685 (LOC100216685), transcript variant X2, misc_RNA	K00814|1|0.0|606|zma:100216685|alanine transaminase [EC:2.6.1.2]	-	GO:0008483//transaminase activity;GO:0048037//cofactor binding;GO:0016846//carbon-sulfur lyase activity;GO:0008483//transaminase activity;GO:0048037//cofactor binding;GO:0016846//carbon-sulfur lyase activity;GO:0008483//transaminase activity;GO:0048037//cofactor binding;GO:0016846//carbon-sulfur lyase activity	GO:0008652//cellular amino acid biosynthetic process;GO:0008652//cellular amino acid biosynthetic process;GO:0008652//cellular amino acid biosynthetic process	gi|670402767|ref|XP_008681269.1|/0/PREDICTED: uncharacterized protein LOC100216685 isoform X1 [Zea mays]
100281771	1932	3.25664	12.1736	1.9023	0.0304578	Down	0.0013865	Zea mays LOC100281771 (cl18044_1), mRNA	K00688|1|2e-06|53.1|mtr:MTR_2g014460|starch phosphorylase [EC:2.4.1.1]	-	GO:0031406//carboxylic acid binding	-	gi|226506214|ref|NP_001148163.1|/0/LOC100281771 [Zea mays]
103640901	1649	23.5326	143.906	2.61239	8.12058e-20	Down	2.0421e-22	PREDICTED: Zea mays dnaJ homolog subfamily C member 21-like (LOC103640901), mRNA	K09506|1|0.0|706|zma:100277078|DnaJ homolog subfamily A member 5	GO:0044464	GO:0046914//transition metal ion binding;GO:0005515//protein binding	GO:0044267//cellular protein metabolic process	gi|670444305|ref|XP_008662570.1|/0/PREDICTED: dnaJ homolog subfamily C member 21-like [Zea mays]
100285734	2419	311.707	1549.91	2.31393	1.49205e-06	Down	1.67564e-08	Zea mays LOC100285734 (cl3497_1), mRNA	-	GO:0043231//intracellular membrane-bounded organelle	GO:0016817//hydrolase activity, acting on acid anhydrides;GO:0032559	-	gi|226528509|ref|NP_001152097.1|/0/LOC100285734 [Zea mays]
103644988	2490	31.3374	78.3784	1.32257	6.19158e-05	Down	9.56507e-07	PREDICTED: Zea mays uncharacterized LOC103644988 (LOC103644988), mRNA	K14411|1|4e-11|68.9|olu:OSTLU_24530|RNA-binding protein Musashi;K12741|5|3e-08|59.3|aly:ARALYDRAFT_493936|heterogeneous nuclear ribonucleoprotein A1/A3	-	GO:0046914//transition metal ion binding	-	gi|670370258|ref|XP_008666349.1|/0/PREDICTED: uncharacterized protein LOC103644988 [Zea mays]
100279842	1544	17.2534	41.5743	1.26881	0.0206069	Down	0.000843261	Zea mays uncharacterized LOC100279842 (LOC100279842), mRNA	-	-	-	-	gi|413924714|gb|AFW64646.1|/0/hypothetical protein ZEAMMB73_388688 [Zea mays]
100273547	2275	5.71536	24.0407	2.07256	0.00276319	Down	7.12235e-05	Zea mays putative lectin-like receptor protein kinase family protein (LOC100273547), mRNA	K04733|1|1e-56|219|smo:SELMODRAFT_159261|interleukin-1 receptor-associated kinase 4 [EC:2.7.11.1];K13418|3|2e-54|212|aly:ARALYDRAFT_895025|somatic embryogenesis receptor kinase 1 [EC:2.7.10.1 2.7.11.1];K13416|5|3e-54|211|ath:AT4G33430|brassinosteroid insensitive 1-associated receptor kinase 1 [EC:2.7.10.1 2.7.11.1]	GO:0031410//cytoplasmic vesicle	GO:0004672//protein kinase activity;GO:0032559	GO:0006464//cellular protein modification process	gi|226497928|ref|NP_001141437.1|/0/uncharacterized LOC100273547 precursor [Zea mays]
100502532	3147	121.012	261.649	1.11249	0.0110832	Down	0.000382279	PREDICTED: Zea mays chloride channel protein (LOC100502532), transcript variant X1, mRNA	K05016|1|0.0|738|sbi:SORBI_04g022890|chloride channel 7	GO:0031224//intrinsic component of membrane;GO:0031224//intrinsic component of membrane	GO:0005254//chloride channel activity;GO:0005254//chloride channel activity	GO:0015698//inorganic anion transport;GO:0015698//inorganic anion transport	gi|413954994|gb|AFW87643.1|/0/chloride channel protein [Zea mays]
103645591	1836	2.05766	7.95871	1.95153	0.0446045	Down	0.00227267	PREDICTED: Zea mays uncharacterized LOC103645591 (LOC103645591), mRNA	-	-	-	-	gi|670371169|ref|XP_008666842.1|/0/PREDICTED: uncharacterized protein LOC103645591 [Zea mays]
100280377	1595	24.1652	56.5665	1.22702	0.0200546	Down	0.000815504	PREDICTED: Zea mays LOC100280377 (LOC100280377), mRNA	K13473|1|2e-55|215|osa:4331523|chitin elicitor-binding protein;K13429|3|9e-07|53.5|ppp:PHYPADRAFT_1279|chitin elicitor receptor kinase 1	-	-	GO:0009056//catabolic process	gi|670424747|ref|XP_008653051.1|/1.65211e-172/PREDICTED: chitin elicitor-binding protein [Zea mays]
542761	1922	5.49113	300.038	5.7719	5.66097e-30	Down	6.63256e-33	PREDICTED: Zea mays shrunken2 (sh2), transcript variant X2, mRNA	K00975|1|0.0|1011|zma:542761|glucose-1-phosphate adenylyltransferase [EC:2.7.7.27]	GO:0009536//plastid;GO:0009536//plastid;GO:0009536//plastid	GO:0070566//adenylyltransferase activity;GO:0032559;GO:0070566//adenylyltransferase activity;GO:0032559;GO:0070566//adenylyltransferase activity;GO:0032559	GO:0005982//starch metabolic process;GO:0005977//glycogen metabolic process;GO:0005982//starch metabolic process;GO:0005977//glycogen metabolic process;GO:0005982//starch metabolic process;GO:0005977//glycogen metabolic process	gi|414881312|tpg|DAA58443.1|/0/TPA: shrunken2 [Zea mays]
100147737	1510	34.3774	73.4066	1.09445	0.0148933	Down	0.000549443	Zea mays WRKY DNA-binding protein (WRKY), mRNA	K13424|1|8e-18|90.1|rcu:RCOM_0664190|WRKY transcription factor 33	-	GO:0003677//DNA binding;GO:0001071//nucleic acid binding transcription factor activity	GO:0010467//gene expression	gi|187830117|ref|NP_001120723.1|/1.4905e-159/WRKY DNA-binding protein [Zea mays]
100192502	1652	19.0806	122.055	2.67735	7.56939e-12	Down	3.80698e-14	Zea mays hypothetical protein (LOC100192502), mRNA	-	-	-	-	gi|293337131|ref|NP_001170493.1|/4.27676e-46/uncharacterized protein LOC100384495 [Zea mays]
103641871	2408	73.4393	191.69	1.38415	1.18395e-05	Down	1.60241e-07	PREDICTED: Zea mays L-type lectin-domain containing receptor kinase IV.1-like (LOC103641871), mRNA	K13417|1|2e-59|229|ath:AT2G13790|somatic embryogenesis receptor kinase 4 [EC:2.7.10.1 2.7.11.1];K13416|3|3e-59|228|ath:AT4G33430|brassinosteroid insensitive 1-associated receptor kinase 1 [EC:2.7.10.1 2.7.11.1];K04733|4|1e-58|226|smo:SELMODRAFT_159261|interleukin-1 receptor-associated kinase 4 [EC:2.7.11.1]	GO:0044464	GO:0004672//protein kinase activity;GO:0032559	GO:0006464//cellular protein modification process	gi|670446377|ref|XP_008663409.1|/0/PREDICTED: L-type lectin-domain containing receptor kinase IV.1-like [Zea mays]
542365	2768	2943.7	10399.9	1.82087	3.01106e-25	Down	4.81852e-28	PREDICTED: Zea mays sucrose synthase (SH-1), transcript variant X1, mRNA	K00695|1|0.0|1559|zma:542365|sucrose synthase [EC:2.4.1.13]	GO:0043231//intracellular membrane-bounded organelle;GO:0043231//intracellular membrane-bounded organelle	GO:0035251//UDP-glucosyltransferase activity;GO:0035251//UDP-glucosyltransferase activity	GO:0005984//disaccharide metabolic process;GO:0005984//disaccharide metabolic process	gi|413952824|gb|AFW85473.1|/0/shrunken1 isoform 1 [Zea mays]
100283407	1322	12.6421	492.661	5.28429	3.89719e-18	Down	1.05799e-20	PREDICTED: Zea mays regulatory protein (LOC100283407), transcript variant X1, mRNA	-	-	-	-	gi|413920907|gb|AFW60839.1|/0/regulatory protein [Zea mays]
100192085	2074	451.636	926.629	1.03683	1.37646e-14	Down	5.31012e-17	Zea mays ACR4 (LOC100192085), mRNA	K00688|1|2e-06|53.1|gmx:100779066|starch phosphorylase [EC:2.4.1.1]	-	GO:0031406//carboxylic acid binding	-	gi|212274877|ref|NP_001130980.1|/0/uncharacterized protein LOC100192085 [Zea mays]
100284244	1584	11204.5	54719.5	2.28797	3.15109e-07	Down	3.07959e-09	PREDICTED: Zea mays chalcone synthase G (LOC100284244), transcript variant X1, mRNA	K13232|1|6e-68|256|vvi:100241891|stilbene synthase [EC:2.3.1.95];K00660|3|2e-67|255|pop:POPTR_814872|chalcone synthase [EC:2.3.1.74]	-	GO:0016747//transferase activity, transferring acyl groups other than amino-acyl groups;GO:0016747//transferase activity, transferring acyl groups other than amino-acyl groups	GO:0008152//metabolic process;GO:0008152//metabolic process	gi|226509470|ref|NP_001150611.1|/0/chalcone synthase G [Zea mays]
542251	1277	128.229	411.316	1.68153	2.18807e-06	Down	2.5386e-08	Zea mays dehydrin (dhn2), mRNA	-	-	-	-	gi|162461133|ref|NP_001105327.1|/6.70926e-70/dehydrin [Zea mays]
100273267	1544	254.71	528.807	1.05388	7.32199e-08	Down	6.44348e-10	Zea mays uncharacterized LOC100273267 (LOC100273267), mRNA	K13420|1|2e-16|85.9|sbi:SORBI_06g028760|LRR receptor-like serine/threonine-protein kinase FLS2 [EC:2.7.11.1]	-	-	-	gi|226504788|ref|NP_001141180.1|/0/uncharacterized protein LOC100273267 precursor [Zea mays]
100274815	2282	34.196	95.0428	1.47475	0.00162795	Down	3.81936e-05	Zea mays uncharacterized LOC100274815 (LOC100274815), mRNA	-	-	GO:0031406//carboxylic acid binding	-	gi|413956339|gb|AFW88988.1|/0/hypothetical protein ZEAMMB73_242006 [Zea mays]
100501255	1158	16.7725	88.3366	2.39691	8.95529e-08	Down	7.93319e-10	Zea mays hypothetical protein (LOC100501255), mRNA	-	-	-	-	gi|308080404|ref|NP_001182953.1|/1.25338e-80/uncharacterized protein LOC100501255 [Zea mays]
100274509	1233	132.186	299.083	1.17798	1.16916e-06	Down	1.27627e-08	Zea mays uncharacterized LOC100274509 (LOC100274509), mRNA	-	-	-	-	gi|413935664|gb|AFW70215.1|/0/hypothetical protein ZEAMMB73_764456 [Zea mays]
542430	821	18.1658	195.383	3.42701	9.29617e-14	Down	3.82536e-16	PREDICTED: Zea mays actin depolymerizing factor1 (adf1), transcript variant X1, mRNA	K05765|1|4e-65|246|sbi:SORBI_02g033380|cofilin	GO:0044464;GO:0044464	GO:0008092//cytoskeletal protein binding;GO:0008092//cytoskeletal protein binding	-	gi|414886694|tpg|DAA62708.1|/3.39617e-70/TPA: actin depolymerizing factor1 [Zea mays]
103648097	3544	312.51	688.33	1.1392	1.33879e-05	Down	1.82489e-07	PREDICTED: Zea mays uncharacterized LOC103648097 (LOC103648097), transcript variant X6, mRNA	K14497|1|2e-25|117|vvi:100241034|protein phosphatase 2C [EC:3.1.3.16]	-	GO:0016301//kinase activity;GO:0032559;GO:0016301//kinase activity;GO:0032559;GO:0016301//kinase activity;GO:0032559;GO:0016301//kinase activity;GO:0032559;GO:0016301//kinase activity;GO:0032559;GO:0016301//kinase activity;GO:0032559	GO:0006464//cellular protein modification process;GO:0006464//cellular protein modification process;GO:0006464//cellular protein modification process;GO:0006464//cellular protein modification process;GO:0006464//cellular protein modification process;GO:0006464//cellular protein modification process	gi|670380094|ref|XP_008670823.1|/0/PREDICTED: uncharacterized protein LOC103648097 isoform X1 [Zea mays]
100502521	1860	1.25157	5.38096	2.10413	0.0253823	Down	0.00108873	PREDICTED: Zea mays carotenoid cleavage dioxygenase (CCD7), transcript variant X1, mRNA	K00464|1|1e-18|92.8|vcn:VOLCADRAFT_88605|all-trans-8'-apo-beta-carotenal 15,15'-oxygenase [EC:1.14.99.41]	GO:0043231//intracellular membrane-bounded organelle;GO:0043231//intracellular membrane-bounded organelle	GO:0010436//carotenoid dioxygenase activity;GO:0010436//carotenoid dioxygenase activity	GO:0016118//carotenoid catabolic process;GO:0009725//response to hormone;GO:0010346;GO:0016118//carotenoid catabolic process;GO:0009725//response to hormone;GO:0010346	gi|414585967|tpg|DAA36538.1|/0/TPA: carotenoid cleavage dioxygenase [Zea mays]
100856910	736	259.833	522.35	1.00743	0.00224637	Down	5.57196e-05	Zea mays thioredoxin H-type 5 (LOC100856910), mRNA	K03671|1|1e-69|261|zma:100856910|thioredoxin 1	-	GO:0015036//disulfide oxidoreductase activity	GO:0018904;GO:0019725//cellular homeostasis	gi|363543441|ref|NP_001241730.1|/2.59665e-68/thioredoxin H-type 5 [Zea mays]
100304404	2521	498.754	1042.42	1.06353	0.000107395	Down	1.75851e-06	PREDICTED: Zea mays ABC(yeast) homolog1 (abc1), transcript variant X1, mRNA	K08869|1|0.0|1401|sbi:SORBI_04g037180|aarF domain-containing kinase	-	GO:0016301//kinase activity;GO:0032559;GO:0016301//kinase activity;GO:0032559	GO:0006464//cellular protein modification process;GO:0006464//cellular protein modification process	gi|670394098|ref|XP_008677475.1|/0/PREDICTED: ABC(yeast) homolog1 isoform X1 [Zea mays]
103630632	2536	1.2042	5.05173	2.06871	0.0294545	Down	0.00131583	PREDICTED: Zea mays uncharacterized LOC103630632 (LOC103630632), transcript variant X3, mRNA	K01931|1|2e-25|87.4|pop:POPTR_879783|protein neuralized [EC:6.3.2.19]	-	-	-	gi|670361665|ref|XP_008649909.1|/0/PREDICTED: uncharacterized protein LOC103630632 isoform X1 [Zea mays]
100272793	1138	5721.17	22823.5	1.99614	0.0359542	Down	0.00173226	Zea mays LOC100272793 (pco125381), mRNA	-	GO:0031410//cytoplasmic vesicle	-	-	gi|226492938|ref|NP_001140718.1|/2.76421e-32/uncharacterized protein LOC100272793 precursor [Zea mays]
103640584	330	5.3606	22.1827	2.04896	0.00411084	Down	0.000114463	PREDICTED: Zea mays uncharacterized LOC103640584 (LOC103640584), transcript variant X5, ncRNA	-	-	-	-	gi|195648651|gb|ACG43793.1|/1.907e-08/hypothetical protein [Zea mays]
103655780	1153	21.7537	46.1333	1.08455	0.0289848	Down	0.0012888	PREDICTED: Zea mays putative disease resistance protein At1g50180 (LOC103655780), misc_RNA	K13457|1|5e-20|62.0|vvi:100252764|disease resistance protein RPM1	-	GO:0032559	GO:0012501//programmed cell death;GO:0006950//response to stress	gi|242069803|ref|XP_002450178.1|/4.32924e-136/hypothetical protein SORBIDRAFT_05g001570 [Sorghum bicolor]
100275160	1770	16.599	39.3801	1.24637	0.0259284	Down	0.00111773	PREDICTED: Zea mays uncharacterized LOC100275160 (LOC100275160), transcript variant X2, mRNA	K14491|1|1e-11|70.1|zma:541636|two-component response regulator ARR-B family	-	-	-	gi|226496805|ref|NP_001142789.1|/0/uncharacterized protein LOC100275160 [Zea mays]
100281998	851	23.1044	138.86	2.58739	0.000529676	Down	1.03986e-05	Zea mays protease inhibitor/seed storage/LTP family protein (LOC100281998), mRNA	-	GO:0031410//cytoplasmic vesicle	GO:0016787//hydrolase activity	GO:0010876//lipid localization	gi|226491698|ref|NP_001148385.1|/1.0819e-66/protease inhibitor/seed storage/LTP family protein precursor [Zea mays]
103639382	2819	5.36644	198.964	5.2124	1.6085e-30	Down	1.74667e-33	PREDICTED: Zea mays uncharacterized LOC103639382 (LOC103639382), ncRNA	-	-	-	-	gi|514739545|ref|XP_004959410.1|/1.59312e-118/PREDICTED: uncharacterized protein LOC101774267 [Setaria italica]
100282985	1034	456.96	1114.09	1.28573	2.13806e-11	Down	1.13642e-13	Zea mays ribosome inactivating protein (LOC100282985), mRNA	-	-	GO:0030597	GO:0006412//translation;GO:0051704;GO:0006950//response to stress	gi|226509006|ref|NP_001149361.1|/6.46781e-171/ribosome inactivating protein precursor [Zea mays]
100274548	1424	1193.63	5215.95	2.12758	1.85355e-35	Down	1.58903e-38	Zea mays PAS2 (LOC100274548), mRNA	K10703|1|2e-120|431|zma:100274548|3-hydroxy acyl-CoA dehydratase [EC:4.2.1.-]	GO:0044464	-	-	gi|226509088|ref|NP_001142376.1|/5.31466e-119/PAS2 [Zea mays]
100282997	1292	1120.95	6549.54	2.54667	0.0019372	Down	4.66752e-05	Zea mays desiccation-related protein PCC13-62 (LOC100282997), mRNA	-	GO:0031410//cytoplasmic vesicle	-	-	gi|226495167|ref|NP_001149373.1|/1.29226e-169/desiccation-related protein PCC13-62 precursor [Zea mays]
100126902	3414	77.9645	165.696	1.08765	0.00282606	Down	7.32478e-05	PREDICTED: Zea mays kinesin-like protein2 (kin2), mRNA	K11498|1|5e-80|298|ppp:PHYPADRAFT_115683|centromeric protein E	GO:0015630//microtubule cytoskeleton	GO:0003774//motor activity;GO:0032559	GO:0007017//microtubule-based process	gi|670437558|ref|XP_008659376.1|/0/PREDICTED: kinesin-like protein NACK1 [Zea mays]
103653109	860	19.061	101.024	2.406	3.94682e-07	Down	3.97006e-09	PREDICTED: Zea mays mediator of RNA polymerase II transcription subunit 21 (LOC103653109), transcript variant X2, mRNA	K15152|1|6e-64|242|sbi:SORBI_07g002720|mediator of RNA polymerase II transcription subunit 21	-	-	-	gi|670395901|ref|XP_008678293.1|/1.69771e-75/PREDICTED: mediator of RNA polymerase II transcription subunit 21 [Zea mays]
103635870	1498	40.2685	96.1378	1.25545	0.00100612	Down	2.15922e-05	PREDICTED: Zea mays probable pectinesterase 53 (LOC103635870), transcript variant X2, mRNA	K01051|1|0.0|666|sbi:SORBI_09g026060|pectinesterase [EC:3.1.1.11]	GO:0030312//external encapsulating structure;GO:0031410//cytoplasmic vesicle;GO:0030312//external encapsulating structure;GO:0031410//cytoplasmic vesicle	-	GO:0071555//cell wall organization;GO:0071555//cell wall organization	gi|670431747|ref|XP_008656474.1|/0/PREDICTED: probable pectinesterase 53 isoform X1 [Zea mays]
103652932	4515	45.5107	93.1178	1.03285	0.00224777	Down	5.58184e-05	PREDICTED: Zea mays uncharacterized LOC103652932 (LOC103652932), ncRNA	K13148|1|7e-45|152|vvi:100261060|integrator complex subunit 11 [EC:3.1.27.-];K13217|5|1e-35|142|vvi:100243465|pre-mRNA-processing factor 39	-	-	-	gi|18568267|gb|AAL75999.1|AF466646_7/7.79894e-136/putative polyprotein [Zea mays]
103639307	2555	89.0147	233.824	1.39331	2.93963e-07	Down	2.85613e-09	PREDICTED: Zea mays polyadenylate-binding protein 7 (LOC103639307), mRNA	K13126|1|6e-144|509|smo:SELMODRAFT_168822|polyadenylate-binding protein	GO:0031410//cytoplasmic vesicle	GO:0003676//nucleic acid binding	-	gi|670439938|ref|XP_008660294.1|/0/PREDICTED: polyadenylate-binding protein 7 [Zea mays]
103638322	1141	1.66731	23.472	3.81534	3.55467e-08	Down	3.00675e-10	PREDICTED: Zea mays uncharacterized LOC103638322 (LOC103638322), transcript variant X2, mRNA	-	-	-	-	gi|670437845|ref|XP_008659491.1|/8.80526e-180/PREDICTED: uncharacterized protein LOC103638322 isoform X1 [Zea mays]
100283790	1089	176.32	369.93	1.06905	5.57475e-07	Down	5.75094e-09	Zea mays nucleoside diphosphate kinase 2 (LOC100283790), mRNA	K00940|1|2e-100|364|zma:100283790|nucleoside-diphosphate kinase [EC:2.7.4.6]	GO:0009536//plastid	GO:0043169//cation binding;GO:0016776//phosphotransferase activity, phosphate group as acceptor;GO:0032559	GO:0009209;GO:0006796//phosphate-containing compound metabolic process;GO:0009206;GO:0009132//nucleoside diphosphate metabolic process	gi|226492231|ref|NP_001150161.1|/4.19896e-99/nucleoside diphosphate kinase 2 [Zea mays]
100283944	1907	1342.83	7594.24	2.49963	2.02291e-21	Down	4.2524e-24	Zea mays 4-coumarate--CoA ligase 2 (LOC100283944), mRNA	K01904|1|0.0|943|zma:100283944|4-coumarate--CoA ligase [EC:6.2.1.12]	-	GO:0003824//catalytic activity	-	gi|670376420|ref|XP_008669418.1|/0/PREDICTED: LOW QUALITY PROTEIN: 4-coumarate--CoA ligase-like 9 [Zea mays]
103650464	1133	32.4728	84.4198	1.37835	0.00225434	Down	5.61753e-05	PREDICTED: Zea mays antifreeze protein Maxi-like (LOC103650464), mRNA	-	-	-	-	gi|670387368|ref|XP_008674277.1|/1.3576e-39/PREDICTED: antifreeze protein Maxi-like [Zea mays]
100283628	1371	49.929	143.403	1.52212	8.4422e-06	Down	1.09044e-07	Zea mays myb-like DNA-binding domain, SHAQKYF class family protein (LOC100283628), mRNA	K14491|1|1e-13|75.9|sbi:SORBI_01g019980|two-component response regulator ARR-B family	GO:0043231//intracellular membrane-bounded organelle	GO:0003676//nucleic acid binding	-	gi|226496193|ref|NP_001150001.1|/7.15102e-174/myb-like DNA-binding domain, SHAQKYF class family protein [Zea mays]
542246	1220	5.13137	16.4502	1.68069	0.0432375	Down	0.00218943	Zea mays tassel seed2 (ts2), mRNA	K09841|1|6e-58|223|sbi:SORBI_01g003880|xanthoxin dehydrogenase [EC:1.1.1.288]	-	GO:0003824//catalytic activity	GO:0008152//metabolic process;GO:0032501//multicellular organismal process	gi|162460537|ref|NP_001105322.1|/7.23984e-151/sex determination protein tasselseed-2 [Zea mays]
100285800	1599	18.8599	91.5196	2.27876	4.60594e-12	Down	2.27704e-14	Zea mays cys2/His2 zinc-finger transcription factor (LOC100285800), mRNA	-	GO:0005622//intracellular	-	-	gi|226532359|ref|NP_001152162.1|/4.28084e-120/cys2/His2 zinc-finger transcription factor [Zea mays]
100284471	584	30.9282	93.9237	1.60256	0.00091848	Down	1.93701e-05	Zea mays DNA-directed RNA polymerases I, II, and III 7.3 kDa polypeptide (LOC100284471), mRNA	K03009|1|2e-26|116|zma:100284471|DNA-directed RNA polymerases I, II, and III subunit RPABC4	-	GO:0003676//nucleic acid binding;GO:0034062//RNA polymerase activity	GO:0010467//gene expression	gi|226497674|ref|NP_001150838.1|/4.83115e-25/DNA-directed RNA polymerases I, II, and III 7.3 kDa polypeptide [Zea mays]
100191290	1396	37.2126	105.506	1.50347	0.00195185	Down	4.73543e-05	Zea mays 10-deacetylbaccatin III 10-O-acetyltransferase (LOC100191290), mRNA	K15400|1|1e-30|132|zma:100284056|omega-hydroxypalmitate O-feruloyl transferase [EC:2.3.1.188]	-	GO:0016746//transferase activity, transferring acyl groups	-	gi|212276019|ref|NP_001130196.1|/0/10-deacetylbaccatin III 10-O-acetyltransferase [Zea mays]
100279917	1751	379.773	885.496	1.22135	7.81777e-05	Down	1.23319e-06	Zea mays uncharacterized LOC100279917 (LOC100279917), mRNA	K09458|1|0.0|716|zma:100283265|3-oxoacyl-[acyl-carrier-protein] synthase II [EC:2.3.1.179]	GO:0009536//plastid	GO:0004312//fatty acid synthase activity	GO:0006631//fatty acid metabolic process	gi|226501838|ref|NP_001149639.1|/0/3-oxoacyl-synthase I [Zea mays]
103640604	2807	42.5781	204.077	2.26093	9.74572e-07	Down	1.04715e-08	PREDICTED: Zea mays cation/H(+) antiporter 19-like (LOC103640604), mRNA	-	GO:0031224//intrinsic component of membrane	GO:0015078//hydrogen ion transmembrane transporter activity	GO:0006811//ion transport	gi|670365345|ref|XP_008662071.1|/0/PREDICTED: cation/H(+) antiporter 19-like [Zea mays]
100273722	1610	167.084	364.006	1.12339	4.7494e-06	Down	5.93098e-08	Zea mays hypothetical protein (LOC100273722), mRNA	-	-	-	-	gi|413924678|gb|AFW64610.1|/3.48835e-170/hypothetical protein ZEAMMB73_859338 [Zea mays]
100381989	1254	6.89903	26.9036	1.96333	0.0061153	Down	0.000184888	Zea mays uncharacterized LOC100381989 (LOC100381989), mRNA	-	-	-	-	gi|293331843|ref|NP_001168230.1|/1.1572e-50/uncharacterized protein LOC100381989 [Zea mays]
100282916	2330	29.3486	63.4568	1.11249	0.00538905	Down	0.000159389	PREDICTED: Zea mays LOC100282916 (cl9757_1b), transcript variant X4, mRNA	K12135|1|3e-16|85.5|aly:ARALYDRAFT_488429|zinc finger protein CONSTANS	GO:0044464;GO:0044464;GO:0044464;GO:0044464;GO:0044464	GO:0003676//nucleic acid binding;GO:0046914//transition metal ion binding;GO:0046914//transition metal ion binding;GO:0046914//transition metal ion binding;GO:0046914//transition metal ion binding;GO:0046914//transition metal ion binding	-	gi|226503519|ref|NP_001149294.1|/0/LOC100282916 [Zea mays]
100384599	2163	16.9131	96.0604	2.5058	1.44104e-05	Down	1.98074e-07	PREDICTED: Zea mays uncharacterized LOC100384599 (LOC100384599), transcript variant X1, mRNA	K09422|1|6e-82|303|sbi:SORBI_02g024260|myb proto-oncogene protein, plant	GO:0043231//intracellular membrane-bounded organelle	GO:0003676//nucleic acid binding	-	gi|293334553|ref|NP_001170572.1|/6.74113e-39/uncharacterized protein LOC100384599 [Zea mays]
100381544	2944	6.10816	20.9595	1.77879	0.0143408	Down	0.000522504	PREDICTED: Zea mays hypothetical protein (LOC100381544), transcript variant X1, mRNA	K11568|1|1e-07|57.4|vcn:VOLCADRAFT_121384|DASH complex subunit DAD3	-	GO:0046914//transition metal ion binding;GO:0046914//transition metal ion binding	-	gi|670404547|ref|XP_008643934.1|/0/PREDICTED: hypothetical protein isoform X1 [Zea mays]
100191692	1877	7.24662	30.0266	2.05086	0.000951543	Down	2.0179e-05	Zea mays LOC100191692 (si605087d02), mRNA	K11426|1|6e-06|51.2|ota:Ot04g04600|SET and MYND domain-containing protein	-	-	-	gi|212276262|ref|NP_001130593.1|/0/uncharacterized protein LOC100191692 [Zea mays]
103627992	1943	98.6363	426.046	2.11082	1.33851e-17	Down	3.82498e-20	PREDICTED: Zea mays uncharacterized LOC103627992 (LOC103627992), mRNA	-	-	-	-	gi|670410794|ref|XP_008646506.1|/0/PREDICTED: uncharacterized protein LOC103627992 [Zea mays]
100283205	1200	19425.2	54902.1	1.49893	0.00225259	Down	5.60026e-05	PREDICTED: Zea mays RNA-binding protein 12 (LOC100283205), transcript variant X2, mRNA	-	-	-	-	gi|670443145|ref|XP_008661969.1|/5.23312e-106/PREDICTED: RNA-binding protein 12 isoform X1 [Zea mays]
100285183	2725	323.408	1806.12	2.48147	4.73567e-06	Down	5.9003e-08	Zea mays subtilisin-like protease (LOC100285183), mRNA	-	GO:0031410//cytoplasmic vesicle	GO:0004175//endopeptidase activity;GO:0005515//protein binding	GO:0019538//protein metabolic process;GO:0044092//negative regulation of molecular function	gi|226509130|ref|NP_001151549.1|/0/subtilisin-like protease precursor [Zea mays]
103653111	1780	55.2509	167.302	1.59838	0.00131014	Down	2.9502e-05	PREDICTED: Zea mays uncharacterized LOC103653111 (LOC103653111), mRNA	-	GO:0044464	GO:0008324//cation transmembrane transporter activity	GO:0006812//cation transport	gi|670395906|ref|XP_008678296.1|/0/PREDICTED: uncharacterized protein LOC103653111 [Zea mays]
100282312	1357	59.6104	351.078	2.55816	0.00276787	Down	7.15024e-05	Zea mays aquaporin NIP1.1 (LOC100282312), mRNA	K09874|1|1e-50|198|osa:4326119|aquaporin NIP	GO:0031224//intrinsic component of membrane	-	GO:0051234//establishment of localization	gi|414876625|tpg|DAA53756.1|/3.69189e-98/TPA: aquaporin NIP1.1 [Zea mays]
103632851	950	2.29373	45.5134	4.31053	7.84429e-12	Down	3.99007e-14	PREDICTED: Zea mays uncharacterized LOC103632851 (LOC103632851), mRNA	-	-	-	-	gi|670424119|ref|XP_008652795.1|/5.26049e-84/PREDICTED: uncharacterized protein LOC103632851 [Zea mays]
100192720	2451	41.5355	215.256	2.37363	3.96306e-12	Down	1.92334e-14	PREDICTED: Zea mays uncharacterized LOC100192720 (LOC100192720), transcript variant X1, mRNA	K00327|1|0.0|1127|sbi:SORBI_07g007640|NADPH-ferrihemoprotein reductase [EC:1.6.2.4]	-	GO:0000166//nucleotide binding;GO:0003824//catalytic activity;GO:0046914//transition metal ion binding;GO:0000166//nucleotide binding;GO:0003824//catalytic activity;GO:0046914//transition metal ion binding	GO:0008152//metabolic process;GO:0008152//metabolic process	gi|413917171|gb|AFW57103.1|/0/NADPH--cytochrome P450 reductase [Zea mays]
100280366	1629	52.8261	108.956	1.04443	0.0198253	Down	0.000800704	Zea mays hypothetical protein (LOC100280366), mRNA	-	-	-	-	gi|226501734|ref|NP_001146764.1|/1.06603e-166/uncharacterized protein LOC100280366 [Zea mays]
103649305	3028	1.37278	6.2551	2.18793	0.0177027	Down	0.000685972	PREDICTED: Zea mays uncharacterized LOC103649305 (LOC103649305), mRNA	K08592|1|3e-10|66.2|zma:100280713|sentrin-specific protease 1 [EC:3.4.22.-]	-	-	-	gi|670382146|ref|XP_008671827.1|/0/PREDICTED: uncharacterized protein LOC103649305 [Zea mays]
100501509	2548	28.5919	66.4729	1.21716	0.00247748	Down	6.30096e-05	PREDICTED: Zea mays uncharacterized LOC100501509 (LOC100501509), transcript variant X1, mRNA	-	GO:0043231//intracellular membrane-bounded organelle;GO:0043231//intracellular membrane-bounded organelle	GO:0016740//transferase activity;GO:0016740//transferase activity	-	gi|670394555|ref|XP_008677713.1|/0/PREDICTED: uncharacterized protein LOC100501509 isoform X1 [Zea mays]
100283238	1014	34.876	137.752	1.98177	3.8491e-06	Down	4.72971e-08	Zea mays chemocyanin (LOC100283238), mRNA	-	GO:0031410//cytoplasmic vesicle	GO:0046914//transition metal ion binding	-	gi|226497232|ref|NP_001149612.1|/6.062e-49/chemocyanin precursor [Zea mays]
100274426	2294	18.4707	2292.44	6.9555	3.24332e-32	Down	3.24387e-35	PREDICTED: Zea mays uncharacterized LOC100274426 (LOC100274426), transcript variant X1, mRNA	K13496|1|6e-74|277|ath:AT2G36770|UDP-glucosyl transferase 73C [EC:2.4.1.-]	-	GO:0016757//transferase activity, transferring glycosyl groups;GO:0016757//transferase activity, transferring glycosyl groups	-	gi|670435484|ref|XP_008658317.1|/2.45673e-81/PREDICTED: uncharacterized protein LOC100274426 isoform X1 [Zea mays]
100279260	1754	55.026	136.754	1.3134	0.00210706	Down	5.16731e-05	Zea mays uncharacterized LOC100279260 (LOC100279260), mRNA	-	-	-	-	gi|413956339|gb|AFW88988.1|/0/hypothetical protein ZEAMMB73_242006 [Zea mays]
103640085	844	43.0969	2526.49	5.87341	1.1824e-21	Down	2.399e-24	PREDICTED: Zea mays 3-oxoacyl-[acyl-carrier-protein] reductase, chloroplastic-like (LOC103640085), mRNA	K00059|1|2e-76|283|osa:4351870|3-oxoacyl-[acyl-carrier protein] reductase [EC:1.1.1.100]	GO:0043231//intracellular membrane-bounded organelle	GO:0004312//fatty acid synthase activity;GO:0000166//nucleotide binding	GO:0006631//fatty acid metabolic process	gi|670441326|ref|XP_008660955.1|/1.29772e-120/PREDICTED: 3-oxoacyl-[acyl-carrier-protein] reductase, chloroplastic-like [Zea mays]
100501649	1822	961.803	3750.56	1.96329	0.00153465	Down	3.58292e-05	Zea mays uncharacterized LOC100501649 (LOC100501649), mRNA	K01583|1|1e-170|598|sbi:SORBI_10g002070|arginine decarboxylase [EC:4.1.1.19]	-	GO:0016831//carboxy-lyase activity	GO:0006525//arginine metabolic process;GO:0006596//polyamine biosynthetic process	gi|670437469|ref|XP_008659338.1|/3.81113e-176/PREDICTED: arginine decarboxylase 1 [Zea mays]
100273256	735	252.033	2905.32	3.52701	3.70711e-07	Down	3.64419e-09	PREDICTED: Zea mays putative X8 domain containing family protein (LOC100273256), transcript variant X3, mRNA	K14489|1|5e-10|63.5|vvi:100263145|arabidopsis histidine kinase 2/3/4 (cytokinin receptor) [EC:2.7.13.3]	GO:0031410//cytoplasmic vesicle;GO:0031410//cytoplasmic vesicle;GO:0031410//cytoplasmic vesicle;GO:0031410//cytoplasmic vesicle	-	-	gi|670392832|ref|XP_008676808.1|/9.94587e-68/PREDICTED: putative X8 domain containing family protein isoform X3 [Zea mays]
100191533	1277	6.06584	2141.97	8.46401	1.30806e-64	Down	2.99037e-68	PREDICTED: Zea mays putative MYB DNA-binding domain superfamily protein (LOC100191533), transcript variant X1, mRNA	K09422|1|3e-119|426|zma:100191533|myb proto-oncogene protein, plant	GO:0043231//intracellular membrane-bounded organelle	GO:0003676//nucleic acid binding	-	gi|670357845|ref|XP_008667722.1|/4.1297e-144/PREDICTED: uncharacterized protein LOC100191533 isoform X1 [Zea mays]
100381369	434	64.9293	276.53	2.0905	0.00167012	Down	3.94693e-05	PREDICTED: Zea mays uncharacterized LOC100381369 (LOC100381369), ncRNA	-	-	-	-	gi|195644602|gb|ACG41769.1|/8.88652e-36/hypothetical protein [Zea mays]
103632695	3131	82.0272	436.901	2.41313	8.74414e-05	Down	1.39575e-06	PREDICTED: Zea mays probable LRR receptor-like serine/threonine-protein kinase At1g06840 (LOC103632695), transcript variant X2, mRNA	K13420|1|1e-70|266|ath:AT5G46330|LRR receptor-like serine/threonine-protein kinase FLS2 [EC:2.7.11.1]	GO:0044464;GO:0044464	GO:0004672//protein kinase activity;GO:0032559;GO:0004672//protein kinase activity;GO:0032559	GO:0006464//cellular protein modification process;GO:0006464//cellular protein modification process	gi|670362568|ref|XP_008652663.1|/0/PREDICTED: probable LRR receptor-like serine/threonine-protein kinase At1g06840 isoform X1 [Zea mays]
103644321	2242	1.89406	20.0489	3.40397	1.17272e-06	Down	1.28351e-08	PREDICTED: Zea mays uncharacterized LOC103644321 (LOC103644321), mRNA	-	-	-	-	gi|670369129|ref|XP_008665751.1|/3.58843e-86/PREDICTED: uncharacterized protein LOC103644321 [Zea mays]
100216830	2106	221.196	494.12	1.15954	3.50188e-05	Down	5.12363e-07	PREDICTED: Zea mays hypothetical protein (LOC100216830), transcript variant X3, mRNA	-	GO:0031410//cytoplasmic vesicle;GO:0031410//cytoplasmic vesicle;GO:0031410//cytoplasmic vesicle;GO:0031410//cytoplasmic vesicle	-	-	gi|670372097|ref|XP_008667344.1|/0/PREDICTED: hypothetical protein isoform X3 [Zea mays]
100217290	1254	45.9633	99.6297	1.11609	0.00610088	Down	0.000184278	Zea mays uncharacterized LOC100217290 (LOC100217290), mRNA	K13201|1|1e-15|82.8|gmx:100777108|nucleolysin TIA-1/TIAR	-	GO:0005488//binding	-	gi|413923111|gb|AFW63043.1|/1.22596e-102/hypothetical protein ZEAMMB73_351066 [Zea mays]
100286025	2643	41.6415	5924.89	7.15262	3.54835e-39	Down	2.41093e-42	PREDICTED: Zea mays lyase (LOC100286025), transcript variant X1, mRNA	-	GO:0031410//cytoplasmic vesicle;GO:0031410//cytoplasmic vesicle	GO:0003824//catalytic activity;GO:0005488//binding;GO:0003824//catalytic activity;GO:0005488//binding	GO:0044238;GO:0044238	gi|226507516|ref|NP_001152385.1|/0/lyase precursor [Zea mays]
103639542	2474	2460.79	22776.6	3.21036	8.5009e-06	Down	1.10045e-07	PREDICTED: Zea mays fatty acyl-CoA reductase 2-like (LOC103639542), mRNA	K13356|1|0.0|893|sbi:SORBI_01g046030|fatty acyl-CoA reductase [EC:1.2.1.-]	GO:0043231//intracellular membrane-bounded organelle	GO:0016903//oxidoreductase activity, acting on the aldehyde or oxo group of donors	GO:0008152//metabolic process	gi|670440441|ref|XP_008660506.1|/0/PREDICTED: fatty acyl-CoA reductase 2-like [Zea mays]
100381397	500	90.7058	436.133	2.2655	1.26695e-13	Down	5.24968e-16	Zea mays uncharacterized LOC100381397 (LOC100381397), mRNA	-	-	-	-	gi|195610358|gb|ACG27009.1|/6.59954e-23/hypothetical protein [Zea mays]
100276850	1884	26.0608	173.267	2.73304	9.89399e-22	Down	1.97914e-24	Zea mays uncharacterized LOC100276850 (LOC100276850), mRNA	K12133|1|3e-28|125|ath:AT1G01060|LATE ELONGATED HYPOCOTYL;K12134|3|3e-25|115|aly:ARALYDRAFT_904154|circadian clock associated 1	-	-	-	gi|226501756|ref|NP_001144028.1|/0/uncharacterized protein LOC100276850 [Zea mays]
103656021	1375	1.97123	15.6622	2.99012	8.49915e-05	Down	1.34795e-06	PREDICTED: Zea mays uncharacterized LOC103656021 (LOC103656021), mRNA	-	-	-	-	gi|413919338|gb|AFW59270.1|/1.21963e-155/hypothetical protein ZEAMMB73_870626 [Zea mays]
100216724	1737	127.183	317.114	1.3181	1.46013e-06	Down	1.63562e-08	PREDICTED: Zea mays LOC100216724 (cl426_1a), transcript variant X2, mRNA	K01087|1|3e-162|570|osa:4330221|trehalose 6-phosphate phosphatase [EC:3.1.3.12]	-	-	GO:0005991//trehalose metabolic process;GO:0005991//trehalose metabolic process;GO:0005991//trehalose metabolic process	gi|219363721|ref|NP_001136601.1|/2.98535e-112/uncharacterized protein LOC100216724 [Zea mays]
100283422	1139	71.4253	156.251	1.12936	9.83442e-05	Down	1.58783e-06	Zea mays PHD finger protein (LOC100283422), mRNA	K06889|1|6e-52|202|vvi:100245712|	-	GO:0046872//metal ion binding	-	gi|226500342|ref|NP_001149795.1|/3.19781e-105/PHD finger protein [Zea mays]
100191633	2010	80.0678	442.192	2.46538	0.000400622	Down	7.54443e-06	PREDICTED: Zea mays hypothetical protein (LOC100191633), transcript variant X2, mRNA	-	-	-	-	gi|670427131|ref|XP_008654252.1|/0/PREDICTED: hypothetical protein isoform X2 [Zea mays]
100282284	1449	1.94267	20.135	3.3736	5.62993e-06	Down	7.09493e-08	Zea mays LOC100282284 (pco072957b), mRNA	K00430|1|2e-176|617|zma:100284887|peroxidase [EC:1.11.1.7]	GO:0031410//cytoplasmic vesicle	GO:0016209//antioxidant activity;GO:0005506//iron ion binding;GO:0003824//catalytic activity	GO:0006950//response to stress;GO:0008152//metabolic process	gi|226510262|ref|NP_001148668.1|/0/LOC100282284 precursor [Zea mays]
100383808	2413	14.408	354.127	4.61933	2.44067e-13	Down	1.06013e-15	PREDICTED: Zea mays uncharacterized LOC100383808 (LOC100383808), transcript variant X3, mRNA	K03549|1|0.0|739|vvi:100257576|KUP system potassium uptake protein	GO:0044464;GO:0044464;GO:0044464;GO:0044464	GO:0046873//metal ion transmembrane transporter activity;GO:0046873//metal ion transmembrane transporter activity;GO:0046873//metal ion transmembrane transporter activity;GO:0046873//metal ion transmembrane transporter activity	GO:0030001//metal ion transport;GO:0034220//ion transmembrane transport;GO:0030001//metal ion transport;GO:0034220//ion transmembrane transport;GO:0030001//metal ion transport;GO:0034220//ion transmembrane transport;GO:0030001//metal ion transport;GO:0034220//ion transmembrane transport	gi|670421681|ref|XP_008651748.1|/0/PREDICTED: uncharacterized protein LOC100383808 isoform X1 [Zea mays]
103646489	1168	26.8417	135.979	2.34084	4.3132e-09	Down	3.16766e-11	PREDICTED: Zea mays copper transporter 6-like (LOC103646489), mRNA	-	-	-	-	gi|414587312|tpg|DAA37883.1|/5.43673e-23/TPA: copper transporter 1 [Zea mays]
103641948	2077	1.2936	6.39032	2.3045	0.0103866	Down	0.00034816	PREDICTED: Zea mays xyloglucan galactosyltransferase KATAMARI1 homolog (LOC103641948), mRNA	-	GO:0043231//intracellular membrane-bounded organelle	-	-	gi|670446531|ref|XP_008663471.1|/0/PREDICTED: xyloglucan galactosyltransferase KATAMARI1 homolog [Zea mays]
100384495	1478	52.406	285.452	2.44544	2.27473e-12	Down	1.07906e-14	Zea mays uncharacterized LOC100384495 (LOC100384495), mRNA	-	-	-	-	gi|293337131|ref|NP_001170493.1|/7.4628e-47/uncharacterized protein LOC100384495 [Zea mays]
100501856	884	27.4278	368.645	3.74852	7.25297e-11	Down	4.20744e-13	Zea mays putative LOB domain-containing family protein (LOB11), mRNA	K13945|1|1e-23|108|aly:ARALYDRAFT_486271|LOB domain-containing protein 29;K13944|2|3e-23|107|vvi:100261792|LOB domain-containing protein 16	-	-	-	gi|645167120|gb|AIB05217.1|/9.41695e-93/LOB transcription factor, partial [Zea mays]
100191923	2020	304.232	925.607	1.60523	4.93234e-08	Down	4.21435e-10	Zea mays LOC100191923 (gpm817), mRNA	K08852|1|8e-20|97.4|vcn:VOLCADRAFT_107956|serine/threonine-protein kinase/endoribonuclease IRE1 [EC:2.7.11.1 3.1.26.-]	-	GO:0046914//transition metal ion binding	-	gi|212275512|ref|NP_001130819.1|/0/uncharacterized protein LOC100191923 [Zea mays]
542009	3474	58.7469	131.799	1.16576	0.000393188	Down	7.38197e-06	PREDICTED: Zea mays OCL4 protein (ocl4), transcript variant X2, mRNA	K09338|1|8e-151|533|ath:AT4G04890|homeobox-leucine zipper protein	GO:0043231//intracellular membrane-bounded organelle;GO:0043231//intracellular membrane-bounded organelle;GO:0043231//intracellular membrane-bounded organelle	GO:0003677//DNA binding;GO:0001071//nucleic acid binding transcription factor activity;GO:0003677//DNA binding;GO:0001071//nucleic acid binding transcription factor activity;GO:0003677//DNA binding;GO:0001071//nucleic acid binding transcription factor activity	GO:0006351//transcription, DNA-templated;GO:0006351//transcription, DNA-templated;GO:0006351//transcription, DNA-templated	gi|345193175|tpg|DAA34953.1|/0/TPA_exp: homeodomain leucine zipper family IV protein [Zea mays]
103653173	1745	1.22903	6.07808	2.30609	0.0102825	Down	0.000343992	PREDICTED: Zea mays uncharacterized LOC103653173 (LOC103653173), mRNA	-	-	-	-	gi|226490884|ref|NP_001146725.1|/4.67266e-83/uncharacterized protein LOC100280327 [Zea mays]
100502303	5143	240.612	541.628	1.17059	1.93372e-06	Down	2.21588e-08	PREDICTED: Zea mays uncharacterized LOC100502303 (LOC100502303), transcript variant X22, mRNA	K09291|1|7e-06|53.1|gmx:100811882|nucleoprotein TPR	-	-	-	gi|670385030|ref|XP_008673363.1|/0/PREDICTED: uncharacterized protein LOC100502303 isoform X6 [Zea mays]
100275584	2335	92.923	242.332	1.38288	0.0022581	Down	5.63976e-05	PREDICTED: Zea mays putative protein of unknown function (DUF668) domain family protein (LOC100275584), transcript variant X2, mRNA	-	-	-	-	gi|226529534|ref|NP_001143107.1|/0/putative protein of unknown function (DUF668) domain family protein [Zea mays]
541988	2566	65.6981	147.711	1.16885	0.00125899	Down	2.80264e-05	Zea mays LOC541988 (cl146_1), mRNA	K13412|1|0.0|1077|zma:541988|calcium-dependent protein kinase [EC:2.7.11.1]	-	GO:0046872//metal ion binding;GO:0004672//protein kinase activity;GO:0032559	GO:0006464//cellular protein modification process	gi|162460295|ref|NP_001105109.1|/0/LOC541988 [Zea mays]
100501546	1439	153.176	6065.96	5.30748	2.85681e-26	Down	4.16349e-29	Zea mays uncharacterized LOC100501546 (LOC100501546), mRNA	K01674|1|5e-52|141|sbi:SORBI_07g022880|carbonic anhydrase [EC:4.2.1.1]	-	GO:0046914//transition metal ion binding;GO:0016836//hydro-lyase activity	GO:0044237//cellular metabolic process	gi|413954847|gb|AFW87496.1|/5.21818e-123/hypothetical protein ZEAMMB73_893265 [Zea mays]
100276192	727	29.0132	1870.15	6.0103	1.8213e-31	Down	1.9257e-34	Zea mays hypothetical protein (LOC100276192), mRNA	-	-	-	-	gi|226532856|ref|NP_001143509.1|/1.43698e-63/hypothetical protein [Zea mays]
100274602	1598	48.3892	1294.16	4.74119	3.69282e-15	Down	1.3613e-17	Zea mays hypothetical protein (LOC100274602), mRNA	-	GO:0031224//intrinsic component of membrane	-	-	gi|226500842|ref|NP_001142426.1|/0/hypothetical protein [Zea mays]
100193748	2701	111.659	224.8	1.00954	9.4321e-06	Down	1.23797e-07	PREDICTED: Zea mays uncharacterized LOC100193748 (LOC100193748), transcript variant X1, mRNA	K10398|1|0.0|1791|sbi:SORBI_08g000250|kinesin family member 11	GO:0015630//microtubule cytoskeleton;GO:0015630//microtubule cytoskeleton	GO:0003774//motor activity;GO:0032559;GO:0003774//motor activity;GO:0032559	GO:0007017//microtubule-based process;GO:0007017//microtubule-based process	gi|414868069|tpg|DAA46626.1|/2.51406e-45/TPA: hypothetical protein ZEAMMB73_522172 [Zea mays]
100278059	635	9.76657	34.479	1.81979	0.0108754	Down	0.00037138	Zea mays hypothetical protein (LOC100278059), mRNA	-	-	-	-	gi|226509378|ref|NP_001144932.1|/8.10464e-27/uncharacterized protein LOC100278059 [Zea mays]
100282751	1834	18.137	59.0516	1.70304	0.000438511	Down	8.37074e-06	Zea mays LOC100282751 (umc1107), mRNA	-	GO:0031224//intrinsic component of membrane	-	GO:0051234//establishment of localization	gi|226494013|ref|NP_001149129.1|/1.66719e-179/LOC100282751 [Zea mays]
100282936	1587	134.389	503.208	1.90474	0.0011324	Down	2.46582e-05	Zea mays RING-H2 finger protein ATL2C (LOC100282936), mRNA	K05283|1|4e-15|81.3|aly:ARALYDRAFT_354960|phosphatidylinositol glycan, class W [EC:2.3.-.-];K11982|2|1e-09|63.2|bdi:100833984|E3 ubiquitin-protein ligase RNF115/126 [EC:6.3.2.19];K15692|3|1e-08|60.1|ppp:PHYPADRAFT_16563|E3 ubiquitin-protein ligase RNF13 [EC:6.3.2.19]	-	GO:0046872//metal ion binding	-	gi|226500884|ref|NP_001149313.1|/2.07409e-167/RING-H2 finger protein ATL2C [Zea mays]
100281758	2120	31.3376	74.4882	1.24912	0.00049633	Down	9.63046e-06	Zea mays LOC100281758 (TIDP3044), mRNA	K09775|1|3e-93|341|zma:100281758|hypothetical protein	GO:0044464	GO:0016209//antioxidant activity	-	gi|226494650|ref|NP_001148150.1|/9.10818e-92/LOC100281758 [Zea mays]
100191429	2212	645.872	1659.44	1.36138	0.0110666	Down	0.000380721	Zea mays putative MAP kinase family protein (LOC100191429), mRNA	K00924|1|3e-153|540|ath:AT2G01450|[EC:2.7.1.-];K04371|2|4e-82|304|cre:CHLREDRAFT_193901|extracellular signal-regulated kinase 1/2 [EC:2.7.11.24]	-	GO:0004702//receptor signaling protein serine/threonine kinase activity;GO:0032559	GO:0006464//cellular protein modification process	gi|212276031|ref|NP_001130334.1|/0/putative MAP kinase family protein [Zea mays]
100125643	1328	28.0362	76.7326	1.45255	4.51475e-05	Down	6.74858e-07	Zea mays LOC100125643 (pco092050), mRNA	-	GO:0043231//intracellular membrane-bounded organelle	GO:0016817//hydrolase activity, acting on acid anhydrides;GO:0032559	-	gi|162461581|ref|NP_001106044.1|/0/putative growth-regulating factor 13 [Zea mays]
103626829	4010	45.0033	106.685	1.24525	2.90543e-05	Down	4.16793e-07	PREDICTED: Zea mays uncharacterized LOC103626829 (LOC103626829), transcript variant X2, mRNA	-	-	-	-	gi|670408012|ref|XP_008645402.1|/0/PREDICTED: uncharacterized protein LOC103626829 isoform X2 [Zea mays]
103644963	2025	24.2441	50.6753	1.06365	0.0189378	Down	0.000749654	PREDICTED: Zea mays uncharacterized LOC103644963 (LOC103644963), mRNA	K03655|1|2e-11|69.7|gmx:100806552|ATP-dependent DNA helicase RecG [EC:3.6.4.12];K15360|2|6e-06|51.2|vvi:100253596|centromere protein X	GO:0043229//intracellular organelle	GO:0003676//nucleic acid binding;GO:0003824//catalytic activity	GO:0006259//DNA metabolic process	gi|670370216|ref|XP_008666326.1|/0/PREDICTED: uncharacterized protein LOC103644963 [Zea mays]
100383822	1772	198.017	2832.41	3.83834	8.12748e-11	Down	4.7612e-13	Zea mays LOC100383822 (cl34009_1), mRNA	K15152|1|2e-61|235|sbi:SORBI_07g002720|mediator of RNA polymerase II transcription subunit 21	-	-	-	gi|670392828|ref|XP_008676806.1|/1.99326e-78/PREDICTED: putative X8 domain containing family protein isoform X1 [Zea mays]
103627039	2655	10.3353	41.9607	2.02146	0.00210211	Down	5.14806e-05	PREDICTED: Zea mays probable leucine-rich repeat receptor-like serine/threonine-protein kinase At3g14840 (LOC103627039), transcript variant X3, mRNA	K13420|1|2e-25|116|vvi:100253808|LRR receptor-like serine/threonine-protein kinase FLS2 [EC:2.7.11.1]	-	-	-	gi|670408528|ref|XP_008645607.1|/1.28373e-170/PREDICTED: probable leucine-rich repeat receptor-like serine/threonine-protein kinase At3g14840 isoform X2 [Zea mays]
100276889	830	13.6837	334.442	4.61123	2.10382e-11	Down	1.11221e-13	PREDICTED: Zea mays hypothetical protein (LOC100276889), transcript variant X1, misc_RNA	-	-	-	GO:0010876//lipid localization;GO:0010876//lipid localization	gi|226528916|ref|NP_001144063.1|/4.22567e-58/hypothetical protein precursor [Zea mays]
103640212	1386	9.54135	27.0935	1.50568	0.0301392	Down	0.00136854	PREDICTED: Zea mays patellin-4-like (LOC103640212), mRNA	-	GO:0031224//intrinsic component of membrane	-	GO:0051234//establishment of localization	gi|670441526|ref|XP_008661065.1|/1.77035e-103/PREDICTED: patellin-4-like [Zea mays]
100193686	2146	144.869	381.346	1.39635	1.18395e-05	Down	1.60368e-07	PREDICTED: Zea mays hypothetical protein (LOC100193686), transcript variant X5, mRNA	-	-	-	-	gi|670392400|ref|XP_008676582.1|/0/PREDICTED: hypothetical protein isoform X2 [Zea mays]
100502310	1440	17.0172	69.7164	2.03451	2.72179e-06	Down	3.25893e-08	Zea mays cysteine synthase (LOC100502310), mRNA	K01738|1|4e-174|609|zma:100502310|cysteine synthase A [EC:2.5.1.47]	-	GO:0016835//carbon-oxygen lyase activity;GO:0048037//cofactor binding	GO:0006563//L-serine metabolic process	gi|308081542|ref|NP_001183717.1|/1.10636e-172/cysteine synthase [Zea mays]
100276545	1047	24.5115	311.596	3.66814	5.05175e-09	Down	3.73894e-11	Zea mays LOC100276545 (IDP856), mRNA	-	-	-	-	gi|226493995|ref|NP_001143780.1|/1.68428e-57/uncharacterized protein LOC100276545 [Zea mays]
100281269	1760	35.6919	107.686	1.59317	1.27156e-06	Down	1.39895e-08	Zea mays proline oxidase (LOC100281269), mRNA	K00318|1|2e-162|570|zma:100281186|proline dehydrogenase [EC:1.5.99.8]	GO:0031410//cytoplasmic vesicle	-	GO:0009064//glutamine family amino acid metabolic process	gi|226505516|ref|NP_001147660.1|/0/proline oxidase [Zea mays]
100284273	1625	22.2215	88.5295	1.9942	8.56726e-07	Down	9.13182e-09	Zea mays LOC100284273 (IDP29), mRNA	-	-	-	-	gi|414865128|tpg|DAA43685.1|/9.66286e-152/TPA: hydrolase [Zea mays]
100383387	1431	267.983	2214.85	3.047	3.93812e-07	Down	3.95005e-09	PREDICTED: Zea mays LOC100383387 (TIDP2694), transcript variant X3, mRNA	-	-	-	-	gi|670394346|ref|XP_008677603.1|/0/PREDICTED: uncharacterized protein LOC100383387 isoform X1 [Zea mays]
103648259	1123	1035.55	2389.39	1.20625	3.66223e-06	Down	4.46868e-08	PREDICTED: Zea mays high mobility group nucleosome-binding domain-containing protein 5-like (LOC103648259), mRNA	-	-	-	-	gi|670380470|ref|XP_008670968.1|/1.34409e-31/PREDICTED: high mobility group nucleosome-binding domain-containing protein 5-like [Zea mays]
100286157	1795	21.6868	58.5892	1.43382	0.00270799	Down	6.9646e-05	PREDICTED: Zea mays LOC100286157 (si946089b08a), transcript variant X1, mRNA	K15397|1|0.0|795|sbi:SORBI_01g025820|3-ketoacyl-CoA synthase [EC:2.3.1.-]	GO:0043231//intracellular membrane-bounded organelle;GO:0044464	GO:0016747//transferase activity, transferring acyl groups other than amino-acyl groups;GO:0016747//transferase activity, transferring acyl groups other than amino-acyl groups	GO:0006631//fatty acid metabolic process;GO:0006631//fatty acid metabolic process	gi|414868187|tpg|DAA46744.1|/0/TPA: senescence-associated protein 15 [Zea mays]
100277429	663	9.6384	164.032	4.08904	1.35573e-17	Down	3.91291e-20	Zea mays hypothetical protein (LOC100277429), mRNA	-	-	-	-	gi|226504498|ref|NP_001144463.1|/2.89687e-41/uncharacterized protein LOC100277429 [Zea mays]
100272821	2011	41.1526	85.7675	1.05945	0.00277735	Down	7.19061e-05	Zea mays hypothetical protein (LOC100272821), mRNA	-	-	-	-	gi|226503245|ref|NP_001140746.1|/0/hypothetical protein [Zea mays]
100382805	2193	542.415	1381.63	1.3489	1.3276e-06	Down	1.4682e-08	Zea mays uncharacterized LOC100382805 (LOC100382805), mRNA	K01810|1|0.0|1079|zma:100382805|glucose-6-phosphate isomerase [EC:5.3.1.9]	GO:0043231//intracellular membrane-bounded organelle	GO:0016861//intramolecular oxidoreductase activity, interconverting aldoses and ketoses	GO:0006007//glucose catabolic process	gi|293333684|ref|NP_001168977.1|/0/uncharacterized protein LOC100382805 [Zea mays]
100274597	1014	17.8483	54.4126	1.60816	0.0332663	Down	0.00155627	Zea mays carbonic anhydrase isoform 1 (LOC100274597), mRNA	K01673|1|4e-114|409|zma:100274597|carbonic anhydrase [EC:4.2.1.1]	GO:0009532//plastid stroma	GO:0046914//transition metal ion binding;GO:0016836//hydro-lyase activity	-	gi|226958507|ref|NP_001152905.1|/1.01501e-112/carbonic anhydrase isoform 1 [Zea mays]
100384577	1943	121.362	323.725	1.41545	1.84014e-06	Down	2.09811e-08	Zea mays uncharacterized LOC100384577 (LOC100384577), mRNA	K14297|1|7e-23|107|mtr:MTR_1g066430|nuclear pore complex protein Nup98-Nup96;K11982|2|4e-09|61.6|sbi:SORBI_03g011120|E3 ubiquitin-protein ligase RNF115/126 [EC:6.3.2.19];K15692|3|1e-08|60.5|smo:SELMODRAFT_67002|E3 ubiquitin-protein ligase RNF13 [EC:6.3.2.19]	-	GO:0046872//metal ion binding	-	gi|670385760|ref|XP_008673686.1|/0/PREDICTED: E3 ubiquitin-protein ligase MBR1 [Zea mays]
103644300	704	16.8593	366.103	4.44064	1.43613e-57	Down	5.74551e-61	PREDICTED: Zea mays L-aspartate oxidase, chloroplastic-like (LOC103644300), mRNA	K00278|1|1e-65|247|zma:100279867|L-aspartate oxidase [EC:1.4.3.16]	GO:0044424	GO:0015922//aspartate oxidase activity	GO:0019359//nicotinamide nucleotide biosynthetic process	gi|670403700|ref|XP_008643485.1|/2.72947e-64/PREDICTED: uncharacterized protein LOC100279867 isoform X2 [Zea mays]
100383401	2555	73.5226	162.994	1.14856	0.0105965	Down	0.000357618	PREDICTED: Zea mays uncharacterized LOC100383401 (LOC100383401), transcript variant X3, mRNA	K09291|1|2e-12|73.6|gmx:100811882|nucleoprotein TPR	-	-	-	gi|670374134|ref|XP_008668427.1|/0/PREDICTED: uncharacterized protein LOC100383401 isoform X1 [Zea mays]
100273315	1551	533.29	3162.4	2.56802	0.000181846	Down	3.15427e-06	PREDICTED: Zea mays uncharacterized LOC100273315 (LOC100273315), transcript variant X2, mRNA	K00430|1|9e-63|239|aly:ARALYDRAFT_477612|peroxidase [EC:1.11.1.7]	-	GO:0005506//iron ion binding;GO:0003824//catalytic activity;GO:0016209//antioxidant activity;GO:0005506//iron ion binding;GO:0003824//catalytic activity;GO:0016209//antioxidant activity;GO:0005506//iron ion binding;GO:0003824//catalytic activity;GO:0016209//antioxidant activity	GO:0008152//metabolic process;GO:0006950//response to stress;GO:0008152//metabolic process;GO:0006950//response to stress;GO:0008152//metabolic process;GO:0006950//response to stress	gi|670372424|ref|XP_008667514.1|/0/PREDICTED: uncharacterized protein LOC100273315 isoform X1 [Zea mays]
100278114	1026	12.5725	34.8909	1.47257	0.0102193	Down	0.000341382	PREDICTED: Zea mays LOC100278114 (TIDP2786), transcript variant X2, mRNA	-	-	-	-	gi|670383659|ref|XP_008672635.1|/1.31037e-121/PREDICTED: uncharacterized protein LOC100278114 isoform X1 [Zea mays]
541796	1129	803.095	3751.96	2.224	6.41499e-26	Down	9.8991e-29	Zea mays voltage-dependent anion channel protein2 (vdac2), mRNA	K15040|1|5e-145|512|zma:541796|voltage-dependent anion channel protein 2	GO:0031966//mitochondrial membrane	GO:0005244//voltage-gated ion channel activity	GO:0043269//regulation of ion transport	gi|162459730|ref|NP_001104949.1|/1.30653e-143/voltage-dependent anion channel protein2 [Zea mays]
103637817	1281	14.0158	66.2857	2.24164	2.46406e-05	Down	3.49253e-07	PREDICTED: Zea mays microtubule-associated protein RP/EB family member 1C-like (LOC103637817), mRNA	K10436|1|2e-156|550|zma:100282235|microtubule-associated protein, RP/EB family	-	GO:0015631//tubulin binding	-	gi|618466146|ref|NP_001278538.1|/1.61644e-156/microtubule-associated protein RP/EB family member 3 [Zea mays]
103636283	974	1.70313	34.2132	4.32829	2.58987e-11	Down	1.40171e-13	PREDICTED: Zea mays uncharacterized LOC103636283 (LOC103636283), ncRNA	-	-	GO:0046914//transition metal ion binding	-	gi|222641686|gb|EEE69818.1|/2.28118e-107/hypothetical protein OsJ_29559 [Oryza sativa Japonica Group]
100280331	1574	87.6267	265.07	1.59693	1.67634e-08	Down	1.33172e-10	Zea mays uncharacterized LOC100280331 (LOC100280331), mRNA	K09338|1|3e-33|112|ath:AT4G16780|homeobox-leucine zipper protein	-	GO:0003677//DNA binding	GO:0006351//transcription, DNA-templated	gi|226506012|ref|NP_001146729.1|/1.20144e-58/uncharacterized protein LOC100280331 [Zea mays]
100284770	1639	278.482	637.638	1.19515	3.16679e-10	Down	1.99994e-12	Zea mays LOC100284770 (IDP2411), mRNA	K13065|1|2e-68|258|osa:4336306|shikimate O-hydroxycinnamoyltransferase [EC:2.3.1.133]	-	GO:0016746//transferase activity, transferring acyl groups	-	gi|226502372|ref|NP_001151137.1|/0/LOC100284770 [Zea mays]
100282922	2187	410.119	2025.57	2.30422	0.00614717	Down	0.000186557	PREDICTED: Zea mays helix-loop-helix DNA-binding domain containing protein (LOC100282922), transcript variant X2, misc_RNA	K13422|1|3e-12|72.4|mtr:MTR_8g067280|transcription factor MYC2	GO:0043231//intracellular membrane-bounded organelle;GO:0043231//intracellular membrane-bounded organelle;GO:0043231//intracellular membrane-bounded organelle	GO:0003676//nucleic acid binding;GO:0003676//nucleic acid binding;GO:0003676//nucleic acid binding	-	gi|670404099|ref|XP_008643696.1|/0/PREDICTED: helix-loop-helix DNA-binding domain containing protein isoform X1 [Zea mays]
100383994	1656	4.72667	42.7803	3.17805	2.38076e-06	Down	2.81658e-08	Zea mays uncharacterized LOC100383994 (LOC100383994), mRNA	-	-	-	-	gi|293334155|ref|NP_001170077.1|/0/uncharacterized protein LOC100383994 precursor [Zea mays]
100273979	1627	158.219	415.092	1.39151	1.10257e-05	Down	1.4714e-07	Zea mays hypothetical protein (LOC100273979), mRNA	K15015|1|3e-17|88.6|vvi:100256814|solute carrier family 32 (vesicular inhibitory amino acid transporter)	GO:0031224//intrinsic component of membrane	-	-	gi|226510305|ref|NP_001141837.1|/0/uncharacterized protein LOC100273979 [Zea mays]
103653337	1046	38.4262	84.4216	1.13552	0.0294855	Down	0.00132277	PREDICTED: Zea mays protein trichome birefringence-like 38 (LOC103653337), mRNA	-	GO:0043231//intracellular membrane-bounded organelle;GO:0031410//cytoplasmic vesicle	-	-	gi|670396434|ref|XP_008678490.1|/4.77727e-129/PREDICTED: protein trichome birefringence-like 38 [Zea mays]
103628094	1426	42.086	207.403	2.30102	2.41998e-13	Down	1.04423e-15	PREDICTED: Zea mays protein Rf1, mitochondrial-like (LOC103628094), misc_RNA	-	-	-	-	gi|242034145|ref|XP_002464467.1|/1.24104e-144/hypothetical protein SORBIDRAFT_01g018940 [Sorghum bicolor]
103631726	1591	5.93677	55.4388	3.22315	2.33023e-09	Down	1.65141e-11	PREDICTED: Zea mays RING-H2 finger protein ATL1-like (LOC103631726), mRNA	K05283|1|5e-08|57.8|aly:ARALYDRAFT_354960|phosphatidylinositol glycan, class W [EC:2.3.-.-]	-	GO:0046914//transition metal ion binding	-	gi|670362018|ref|XP_008651097.1|/2.6081e-85/PREDICTED: RING-H2 finger protein ATL1-like [Zea mays]
103632480	430	12.8954	116.691	3.17777	5.05533e-05	Down	7.65652e-07	PREDICTED: Zea mays uncharacterized LOC103632480 (LOC103632480), ncRNA	-	-	-	-	gi|226509678|ref|NP_001143352.1|/6.24116e-13/uncharacterized protein LOC100275975 precursor [Zea mays]
100274206	2126	4.25811	70.74	4.05424	4.8722e-13	Down	2.19983e-15	PREDICTED: Zea mays putative MYB DNA-binding domain superfamily protein isoform 1 (MYB129), transcript variant X1, mRNA	K09422|1|3e-153|540|zma:100274206|myb proto-oncogene protein, plant	-	-	-	gi|670403261|ref|XP_008681539.1|/0/PREDICTED: putative MYB DNA-binding domain superfamily protein isoform 1 isoform X1 [Zea mays]
100272346	847	8.26951	57.4655	2.79682	6.88141e-06	Down	8.77038e-08	PREDICTED: Zea mays MADS transcription factor (LOC100272346), transcript variant X6, misc_RNA	K09264|1|4e-32|137|smo:SELMODRAFT_449545|MADS-box transcription factor, plant	GO:0043231//intracellular membrane-bounded organelle;GO:0043231//intracellular membrane-bounded organelle;GO:0043231//intracellular membrane-bounded organelle;GO:0043231//intracellular membrane-bounded organelle;GO:0043231//intracellular membrane-bounded organelle;GO:0043231//intracellular membrane-bounded organelle;GO:0043231//intracellular membrane-bounded organelle	GO:0003677//DNA binding;GO:0001071//nucleic acid binding transcription factor activity;GO:0003677//DNA binding;GO:0001071//nucleic acid binding transcription factor activity;GO:0003677//DNA binding;GO:0001071//nucleic acid binding transcription factor activity;GO:0003677//DNA binding;GO:0001071//nucleic acid binding transcription factor activity;GO:0003677//DNA binding;GO:0001071//nucleic acid bi…	GO:0006351//transcription, DNA-templated;GO:0006351//transcription, DNA-templated;GO:0006351//transcription, DNA-templated;GO:0006351//transcription, DNA-templated;GO:0006351//transcription, DNA-templated;GO:0006351//transcription, DNA-templated;GO:0006351//transcription, DNA-templated	gi|670372227|ref|XP_008667412.1|/6.85449e-135/PREDICTED: MADS transcription factor isoform X2 [Zea mays]
100281107	1191	56.7077	227.772	2.00598	0.0105965	Down	0.000357613	PREDICTED: Zea mays DNA binding like (LOC100281107), transcript variant X1, mRNA	K13422|1|1e-11|69.3|ppp:PHYPADRAFT_164647|transcription factor MYC2	-	-	-	gi|226496976|ref|NP_001147498.1|/6.34198e-101/DNA binding like [Zea mays]
100280406	1441	66.8428	161.294	1.27084	0.000177566	Down	3.06514e-06	PREDICTED: Zea mays uncharacterized LOC100280406 (LOC100280406), transcript variant X1, mRNA	K15430|1|0.0|870|sbi:SORBI_04g022710|tRNA (guanine10-N2)-methyltransferase [EC:2.1.1.214]	-	GO:0005488//binding;GO:0016741;GO:0005488//binding;GO:0016741	GO:0006730//one-carbon metabolic process;GO:0006730//one-carbon metabolic process	gi|670403850|ref|XP_008643560.1|/0/PREDICTED: uncharacterized protein LOC100280406 isoform X1 [Zea mays]
100280135	797	15.8335	42.3841	1.42054	0.0198764	Down	0.000805417	Zea mays uncharacterized LOC100280135 (LOC100280135), mRNA	K01183|1|3e-95|346|osa:4338719|chitinase [EC:3.2.1.14]	-	GO:0004553//hydrolase activity, hydrolyzing O-glycosyl compounds;GO:0030247//polysaccharide binding	GO:0006026	gi|413943079|gb|AFW75728.1|/2.66647e-133/hypothetical protein ZEAMMB73_827760 [Zea mays]
100272971	1694	174.594	422.765	1.27585	3.47346e-05	Down	5.07212e-07	Zea mays LOC100272971 (si606073e06), mRNA	-	-	-	-	gi|414877952|tpg|DAA55083.1|/0/TPA: hypothetical protein ZEAMMB73_588090 [Zea mays]
100501547	2435	156.054	486.589	1.64066	6.69565e-10	Down	4.40601e-12	PREDICTED: Zea mays putative protein kinase superfamily protein (LOC100501547), transcript variant X2, mRNA	K08286|1|0.0|715|aly:ARALYDRAFT_494187|protein-serine/threonine kinase [EC:2.7.11.-];K08282|5|7e-78|290|ath:AT3G45780|non-specific serine/threonine protein kinase [EC:2.7.11.1]	-	GO:0004672//protein kinase activity;GO:0004672//protein kinase activity;GO:0004672//protein kinase activity	-	gi|308081675|ref|NP_001183172.1|/0/uncharacterized LOC100501547 [Zea mays]
100274678	604	158.988	344.343	1.11493	0.000152915	Down	2.60001e-06	PREDICTED: Zea mays LOC100274678 (pco094354), ncRNA	-	-	-	-	gi|413955508|gb|AFW88157.1|/1.07677e-14/hypothetical protein ZEAMMB73_136811 [Zea mays]
103634448	2292	15.0951	72.6186	2.26626	0.000177568	Down	3.07499e-06	PREDICTED: Zea mays uncharacterized LOC103634448 (LOC103634448), mRNA	-	-	-	-	gi|670427031|ref|XP_008654191.1|/0/PREDICTED: uncharacterized protein LOC103634448 [Zea mays]
100191933	1884	382.784	4188.58	3.45186	3.02541e-15	Down	1.10662e-17	Zea mays hypothetical protein (LOC100191933), mRNA	-	GO:0043231//intracellular membrane-bounded organelle	-	-	gi|212275816|ref|NP_001130829.1|/0/hypothetical protein precursor [Zea mays]
100277891	2206	109.693	256.946	1.228	0.00696027	Down	0.000216203	Zea mays uncharacterized LOC100277891 (LOC100277891), mRNA	K15336|1|3e-29|129|vvi:100259391|tRNA (cytosine38-C5)-methyltransferase [EC:2.1.1.204];K15078|5|2e-15|82.8|vvi:100250139|structure-specific endonuclease subunit SLX1 [EC:3.6.1.-]	-	-	-	gi|226507918|ref|NP_001144813.1|/0/uncharacterized protein LOC100277891 [Zea mays]
100284872	1667	10.0403	120.039	3.57963	2.75058e-14	Down	1.0847e-16	Zea mays clathrin assembly protein (LOC100284872), mRNA	-	GO:0030117//membrane coat;GO:0043231//intracellular membrane-bounded organelle	GO:0035091//phosphatidylinositol binding;GO:0005515//protein binding	GO:0006901//vesicle coating	gi|226498934|ref|NP_001151239.1|/1.28834e-175/clathrin assembly protein [Zea mays]
100382901	1245	59.9804	260.433	2.11835	3.83686e-07	Down	3.80462e-09	Zea mays uncharacterized LOC100382901 (LOC100382901), mRNA	K09422|1|5e-136|482|zma:100382901|myb proto-oncogene protein, plant	GO:0043231//intracellular membrane-bounded organelle	GO:0003676//nucleic acid binding	-	gi|293331667|ref|NP_001169060.1|/1.27703e-134/uncharacterized protein LOC100382901 [Zea mays]
100277247	1281	187.833	6396.28	5.08971	2.96349e-90	Down	1.69372e-94	Zea mays uncharacterized LOC100277247 (LOC100277247), mRNA	-	GO:0043231//intracellular membrane-bounded organelle	-	-	gi|226506866|ref|NP_001144344.1|/1.1638e-138/uncharacterized protein LOC100277247 precursor [Zea mays]
103646079	2559	2.24559	34.437	3.93879	2.32423e-09	Down	1.64053e-11	PREDICTED: Zea mays prolyl endopeptidase (LOC103646079), transcript variant X2, mRNA	K01322|1|0.0|1261|sbi:SORBI_06g025250|prolyl oligopeptidase [EC:3.4.21.26]	GO:0044464;GO:0044464	GO:0004175//endopeptidase activity;GO:0004175//endopeptidase activity	GO:0019538//protein metabolic process;GO:0019538//protein metabolic process	gi|670375449|ref|XP_008669027.1|/0/PREDICTED: prolyl endopeptidase isoform X1 [Zea mays]
100280206	1645	76.0697	309.816	2.02602	1.60673e-08	Down	1.26724e-10	Zea mays uncharacterized LOC100280206 (LOC100280206), mRNA	K15382|1|2e-106|384|sbi:SORBI_04g021000|solute carrier family 50 (sugar transporter)	GO:0031224//intrinsic component of membrane	-	GO:0071702	gi|226491165|ref|NP_001146609.1|/3.1764e-126/uncharacterized protein LOC100280206 [Zea mays]
100192059	1203	91.4235	1169.38	3.67704	1.31435e-10	Down	7.92503e-13	Zea mays catalytic/ hydrolase (LOC100192059), mRNA	-	-	-	-	gi|212276072|ref|NP_001130954.1|/4.95246e-144/catalytic/ hydrolase [Zea mays]
100304091	1141	17.6914	185.507	3.39036	9.86216e-18	Down	2.76188e-20	PREDICTED: Zea mays uncharacterized LOC100304091 (LOC100304091), transcript variant X2, mRNA	-	-	-	-	gi|670394019|ref|XP_008677435.1|/8.30558e-110/PREDICTED: uncharacterized protein LOC100304091 isoform X1 [Zea mays]
542500	1161	13.4906	61.8263	2.19626	7.98692e-06	Down	1.0225e-07	Zea mays centromeric histone H3 (cenH3), mRNA	K11253|1|5e-65|246|zma:542500|histone H3	GO:0000785//chromatin;GO:0043231//intracellular membrane-bounded organelle	GO:0003676//nucleic acid binding	GO:0034728//nucleosome organization	gi|162460348|ref|NP_001105520.1|/1.40322e-63/centromeric histone H3 [Zea mays]
100286341	915	3.20518	19.175	2.58075	0.000852673	Down	1.7763e-05	Zea mays secreted protein (LOC100286341), mRNA	-	GO:0043231//intracellular membrane-bounded organelle	-	-	gi|413951152|gb|AFW83801.1|/1.21092e-138/secreted protein [Zea mays]
103633134	2897	4.44947	18.0031	2.01654	0.0107151	Down	0.000362232	PREDICTED: Zea mays U-box domain-containing protein 44-like (LOC103633134), mRNA	-	GO:0043234//protein complex	GO:0019787//small conjugating protein transferase activity	GO:0032446//protein modification by small protein conjugation	gi|670424712|ref|XP_008653035.1|/0/PREDICTED: U-box domain-containing protein 44-like [Zea mays]
103633099	1718	14.8412	252.887	4.09082	2.3387e-09	Down	1.6641e-11	PREDICTED: Zea mays ornithine decarboxylase-like (LOC103633099), mRNA	K01581|1|0.0|683|sbi:SORBI_02g031570|ornithine decarboxylase [EC:4.1.1.17]	-	GO:0016831//carboxy-lyase activity	GO:0006595//polyamine metabolic process	gi|670424629|ref|XP_008653000.1|/0/PREDICTED: ornithine decarboxylase-like [Zea mays]
100283091	2063	187.669	702.041	1.90336	4.33796e-34	Down	4.09078e-37	Zea mays LOC100283091 (si606018d05), mRNA	K13430|1|0.0|1008|zma:100283091|serine/threonine-protein kinase PBS1 [EC:2.7.11.1]	-	GO:0004672//protein kinase activity;GO:0032559	GO:0006464//cellular protein modification process	gi|226499400|ref|NP_001149465.1|/0/LOC100283091 [Zea mays]
103647431	3985	257.126	1016.73	1.9834	7.75806e-05	Down	1.21933e-06	PREDICTED: Zea mays uncharacterized LOC103647431 (LOC103647431), mRNA	-	GO:0005622//intracellular	-	-	gi|670378506|ref|XP_008670194.1|/0/PREDICTED: uncharacterized protein LOC103647431 [Zea mays]
100282259	1004	19.4375	348.027	4.16228	2.10916e-09	Down	1.48269e-11	Zea mays calmodulin-like protein 41 (LOC100282259), mRNA	K13448|1|1e-85|314|zma:100282259|calcium-binding protein CML	GO:0043231//intracellular membrane-bounded organelle	GO:0046872//metal ion binding	-	gi|226492002|ref|NP_001148643.1|/3.38244e-84/calmodulin-like protein 41 [Zea mays]
103627817	1324	96.546	348.352	1.85126	8.19373e-14	Down	3.3483e-16	PREDICTED: Zea mays putative ribonuclease H protein At1g65750 (LOC103627817), mRNA	K14327|1|9e-08|56.6|vvi:100258101|regulator of nonsense transcripts 2;K01855|2|6e-07|53.9|vvi:100244254|tRNA pseudouridine38/39 synthase [EC:5.4.99.45];K04532|3|2e-06|52.4|zma:100193236|amyloid beta precursor protein binding protein 1;K13148|4|4e-06|51.2|vvi:100261060|integrator complex subunit 11 [EC:3.1.27.-]	-	-	-	gi|670410417|ref|XP_008646350.1|/1.68741e-180/PREDICTED: putative ribonuclease H protein At1g65750 [Zea mays]
100216764	1295	6.14578	25.9784	2.07964	0.00536477	Down	0.000158518	Zea mays hypothetical protein (LOC100216764), mRNA	K01365|1|3e-78|290|bdi:100827974|cathepsin L [EC:3.4.22.15]	-	GO:0004175//endopeptidase activity	GO:0019538//protein metabolic process	gi|219362839|ref|NP_001136636.1|/0/hypothetical protein precursor [Zea mays]
103629791	1908	1.88886	40.0015	4.40447	1.18369e-11	Down	6.0886e-14	PREDICTED: Zea mays uncharacterized LOC103629791 (LOC103629791), transcript variant X2, mRNA	-	GO:0043231//intracellular membrane-bounded organelle;GO:0043231//intracellular membrane-bounded organelle	-	-	gi|670416348|ref|XP_008649123.1|/0/PREDICTED: uncharacterized protein LOC103629791 isoform X1 [Zea mays]
103631929	916	1.56341	7.88706	2.33479	0.0089566	Down	0.000291523	PREDICTED: Zea mays MADS-box transcription factor 31-like (LOC103631929), mRNA	K09264|1|5e-33|139|smo:SELMODRAFT_449545|MADS-box transcription factor, plant	GO:0043231//intracellular membrane-bounded organelle	GO:0003677//DNA binding;GO:0001071//nucleic acid binding transcription factor activity	GO:0006351//transcription, DNA-templated	gi|670422138|ref|XP_008651997.1|/2.79162e-135/PREDICTED: MADS-box transcription factor 31-like [Zea mays]
103641576	642	4.50162	24.7691	2.46003	4.60452e-05	Down	6.92112e-07	PREDICTED: Zea mays protein lava lamp-like (LOC103641576), mRNA	K08955|1|6e-15|79.0|pop:POPTR_1081399|ATP-dependent metalloprotease [EC:3.4.24.-]	-	-	-	gi|670445744|ref|XP_008663138.1|/3.49942e-49/PREDICTED: protein lava lamp-like [Zea mays]
100273383	1572	53.2004	594.304	3.48169	4.25994e-09	Down	3.11638e-11	Zea mays uncharacterized LOC100273383 (LOC100273383), mRNA	K05280|1|0.0|880|zma:100273383|flavonoid 3'-monooxygenase [EC:1.14.13.21]	-	GO:0016491//oxidoreductase activity;GO:0005506//iron ion binding	GO:0008152//metabolic process	gi|413937572|gb|AFW72123.1|/0/red aleurone1 [Zea mays]
103630552	1319	14.7828	37.304	1.33541	0.0243954	Down	0.00103663	PREDICTED: Zea mays ethylene-responsive transcription factor 12-like (LOC103630552), mRNA	K09286|1|3e-18|91.3|vvi:100264172|EREBP-like factor;K03021|2|9e-18|89.7|smo:SELMODRAFT_443461|DNA-directed RNA polymerase III subunit RPC2 [EC:2.7.7.6]	-	-	-	gi|645165818|gb|AIB04667.1|/8.30539e-71/AP2-EREBP transcription factor, partial [Zea mays]
100283568	1107	126.938	358.971	1.49974	5.36915e-08	Down	4.61826e-10	PREDICTED: Zea mays proline-rich protein (LOC100283568), transcript variant X1, mRNA	-	GO:0031410//cytoplasmic vesicle	-	-	gi|413956352|gb|AFW89001.1|/2.22974e-55/proline-rich protein [Zea mays]
100191963	2415	206.705	2080.27	3.33112	1.39394e-05	Down	1.91201e-07	Zea mays LOC100191963 (AY110435), mRNA	-	GO:0031410//cytoplasmic vesicle	GO:0004175//endopeptidase activity;GO:0005515//protein binding	GO:0019538//protein metabolic process;GO:0044092//negative regulation of molecular function	gi|212274731|ref|NP_001130859.1|/0/uncharacterized protein LOC100191963 precursor [Zea mays]
103639989	2100	2.34367	51.457	4.45652	6.90508e-13	Down	3.15715e-15	PREDICTED: Zea mays CBL-interacting protein kinase 25-like (LOC103639989), mRNA	K00924|1|6e-86|317|osa:4342410|[EC:2.7.1.-];K07198|3|2e-53|209|vvi:100254223|5'-AMP-activated protein kinase, catalytic alpha subunit [EC:2.7.11.11]	-	GO:0005488//binding;GO:0016772//transferase activity, transferring phosphorus-containing groups	-	gi|670441190|ref|XP_008660878.1|/0/PREDICTED: LOW QUALITY PROTEIN: CBL-interacting protein kinase 25-like [Zea mays]
100274363	1733	215.16	521.883	1.27832	0.0019193	Down	4.61807e-05	PREDICTED: Zea mays F-box protein FBL2 (FBL2), transcript variant X1, mRNA	K03875|1|8e-128|456|vvi:100255759|F-box and leucine-rich repeat protein 1 (S-phase kinase-associated protein 2);K10268|5|1e-22|106|smo:SELMODRAFT_410553|F-box and leucine-rich repeat protein 2/20	-	-	-	gi|226506374|ref|NP_001142195.1|/0/F-box protein FBL2 [Zea mays]
100276718	1032	33.9101	533	3.97435	3.42552e-11	Down	1.89904e-13	Zea mays hypothetical protein (LOC100276718), mRNA	-	GO:0043231//intracellular membrane-bounded organelle	-	-	gi|293334805|ref|NP_001168441.1|/1.29781e-54/uncharacterized protein LOC100382213 [Zea mays]
100284097	1308	20.6279	685.422	5.05432	4.92648e-14	Down	1.97093e-16	Zea mays xyloglucan endotransglucosylase/hydrolase protein 1 (LOC100284097), mRNA	K08235|1|3e-164|576|zma:100284097|xyloglucan:xyloglucosyl transferase [EC:2.4.1.207]	GO:0005576//extracellular region;GO:0030312//external encapsulating structure	GO:0016798//hydrolase activity, acting on glycosyl bonds;GO:0016758//transferase activity, transferring hexosyl groups	GO:0044042//glucan metabolic process	gi|413952547|gb|AFW85196.1|/2.73354e-175/xyloglucan endotransglucosylase/hydrolase protein 1 [Zea mays]
100283017	823	10.5074	38.3798	1.86894	0.0149768	Down	0.000553594	Zea mays LOC100283017 (si945007g10a), mRNA	-	GO:0031410//cytoplasmic vesicle	-	-	gi|226492696|ref|NP_001149391.1|/7.92011e-51/LOC100283017 precursor [Zea mays]
103630813	4486	19.2446	104.638	2.44288	1.07424e-10	Down	6.35442e-13	PREDICTED: Zea mays uncharacterized LOC103630813 (LOC103630813), ncRNA	-	-	GO:0003676//nucleic acid binding	-	gi|670416776|ref|XP_008649294.1|/9.13604e-23/PREDICTED: uncharacterized protein LOC103629975 isoform X1 [Zea mays]
100382026	1291	4.9566	157.899	4.99351	3.36525e-21	Down	7.40481e-24	Zea mays hypothetical protein (LOC100382026), mRNA	K14495|1|4e-22|104|zma:100283034|F-box protein GID2	GO:0043231//intracellular membrane-bounded organelle;GO:0031461//cullin-RING ubiquitin ligase complex	-	GO:0043161//proteasome-mediated ubiquitin-dependent protein catabolic process;GO:0043623//cellular protein complex assembly;GO:0010476//gibberellin mediated signaling pathway	gi|670445676|ref|XP_008663108.1|/5.92304e-98/PREDICTED: uncharacterized protein LOC103641542 [Zea mays]
100191302	1523	217.856	505.145	1.21332	3.043e-07	Down	2.96526e-09	Zea mays LOC100191302 (IDP800), mRNA	K14684|1|0.0|674|zma:100191302|solute carrier family 25 (mitochondrial phosphate transporter), member 23/24/25/41	GO:0019866//organelle inner membrane;GO:0043231//intracellular membrane-bounded organelle;GO:0031224//intrinsic component of membrane	-	GO:0006810//transport	gi|212274375|ref|NP_001130208.1|/0/uncharacterized protein LOC100191302 [Zea mays]
103638587	5089	193.004	510.832	1.40422	2.92375e-05	Down	4.21093e-07	PREDICTED: Zea mays pleiotropic drug resistance protein 12 (LOC103638587), mRNA	K05681|1|7e-49|195|cme:CMS467C|ATP-binding cassette, subfamily G (WHITE), member 2;K12843|5|3e-39|163|vvi:100248403|U4/U6 small nuclear ribonucleoprotein PRP3	GO:0044464	-	-	gi|670438372|ref|XP_008659680.1|/0/PREDICTED: pleiotropic drug resistance protein 12 [Zea mays]
100277639	1705	110.188	502.381	2.18881	2.14485e-10	Down	1.31778e-12	Zea mays uncharacterized LOC100277639 (LOC100277639), mRNA	-	-	-	-	gi|226502925|ref|NP_001144623.1|/2.87951e-154/uncharacterized protein LOC100277639 [Zea mays]
732717	2096	168.46	706.797	2.06889	0.000193052	Down	3.37624e-06	Zea mays inorganic phosphate transporter 3 (LOC732717), mRNA	K08176|1|0.0|956|zma:732717|MFS transporter, PHS family, inorganic phosphate transporter	GO:0031224//intrinsic component of membrane	GO:0015291//secondary active transmembrane transporter activity	GO:0015698//inorganic anion transport	gi|162461328|ref|NP_001105817.1|/0/inorganic phosphate transporter 3 [Zea mays]
100193580	1541	154.12	1146.04	2.89453	3.0365e-27	Down	4.25183e-30	Zea mays dihydroflavonol-4-reductase (LOC100193580), mRNA	K09753|1|3e-33|141|sbi:SORBI_07g021680|cinnamoyl-CoA reductase [EC:1.2.1.44]	-	GO:0048037//cofactor binding	GO:0008152//metabolic process	gi|212721916|ref|NP_001132159.1|/3.09922e-144/uncharacterized protein LOC100193580 [Zea mays]
100277514	1454	39.3836	188.779	2.26103	6.98768e-11	Down	4.03358e-13	PREDICTED: Zea mays uncharacterized LOC100277514 (LOC100277514), transcript variant X6, mRNA	-	-	-	-	gi|226501722|ref|NP_001144520.1|/7.90575e-171/hypothetical protein [Zea mays]
100192014	2041	241.306	1554.87	2.68785	1.11565e-45	Down	5.73861e-49	Zea mays protein HOTHEAD (LOC100192014), mRNA	K15403|1|0.0|1152|zma:100192014|fatty acid omega-hydroxy dehydrogenase [EC:1.1.-.-]	GO:0031410//cytoplasmic vesicle	GO:0016491//oxidoreductase activity;GO:0050662//coenzyme binding	GO:0044281//small molecule metabolic process	gi|212274685|ref|NP_001130910.1|/0/protein HOTHEAD precursor [Zea mays]
100191873	1509	10.4755	27.4919	1.39199	0.0240114	Down	0.00101139	Zea mays uncharacterized LOC100191873 (LOC100191873), mRNA	-	-	-	-	gi|212276198|ref|NP_001130769.1|/2.38515e-149/uncharacterized protein LOC100191873 [Zea mays]
103655639	675	21.9615	109.8	2.32182	1.35825e-12	Down	6.32664e-15	PREDICTED: Zea mays cinnamoyl-CoA reductase 1-like (LOC103655639), mRNA	K09753|1|1e-23|108|sbi:SORBI_07g021680|cinnamoyl-CoA reductase [EC:1.2.1.44]	-	GO:0048037//cofactor binding	GO:0008152//metabolic process	gi|413923596|gb|AFW63528.1|/4.50716e-106/hypothetical protein ZEAMMB73_146413 [Zea mays]
103646516	1983	21.2426	48.3785	1.18741	0.017819	Down	0.000693533	PREDICTED: Zea mays uncharacterized LOC103646516 (LOC103646516), mRNA	-	-	-	-	gi|670376552|ref|XP_008669470.1|/4.5562e-138/PREDICTED: uncharacterized protein LOC103646516 [Zea mays]
103638375	4999	609.427	1305.83	1.09945	4.60922e-05	Down	6.94136e-07	PREDICTED: Zea mays putative phospholipid-transporting ATPase 9 (LOC103638375), mRNA	K01530|1|0.0|2212|sbi:SORBI_10g014640|phospholipid-translocating ATPase [EC:3.6.3.1];K14802|5|0.0|1544|vvi:100247431|phospholipid-transporting ATPase [EC:3.6.3.1]	GO:0031224//intrinsic component of membrane;GO:0043231//intracellular membrane-bounded organelle	GO:0042625//ATPase activity, coupled to transmembrane movement of ions;GO:0046872//metal ion binding;GO:0005548//phospholipid transporter activity;GO:0032559	GO:0009206;GO:0006869//lipid transport	gi|670437951|ref|XP_008659531.1|/0/PREDICTED: putative phospholipid-transporting ATPase 9 [Zea mays]
103644989	1476	14.5162	33.9128	1.22416	0.0289154	Down	0.00128076	PREDICTED: Zea mays serine/threonine-protein phosphatase 6 regulatory ankyrin repeat subunit C-like (LOC103644989), mRNA	K06694|1|4e-14|77.8|pop:POPTR_659236|26S proteasome non-ATPase regulatory subunit 10	-	GO:0046914//transition metal ion binding	-	gi|670370260|ref|XP_008666350.1|/0/PREDICTED: serine/threonine-protein phosphatase 6 regulatory ankyrin repeat subunit C-like [Zea mays]
103654228	1128	40.6279	113.941	1.48775	1.13344e-06	Down	1.23081e-08	PREDICTED: Zea mays uncharacterized LOC103654228 (LOC103654228), ncRNA	K04532|1|5e-07|53.9|zma:100193236|amyloid beta precursor protein binding protein 1	-	-	-	gi|670410417|ref|XP_008646350.1|/3.50263e-80/PREDICTED: putative ribonuclease H protein At1g65750 [Zea mays]
103636551	1436	98.328	247.085	1.32934	0.000402732	Down	7.59568e-06	PREDICTED: Zea mays uncharacterized LOC103636551 (LOC103636551), mRNA	K13426|1|7e-09|60.5|rcu:RCOM_1689100|WRKY transcription factor 29;K13425|2|7e-09|60.5|rcu:RCOM_1616660|WRKY transcription factor 22	-	GO:0003677//DNA binding	-	gi|670433258|ref|XP_008657117.1|/2.5491e-161/PREDICTED: uncharacterized protein LOC103636551 [Zea mays]
100384851	1932	3.64334	18.6961	2.3594	0.000879722	Down	1.83768e-05	Zea mays hypothetical protein (LOC100384851), mRNA	K01858|1|0.0|1015|zma:100384851|myo-inositol-1-phosphate synthase [EC:5.5.1.4]	GO:0031224//intrinsic component of membrane;GO:0044424	GO:0017111//nucleoside-triphosphatase activity;GO:0016872//intramolecular lyase activity;GO:0015405;GO:0032559	GO:0006644//phospholipid metabolic process;GO:0006810//transport;GO:0006020//inositol metabolic process;GO:0009207	gi|293333238|ref|NP_001170758.1|/0/uncharacterized protein LOC100384851 [Zea mays]
100384769	1866	416.44	1039.05	1.31909	2.01968e-10	Down	1.22356e-12	PREDICTED: Zea mays putative hydroxymethylglutaryl-CoA synthase family protein (LOC100384769), transcript variant X1, mRNA	K01641|1|0.0|937|zma:100384769|hydroxymethylglutaryl-CoA synthase [EC:2.3.3.10]	-	GO:0046912//transferase activity, transferring acyl groups, acyl groups converted into alkyl on transfer;GO:0046912//transferase activity, transferring acyl groups, acyl groups converted into alkyl on transfer	GO:0006720//isoprenoid metabolic process;GO:0006720//isoprenoid metabolic process	gi|293333798|ref|NP_001170696.1|/0/uncharacterized protein LOC100384769 [Zea mays]
103635762	2272	278.695	731.285	1.39175	4.02778e-10	Down	2.60124e-12	PREDICTED: Zea mays probable mediator of RNA polymerase II transcription subunit 37c (LOC103635762), mRNA	K03283|1|0.0|1116|sbi:SORBI_09g022580|heat shock 70kDa protein 1/8	-	GO:0032559	-	gi|670431502|ref|XP_008656365.1|/0/PREDICTED: probable mediator of RNA polymerase II transcription subunit 37c [Zea mays]
100283424	1281	475.7	1057.77	1.1529	0.000944709	Down	2.00043e-05	Zea mays LOC100283424 (pco090392a), mRNA	K13258|1|3e-54|210|gmx:547489|2-hydroxyisoflavanone dehydratase [EC:4.2.1.105];K14493|2|1e-20|99.0|ath:AT5G27320|gibberellin receptor GID1 [EC:3.-.-.-]	-	GO:0004871//signal transducer activity;GO:0003824//catalytic activity	-	gi|226508280|ref|NP_001149797.1|/2.65823e-167/LOC100283424 [Zea mays]
100286051	715	18.958	62.9809	1.7321	0.000412163	Down	7.82067e-06	Zea mays ATFP4 (LOC100286051), mRNA	-	-	GO:0043169//cation binding	GO:0006812//cation transport	gi|226532506|ref|NP_001152411.1|/1.00705e-29/ATFP4 [Zea mays]
100281186	1960	49.6538	110.645	1.15596	0.000667586	Down	1.34494e-05	Zea mays proline oxidase (LOC100281186), mRNA	K00318|1|0.0|802|zma:100281186|proline dehydrogenase [EC:1.5.99.8]	GO:0031410//cytoplasmic vesicle	GO:0016645//oxidoreductase activity, acting on the CH-NH group of donors	GO:0006560//proline metabolic process;GO:0006536//glutamate metabolic process	gi|226531033|ref|NP_001147577.1|/0/proline oxidase [Zea mays]
100501125	2433	10.1581	177.664	4.12846	7.31598e-26	Down	1.14985e-28	Zea mays putative leucine-rich repeat protein kinase family protein (LOC100501125), mRNA	K10576|1|7e-52|204|vvi:100250088|ubiquitin-conjugating enzyme E2 H [EC:6.3.2.19];K13415|2|1e-41|169|rcu:RCOM_0478150|protein brassinosteroid insensitive 1 [EC:2.7.10.1 2.7.11.1]	GO:0031410//cytoplasmic vesicle	GO:0016301//kinase activity;GO:0032559	GO:0006464//cellular protein modification process	gi|308080634|ref|NP_001182863.1|/0/uncharacterized LOC100501125 precursor [Zea mays]
103648444	2546	7.37161	1579.3	7.74309	2.80627e-59	Down	9.62316e-63	PREDICTED: Zea mays cytochrome P450 87A3-like (LOC103648444), mRNA	K00030|1|3e-83|308|vvi:100242228|isocitrate dehydrogenase (NAD+) [EC:1.1.1.41];K12640|2|2e-58|225|osa:4333399|cytochrome P450, family 85, subfamily A, polypeptide 2 (brassinosteroid-6-oxidase 2) [EC:1.14.-.-];K09587|4|3e-54|212|gmx:100789515|cytochrome P450, family 90, subfamily B, polypeptide 1 (steroid 22-alpha-hydroxylase) [EC:1.14.13.-]	GO:0043231//intracellular membrane-bounded organelle	GO:0016491//oxidoreductase activity;GO:0005506//iron ion binding	GO:0008152//metabolic process	gi|670380837|ref|XP_008671137.1|/0/PREDICTED: cytochrome P450 87A3-like [Zea mays]
100502093	1532	5.16612	807.608	7.28843	2.93366e-44	Down	1.59283e-47	PREDICTED: Zea mays purine permease 3 (LOC100502093), mRNA	-	GO:0016020//membrane	-	-	gi|670362333|ref|XP_008651823.1|/1.41831e-165/PREDICTED: purine permease 3 [Zea mays]
100382074	1656	144.37	736.476	2.35087	5.88011e-23	Down	1.0586e-25	Zea mays GRMZM2G479665 (Orphan67), mRNA	K01090|1|1e-22|106|sbi:SORBI_01g038410|protein phosphatase [EC:3.1.3.16];K14497|2|5e-19|94.4|vcn:VOLCADRAFT_61058|protein phosphatase 2C [EC:3.1.3.16]	GO:0043234//protein complex;GO:0043231//intracellular membrane-bounded organelle	GO:0043169//cation binding;GO:0004721//phosphoprotein phosphatase activity	GO:0006464//cellular protein modification process	gi|645167578|gb|AIB05416.1|/0/orphans transcription factor, partial [Zea mays]
103637588	995	3.28848	47.8273	3.86234	1.08771e-09	Down	7.39773e-12	PREDICTED: Zea mays protein IQ-DOMAIN 14-like (LOC103637588), mRNA	-	-	-	-	gi|670434836|ref|XP_008657968.1|/8.88833e-154/PREDICTED: protein IQ-DOMAIN 14-like [Zea mays]
103633417	1859	38.9098	118.115	1.60199	8.79093e-06	Down	1.14553e-07	PREDICTED: Zea mays serine/threonine-protein kinase At5g01020-like (LOC103633417), mRNA	K05658|1|3e-107|387|vvi:100262734|ATP-binding cassette, subfamily B (MDR/TAP), member 1;K00924|2|1e-98|358|osa:4337593|[EC:2.7.1.-]	GO:0043231//intracellular membrane-bounded organelle	GO:0004672//protein kinase activity;GO:0032559	GO:0006464//cellular protein modification process	gi|670425389|ref|XP_008653340.1|/0/PREDICTED: serine/threonine-protein kinase At5g01020-like [Zea mays]
100193178	1371	185.588	614.332	1.72692	4.25643e-09	Down	3.10165e-11	PREDICTED: Zea mays hypothetical protein (LOC100193178), transcript variant X3, mRNA	K14546|1|7e-90|329|sbi:SORBI_09g027390|U3 small nucleolar RNA-associated protein 5	-	-	-	gi|670412434|ref|XP_008647371.1|/7.65317e-40/PREDICTED: hypothetical protein isoform X2 [Zea mays]
100284225	1560	6.95667	24.1465	1.79535	0.00593899	Down	0.000178879	Zea mays anther-specific proline-rich protein APG (LOC100284225), mRNA	K00514|1|4e-08|58.2|rcu:RCOM_1428040|zeta-carotene desaturase [EC:1.3.5.6];K01206|2|1e-07|56.2|ath:AT1G67830|alpha-L-fucosidase [EC:3.2.1.51]	-	GO:0016787//hydrolase activity	GO:0044238	gi|226496065|ref|NP_001150592.1|/0/anther-specific proline-rich protein APG precursor [Zea mays]
100191623	1260	49.9557	6137.31	6.94081	4.09258e-58	Down	1.52036e-61	Zea mays uncharacterized LOC100191623 (LOC100191623), mRNA	K00924|1|1e-20|99.4|ath:AT5G22850|[EC:2.7.1.-]	GO:0031410//cytoplasmic vesicle	GO:0004175//endopeptidase activity	GO:0019538//protein metabolic process	gi|414589628|tpg|DAA40199.1|/0/TPA: hypothetical protein ZEAMMB73_627989 [Zea mays]
103627764	2413	337.149	728.889	1.11231	5.1574e-05	Down	7.88481e-07	PREDICTED: Zea mays LMBR1 domain-containing protein 2 homolog A-like (LOC103627764), transcript variant X2, mRNA	-	-	-	-	gi|670410281|ref|XP_008646291.1|/0/PREDICTED: LMBR1 domain-containing protein 2 homolog A-like isoform X1 [Zea mays]
100384123	1269	4.61842	20.9554	2.18185	0.003884	Down	0.00010755	Zea mays hypothetical protein (LOC100384123), mRNA	-	-	-	-	gi|414866519|tpg|DAA45076.1|/1.82096e-43/TPA: hypothetical protein ZEAMMB73_426560, partial [Zea mays]
103633344	390	1.16416	4.76136	2.03209	0.0338331	Down	0.00159447	PREDICTED: Zea mays uncharacterized LOC103633344 (LOC103633344), ncRNA	-	-	-	-	gi|414876946|tpg|DAA54077.1|/1.47011e-07/TPA: hypothetical protein ZEAMMB73_182305 [Zea mays]
100857063	2800	158.091	676.707	2.09777	1.45128e-26	Down	2.07362e-29	PREDICTED: Zea mays auxin response factor 1 (LOC100857063), mRNA	K14486|1|1e-142|506|sbi:SORBI_04g022830|auxin response factor	GO:0043231//intracellular membrane-bounded organelle	GO:0003676//nucleic acid binding;GO:0005515//protein binding	GO:0006351//transcription, DNA-templated;GO:0009755//hormone-mediated signaling pathway	gi|295844288|gb|ADG43141.1|/0/auxin response factor 7 [Zea mays]
100279802	1858	12.4589	114.979	3.20612	5.59222e-18	Down	1.55011e-20	Zea mays uncharacterized LOC100279802 (LOC100279802), mRNA	K15078|1|1e-94|345|vvi:100250139|structure-specific endonuclease subunit SLX1 [EC:3.6.1.-];K15271|3|2e-74|278|rcu:RCOM_1095670|ATP-dependent DNA helicase HFM1/MER3 [EC:3.6.4.12]	-	-	-	gi|226508188|ref|NP_001146230.1|/0/uncharacterized protein LOC100279802 [Zea mays]
103654627	1503	18.8921	49.1334	1.37892	0.0136942	Down	0.000493077	PREDICTED: Zea mays nodulation-signaling pathway 2 protein-like (LOC103654627), mRNA	K14494|1|2e-30|132|pop:POPTR_719856|DELLA protein	-	-	-	gi|645166100|gb|AIB04781.1|/0/GRAS transcription factor, partial [Zea mays]
100193098	1561	25.7886	103.899	2.01038	3.25538e-06	Down	3.95364e-08	PREDICTED: Zea mays WRI1 transcription factor2 (EREB20), transcript variant X1, mRNA	K09285|1|5e-168|541|zma:100193098|AP2-like factor, ANT lineage	GO:0043231//intracellular membrane-bounded organelle;GO:0043231//intracellular membrane-bounded organelle	GO:0003676//nucleic acid binding;GO:0001071//nucleic acid binding transcription factor activity	GO:0006351//transcription, DNA-templated;GO:0006351//transcription, DNA-templated	gi|212721372|ref|NP_001131733.1|/0/WRI1 transcription factor2 [Zea mays]
103633275	2931	20.6385	151.218	2.87322	5.17911e-13	Down	2.3532e-15	PREDICTED: Zea mays BTB/POZ domain-containing protein At3g22104-like (LOC103633275), transcript variant X4, mRNA	-	-	-	-	gi|670425065|ref|XP_008653196.1|/0/PREDICTED: BTB/POZ domain-containing protein At3g22104-like isoform X2 [Zea mays]
100382214	1765	2.7451	13.5345	2.30171	0.00437095	Down	0.000123407	Zea mays hypothetical protein (LOC100382214), mRNA	K01058|1|3e-51|201|gmx:100817287|phospholipase A1 [EC:3.1.1.32]	GO:0043231//intracellular membrane-bounded organelle	-	GO:0044238	gi|293335115|ref|NP_001168442.1|/0/uncharacterized protein LOC100382214 [Zea mays]
103638045	1533	1.84845	7.82255	2.08132	0.022838	Down	0.000955445	PREDICTED: Zea mays uncharacterized LOC103638045 (LOC103638045), mRNA	-	-	-	-	gi|670437292|ref|XP_008659268.1|/5.90707e-79/PREDICTED: uncharacterized protein LOC103638045 [Zea mays]
100383008	1942	19.0744	49.6514	1.3802	0.00210074	Down	5.13869e-05	PREDICTED: Zea mays hypothetical protein (LOC100383008), transcript variant X1, mRNA	K10727|1|8e-33|140|pop:POPTR_816093|chromatin licensing and DNA replication factor 1	-	-	-	gi|293336788|ref|NP_001169160.1|/0/uncharacterized protein LOC100383008 [Zea mays]
103646055	1829	28.9082	2559.8	6.46841	7.37075e-28	Down	9.4783e-31	PREDICTED: Zea mays cytochrome P450 87A3-like (LOC103646055), mRNA	K00030|1|8e-119|426|vvi:100242228|isocitrate dehydrogenase (NAD+) [EC:1.1.1.41];K12640|2|2e-80|298|osa:4333399|cytochrome P450, family 85, subfamily A, polypeptide 2 (brassinosteroid-6-oxidase 2) [EC:1.14.-.-];K09587|4|2e-76|285|gmx:100789515|cytochrome P450, family 90, subfamily B, polypeptide 1 (steroid 22-alpha-hydroxylase) [EC:1.14.13.-]	GO:0031410//cytoplasmic vesicle;GO:0043231//intracellular membrane-bounded organelle	GO:0016491//oxidoreductase activity;GO:0005506//iron ion binding	GO:0008152//metabolic process	gi|673921517|ref|NP_001288455.1|/0/cytochrome P450 87A3-like [Zea mays]
100501502	2598	14.6483	37.691	1.36349	0.0303465	Down	0.0013797	Zea mays uncharacterized LOC100501502 (LOC100501502), mRNA	K13420|1|2e-114|412|pop:POPTR_1075175|LRR receptor-like serine/threonine-protein kinase FLS2 [EC:2.7.11.1]	GO:0031410//cytoplasmic vesicle	-	-	gi|670406476|ref|XP_008644797.1|/0/PREDICTED: probable LRR receptor-like serine/threonine-protein kinase At4g08850 isoform X2 [Zea mays]
100283034	1436	16.5403	807.503	5.60941	3.67766e-69	Down	6.30564e-73	Zea mays F-box protein GID2 (LOC100283034), mRNA	K14495|1|6e-63|239|zma:100283034|F-box protein GID2	-	-	GO:0009987//cellular process	gi|226530566|ref|NP_001149408.1|/1.75809e-61/F-box protein GID2 [Zea mays]
100192540	2220	28.034	70.7932	1.33643	0.00276473	Down	7.13421e-05	Zea mays uncharacterized LOC100192540 (LOC100192540), mRNA	K08286|1|1e-147|521|aly:ARALYDRAFT_494187|protein-serine/threonine kinase [EC:2.7.11.-];K08282|5|2e-76|285|ath:AT3G45780|non-specific serine/threonine protein kinase [EC:2.7.11.1]	-	GO:0004672//protein kinase activity;GO:0032559	GO:0006464//cellular protein modification process	gi|413955206|gb|AFW87855.1|/0/putative protein kinase superfamily protein [Zea mays]
100284426	781	30.7286	135.371	2.13926	2.90543e-05	Down	4.16254e-07	Zea mays NFU3 (LOC100284426), mRNA	-	-	GO:0046914//transition metal ion binding;GO:0051540	GO:0031163	gi|413943265|gb|AFW75914.1|/1.01734e-105/photosystemI1 [Zea mays]
100501494	4029	280.85	1008.1	1.84376	8.28494e-24	Down	1.42052e-26	PREDICTED: Zea mays uncharacterized LOC100501494 (LOC100501494), transcript variant X1, mRNA	K01534|1|0.0|1526|sbi:SORBI_10g028920|Cd2+/Zn2+-exporting ATPase [EC:3.6.3.3 3.6.3.5]	GO:0031224//intrinsic component of membrane;GO:0016020//membrane	GO:0043169//cation binding;GO:0042625//ATPase activity, coupled to transmembrane movement of ions;GO:0008324//cation transmembrane transporter activity;GO:0032559;GO:0016820//hydrolase activity, acting on acid anhydrides, catalyzing transmembrane movement of substances;GO:0016818//hydrolase activity, acting on acid anhydrides, in phosphorus-containing anhydrides;GO:0000166//nucleotide binding;GO:…	GO:0009206;GO:0006812//cation transport;GO:0008152//metabolic process	gi|670405078|ref|XP_008644205.1|/0/PREDICTED: uncharacterized protein LOC100501494 isoform X1 [Zea mays]
103646128	2714	3213.68	13186.3	2.03674	0.00348344	Down	9.34719e-05	PREDICTED: Zea mays subtilisin-like protease (LOC103646128), mRNA	-	GO:0031410//cytoplasmic vesicle	GO:0004175//endopeptidase activity;GO:0005515//protein binding	GO:0019538//protein metabolic process;GO:0044092//negative regulation of molecular function	gi|670375557|ref|XP_008669069.1|/0/PREDICTED: subtilisin-like protease [Zea mays]
100281466	2452	318.462	679.754	1.09389	2.59026e-15	Down	9.17851e-18	Zea mays LOC100281466 (cl33552_1), mRNA	-	-	-	-	gi|226494323|ref|NP_001147856.1|/0/LOC100281466 [Zea mays]
103649544	1795	3.20287	36.9139	3.52673	1.67634e-08	Down	1.32914e-10	PREDICTED: Zea mays uncharacterized LOC103649544 (LOC103649544), transcript variant X2, mRNA	-	-	-	-	gi|670385276|ref|XP_008673486.1|/7.28987e-162/PREDICTED: uncharacterized protein LOC103649544 [Zea mays]
103644592	1505	231.099	591.107	1.35491	0.000201701	Down	3.53325e-06	PREDICTED: Zea mays omega-3 fatty acid desaturase, chloroplastic-like (LOC103644592), mRNA	K10257|1|0.0|724|sbi:SORBI_01g038500|omega-3 fatty acid desaturase (delta-15 desaturase) [EC:1.14.19.-]	GO:0043231//intracellular membrane-bounded organelle	GO:0016705//oxidoreductase activity, acting on paired donors, with incorporation or reduction of molecular oxygen	GO:0044238	gi|670369617|ref|XP_008665998.1|/0/PREDICTED: omega-3 fatty acid desaturase, chloroplastic-like [Zea mays]
100275511	906	18.9835	41.7752	1.1379	0.0356519	Down	0.00171362	Zea mays LOC100275511 (umc2307), mRNA	-	-	-	-	gi|226495151|ref|NP_001143043.1|/2.36647e-70/uncharacterized protein LOC100275511 [Zea mays]
103640538	1855	134.113	279.078	1.05721	0.00215391	Down	5.318e-05	PREDICTED: Zea mays MATH domain-containing protein At5g43560-like (LOC103640538), mRNA	K11838|1|3e-25|115|ppp:PHYPADRAFT_180457|ubiquitin carboxyl-terminal hydrolase 7 [EC:3.1.2.15]	-	-	-	gi|645166284|gb|AIB04858.1|/0/orphans transcription factor, partial [Zea mays]
103633153	4076	466.89	1043.69	1.16054	2.91363e-08	Down	2.42289e-10	PREDICTED: Zea mays putative DNA helicase INO80 (LOC103633153), transcript variant X2, mRNA	-	-	-	-	gi|670424755|ref|XP_008653055.1|/0/PREDICTED: putative DNA helicase INO80 isoform X2 [Zea mays]
103626368	1945	30.9459	81.3895	1.3951	7.0844e-05	Down	1.10131e-06	PREDICTED: Zea mays pentatricopeptide repeat-containing protein At3g61360 (LOC103626368), mRNA	K15336|1|8e-21|100|vvi:100259391|tRNA (cytosine38-C5)-methyltransferase [EC:2.1.1.204]	-	-	-	gi|670406984|ref|XP_008644996.1|/0/PREDICTED: pentatricopeptide repeat-containing protein At3g61360 [Zea mays]
103632322	975	1.9433	9.1573	2.23641	0.0142079	Down	0.000516444	PREDICTED: Zea mays uncharacterized LOC103632322 (LOC103632322), ncRNA	-	-	-	-	gi|413941819|gb|AFW74468.1|/1.72237e-69/hypothetical protein ZEAMMB73_111398 [Zea mays]
100282493	761	25.262	1718.4	6.08796	6.16754e-26	Down	9.34103e-29	PREDICTED: Zea mays LOC100282493 (cl56202_1a), transcript variant X1, misc_RNA	-	GO:0031410//cytoplasmic vesicle;GO:0031410//cytoplasmic vesicle	-	GO:0010876//lipid localization;GO:0010876//lipid localization	gi|195652955|gb|ACG45945.1|/1.46635e-55/lipid binding protein [Zea mays]
100276564	2790	428.127	1049.26	1.29327	6.11209e-21	Down	1.37982e-23	PREDICTED: Zea mays LOC100276564 (si605085g01), transcript variant X4, mRNA	K11671|1|2e-12|73.6|ppp:PHYPADRAFT_164383|nuclear factor related to kappa-B-binding protein	-	-	-	gi|226507362|ref|NP_001143795.1|/0/uncharacterized protein LOC100276564 [Zea mays]
100193545	1464	15.6661	41.535	1.40668	0.0174744	Down	0.000675625	Zea mays hypothetical protein (LOC100193545), mRNA	-	-	GO:0046914//transition metal ion binding	-	gi|212721942|ref|NP_001132128.1|/2.6463e-121/hypothetical protein [Zea mays]
103636179	1774	5.14355	20.2893	1.97988	0.00464892	Down	0.000133247	PREDICTED: Zea mays probable purine permease 4 (LOC103636179), mRNA	-	GO:0044464	-	-	gi|670432401|ref|XP_008656754.1|/6.81939e-122/PREDICTED: probable purine permease 4 [Zea mays]
100284356	1769	9.33886	31.5819	1.75778	0.00415972	Down	0.000116136	Zea mays pectate lyase (LOC100284356), mRNA	K01728|1|0.0|814|zma:100284356|pectate lyase [EC:4.2.2.2]	GO:0031410//cytoplasmic vesicle	GO:0016837	-	gi|226503329|ref|NP_001150723.1|/0/pectate lyase precursor [Zea mays]
100283756	1437	17.3259	560.891	5.01672	2.26843e-16	Down	7.06574e-19	PREDICTED: Zea mays wax synthase (LOC100283756), transcript variant X1, mRNA	-	GO:0044464;GO:0044464	-	-	gi|670384225|ref|XP_008672930.1|/0/PREDICTED: wax synthase isoform X1 [Zea mays]
100281616	2078	171.156	502.956	1.55512	8.90769e-10	Down	6.00735e-12	Zea mays sugar carrier protein C (LOC100281616), mRNA	K08150|1|8e-43|173|vvi:100268023|MFS transporter, SP family, solute carrier family 2 (myo-inositol transporter), member 13	GO:0031224//intrinsic component of membrane	GO:0005402//cation:sugar symporter activity	GO:0071702	gi|226532201|ref|NP_001148007.1|/0/sugar carrier protein C [Zea mays]
100279222	1879	154.108	431.446	1.48524	0.0370549	Down	0.00180012	PREDICTED: Zea mays LOC100279222 (pco081586c), transcript variant X3, mRNA	K00797|1|0.0|692|sbi:SORBI_04g009230|spermidine synthase [EC:2.5.1.16]	-	GO:0016765//transferase activity, transferring alkyl or aryl (other than methyl) groups;GO:0016765//transferase activity, transferring alkyl or aryl (other than methyl) groups;GO:0016765//transferase activity, transferring alkyl or aryl (other than methyl) groups;GO:0016765//transferase activity, transferring alkyl or aryl (other than methyl) groups	GO:0006596//polyamine biosynthetic process;GO:0006596//polyamine biosynthetic process;GO:0006596//polyamine biosynthetic process;GO:0006596//polyamine biosynthetic process	gi|413925962|gb|AFW65894.1|/0/spermidine synthase 1 isoform 1 [Zea mays]
103637593	1542	23.8058	67.9053	1.51221	0.00145315	Down	3.35112e-05	PREDICTED: Zea mays uncharacterized LOC103637593 (LOC103637593), mRNA	K04728|1|1e-07|56.2|gmx:100788458|ataxia telangiectasia mutated family protein [EC:2.7.11.1];K01855|2|5e-07|54.3|vvi:100244254|tRNA pseudouridine38/39 synthase [EC:5.4.99.45]	-	-	-	gi|670364112|ref|XP_008657975.1|/0/PREDICTED: uncharacterized protein LOC103637593 [Zea mays]
100283948	1697	22.1147	130.241	2.55811	4.3221e-16	Down	1.42036e-18	Zea mays heat shock factor protein 4 (LOC100283948), mRNA	-	GO:0043231//intracellular membrane-bounded organelle	GO:0003677//DNA binding;GO:0001071//nucleic acid binding transcription factor activity	GO:0006351//transcription, DNA-templated;GO:0050896//response to stimulus	gi|226495147|ref|NP_001150318.1|/3.99939e-148/heat shock factor protein 4 [Zea mays]
103638134	3135	1686.65	6536.89	1.95444	0.00135804	Down	3.08522e-05	PREDICTED: Zea mays arginine decarboxylase 1 (LOC103638134), mRNA	K01583|1|0.0|1131|sbi:SORBI_10g002070|arginine decarboxylase [EC:4.1.1.19]	-	GO:0016831//carboxy-lyase activity	GO:0006525//arginine metabolic process;GO:0006596//polyamine biosynthetic process	gi|670437469|ref|XP_008659338.1|/0/PREDICTED: arginine decarboxylase 1 [Zea mays]
100381888	1692	66.7934	143.345	1.10171	0.0189378	Down	0.000750067	Zea mays putative O-glycosyl hydrolase family 17 protein (LOC100381888), mRNA	-	-	GO:0016798//hydrolase activity, acting on glycosyl bonds;GO:0043167//ion binding	GO:0044238	gi|242061828|ref|XP_002452203.1|/9.87606e-178/hypothetical protein SORBIDRAFT_04g021700 [Sorghum bicolor]
103631692	1648	24.6169	51.5084	1.06515	0.0301392	Down	0.00136855	PREDICTED: Zea mays nucleolin-like (LOC103631692), mRNA	-	-	-	-	gi|670361935|ref|XP_008650847.1|/1.24632e-138/PREDICTED: nucleolin-like [Zea mays]
103647062	588	1.34219	7.01737	2.38634	0.00679218	Down	0.0002104	PREDICTED: Zea mays E3 ubiquitin-protein ligase ATL31-like (LOC103647062), mRNA	K11982|1|1e-09|60.8|bdi:100833984|E3 ubiquitin-protein ligase RNF115/126 [EC:6.3.2.19]	-	-	-	gi|414588556|tpg|DAA39127.1|/2.34386e-83/TPA: putative RING zinc finger domain superfamily protein [Zea mays]
100502386	1605	1.8916	8.16394	2.10966	0.0200079	Down	0.00081246	Zea mays putative bZIP transcription factor superfamily protein (bZIP46), mRNA	-	-	GO:0005488//binding	-	gi|645165173|gb|AIB04408.1|/0/bZIP transcription factor, partial [Zea mays]
100191179	1396	1587.09	6810.27	2.10133	0.000692105	Down	1.40423e-05	Zea mays LOC100191179 (AY106269), mRNA	K10258|1|0.0|644|zma:100191179|enoyl reductase [EC:1.3.1.-]	GO:0044424;GO:0031224//intrinsic component of membrane	GO:0033765//steroid dehydrogenase activity, acting on the CH-CH group of donors	GO:0044238	gi|413947412|gb|AFW80061.1|/0/synaptic glycoprotein SC2 [Zea mays]
100127513	968	1.56079	6.50036	2.05824	0.0301392	Down	0.00136704	Zea mays ZCN2 protein (ZCN2), mRNA	-	-	GO:0005543//phospholipid binding	GO:0009791//post-embryonic development;GO:0048506	gi|163838712|ref|NP_001106241.1|/1.79932e-95/ZCN2 protein [Zea mays]
542376	2123	8.73522	43.363	2.31155	7.16082e-05	Down	1.11523e-06	Zea mays pyruvate decarboxylase1 (pdc1), mRNA	K01568|1|0.0|1164|zma:542376|pyruvate decarboxylase [EC:4.1.1.1]	GO:0043231//intracellular membrane-bounded organelle	GO:0046872//metal ion binding;GO:0016831//carboxy-lyase activity;GO:0019842//vitamin binding	GO:0050896//response to stimulus	gi|162462437|ref|NP_001105422.1|/0/pyruvate decarboxylase 1 [Zea mays]
103640855	3655	217.28	468.302	1.10788	0.00438057	Down	0.000124047	PREDICTED: Zea mays LRR receptor-like serine/threonine-protein kinase GSO2 (LOC103640855), mRNA	K00924|1|1e-92|340|ath:AT1G28440|[EC:2.7.1.-];K08286|3|4e-92|338|ath:AT4G28490|protein-serine/threonine kinase [EC:2.7.11.-]	-	GO:0016301//kinase activity;GO:0000166//nucleotide binding	GO:0008152//metabolic process	gi|413916328|gb|AFW56260.1|/0/putative leucine-rich repeat receptor-like protein kinase family protein [Zea mays]
100282962	1683	89.1729	266.195	1.57781	1.32853e-08	Down	1.02504e-10	Zea mays protein binding protein (LOC100282962), mRNA	-	GO:0016020//membrane	-	-	gi|226501276|ref|NP_001149339.1|/0/protein binding protein [Zea mays]
100384311	976	11.1304	39.1172	1.8133	0.00188221	Down	4.51809e-05	Zea mays uncharacterized LOC100384311 (LOC100384311), mRNA	-	-	GO:0003824//catalytic activity	-	gi|414587342|tpg|DAA37913.1|/2.40895e-63/TPA: putative O-glycosyl hydrolase family 17 protein [Zea mays]
103650708	1406	1.17502	5.08027	2.11222	0.0244916	Down	0.00104492	PREDICTED: Zea mays uncharacterized LOC103650708 (LOC103650708), ncRNA	-	-	-	-	gi|414878618|tpg|DAA55749.1|/2.10108e-65/TPA: hypothetical protein ZEAMMB73_827465 [Zea mays]
100383632	2965	216.621	857.687	1.98528	3.98051e-11	Down	2.22947e-13	PREDICTED: Zea mays hypothetical protein (LOC100383632), transcript variant X1, mRNA	-	-	-	-	gi|293332429|ref|NP_001169751.1|/0/hypothetical protein [Zea mays]
103635831	1249	8.18895	31.843	1.95923	0.00133031	Down	3.01083e-05	PREDICTED: Zea mays 5-pentadecatrienyl resorcinol O-methyltransferase-like (LOC103635831), mRNA	K16040|1|2e-70|265|vvi:100233030|trans-resveratrol di-O-methyltransferase [EC:2.1.1.240];K13230|2|1e-61|235|zma:100147731|2,4,7-trihydroxy-1,4-benzoxazin-3-one-glucoside 7-O-methyltransferase [EC:2.1.1.241];K05279|3|1e-23|109|rcu:RCOM_0596300|flavonol 3-O-methyltransferase [EC:2.1.1.76];K13066|4|1e-23|109|pop:POPTR_824484|caffeic acid 3-O-methyltransferase [EC:2.1.1.68]	-	GO:0005515//protein binding;GO:0008168//methyltransferase activity	GO:0006730//one-carbon metabolic process	gi|670363727|ref|XP_008656430.1|/0/PREDICTED: 5-pentadecatrienyl resorcinol O-methyltransferase-like [Zea mays]
100382699	2603	31.2887	88.7727	1.50447	0.00284187	Down	7.38201e-05	PREDICTED: Zea mays hypothetical protein (LOC100382699), transcript variant X2, mRNA	-	-	-	-	gi|293335679|ref|NP_001168894.1|/0/hypothetical protein [Zea mays]
103654812	2816	274.462	827.127	1.5915	4.41154e-23	Down	7.81606e-26	PREDICTED: Zea mays uncharacterized LOC103654812 (LOC103654812), ncRNA	K01760|1|1e-07|54.3|zma:100281708|cystathionine beta-lyase [EC:4.4.1.8]	-	GO:0048037//cofactor binding;GO:0016846//carbon-sulfur lyase activity	GO:0071265	gi|413926147|gb|AFW66079.1|/3.89403e-24/hypothetical protein ZEAMMB73_894380 [Zea mays]
100283366	1990	413.101	4265.18	3.36804	1.09332e-05	Down	1.45592e-07	Zea mays protein HOTHEAD (LOC100283366), mRNA	K15403|1|4e-148|523|vvi:100246317|fatty acid omega-hydroxy dehydrogenase [EC:1.1.-.-]	GO:0031410//cytoplasmic vesicle	GO:0016491//oxidoreductase activity;GO:0050662//coenzyme binding	GO:0044281//small molecule metabolic process	gi|226492884|ref|NP_001149739.1|/0/protein HOTHEAD precursor [Zea mays]
103638195	3456	56.818	137.636	1.27644	0.0187379	Down	0.000739905	PREDICTED: Zea mays lysosomal alpha-mannosidase-like (LOC103638195), mRNA	K01191|1|0.0|1654|osa:4348080|alpha-mannosidase [EC:3.2.1.24];K12311|3|0.0|1236|vvi:100244533|lysosomal alpha-mannosidase [EC:3.2.1.24]	GO:0031410//cytoplasmic vesicle	GO:0046914//transition metal ion binding;GO:0015923//mannosidase activity	GO:0019318//hexose metabolic process	gi|670364625|ref|XP_008659412.1|/0/PREDICTED: lysosomal alpha-mannosidase-like [Zea mays]
100278599	1533	14.4673	39.843	1.46153	0.0294545	Down	0.00131673	PREDICTED: Zea mays uncharacterized LOC100278599 (LOC100278599), transcript variant X1, mRNA	-	-	-	-	gi|670413040|ref|XP_008647701.1|/0/PREDICTED: uncharacterized protein LOC100278599 isoform X1 [Zea mays]
100193190	1851	130.005	341.515	1.39339	1.93328e-11	Down	1.011e-13	PREDICTED: Zea mays LOC100193190 (cl17080_1), transcript variant X1, mRNA	K01465|1|0.0|815|zma:100193190|dihydroorotase [EC:3.5.2.3]	-	GO:0046914//transition metal ion binding;GO:0016812//hydrolase activity, acting on carbon-nitrogen (but not peptide) bonds, in cyclic amides;GO:0046914//transition metal ion binding;GO:0016812//hydrolase activity, acting on carbon-nitrogen (but not peptide) bonds, in cyclic amides	GO:0006220//pyrimidine nucleotide metabolic process;GO:0006206//pyrimidine nucleobase metabolic process;GO:0006220//pyrimidine nucleotide metabolic process;GO:0006206//pyrimidine nucleobase metabolic process	gi|195651319|gb|ACG45127.1|/0/dihydroorotase [Zea mays]
100275899	1776	4.95927	20.2134	2.02712	0.0105965	Down	0.000357535	PREDICTED: Zea mays uncharacterized LOC100275899 (LOC100275899), transcript variant X11, misc_RNA	K07232|1|4e-17|88.2|osa:4335982|cation transport protein ChaC;K10999|3|7e-07|54.3|bdi:100833611|cellulose synthase A [EC:2.4.1.12]	-	-	-	gi|414870463|tpg|DAA49020.1|/4.91855e-63/TPA: putative chaC-like domain family protein [Zea mays]
100279722	1212	89.2525	553.477	2.63256	9.06475e-19	Down	2.40905e-21	Zea mays MYB transcription factor (MYB64), mRNA	K09422|1|2e-130|463|zma:100279722|myb proto-oncogene protein, plant	GO:0043231//intracellular membrane-bounded organelle	GO:0003676//nucleic acid binding	-	gi|226531173|ref|NP_001146153.1|/5.94315e-129/uncharacterized protein LOC100279722 [Zea mays]
103641542	1297	1.92764	10.3331	2.42236	0.00572428	Down	0.000170729	PREDICTED: Zea mays uncharacterized LOC103641542 (LOC103641542), mRNA	K14495|1|4e-22|104|zma:100283034|F-box protein GID2	GO:0043231//intracellular membrane-bounded organelle;GO:0031461//cullin-RING ubiquitin ligase complex	-	GO:0043161//proteasome-mediated ubiquitin-dependent protein catabolic process;GO:0043623//cellular protein complex assembly;GO:0010476//gibberellin mediated signaling pathway	gi|670445676|ref|XP_008663108.1|/8.86918e-110/PREDICTED: uncharacterized protein LOC103641542 [Zea mays]
100284209	747	4.43995	135.271	4.92917	3.25731e-18	Down	8.7497e-21	Zea mays erg28 like protein (LOC100284209), mRNA	-	GO:0043231//intracellular membrane-bounded organelle;GO:0031224//intrinsic component of membrane	-	-	gi|226494454|ref|NP_001150576.1|/2.84481e-70/erg28 like protein [Zea mays]
103653182	842	6.0643	173.337	4.83709	5.56978e-30	Down	6.36655e-33	PREDICTED: Zea mays cyclin-dependent protein kinase inhibitor SMR1-like (LOC103653182), mRNA	-	-	-	-	gi|670396077|ref|XP_008678366.1|/1.11961e-31/PREDICTED: cyclin-dependent protein kinase inhibitor SMR1-like [Zea mays]
100279972	1477	77.2779	3084.87	5.31901	3.97964e-29	Down	4.77639e-32	Zea mays hypothetical protein (LOC100279972), mRNA	K01674|1|1e-50|85.5|sbi:SORBI_07g022880|carbonic anhydrase [EC:4.2.1.1]	-	GO:0046914//transition metal ion binding;GO:0016836//hydro-lyase activity	GO:0044237//cellular metabolic process	gi|226497934|ref|NP_001146392.1|/2.93306e-160/hypothetical protein precursor [Zea mays]
103628553	1602	33.1845	135.598	2.03075	2.65125e-05	Down	3.76541e-07	PREDICTED: Zea mays probable LRR receptor-like serine/threonine-protein kinase At1g53430 (LOC103628553), partial mRNA	K13416|1|2e-64|245|ath:AT4G33430|brassinosteroid insensitive 1-associated receptor kinase 1 [EC:2.7.10.1 2.7.11.1];K13418|4|3e-63|241|rcu:RCOM_0186340|somatic embryogenesis receptor kinase 1 [EC:2.7.10.1 2.7.11.1]	-	GO:0004672//protein kinase activity;GO:0032559	GO:0006464//cellular protein modification process	gi|670411641|ref|XP_008646952.1|/0/PREDICTED: probable LRR receptor-like serine/threonine-protein kinase At1g53430, partial [Zea mays]
103654037	1790	1.9213	27.5789	3.84341	4.23955e-09	Down	3.07723e-11	PREDICTED: Zea mays protein FAM32A-like (LOC103654037), transcript variant X2, mRNA	K13120|1|9e-25|113|zma:100277996|protein FAM32A	-	-	-	gi|670397980|ref|XP_008679070.1|/9.0021e-45/PREDICTED: protein FAM32A-like isoform X3 [Zea mays]
103640897	1631	7.4567	24.0765	1.69102	0.0313893	Down	0.00144236	PREDICTED: Zea mays dnaJ homolog subfamily C member 21-like (LOC103640897), mRNA	K09506|1|0.0|711|zma:100277078|DnaJ homolog subfamily A member 5	-	GO:0046872//metal ion binding;GO:0005515//protein binding	-	gi|670444299|ref|XP_008662568.1|/0/PREDICTED: dnaJ homolog subfamily C member 21-like [Zea mays]
103640717	651	1.35217	7.6824	2.50628	0.00355209	Down	9.59229e-05	PREDICTED: Zea mays tobamovirus multiplication protein 3-like (LOC103640717), mRNA	-	-	-	-	gi|223975567|gb|ACN31971.1|/1.22976e-49/unknown [Zea mays]
