# Supplementary material for: Comparative transcriptome analysis of isonuclear-alloplasmic lines unmask key transcription factor genes and metabolic pathways involved in sterility of maize CMS-C
Source: PeerJ. 2017 May 30;5:e3408. doi: 10.7717/peerj.3408 (PMC5452966; doi:10.7717/peerj.3408)
Supplement: Supplemental Information 1 — Identified DEGs between different comparisons. DESeq2 package (version 1.14.1) was applied to detect DEGs between each chosen sample pairs. The results of all statistical tests were corrected for multiple testing using the Benjamini-Hochberg False Discovery Rate (FDR ≤ 0.001) and |Log2FC| ≥ 1 (FC = fold change). [file peerj-05-3408-s007.zip › The DEGS between different comparisons/MS-C vs PS-C.DEseq2.GeneDiffExpFilter.xlsx]

## Sheet: MS-C vs PS-C.DEseq2_Method.Gene
GeneID	Length	MS-C-Expression	PS-C-Expression	log2FoldChange(CM/CU)	Padj	Up/Down-Regulation	Pvalue	Description	KEGG Orthology	GO Component	GO Function	GO Process	Blast nr
103647110	2184	119.08	56.6127	-1.07273	0.000238309	Up	1.61634e-05	PREDICTED: Zea mays regulatory protein NPR5-like (LOC103647110), mRNA	K14508|1|1e-28|126|osa:4327315|regulatory protein NPR1	-	-	-	gi|645168782|gb|AIB05916.1|/0/TRAF transcription factor, partial [Zea mays]
100279368	1372	105.492	27.0284	-1.96458	1.38181e-10	Up	2.48249e-12	Zea mays uncharacterized LOC100279368 (LOC100279368), mRNA	-	-	-	-	gi|226501974|ref|NP_001145857.1|/1.14585e-54/uncharacterized protein LOC100279368 [Zea mays]
100282316	1101	730.428	274.103	-1.41403	3.97159e-14	Up	4.11399e-16	PREDICTED: Zea mays caleosin related protein (LOC100282316), transcript variant X2, mRNA	-	GO:0043231//intracellular membrane-bounded organelle;GO:0043231//intracellular membrane-bounded organelle;GO:0043231//intracellular membrane-bounded organelle	GO:0046872//metal ion binding;GO:0046872//metal ion binding;GO:0046872//metal ion binding	-	gi|413938741|gb|AFW73292.1|/1.33265e-103/caleosin protein [Zea mays]
103632803	1832	40.1208	17.7373	-1.17756	0.0357417	Up	0.00568746	PREDICTED: Zea mays sugar transport protein 13 (LOC103632803), transcript variant X2, mRNA	K08150|1|2e-35|148|vvi:100268023|MFS transporter, SP family, solute carrier family 2 (myo-inositol transporter), member 13;K08145|2|1e-33|143|vvi:100266019|MFS transporter, SP family, solute carrier family 2 (facilitated glucose transporter), member 8	GO:0031224//intrinsic component of membrane;GO:0031224//intrinsic component of membrane	GO:0005356;GO:0022857//transmembrane transporter activity	GO:0006810//transport;GO:0006810//transport	gi|670362595|ref|XP_008652769.1|/0/PREDICTED: sugar transport protein 13 isoform X2 [Zea mays]
103638555	1929	15.5656	1.31283	-3.56761	6.26303e-05	Up	3.54487e-06	PREDICTED: Zea mays uncharacterized LOC103638555 (LOC103638555), transcript variant X2, mRNA	-	-	-	-	gi|670438315|ref|XP_008659657.1|/7.28999e-67/PREDICTED: uncharacterized protein LOC103638555 isoform X2 [Zea mays]
103631517	3975	10.4746	1.37116	-2.93343	0.00319302	Up	0.000313391	PREDICTED: Zea mays uncharacterized LOC103631517 (LOC103631517), mRNA	K12619|1|2e-62|240|vvi:100260845|5'-3' exoribonuclease 2 [EC:3.1.13.-];K13148|2|1e-53|211|vvi:100261060|integrator complex subunit 11 [EC:3.1.27.-];K14327|3|1e-44|181|vvi:100258101|regulator of nonsense transcripts 2;K13217|4|2e-40|166|vvi:100243465|pre-mRNA-processing factor 39;K01855|5|3e-28|126|vvi:100244254|tRNA pseudouridine38/39 synthase [EC:5.4.99.45]	-	-	-	gi|670419682|ref|XP_008650633.1|/0/PREDICTED: uncharacterized protein LOC103631517 [Zea mays]
100272619	1419	23.1902	7.84231	-1.56417	0.0424458	Up	0.00704333	Zea mays hypothetical protein (LOC100272619), mRNA	K03013|1|2e-22|96.3|vvi:100258335|DNA-directed RNA polymerases I, II, and III subunit RPABC1	-	GO:0032559	GO:0012501//programmed cell death	gi|414878188|tpg|DAA55319.1|/0/TPA: hypothetical protein ZEAMMB73_083476 [Zea mays]
103638174	3901	384.771	180.192	-1.09447	1.55124e-10	Up	2.82048e-12	PREDICTED: Zea mays lysosomal alpha-mannosidase-like (LOC103638174), transcript variant X4, mRNA	K01191|1|0.0|1474|osa:4348080|alpha-mannosidase [EC:3.2.1.24];K12311|4|0.0|1108|vvi:100244533|lysosomal alpha-mannosidase [EC:3.2.1.24]	GO:0031410//cytoplasmic vesicle;GO:0031410//cytoplasmic vesicle;GO:0031410//cytoplasmic vesicle;GO:0031410//cytoplasmic vesicle	GO:0046914//transition metal ion binding;GO:0015923//mannosidase activity;GO:0046914//transition metal ion binding;GO:0015923//mannosidase activity;GO:0046914//transition metal ion binding;GO:0015923//mannosidase activity;GO:0046914//transition metal ion binding;GO:0015923//mannosidase activity	GO:0019318//hexose metabolic process;GO:0019318//hexose metabolic process;GO:0019318//hexose metabolic process;GO:0019318//hexose metabolic process	gi|670364617|ref|XP_008659379.1|/0/PREDICTED: lysosomal alpha-mannosidase-like isoform X1 [Zea mays]
100283188	1396	39.5957	13.1437	-1.59097	0.00133999	Up	0.000115376	Zea mays protein kinase APK1A (LOC100283188), mRNA	K04733|1|2e-42|172|smo:SELMODRAFT_159261|interleukin-1 receptor-associated kinase 4 [EC:2.7.11.1];K00924|2|4e-42|170|osa:4333525|[EC:2.7.1.-]	-	GO:0004672//protein kinase activity;GO:0032559	GO:0006464//cellular protein modification process	gi|226505400|ref|NP_001149562.1|/0/protein kinase APK1A [Zea mays]
100274731	4632	407.991	199.118	-1.03492	1.19395e-05	Up	5.65082e-07	PREDICTED: Zea mays putative disease resistance protein RGA3 (LOC100274731), transcript variant X4, mRNA	K03013|1|2e-99|362|vvi:100258335|DNA-directed RNA polymerases I, II, and III subunit RPABC1;K13457|2|3e-51|202|sbi:SORBI_10g028720|disease resistance protein RPM1	-	GO:0032559;GO:0032559;GO:0032559	GO:0012501//programmed cell death;GO:0006950//response to stress;GO:0012501//programmed cell death;GO:0006950//response to stress;GO:0012501//programmed cell death;GO:0006950//response to stress	gi|670443927|ref|XP_008662406.1|/0/PREDICTED: putative disease resistance protein RGA3 isoform X2 [Zea mays]
101202702	1863	43.795	16.9728	-1.36754	0.00307328	Up	0.000300055	PREDICTED: Zea mays hypothetical protein (LOC101202702), transcript variant X1, mRNA	-	-	-	-	gi|525343311|ref|NP_001266333.1|/0/hypothetical protein [Zea mays]
103625885	5369	317.037	122.512	-1.37172	4.98645e-14	Up	5.25085e-16	PREDICTED: Zea mays myosin-12 (LOC103625885), mRNA	K10357|1|0.0|1334|aly:ARALYDRAFT_887631|myosin V;K03165|3|0.0|1060|ota:Ot06g03550|DNA topoisomerase III [EC:5.99.1.2]	GO:0015629//actin cytoskeleton	GO:0008092//cytoskeletal protein binding;GO:0017111//nucleoside-triphosphatase activity;GO:0032559	-	gi|670405745|ref|XP_008644506.1|/0/PREDICTED: LOW QUALITY PROTEIN: myosin-12 [Zea mays]
103629944	2304	14.1943	1.56131	-3.18448	0.000258259	Up	1.77434e-05	PREDICTED: Zea mays protein ALTERED XYLOGLUCAN 4-like (LOC103629944), transcript variant X2, mRNA	-	-	-	-	gi|670416708|ref|XP_008649266.1|/0/PREDICTED: protein ALTERED XYLOGLUCAN 4-like [Zea mays]
103641890	1424	121.806	52.1846	-1.22289	1.43271e-05	Up	6.90385e-07	PREDICTED: Zea mays probable receptor-like protein kinase At4g10390 (LOC103641890), misc_RNA	K00924|1|1e-43|165|osa:4333525|[EC:2.7.1.-]	-	GO:0004672//protein kinase activity;GO:0032559	GO:0006464//cellular protein modification process	gi|195616944|gb|ACG30302.1|/0/leucine-rich repeat receptor protein kinase EXS precursor [Zea mays]
103648213	711	337.258	103.006	-1.71112	1.81711e-13	Up	2.08505e-15	PREDICTED: Zea mays ergosterol biosynthetic protein 28-like (LOC103648213), mRNA	-	GO:0031224//intrinsic component of membrane	-	-	gi|414591856|tpg|DAA42427.1|/4.56114e-83/TPA: erg28 like protein [Zea mays]
100283550	888	330.065	107.49	-1.61855	1.06551e-09	Up	2.26635e-11	Zea mays LOC100283550 (pco137705), mRNA	-	GO:0031410//cytoplasmic vesicle	-	-	gi|226495181|ref|NP_001149922.1|/5.60063e-85/LOC100283550 precursor [Zea mays]
100382509	1341	42.8001	19.9029	-1.10463	0.0269854	Up	0.00402923	Zea mays uncharacterized LOC100382509 (LOC100382509), mRNA	K15032|1|7e-26|116|ppp:PHYPADRAFT_22863|mTERF domain-containing protein, mitochondrial;K15031|5|2e-21|101|aly:ARALYDRAFT_481036|transcription termination factor, mitochondrial	GO:0043231//intracellular membrane-bounded organelle	-	-	gi|293334265|ref|NP_001168717.1|/6.58271e-156/uncharacterized protein LOC100382509 [Zea mays]
103627859	1598	105.343	41.6929	-1.33722	4.95922e-06	Up	2.15273e-07	PREDICTED: Zea mays alpha/beta hydrolase domain-containing protein 17C-like (LOC103627859), mRNA	K06889|1|2e-10|65.5|cme:CMQ233C|	-	GO:0070011//peptidase activity, acting on L-amino acid peptides	GO:0019538//protein metabolic process	gi|670410529|ref|XP_008646393.1|/1.00716e-161/PREDICTED: alpha/beta hydrolase domain-containing protein 17C-like [Zea mays]
100279820	1843	154.066	48.7953	-1.65873	1.56283e-06	Up	6.1311e-08	Zea mays uncharacterized LOC100279820 (LOC100279820), mRNA	K00855|1|0.0|800|zma:100279820|phosphoribulokinase [EC:2.7.1.19]	GO:0009536//plastid	GO:0016301//kinase activity;GO:0032559	GO:0015977//carbon fixation;GO:0006796//phosphate-containing compound metabolic process;GO:0044238	gi|413923574|gb|AFW63506.1|/0/phosphoribulokinase [Zea mays]
100285069	2095	123.443	43.4002	-1.50807	0.00137884	Up	0.000119392	Zea mays endoglucanase 1 (LOC100285069), mRNA	K01179|1|2e-107|388|vvi:100260645|endoglucanase [EC:3.2.1.4]	GO:0031410//cytoplasmic vesicle	GO:0016798//hydrolase activity, acting on glycosyl bonds	GO:0044238	gi|226508548|ref|NP_001151436.1|/0/endoglucanase 1 precursor [Zea mays]
100192880	1616	77.2837	7.37436	-3.38957	8.13804e-09	Up	2.0539e-10	PREDICTED: Zea mays hypothetical protein (LOC100192880), transcript variant X1, mRNA	-	-	-	-	gi|670402390|ref|XP_008681072.1|/1.06741e-112/PREDICTED: hypothetical protein isoform X1 [Zea mays]
100273463	1856	62.1432	1.76208	-5.14025	3.21631e-11	Up	5.28274e-13	Zea mays putative cytochrome P450 superfamily protein (LOC100273463), mRNA	K15401|1|0.0|1076|zma:100273463|cytochrome P450, family 86, subfamily A, polypeptide 1 (fatty acid omega-hydroxylase) [EC:1.14.-.-]	-	GO:0016712//oxidoreductase activity, acting on paired donors, with incorporation or reduction of molecular oxygen, reduced flavin or flavoprotein as one donor, and incorporation of one atom of oxygen;GO:0005506//iron ion binding	GO:0008152//metabolic process	gi|226494618|ref|NP_001141372.1|/0/uncharacterized protein LOC100273463 [Zea mays]
100501080	1397	32.5096	3.64221	-3.15798	1.82009e-06	Up	7.26015e-08	Zea mays uncharacterized LOC100501080 (LOC100501080), mRNA	K09753|1|2e-166|583|zma:542735|cinnamoyl-CoA reductase [EC:1.2.1.44]	-	GO:0016620//oxidoreductase activity, acting on the aldehyde or oxo group of donors, NAD or NADP as acceptor;GO:0048037//cofactor binding	GO:0008152//metabolic process	gi|414884579|tpg|DAA60593.1|/7.872e-168/TPA: cinnamoyl-CoA reductase isoform 1 [Zea mays]
103634585	1990	20.931	3.06998	-2.76934	0.00177087	Up	0.000158151	PREDICTED: Zea mays uncharacterized LOC103634585 (LOC103634585), mRNA	-	-	-	-	gi|670390595|ref|XP_008675616.1|/0/PREDICTED: uncharacterized protein LOC103651685 [Zea mays]
100283414	901	28.0181	11.6643	-1.26426	0.028796	Up	0.00437103	Zea mays blue copper protein (LOC100283414), mRNA	-	GO:0031410//cytoplasmic vesicle	GO:0046914//transition metal ion binding	-	gi|226509294|ref|NP_001149787.1|/3.71261e-68/blue copper protein precursor [Zea mays]
100276306	955	300.653	142.425	-1.0779	0.000659891	Up	5.1474e-05	Zea mays hypothetical protein (LOC100276306), mRNA	-	GO:0031410//cytoplasmic vesicle	-	-	gi|226530560|ref|NP_001143600.1|/1.67602e-37/hypothetical protein precursor [Zea mays]
103649576	2350	40.4292	7.74415	-2.38422	5.08734e-06	Up	2.21562e-07	PREDICTED: Zea mays transcription factor bHLH106-like (LOC103649576), transcript variant X2, mRNA	-	GO:0043231//intracellular membrane-bounded organelle;GO:0043231//intracellular membrane-bounded organelle	-	-	gi|670385375|ref|XP_008673530.1|/5.69011e-82/PREDICTED: uncharacterized protein LOC103649576 isoform X1 [Zea mays]
100240695	905	278.254	125.25	-1.15159	0.000486862	Up	3.63193e-05	PREDICTED: Zea mays LOC100240695 (IDP1471), transcript variant X5, mRNA	K08341|1|8e-63|238|zma:100240695|GABA(A) receptor-associated protein (autophagy-related protein 8)	-	GO:0004871//signal transducer activity;GO:0004871//signal transducer activity;GO:0004871//signal transducer activity;GO:0004871//signal transducer activity;GO:0004871//signal transducer activity;GO:0004871//signal transducer activity	-	gi|221137193|ref|NP_001137493.1|/2.13036e-61/LOC100240695 [Zea mays]
100384061	1503	98.8239	16.1245	-2.6156	6.06592e-10	Up	1.23238e-11	Zea mays uncharacterized LOC100384061 (LOC100384061), mRNA	-	-	-	-	gi|293332785|ref|NP_001170134.1|/0/uncharacterized protein LOC100384061 [Zea mays]
103653300	1711	47.2365	22.3653	-1.07864	0.0267717	Up	0.00398659	PREDICTED: Zea mays uncharacterized LOC103653300 (LOC103653300), mRNA	-	-	GO:0003824//catalytic activity	-	gi|670396345|ref|XP_008678460.1|/0/PREDICTED: uncharacterized protein LOC103653300 [Zea mays]
103641133	1333	62.577	1.40363	-5.4784	1.40814e-14	Up	1.3861e-16	PREDICTED: Zea mays uncharacterized LOC103641133 (LOC103641133), mRNA	K11492|1|1e-06|53.1|mtr:MTR_5g015600|condensin-2 complex subunit G2	-	-	-	gi|670444766|ref|XP_008662726.1|/0/PREDICTED: uncharacterized protein LOC103641133 [Zea mays]
103644036	1892	23.2885	6.43848	-1.85482	0.0246396	Up	0.00359215	PREDICTED: Zea mays isoflavone 2'-hydroxylase-like (LOC103644036), mRNA	K00517|1|0.0|679|osa:4334183|[EC:1.14.-.-]	-	GO:0016491//oxidoreductase activity;GO:0005506//iron ion binding	GO:0008152//metabolic process	gi|670368419|ref|XP_008665450.1|/0/PREDICTED: isoflavone 2'-hydroxylase-like [Zea mays]
100273114	1682	130.724	55.9733	-1.22372	2.26727e-05	Up	1.14898e-06	Zea mays putative calmodulin-binding family protein (LOC100273114), mRNA	-	-	-	-	gi|226504116|ref|NP_001141035.1|/0/putative calmodulin-binding family protein [Zea mays]
103647909	1753	4.2859	0.75343	-2.50805	0.023488	Up	0.00339345	PREDICTED: Zea mays sugar transport protein 1-like (LOC103647909), mRNA	K08150|1|2e-49|195|vvi:100268023|MFS transporter, SP family, solute carrier family 2 (myo-inositol transporter), member 13	GO:0031224//intrinsic component of membrane	GO:0005402//cation:sugar symporter activity	GO:0071702	gi|670379599|ref|XP_008670623.1|/0/PREDICTED: sugar transport protein 1-like [Zea mays]
103630871	3597	19.5331	4.05893	-2.26675	0.00588409	Up	0.000642171	PREDICTED: Zea mays uncharacterized LOC103630871 (LOC103630871), mRNA	K05356|1|1e-24|114|sbi:SORBI_0011s005450|all-trans-nonaprenyl-diphosphate synthase [EC:2.5.1.84 2.5.1.85];K12619|2|3e-24|113|osa:4349826|5'-3' exoribonuclease 2 [EC:3.1.13.-];K10760|3|4e-22|105|vvi:100247527|adenylate isopentenyltransferase (cytokinin synthase);K04728|4|3e-09|63.2|gmx:100788458|ataxia telangiectasia mutated family protein [EC:2.7.11.1]	-	-	-	gi|670418794|ref|XP_008650136.1|/0/PREDICTED: uncharacterized protein LOC103630871 [Zea mays]
100193833	725	2754.21	560.84	-2.29598	3.36175e-28	Up	9.13859e-31	Zea mays light harvesting complex mesophyll7 (lhcb7), mRNA	K08912|1|3e-49|192|zma:542381|light-harvesting complex II chlorophyll a/b binding protein 1	GO:0009521;GO:0031224//intrinsic component of membrane;GO:0009534//chloroplast thylakoid	GO:0046906//tetrapyrrole binding;GO:0043169//cation binding	GO:0006464//cellular protein modification process;GO:0006091//generation of precursor metabolites and energy	gi|212721622|ref|NP_001132387.1|/4.4528e-89/light harvesting complex mesophyll7 [Zea mays]
100192089	1424	329.69	30.9678	-3.41227	2.80097e-05	Up	1.44268e-06	PREDICTED: Zea mays uncharacterized LOC100192089 (LOC100192089), transcript variant X6, mRNA	K10144|1|2e-139|322|sbi:SORBI_01g047160|RING finger and CHY zinc finger domain-containing protein 1 [EC:6.3.2.19]	-	GO:0046914//transition metal ion binding;GO:0046914//transition metal ion binding;GO:0046914//transition metal ion binding;GO:0046914//transition metal ion binding;GO:0046914//transition metal ion binding;GO:0046914//transition metal ion binding;GO:0046914//transition metal ion binding	-	gi|414864792|tpg|DAA43349.1|/0/TPA: putative RING zinc finger domain superfamily protein [Zea mays]
100285026	1558	16.4503	5.24058	-1.65031	0.0315409	Up	0.00488181	Zea mays nodulin-like protein (LOC100285026), mRNA	-	GO:0044464	-	-	gi|226502452|ref|NP_001151393.1|/1.00084e-174/nodulin-like protein [Zea mays]
100381693	2987	271.16	126.239	-1.10298	3.62105e-06	Up	1.52937e-07	PREDICTED: Zea mays uncharacterized LOC100381693 (LOC100381693), transcript variant X7, mRNA	K08857|1|0.0|1531|sbi:SORBI_03g040800|NIMA (never in mitosis gene a)-related kinase [EC:2.7.11.1]	-	GO:0004672//protein kinase activity;GO:0032559;GO:0004672//protein kinase activity;GO:0032559;GO:0004672//protein kinase activity;GO:0032559;GO:0004672//protein kinase activity;GO:0032559;GO:0004672//protein kinase activity;GO:0032559;GO:0004672//protein kinase activity;GO:0032559;GO:0004672//protein kinase activity;GO:0032559;GO:0004672//protein kinase activity;GO:0032559	GO:0006464//cellular protein modification process;GO:0006464//cellular protein modification process;GO:0006464//cellular protein modification process;GO:0006464//cellular protein modification process;GO:0006464//cellular protein modification process;GO:0006464//cellular protein modification process;GO:0006464//cellular protein modification process;GO:0006464//cellular protein modification process	gi|670384488|ref|XP_008673078.1|/0/PREDICTED: uncharacterized protein LOC100381693 isoform X1 [Zea mays]
103625758	1247	4.27742	0.793367	-2.43068	0.0301155	Up	0.00460776	PREDICTED: Zea mays uncharacterized LOC103625758 (LOC103625758), transcript variant X2, misc_RNA	-	-	GO:0016787//hydrolase activity	-	gi|670405437|ref|XP_008644376.1|/0/PREDICTED: uncharacterized protein LOC103625758 isoform X1 [Zea mays]
100281166	2905	847.043	400.709	-1.07988	2.98292e-05	Up	1.55006e-06	Zea mays LOC100281166 (si687013d08), mRNA	K14515|1|0.0|768|sbi:SORBI_04g006870|EIN3-binding F-box protein	-	-	-	gi|226505408|ref|NP_001147557.1|/0/LOC100281166 [Zea mays]
100384677	2453	48.8984	21.8199	-1.16415	0.00880175	Up	0.00103968	Zea mays uncharacterized LOC100384677 (LOC100384677), mRNA	-	GO:0044464	-	-	gi|293333395|ref|NP_001170629.1|/0/uncharacterized protein LOC100384677 [Zea mays]
100274995	932	35.6427	6.53071	-2.44829	4.27457e-05	Up	2.31788e-06	Zea mays hypothetical protein (LOC100274995), mRNA	-	-	-	-	gi|226530516|ref|NP_001142692.1|/2.16379e-42/hypothetical protein [Zea mays]
100275788	1036	120.369	54.7418	-1.13675	0.00996099	Up	0.00120563	Zea mays LOC100275788 (umc2507), mRNA	-	-	-	-	gi|226496069|ref|NP_001143259.1|/2.83335e-41/uncharacterized protein LOC100275788 [Zea mays]
100283978	1455	198.597	2.17061	-6.5156	1.66415e-30	Up	3.61905e-33	Zea mays lichenase-2 (LOC100283978), mRNA	-	GO:0031410//cytoplasmic vesicle	GO:0004553//hydrolase activity, hydrolyzing O-glycosyl compounds;GO:0043167//ion binding	GO:0044238	gi|226533548|ref|NP_001150348.1|/0/lichenase-2 precursor [Zea mays]
103632988	1657	133.46	27.118	-2.29909	3.13077e-13	Up	3.71783e-15	PREDICTED: Zea mays uncharacterized LOC103632988 (LOC103632988), mRNA	-	GO:0031224//intrinsic component of membrane	-	-	gi|670424397|ref|XP_008652911.1|/7.54636e-176/PREDICTED: uncharacterized protein LOC103632988 [Zea mays]
100304142	868	107.883	32.0323	-1.75187	2.3392e-07	Up	7.8047e-09	PREDICTED: Zea mays dirigent-like protein pDIR3 (LOC100304142), transcript variant X2, mRNA	-	-	-	-	gi|414883337|tpg|DAA59351.1|/2.8044e-110/TPA: dirigent-like protein pDIR3 [Zea mays]
100273835	1636	10.2008	1.86424	-2.45201	0.0111376	Up	0.00138198	Zea mays hypothetical protein (LOC100273835), mRNA	K00924|1|1e-38|159|ath:AT5G22850|[EC:2.7.1.-]	-	GO:0004175//endopeptidase activity	GO:0019538//protein metabolic process	gi|226504334|ref|NP_001141706.1|/0/hypothetical protein precursor [Zea mays]
103636518	1798	183.103	75.5566	-1.27702	3.01022e-08	Up	8.46725e-10	PREDICTED: Zea mays UDP-glucuronic acid decarboxylase 1-like (LOC103636518), mRNA	K01710|1|7e-110|396|cme:CME136C|dTDP-glucose 4,6-dehydratase [EC:4.2.1.46];K12449|2|2e-20|99.0|ath:AT2G27860|UDP-apiose/xylose synthase;K10046|4|9e-20|97.1|ppp:PHYPADRAFT_170239|GDP-D-mannose 3', 5'-epimerase [EC:5.1.3.18 5.1.3.-]	GO:0043231//intracellular membrane-bounded organelle	GO:0048037//cofactor binding	GO:0008152//metabolic process	gi|673921815|ref|NP_001288406.1|/0/UDP-glucuronic acid decarboxylase 1-like [Zea mays]
100382169	1974	293.149	144.913	-1.01645	2.75901e-07	Up	9.3159e-09	PREDICTED: Zea mays hypothetical protein (LOC100382169), transcript variant X2, mRNA	-	GO:0031410//cytoplasmic vesicle;GO:0031410//cytoplasmic vesicle;GO:0031410//cytoplasmic vesicle	-	-	gi|670436364|ref|XP_008658821.1|/2.47225e-168/PREDICTED: hypothetical protein isoform X1 [Zea mays]
100285145	2345	704.563	137.758	-2.35459	0.0286681	Up	0.00434447	Zea mays ABC transporter-like protein (LOC100285145), mRNA	K05681|1|6e-75|280|cme:CMS467C|ATP-binding cassette, subfamily G (WHITE), member 2;K12843|2|3e-51|202|vvi:100248403|U4/U6 small nuclear ribonucleoprotein PRP3;K05658|4|8e-10|64.3|sbi:SORBI_06g030350|ATP-binding cassette, subfamily B (MDR/TAP), member 1	GO:0044464	GO:0017111//nucleoside-triphosphatase activity;GO:0032559	GO:0009207	gi|226503493|ref|NP_001151511.1|/0/ABC transporter-like protein [Zea mays]
100279422	1212	124.605	37.7811	-1.72162	9.72079e-09	Up	2.48117e-10	PREDICTED: Zea mays LOC100279422 (LOC100279422), transcript variant X4, mRNA	-	GO:0031224//intrinsic component of membrane;GO:0031224//intrinsic component of membrane;GO:0031224//intrinsic component of membrane;GO:0031224//intrinsic component of membrane	-	-	gi|670388927|ref|XP_008674897.1|/1.4522e-140/PREDICTED: transmembrane protein 56-B isoform X3 [Zea mays]
100280703	1533	16.3838	3.70762	-2.1437	0.0049891	Up	0.000529076	Zea mays esterase PIR7B (LOC100280703), mRNA	K08233|1|3e-37|154|ath:AT4G37150|polyneuridine-aldehyde esterase [EC:3.1.1.78];K13544|3|9e-36|149|aly:ARALYDRAFT_493208|pheophorbidase [EC:3.1.1.82]	-	-	-	gi|226493396|ref|NP_001147094.1|/0/esterase PIR7B [Zea mays]
100277415	1806	267.175	99.5554	-1.42421	2.90073e-10	Up	5.53634e-12	PREDICTED: Zea mays uncharacterized LOC100277415 (LOC100277415), transcript variant X1, mRNA	K10532|1|1e-123|441|pop:POPTR_898175|heparan-alpha-glucosaminide N-acetyltransferase [EC:2.3.1.78]	-	-	-	gi|670403512|ref|XP_008643383.1|/0/PREDICTED: uncharacterized protein LOC100277415 isoform X1 [Zea mays]
100382397	1835	84.717	6.90615	-3.6167	2.40042e-16	Up	1.91638e-18	Zea mays hypothetical protein (LOC100382397), mRNA	K13496|1|1e-38|159|aly:ARALYDRAFT_902799|UDP-glucosyl transferase 73C [EC:2.4.1.-]	-	GO:0016757//transferase activity, transferring glycosyl groups	-	gi|293334043|ref|NP_001168613.1|/0/hypothetical protein [Zea mays]
103653804	2567	3410.92	956.365	-1.83453	1.89042e-59	Up	7.03222e-63	PREDICTED: Zea mays phenylalanine/tyrosine ammonia-lyase-like (LOC103653804), mRNA	K13064|1|0.0|1278|zma:542258|phenylalanine/tyrosine ammonia-lyase [EC:4.3.1.25]	GO:0044424	GO:0016840	GO:0006558//L-phenylalanine metabolic process	gi|670397377|ref|XP_008678828.1|/0/PREDICTED: LOW QUALITY PROTEIN: phenylalanine/tyrosine ammonia-lyase-like [Zea mays]
103649536	920	118.028	33.481	-1.81772	8.33557e-05	Up	4.90159e-06	PREDICTED: Zea mays uncharacterized LOC103649536 (LOC103649536), mRNA	-	GO:0043231//intracellular membrane-bounded organelle	-	-	gi|670385251|ref|XP_008673475.1|/8.22556e-111/PREDICTED: uncharacterized protein LOC103649536 [Zea mays]
103636433	1631	82.5148	38.4827	-1.10044	0.0387858	Up	0.0063006	PREDICTED: Zea mays putative F-box protein At3g23970 (LOC103636433), mRNA	-	-	-	-	gi|226533387|ref|NP_001150772.1|/0/F-box protein interaction domain containing protein [Zea mays]
542166	1668	567.213	263.357	-1.10687	0.000122708	Up	7.58784e-06	Zea mays LOC542166 (pco063262), mRNA	K01904|1|0.0|974|zma:542166|4-coumarate--CoA ligase [EC:6.2.1.12]	-	GO:0003824//catalytic activity	-	gi|162463359|ref|NP_001105258.1|/0/LOC542166 [Zea mays]
103626147	1997	107.001	20.0564	-2.4155	2.05339e-11	Up	3.27278e-13	PREDICTED: Zea mays peptide-N4-(N-acetyl-beta-glucosaminyl)asparagine amidase A-like (LOC103626147), mRNA	-	GO:0031410//cytoplasmic vesicle	-	-	gi|670406379|ref|XP_008644752.1|/0/PREDICTED: peptide-N4-(N-acetyl-beta-glucosaminyl)asparagine amidase A-like [Zea mays]
100278788	2929	399.108	69.2388	-2.52713	0.0150787	Up	0.00199211	PREDICTED: Zea mays ABC transporter G family member 16 (LOC100278788), mRNA	K12843|1|0.0|781|vvi:100248403|U4/U6 small nuclear ribonucleoprotein PRP3;K05681|2|1e-50|200|cme:CMS467C|ATP-binding cassette, subfamily G (WHITE), member 2;K01990|4|1e-10|67.8|cme:CMR388C|ABC-2 type transport system ATP-binding protein;K05641|5|3e-09|62.8|ota:Ot18g01460|ATP-binding cassette, subfamily A (ABC1), member 1	GO:0043234//protein complex;GO:0044464	GO:0017111//nucleoside-triphosphatase activity;GO:0015405;GO:0032559	GO:0051234//establishment of localization	gi|670388829|ref|XP_008674853.1|/0/PREDICTED: ABC transporter G family member 16 [Zea mays]
100284205	865	127.229	62.7589	-1.01954	0.00576729	Up	0.000626597	Zea mays RING-H2 finger protein ATL1R (LOC100284205), mRNA	K15692|1|3e-13|73.9|smo:SELMODRAFT_66937|E3 ubiquitin-protein ligase RNF13 [EC:6.3.2.19];K05283|2|5e-13|73.2|aly:ARALYDRAFT_354960|phosphatidylinositol glycan, class W [EC:2.3.-.-];K11982|3|1e-11|68.9|bdi:100833984|E3 ubiquitin-protein ligase RNF115/126 [EC:6.3.2.19]	-	GO:0046914//transition metal ion binding	-	gi|226499042|ref|NP_001150572.1|/5.84493e-92/RING-H2 finger protein ATL1R [Zea mays]
100285530	1207	24.2761	1.04634	-4.53612	1.30856e-07	Up	4.13757e-09	Zea mays CBF-like protein (LOC100285530), mRNA	K09286|1|6e-19|93.6|ath:AT5G25810|EREBP-like factor	GO:0043231//intracellular membrane-bounded organelle	GO:0003676//nucleic acid binding;GO:0001071//nucleic acid binding transcription factor activity	GO:0006351//transcription, DNA-templated	gi|226492844|ref|NP_001151893.1|/5.77521e-100/CBF-like protein [Zea mays]
103633552	3738	23.4912	8.31359	-1.49858	0.0377023	Up	0.00608251	PREDICTED: Zea mays uncharacterized LOC103633552 (LOC103633552), mRNA	K15255|1|3e-108|392|sbi:SORBI_01g026970|ATP-dependent DNA helicase PIF1 [EC:3.6.4.12]	GO:0031410//cytoplasmic vesicle	-	-	gi|670425677|ref|XP_008653462.1|/0/PREDICTED: uncharacterized protein LOC103633552 [Zea mays]
103654816	5162	52.1631	22.2525	-1.22906	0.0101273	Up	0.00123016	PREDICTED: Zea mays putative pleiotropic drug resistance protein 7 (LOC103654816), mRNA	K05681|1|5e-43|176|cme:CMS467C|ATP-binding cassette, subfamily G (WHITE), member 2;K12843|5|3e-36|153|vvi:100248403|U4/U6 small nuclear ribonucleoprotein PRP3	GO:0031224//intrinsic component of membrane	GO:0017111//nucleoside-triphosphatase activity;GO:0032559	GO:0009207;GO:0051234//establishment of localization;GO:0006950//response to stress	gi|670399947|ref|XP_008679861.1|/0/PREDICTED: putative pleiotropic drug resistance protein 7 [Zea mays]
100279398	1640	421.871	148.023	-1.51098	2.37197e-10	Up	4.43892e-12	Zea mays uncharacterized LOC100279398 (LOC100279398), mRNA	-	GO:0031410//cytoplasmic vesicle	GO:0016798//hydrolase activity, acting on glycosyl bonds;GO:0043167//ion binding	GO:0044238	gi|226496153|ref|NP_001145882.1|/0/uncharacterized protein LOC100279398 precursor [Zea mays]
100281661	2040	71.0815	30.6067	-1.21562	0.001636	Up	0.000144749	PREDICTED: Zea mays CBL-interacting serine/threonine-protein kinase 15 (LOC100281661), transcript variant X1, mRNA	K00924|1|5e-106|383|osa:4342410|[EC:2.7.1.-];K07198|3|6e-49|194|gmx:100806916|5'-AMP-activated protein kinase, catalytic alpha subunit [EC:2.7.11.11]	-	GO:0004672//protein kinase activity;GO:0032559;GO:0004672//protein kinase activity;GO:0032559	GO:0006464//cellular protein modification process;GO:0023052//signaling;GO:0006464//cellular protein modification process;GO:0023052//signaling	gi|226499662|ref|NP_001148053.1|/0/CBL-interacting serine/threonine-protein kinase 15 [Zea mays]
100383488	1573	47.5604	7.5022	-2.66437	0.0128908	Up	0.00164626	Zea mays uncharacterized LOC100383488 (LOC100383488), mRNA	K00924|1|5e-11|67.8|ath:AT5G22850|[EC:2.7.1.-]	GO:0044464	GO:0004175//endopeptidase activity	GO:0019538//protein metabolic process	gi|414587000|tpg|DAA37571.1|/0/TPA: hypothetical protein ZEAMMB73_036171 [Zea mays]
100382593	2091	49.9598	11.939	-2.06509	3.25606e-06	Up	1.36123e-07	PREDICTED: Zea mays uncharacterized LOC100382593 (LOC100382593), transcript variant X3, mRNA	-	GO:0044464;GO:0044464	-	GO:0015031//protein transport;GO:0015031//protein transport	gi|670413761|ref|XP_008648085.1|/0/PREDICTED: uncharacterized protein LOC100382593 isoform X1 [Zea mays]
100284608	1467	190.883	46.4138	-2.04006	3.97904e-15	Up	3.67765e-17	Zea mays calcium sensing receptor (LOC100284608), mRNA	-	GO:0043231//intracellular membrane-bounded organelle	-	-	gi|226508328|ref|NP_001150975.1|/2.6354e-145/calcium sensing receptor [Zea mays]
100193013	1922	104.7	21.0659	-2.31328	7.84758e-10	Up	1.62803e-11	Zea mays uncharacterized LOC100193013 (LOC100193013), mRNA	-	-	GO:0003676//nucleic acid binding	-	gi|212723060|ref|NP_001131653.1|/0/uncharacterized protein LOC100193013 [Zea mays]
100382663	1063	18.329	2.77263	-2.7248	0.00134314	Up	0.000115762	Zea mays uncharacterized LOC100382663 (LOC100382663), mRNA	K08233|1|5e-58|223|ath:AT2G23610|polyneuridine-aldehyde esterase [EC:3.1.1.78]	-	-	-	gi|293337149|ref|NP_001168858.1|/1.97935e-154/uncharacterized protein LOC100382663 [Zea mays]
103636483	927	21.2419	2.22697	-3.25376	1.85392e-05	Up	9.17224e-07	PREDICTED: Zea mays uncharacterized LOC103636483 (LOC103636483), transcript variant X2, mRNA	K07466|1|9e-06|49.3|zma:100273584|replication factor A1	-	-	-	gi|670433121|ref|XP_008657048.1|/4.81169e-162/PREDICTED: uncharacterized protein LOC103636483 isoform X1 [Zea mays]
100382229	3447	322.013	147.283	-1.12853	1.46394e-05	Up	7.07847e-07	PREDICTED: Zea mays uncharacterized LOC100382229 (LOC100382229), transcript variant X3, mRNA	K04733|1|8e-60|231|smo:SELMODRAFT_159261|interleukin-1 receptor-associated kinase 4 [EC:2.7.11.1];K13430|5|4e-52|205|rcu:RCOM_1078760|serine/threonine-protein kinase PBS1 [EC:2.7.11.1]	-	GO:0004672//protein kinase activity;GO:0032559;GO:0004672//protein kinase activity;GO:0032559;GO:0004672//protein kinase activity;GO:0032559;GO:0004672//protein kinase activity;GO:0032559	GO:0006464//cellular protein modification process;GO:0006464//cellular protein modification process;GO:0006464//cellular protein modification process;GO:0006464//cellular protein modification process	gi|670360848|ref|XP_008643846.1|/0/PREDICTED: uncharacterized protein LOC100382229 isoform X1 [Zea mays]
100281691	1882	24.4389	6.58669	-1.89156	0.011254	Up	0.00139955	Zea mays UDP-glycosyltransferase/ transferase, transferring glycosyl groups (LOC100281691), mRNA	K13496|1|8e-45|180|ath:AT2G36780|UDP-glucosyl transferase 73C [EC:2.4.1.-];K12356|3|1e-42|172|pop:POPTR_563103|coniferyl-alcohol glucosyltransferase [EC:2.4.1.111]	-	GO:0016757//transferase activity, transferring glycosyl groups	-	gi|226495389|ref|NP_001148083.1|/0/UDP-glycosyltransferase/ transferase, transferring glycosyl groups [Zea mays]
542434	1169	3167.49	1475.63	-1.10201	3.54383e-05	Up	1.88006e-06	Zea mays transmembrane protein (inra1(tmp)), mRNA	K09872|1|2e-149|526|osa:4330248|aquaporin PIP	GO:0031224//intrinsic component of membrane	-	GO:0006810//transport	gi|162458279|ref|NP_001105466.1|/1.57002e-163/aquaporin PIP1-1 [Zea mays]
100272515	1273	443.815	83.4692	-2.41064	2.22485e-14	Up	2.24096e-16	PREDICTED: Zea mays uncharacterized LOC100272515 (LOC100272515), transcript variant X1, mRNA	-	GO:0031410//cytoplasmic vesicle;GO:0031410//cytoplasmic vesicle	GO:0005488//binding;GO:0004518//nuclease activity;GO:0005488//binding;GO:0004518//nuclease activity	GO:0006259//DNA metabolic process;GO:0006259//DNA metabolic process	gi|670358718|ref|XP_008666626.1|/2.3942e-167/PREDICTED: uncharacterized protein LOC100272515 isoform X1 [Zea mays]
103633719	917	5.3041	1.07554	-2.30204	0.0364519	Up	0.00582101	PREDICTED: Zea mays uncharacterized LOC103633719 (LOC103633719), ncRNA	-	-	-	-	gi|48374982|gb|AAT42179.1|/3.31496e-39/unknown protein [Zea mays]
100279094	1668	39.0728	13.4754	-1.53584	0.00167951	Up	0.000148838	Zea mays hypothetical protein (LOC100279094), mRNA	-	-	-	-	gi|226492126|ref|NP_001145612.1|/8.72223e-140/uncharacterized protein LOC100279094 [Zea mays]
103651761	995	20.0294	1.35235	-3.88858	3.70831e-05	Up	1.98112e-06	PREDICTED: Zea mays myb-related protein Hv33-like (LOC103651761), mRNA	K09422|1|2e-103|373|sbi:SORBI_03g004600|myb proto-oncogene protein, plant	-	-	-	gi|670390726|ref|XP_008675683.1|/3.52781e-118/PREDICTED: myb-related protein Hv33-like [Zea mays]
732778	2122	61.9524	23.0362	-1.42726	0.000243002	Up	1.65492e-05	PREDICTED: Zea mays beta-glycosidase-like (sfr2), transcript variant X1, mRNA	K05350|1|9e-28|124|rcu:RCOM_0905360|beta-glucosidase [EC:3.2.1.21];K01188|3|6e-27|121|rcu:RCOM_1621030|beta-glucosidase [EC:3.2.1.21]	GO:0031410//cytoplasmic vesicle;GO:0031410//cytoplasmic vesicle	GO:0016798//hydrolase activity, acting on glycosyl bonds;GO:0043167//ion binding;GO:0016798//hydrolase activity, acting on glycosyl bonds;GO:0043167//ion binding	GO:0044238;GO:0044238	gi|670374566|ref|XP_008668665.1|/0/PREDICTED: putative beta-glycosidase isoform X1 [Zea mays]
100279873	1979	8.10231	1.2506	-2.69571	0.00888114	Up	0.00105134	Zea mays putative bZIP transcription factor superfamily protein (bZIP70), mRNA	K14431|1|0.0|719|zma:100279873|transcription factor TGA	-	GO:0003677//DNA binding	GO:0006351//transcription, DNA-templated	gi|645166834|gb|AIB05095.1|/0/bZIP transcription factor, partial [Zea mays]
100281734	1871	16.3861	4.36479	-1.90849	0.0137054	Up	0.00177852	Zea mays ATPase 3 (LOC100281734), mRNA	K08900|1|1e-139|495|vvi:100255946|mitochondrial chaperone BCS1	-	GO:0016462//pyrophosphatase activity;GO:0032559	GO:0009987//cellular process	gi|226500374|ref|NP_001148126.1|/0/ATPase 3 [Zea mays]
103630318	2814	477.829	210.822	-1.18047	5.93837e-14	Up	6.38918e-16	PREDICTED: Zea mays uncharacterized LOC103630318 (LOC103630318), mRNA	-	-	-	-	gi|670417591|ref|XP_008649604.1|/0/PREDICTED: uncharacterized protein LOC103630318 [Zea mays]
100285989	1199	25.1998	7.1567	-1.81605	0.012035	Up	0.00152008	Zea mays ubiquitin-protein ligase/ zinc ion binding protein (LOC100285989), mRNA	-	-	-	-	gi|226532992|ref|NP_001152349.1|/3.80419e-120/ubiquitin-protein ligase/ zinc ion binding protein [Zea mays]
542374	1537	484.518	212.599	-1.18842	2.77851e-09	Up	6.33471e-11	Zea mays malate dehydrogenase6 (mdh6), mRNA	K00051|1|0.0|796|zma:542374|malate dehydrogenase (NADP+) [EC:1.1.1.82]	GO:0009536//plastid	GO:0016615//malate dehydrogenase activity	GO:0043648//dicarboxylic acid metabolic process;GO:0044238	gi|162462055|ref|NP_001105420.1|/0/malate dehydrogenase [NADP], chloroplastic precursor [Zea mays]
541908	1413	163.344	70.2188	-1.21798	0.00159465	Up	0.00014036	PREDICTED: Zea mays expansin-B7 (LOC541908), mRNA	-	-	-	GO:0000003//reproduction	gi|414864247|tpg|DAA42804.1|/4.00542e-143/TPA: beta-expansin 3 [Zea mays]
100282835	1249	52.7505	16.7425	-1.65567	7.88828e-05	Up	4.59568e-06	Zea mays LOC100282835 (cl945_1), mRNA	K06892|1|6e-37|153|ath:AT3G19010|;K05278|2|4e-36|150|osa:4330843|flavonol synthase [EC:1.14.11.23];K00475|4|1e-33|142|sbi:SORBI_06g031790|naringenin 3-dioxygenase [EC:1.14.11.9]	-	GO:0003824//catalytic activity	GO:0008152//metabolic process	gi|226499322|ref|NP_001149213.1|/0/LOC100282835 [Zea mays]
100281434	1970	34.241	5.69434	-2.58812	5.50912e-05	Up	3.06185e-06	Zea mays mitochondrial chaperone BCS1 (LOC100281434), mRNA	K08900|1|0.0|793|sbi:SORBI_09g030330|mitochondrial chaperone BCS1;K13120|5|3e-105|381|vvi:100263357|protein FAM32A	-	GO:0032559;GO:0016462//pyrophosphatase activity	-	gi|226491602|ref|NP_001147824.1|/0/mitochondrial chaperone BCS1 [Zea mays]
100286383	2350	86.8935	39.6451	-1.13211	0.00523862	Up	0.000559434	Zea mays receptor-like protein kinase RK20-1 (LOC100286383), mRNA	K04733|1|2e-58|226|smo:SELMODRAFT_159261|interleukin-1 receptor-associated kinase 4 [EC:2.7.11.1];K13416|3|9e-57|220|ath:AT4G33430|brassinosteroid insensitive 1-associated receptor kinase 1 [EC:2.7.10.1 2.7.11.1];K13417|5|8e-56|217|ath:AT2G13790|somatic embryogenesis receptor kinase 4 [EC:2.7.10.1 2.7.11.1]	GO:0031410//cytoplasmic vesicle	GO:0004871//signal transducer activity;GO:0004672//protein kinase activity;GO:0032559	GO:0006464//cellular protein modification process	gi|226503401|ref|NP_001152742.1|/0/receptor-like protein kinase RK20-1 precursor [Zea mays]
100217070	1528	81.0981	39.1643	-1.05013	0.00236565	Up	0.000221964	Zea mays uncharacterized LOC100217070 (LOC100217070), mRNA	-	GO:0043231//intracellular membrane-bounded organelle	-	-	gi|195650641|gb|ACG44788.1|/0/hypothetical protein [Zea mays]
100282364	811	191.471	15.6352	-3.61425	1.37997e-05	Up	6.62603e-07	Zea mays nitrilase-associated protein (LOC100282364), mRNA	-	-	-	-	gi|226529761|ref|NP_001148748.1|/1.00373e-58/nitrilase-associated protein [Zea mays]
100281517	2018	141.305	35.5149	-1.99232	4.20909e-12	Up	5.92574e-14	Zea mays LOC100281517 (umc2731), mRNA	-	-	GO:0016798//hydrolase activity, acting on glycosyl bonds;GO:0043167//ion binding	GO:0000272//polysaccharide catabolic process	gi|414876455|tpg|DAA53586.1|/0/TPA: putative glycosyl hydrolase family 10 protein [Zea mays]
100275468	1208	31.4298	8.31619	-1.91814	0.000928335	Up	7.54795e-05	Zea mays uncharacterized LOC100275468 (LOC100275468), mRNA	-	-	-	-	gi|226508508|ref|NP_001143005.1|/8.47588e-43/uncharacterized protein LOC100275468 [Zea mays]
103646782	1523	3260.47	1268.22	-1.36228	2.97724e-10	Up	5.6909e-12	PREDICTED: Zea mays natterin-1-like (LOC103646782), mRNA	-	-	-	-	gi|212722702|ref|NP_001132659.1|/0/uncharacterized protein LOC100194135 [Zea mays]
103646464	2068	1877.86	484.614	-1.95418	3.50913e-09	Up	8.20373e-11	PREDICTED: Zea mays 4-coumarate--CoA ligase-like 9 (LOC103646464), mRNA	K01904|1|0.0|942|zma:100283944|4-coumarate--CoA ligase [EC:6.2.1.12]	-	GO:0003824//catalytic activity	-	gi|670376420|ref|XP_008669418.1|/0/PREDICTED: LOW QUALITY PROTEIN: 4-coumarate--CoA ligase-like 9 [Zea mays]
100281572	2842	2073.96	888.87	-1.22234	4.83631e-10	Up	9.52123e-12	PREDICTED: Zea mays BEL1-related homeotic protein 30 (LOC100281572), transcript variant X3, mRNA	-	GO:0043231//intracellular membrane-bounded organelle;GO:0043231//intracellular membrane-bounded organelle;GO:0043231//intracellular membrane-bounded organelle;GO:0043231//intracellular membrane-bounded organelle	GO:0003677//DNA binding;GO:0001071//nucleic acid binding transcription factor activity;GO:0003677//DNA binding;GO:0001071//nucleic acid binding transcription factor activity;GO:0003677//DNA binding;GO:0001071//nucleic acid binding transcription factor activity;GO:0003677//DNA binding;GO:0001071//nucleic acid binding transcription factor activity	GO:0006351//transcription, DNA-templated;GO:0006351//transcription, DNA-templated;GO:0006351//transcription, DNA-templated;GO:0006351//transcription, DNA-templated	gi|670359911|ref|XP_008675002.1|/0/PREDICTED: BEL1-related homeotic protein 30 isoform X1 [Zea mays]
100502529	3747	1333.23	636.543	-1.0666	6.56733e-08	Up	1.95064e-09	PREDICTED: Zea mays putative RNA-dependent RNA polymerase (RdRP), transcript variant X3, mRNA	-	-	GO:0034062//RNA polymerase activity;GO:0005488//binding;GO:0034062//RNA polymerase activity;GO:0005488//binding;GO:0034062//RNA polymerase activity;GO:0005488//binding;GO:0034062//RNA polymerase activity;GO:0005488//binding	-	gi|308080205|ref|NP_001183933.1|/0/putative RNA-dependent RNA polymerase [Zea mays]
100283515	941	32.4298	5.78298	-2.48743	2.32044e-05	Up	1.17791e-06	Zea mays caltractin (LOC100283515), mRNA	K13448|1|1e-48|191|zma:100284444|calcium-binding protein CML	-	GO:0046872//metal ion binding	-	gi|226530278|ref|NP_001149887.1|/1.50588e-83/caltractin [Zea mays]
100278443	1322	35.6853	11.1894	-1.67319	0.000882669	Up	7.13751e-05	PREDICTED: Zea mays hypothetical protein (LOC100278443), transcript variant X3, mRNA	-	-	-	-	gi|226532152|ref|NP_001145193.1|/1.73704e-80/hypothetical protein [Zea mays]
103632652	2110	92.6871	19.627	-2.23953	3.91661e-07	Up	1.35832e-08	PREDICTED: Zea mays L-ascorbate oxidase-like (LOC103632652), transcript variant X2, mRNA	K00423|1|6e-171|599|smo:SELMODRAFT_104957|L-ascorbate oxidase [EC:1.10.3.3]	-	GO:0046914//transition metal ion binding;GO:0016682//oxidoreductase activity, acting on diphenols and related substances as donors, oxygen as acceptor;GO:0046914//transition metal ion binding;GO:0016682//oxidoreductase activity, acting on diphenols and related substances as donors, oxygen as acceptor	GO:0008152//metabolic process;GO:0008152//metabolic process	gi|670423731|ref|XP_008652628.1|/0/PREDICTED: L-ascorbate oxidase-like isoform X1 [Zea mays]
100273345	1103	25.6542	1.60113	-4.00203	1.68719e-07	Up	5.47478e-09	Zea mays germin-like protein subfamily 1 member 17 (LOC100273345), mRNA	-	GO:0005576//extracellular region;GO:0031410//cytoplasmic vesicle	GO:0046914//transition metal ion binding	-	gi|195643554|gb|ACG41245.1|/6.16586e-114/germin-like protein subfamily 1 member 17 precursor [Zea mays]
100285954	1062	1235.24	575.249	-1.10253	0.000499355	Up	3.74513e-05	Zea mays LOC100285954 (umc2386), mRNA	-	-	-	-	gi|226528860|ref|NP_001152315.1|/4.22404e-72/LOC100285954 [Zea mays]
100284309	1802	647.196	37.4215	-4.11226	2.70326e-58	Up	1.08295e-61	Zea mays serine carboxypeptidase K10B2.2 (LOC100284309), mRNA	K08249|1|3e-177|620|sbi:SORBI_03g038940|hydroxymandelonitrile lyase [EC:4.1.2.11]	GO:0031410//cytoplasmic vesicle	GO:0004180//carboxypeptidase activity	GO:0019538//protein metabolic process	gi|226500300|ref|NP_001150676.1|/0/serine carboxypeptidase K10B2.2 precursor [Zea mays]
100281688	2090	11.4962	2.21135	-2.37816	0.0105761	Up	0.00129618	Zea mays 6-phosphofructokinase 2 (LOC100281688), mRNA	K00850|1|0.0|1030|zma:100281688|6-phosphofructokinase [EC:2.7.1.11]	GO:0043234//protein complex	GO:0008443//phosphofructokinase activity;GO:0032559	GO:0006796//phosphate-containing compound metabolic process;GO:0006007//glucose catabolic process	gi|226503687|ref|NP_001148080.1|/0/6-phosphofructokinase 2 [Zea mays]
100277782	1309	168.66	79.8215	-1.07927	5.05838e-05	Up	2.78633e-06	Zea mays uncharacterized LOC100277782 (LOC100277782), mRNA	-	GO:0031410//cytoplasmic vesicle	-	-	gi|226532774|ref|NP_001144736.1|/1.70123e-84/uncharacterized protein LOC100277782 precursor [Zea mays]
100285938	2204	106.284	52.6087	-1.01455	0.00185731	Up	0.000167305	Zea mays transposon protein Mutator sub-class (LOC100285938), mRNA	-	-	GO:0060089	GO:0009314//response to radiation;GO:0023052//signaling	gi|226499332|ref|NP_001152299.1|/0/transposon protein Mutator sub-class [Zea mays]
100273132	1867	604.62	212.647	-1.50756	0.0452424	Up	0.00764073	Zea mays putative MATE efflux family protein (LOC100273132), mRNA	K03327|1|0.0|856|zma:100273132|multidrug resistance protein, MATE family	GO:0044464	GO:0015291//secondary active transmembrane transporter activity	GO:0015893//drug transport	gi|226493351|ref|NP_001141051.1|/0/putative MATE efflux family protein [Zea mays]
103636006	710	9.36984	2.04765	-2.19405	0.0190274	Up	0.00263085	PREDICTED: Zea mays uncharacterized LOC103636006 (LOC103636006), mRNA	-	-	-	-	gi|670432043|ref|XP_008656594.1|/2.14344e-40/PREDICTED: uncharacterized protein LOC103636006 [Zea mays]
103639747	2397	35.7478	1.3655	-4.71036	5.00782e-08	Up	1.4559e-09	PREDICTED: Zea mays probable glycosyltransferase At5g25310 (LOC103639747), mRNA	K12619|1|8e-35|147|vvi:100260845|5'-3' exoribonuclease 2 [EC:3.1.13.-];K13217|2|1e-34|146|vvi:100243465|pre-mRNA-processing factor 39;K13148|3|5e-34|144|vvi:100261060|integrator complex subunit 11 [EC:3.1.27.-];K01855|4|2e-12|73.2|vvi:100244254|tRNA pseudouridine38/39 synthase [EC:5.4.99.45];K14327|5|2e-10|66.6|vvi:100258101|regulator of nonsense transcripts 2	GO:0031410//cytoplasmic vesicle	GO:0016740//transferase activity	-	gi|670440849|ref|XP_008660691.1|/0/PREDICTED: probable glycosyltransferase At5g25310 [Zea mays]
100282512	1231	610.584	202.802	-1.59012	5.52238e-11	Up	9.38648e-13	Zea mays chlorophyll a-b binding protein (LOC100282512), mRNA	K08908|1|4e-124|442|zma:100282512|light-harvesting complex I chlorophyll a/b binding protein 2	GO:0009536//plastid	-	GO:0006091//generation of precursor metabolites and energy	gi|226499760|ref|NP_001148893.1|/1.10138e-122/chlorophyll a-b binding protein [Zea mays]
100274159	1516	63.808	13.1259	-2.28132	4.62575e-05	Up	2.52816e-06	PREDICTED: Zea mays uncharacterized LOC100274159 (LOC100274159), transcript variant X1, mRNA	K10615|1|4e-13|74.7|cme:CMB070C|E3 ubiquitin-protein ligase HERC4 [EC:6.3.2.19];K11493|5|4e-08|58.2|ota:Ot03g05690|regulator of chromosome condensation	-	-	-	gi|670383443|ref|XP_008672521.1|/2.0011e-78/PREDICTED: uncharacterized protein LOC100274159 isoform X1 [Zea mays]
103649651	2206	31.8268	4.86965	-2.70835	0.000619139	Up	4.79209e-05	PREDICTED: Zea mays probable WRKY transcription factor 72 (LOC103649651), mRNA	K13424|1|2e-17|89.4|sbi:SORBI_09g023270|WRKY transcription factor 33	-	-	-	gi|645165566|gb|AIB04564.1|/0/WRKY transcription factor, partial [Zea mays]
732808	2338	2904.38	1294.33	-1.16602	0.000149107	Up	9.45063e-06	Zea mays Binding protein homolog1 (bip1), mRNA	K09490|1|0.0|1125|zma:732808|heat shock 70kDa protein 5	GO:0031410//cytoplasmic vesicle;GO:0044432	GO:0032559	-	gi|162457723|ref|NP_001105893.1|/0/luminal-binding protein 2 precursor [Zea mays]
100281369	1456	31.3055	1.95855	-3.99856	2.35466e-08	Up	6.48177e-10	Zea mays glutathione S-transferase (LOC100281369), mRNA	K00799|1|5e-89|326|sbi:SORBI_03g045800|glutathione S-transferase [EC:2.5.1.18]	-	GO:0016740//transferase activity	-	gi|226500262|ref|NP_001147759.1|/1.03954e-101/glutathione S-transferase [Zea mays]
100276738	1609	106.94	10.5521	-3.3412	2.32532e-18	Up	1.51708e-20	Zea mays uncharacterized LOC100276738 (LOC100276738), mRNA	-	-	-	-	gi|226491201|ref|NP_001143927.1|/0/uncharacterized protein LOC100276738 [Zea mays]
100194091	1144	47.3152	4.63675	-3.35112	5.32041e-09	Up	1.2971e-10	Zea mays LOC100194091 (cl32321_1), mRNA	-	-	-	-	gi|212721832|ref|NP_001132617.1|/9.5552e-41/uncharacterized protein LOC100194091 precursor [Zea mays]
100383963	1367	62.1992	28.4499	-1.12847	0.00601986	Up	0.000660949	PREDICTED: Zea mays hypothetical protein (LOC100383963), transcript variant X1, mRNA	-	GO:0043231//intracellular membrane-bounded organelle;GO:0043231//intracellular membrane-bounded organelle	GO:0004620//phospholipase activity;GO:0042578//phosphoric ester hydrolase activity;GO:0004620//phospholipase activity;GO:0042578//phosphoric ester hydrolase activity	GO:0044238;GO:0007165//signal transduction;GO:0044238;GO:0007165//signal transduction	gi|293337054|ref|NP_001170048.1|/0/hypothetical protein [Zea mays]
100383110	1992	95.6094	20.437	-2.22597	3.28432e-08	Up	9.29463e-10	Zea mays uncharacterized LOC100383110 (LOC100383110), mRNA	K03549|1|1e-107|389|mtr:MTR_8g088200|KUP system potassium uptake protein	GO:0044464	-	GO:0030001//metal ion transport	gi|576866930|gb|AHH35062.1|/0/high-affinity potassium transporter [Zea mays]
100382938	1060	118.05	15.3869	-2.93963	1.72323e-18	Up	1.09468e-20	Zea mays uncharacterized LOC100382938 (LOC100382938), mRNA	-	-	-	-	gi|195627226|gb|ACG35443.1|/4.84545e-28/membrane protein [Zea mays]
100382042	1591	16.4481	3.99859	-2.04036	0.00580766	Up	0.000632001	Zea mays putative D-mannose binding lectin domain related protein (LOC100382042), mRNA	-	-	GO:0030246//carbohydrate binding	-	gi|293335409|ref|NP_001168278.1|/0/putative D-mannose binding lectin domain related protein precursor [Zea mays]
100194270	3056	1748.82	612.409	-1.51382	4.26829e-25	Up	1.45342e-27	PREDICTED: Zea mays LOC100194270 (pco084581a), transcript variant X1, mRNA	K05658|1|0.0|2062|sbi:SORBI_03g011860|ATP-binding cassette, subfamily B (MDR/TAP), member 1	GO:0031224//intrinsic component of membrane;GO:0031224//intrinsic component of membrane	GO:0017111//nucleoside-triphosphatase activity;GO:0015405;GO:0032559;GO:0017111//nucleoside-triphosphatase activity;GO:0015405;GO:0032559	GO:0006810//transport;GO:0009207;GO:0006810//transport;GO:0009207	gi|223944251|gb|ACN26209.1|/5.50657e-163/unknown [Zea mays]
103644119	644	52.3361	2.70056	-4.27648	1.27705e-11	Up	1.96233e-13	PREDICTED: Zea mays protein app1-like (LOC103644119), mRNA	-	-	-	-	-
100279905	2085	575.862	283.654	-1.02159	6.90381e-08	Up	2.06638e-09	PREDICTED: Zea mays LOC100279905 (umc1274), transcript variant X1, mRNA	-	-	-	-	gi|670403723|ref|XP_008643497.1|/0/PREDICTED: uncharacterized protein LOC100279905 isoform X1 [Zea mays]
100274460	2170	55.2545	20.0667	-1.46129	0.00049629	Up	3.71097e-05	Zea mays uncharacterized LOC100274460 (LOC100274460), mRNA	K15336|1|6e-20|97.8|vvi:100259391|tRNA (cytosine38-C5)-methyltransferase [EC:2.1.1.204]	-	-	-	gi|414585751|tpg|DAA36322.1|/0/TPA: hypothetical protein ZEAMMB73_184989 [Zea mays]
103632702	863	30.3294	1.03397	-4.87445	3.78609e-09	Up	8.92705e-11	PREDICTED: Zea mays uncharacterized LOC103632702 (LOC103632702), ncRNA	K11492|1|5e-07|53.1|mtr:MTR_5g015600|condensin-2 complex subunit G2	-	-	-	gi|670385777|ref|XP_008673690.1|/2.53535e-95/PREDICTED: uncharacterized protein LOC103649739 [Zea mays]
103649566	1540	15.0998	1.92071	-2.97482	0.00191174	Up	0.000173138	PREDICTED: Zea mays GDSL esterase/lipase At5g45910-like (LOC103649566), mRNA	K00514|1|2e-47|188|rcu:RCOM_1428040|zeta-carotene desaturase [EC:1.3.5.6];K01206|2|7e-33|140|aly:ARALYDRAFT_475890|alpha-L-fucosidase [EC:3.2.1.51]	GO:0031410//cytoplasmic vesicle;GO:0043231//intracellular membrane-bounded organelle	GO:0016787//hydrolase activity	GO:0044238	gi|670385356|ref|XP_008673524.1|/0/PREDICTED: GDSL esterase/lipase At5g45910-like [Zea mays]
100278292	1419	46.9243	22.2149	-1.07881	0.0158803	Up	0.00212028	Zea mays uncharacterized LOC100278292 (LOC100278292), mRNA	-	GO:0043231//intracellular membrane-bounded organelle	GO:0005488//binding	GO:0044238	gi|226530661|ref|NP_001145084.1|/4.72654e-168/uncharacterized protein LOC100278292 [Zea mays]
100275228	864	14.7589	4.30853	-1.77632	0.0250546	Up	0.00366783	PREDICTED: Zea mays hypothetical protein (LOC100275228), transcript variant X1, mRNA	-	-	-	-	gi|670427868|ref|XP_008654678.1|/2.66362e-89/PREDICTED: uncharacterized protein LOC100275228 isoform X1 [Zea mays]
100276232	1048	16.3431	1.73353	-3.23689	0.00027029	Up	1.87015e-05	PREDICTED: Zea mays hypothetical protein (LOC100276232), transcript variant X2, mRNA	-	-	GO:0043169//cation binding;GO:0043169//cation binding	GO:0006812//cation transport;GO:0006812//cation transport	gi|670383555|ref|XP_008672581.1|/1.27429e-127/PREDICTED: hypothetical protein isoform X1 [Zea mays]
100381639	1431	5.59488	0.7947	-2.81563	0.00779188	Up	0.000897648	Zea mays hypothetical protein (LOC100381639), mRNA	K10256|1|0.0|771|zma:100381639|omega-6 fatty acid desaturase (delta-12 desaturase) [EC:1.14.19.-]	-	GO:0016705//oxidoreductase activity, acting on paired donors, with incorporation or reduction of molecular oxygen	GO:0044238	gi|293337052|ref|NP_001167925.1|/0/hypothetical protein [Zea mays]
100279205	1641	147.971	38.7648	-1.9325	8.30545e-05	Up	4.88151e-06	Zea mays uncharacterized LOC100279205 (LOC100279205), mRNA	K00815|1|0.0|873|zma:100279205|tyrosine aminotransferase [EC:2.6.1.5]	-	GO:0016769//transferase activity, transferring nitrogenous groups;GO:0048037//cofactor binding;GO:0016846//carbon-sulfur lyase activity	GO:0008652//cellular amino acid biosynthetic process	gi|226501690|ref|NP_001145701.1|/0/uncharacterized protein LOC100279205 [Zea mays]
100278079	881	84.422	9.33003	-3.17766	8.20598e-13	Up	1.03408e-14	Zea mays uncharacterized LOC100278079 (LOC100278079), mRNA	K13083|1|9e-114|407|sbi:SORBI_01g034460|cytochrome P450, family 75, subfamily A (flavonoid 3',5'-hydroxylase) [EC:1.14.13.88]	-	GO:0016491//oxidoreductase activity;GO:0005506//iron ion binding	GO:0008152//metabolic process	gi|226506336|ref|NP_001144946.1|/8.98206e-120/uncharacterized protein LOC100278079 [Zea mays]
541643	2109	437.025	189.251	-1.20742	8.8378e-07	Up	3.28e-08	Zea mays plastidic general dicarboxylate transporter (pDCT1), mRNA	K03319|1|0.0|888|zma:541643|divalent anion:Na+ symporter, DASS family	GO:0043231//intracellular membrane-bounded organelle	-	GO:0030001//metal ion transport	gi|414589735|tpg|DAA40306.1|/0/TPA: plastidic general dicarboxylate transporter [Zea mays]
100285576	1001	81.2101	17.5377	-2.2112	4.77253e-10	Up	9.38199e-12	Zea mays 16.9 kDa class I heat shock protein 2 (LOC100285576), mRNA	K13993|1|2e-70|263|zma:100285576|HSP20 family protein	GO:0031410//cytoplasmic vesicle	-	GO:0050896//response to stimulus	gi|226533184|ref|NP_001151939.1|/6.81351e-69/16.9 kDa class I heat shock protein 2 [Zea mays]
100502428	2155	21.8952	4.14289	-2.40191	0.00303513	Up	0.000295896	PREDICTED: Zea mays uncharacterized LOC100502428 (LOC100502428), transcript variant X1, mRNA	K14685|1|0.0|919|zma:100502428|solute carrier family 40 (iron-regulated transporter), member 1	GO:0031224//intrinsic component of membrane;GO:0031224//intrinsic component of membrane	GO:0022890//inorganic cation transmembrane transporter activity;GO:0022890//inorganic cation transmembrane transporter activity	GO:0006826//iron ion transport;GO:0006826//iron ion transport	gi|670436672|ref|XP_008658997.1|/0/PREDICTED: uncharacterized protein LOC100502428 isoform X1 [Zea mays]
100282214	1247	992.197	254.153	-1.96493	1.82856e-22	Up	7.53461e-25	PREDICTED: Zea mays chlorophyll a-b binding protein 8 (LOC100282214), transcript variant X1, mRNA	K08909|1|4e-119|426|vvi:100232927|light-harvesting complex I chlorophyll a/b binding protein 3	GO:0009536//plastid;GO:0009536//plastid	-	GO:0006091//generation of precursor metabolites and energy;GO:0006091//generation of precursor metabolites and energy	gi|195613254|gb|ACG28457.1|/1.8581e-134/chlorophyll a-b binding protein 8 [Zea mays]
100284243	1261	7284.9	2612.3	-1.47959	6.74653e-13	Up	8.4363e-15	Zea mays LOC100284243 (pco142520), mRNA	-	-	-	-	gi|226505644|ref|NP_001150610.1|/5.67076e-130/LOC100284243 precursor [Zea mays]
100274169	1686	61.4838	1.0857	-5.8235	1.33111e-14	Up	1.30647e-16	Zea mays b-box zinc finger family protein (LOC100274169), mRNA	K12135|1|3e-07|55.1|ath:AT5G15840|zinc finger protein CONSTANS	-	-	-	gi|226531462|ref|NP_001142015.1|/3.36191e-139/ORPHAN transcription factor [Zea mays]
100276266	1097	175.263	12.9865	-3.75444	3.54092e-21	Up	1.70222e-23	Zea mays uncharacterized LOC100276266 (LOC100276266), mRNA	-	-	-	-	gi|195627226|gb|ACG35443.1|/2.72041e-29/membrane protein [Zea mays]
100281425	2001	67.5216	19.7574	-1.77296	0.000427641	Up	3.13263e-05	Zea mays ligA (LOC100281425), mRNA	K14638|1|2e-110|398|smo:SELMODRAFT_135522|solute carrier family 15 (peptide/histidine transporter), member 3/4	GO:0044464	-	GO:0015833//peptide transport	gi|226497300|ref|NP_001147815.1|/0/ligA [Zea mays]
100282551	1912	555.904	270.639	-1.03846	2.74499e-08	Up	7.67407e-10	Zea mays LOC100282551 (pco144375b), mRNA	K00972|1|0.0|888|zma:100282551|UDP-N-acetylglucosamine pyrophosphorylase [EC:2.7.7.23]	-	GO:0016772//transferase activity, transferring phosphorus-containing groups	-	gi|226528834|ref|NP_001148931.1|/0/LOC100282551 [Zea mays]
100191984	873	1012.08	305.471	-1.72821	2.86048e-19	Up	1.65341e-21	Zea mays photosystem I reaction center subunit II (LOC100191984), mRNA	K02692|1|1e-89|327|zma:100191984|photosystem I subunit II	GO:0009522//photosystem I;GO:0043231//intracellular membrane-bounded organelle	-	GO:0044237//cellular metabolic process	gi|212275394|ref|NP_001130880.1|/3.05887e-88/photosystem I reaction center subunit II [Zea mays]
103643406	811	131.062	10.2461	-3.6771	0.000169986	Up	1.09718e-05	PREDICTED: Zea mays PHD finger protein MALE STERILITY 1-like (LOC103643406), mRNA	-	GO:0043231//intracellular membrane-bounded organelle	GO:0046872//metal ion binding	-	gi|673921786|ref|NP_001288391.1|/2.69534e-80/uncharacterized protein LOC103643406 [Zea mays]
103627453	2554	15.7085	4.34461	-1.85424	0.0206641	Up	0.00290821	PREDICTED: Zea mays probable metal-nicotianamine transporter YSL14 (LOC103627453), mRNA	-	GO:0044464	-	GO:0006810//transport	gi|670409466|ref|XP_008645969.1|/0/PREDICTED: probable metal-nicotianamine transporter YSL14 [Zea mays]
100381429	2552	503.375	119.938	-2.06935	5.8884e-36	Up	8.93025e-39	Zea mays uncharacterized LOC100381429 (LOC100381429), mRNA	K13430|1|6e-67|254|pop:POPTR_413452|serine/threonine-protein kinase PBS1 [EC:2.7.11.1]	GO:0031224//intrinsic component of membrane;GO:0031410//cytoplasmic vesicle	GO:0016301//kinase activity;GO:0032559	GO:0006464//cellular protein modification process;GO:0006796//phosphate-containing compound metabolic process	gi|293332319|ref|NP_001167741.1|/0/uncharacterized protein LOC100381429 precursor [Zea mays]
542647	955	140.397	44.8444	-1.64652	1.40337e-09	Up	3.03186e-11	Zea mays tonoplast intrinsic protein4 (tip4d), mRNA	K09873|1|3e-72|270|osa:4324276|aquaporin TIP	GO:0016020//membrane	-	GO:0051234//establishment of localization	gi|414875619|tpg|DAA52750.1|/3.78404e-106/TPA: aquaporin TIP4-4 [Zea mays]
100284784	1083	380.971	83.8531	-2.18375	9.0405e-13	Up	1.14859e-14	Zea mays LOC100284784 (gpm454), mRNA	K12135|1|3e-14|77.8|aly:ARALYDRAFT_488429|zinc finger protein CONSTANS	GO:0031410//cytoplasmic vesicle	GO:0046914//transition metal ion binding;GO:0003676//nucleic acid binding	-	gi|226496621|ref|NP_001151151.1|/2.7792e-111/LOC100284784 [Zea mays]
100280524	651	114.084	22.5918	-2.33622	6.14202e-13	Up	7.64523e-15	Zea mays adhesive/proline-rich protein (LOC100280524), mRNA	-	-	-	-	-
100284969	1392	284.921	84.1909	-1.75883	1.68663e-07	Up	5.46815e-09	Zea mays sucrose responsive element binding protein (LOC100284969), mRNA	K09422|1|1e-106|384|zma:100284969|myb proto-oncogene protein, plant	GO:0043231//intracellular membrane-bounded organelle	GO:0003676//nucleic acid binding	-	gi|226503595|ref|NP_001151336.1|/4.22657e-105/sucrose responsive element binding protein [Zea mays]
100273698	1189	35.5105	8.94418	-1.98922	0.000167853	Up	1.07925e-05	Zea mays hypothetical protein (LOC100273698), mRNA	-	-	-	-	gi|226493597|ref|NP_001141582.1|/0/uncharacterized protein LOC100273698 [Zea mays]
100281600	2354	27.8711	7.61312	-1.87221	0.0011889	Up	0.000100019	Zea mays receptor kinase (LOC100281600), mRNA	K10576|1|2e-46|186|vvi:100250088|ubiquitin-conjugating enzyme E2 H [EC:6.3.2.19];K00924|2|1e-34|147|aly:ARALYDRAFT_473063|[EC:2.7.1.-]	-	GO:0004871//signal transducer activity;GO:0016301//kinase activity;GO:0032559	GO:0006464//cellular protein modification process	gi|226504754|ref|NP_001147991.1|/0/receptor kinase precursor [Zea mays]
103654308	795	17.3758	5.0301	-1.78842	0.0206023	Up	0.00289813	PREDICTED: Zea mays uncharacterized LOC103654308 (LOC103654308), transcript variant X2, mRNA	-	-	-	-	gi|670398681|ref|XP_008679365.1|/1.20808e-101/PREDICTED: uncharacterized protein LOC103654308 isoform X2 [Zea mays]
103641494	1843	40.0044	12.4611	-1.68273	0.000416594	Up	3.04575e-05	PREDICTED: Zea mays uncharacterized LOC103641494 (LOC103641494), misc_RNA	-	GO:0031410//cytoplasmic vesicle	-	-	gi|226491612|ref|NP_001151670.1|/1.06814e-109/LOC100285305 precursor [Zea mays]
100273117	1092	1628.97	698.373	-1.22189	1.35949e-08	Up	3.59416e-10	PREDICTED: Zea mays oxygen-evolving enhancer protein 2, chloroplastic (LOC100273117), mRNA	K02717|1|1e-95|348|sbi:SORBI_02g002690|photosystem II oxygen-evolving enhancer protein 2	GO:0009523//photosystem II;GO:0009534//chloroplast thylakoid	GO:0046872//metal ion binding	GO:0044237//cellular metabolic process	gi|670422154|ref|XP_008652004.1|/1.06709e-134/PREDICTED: oxygen-evolving enhancer protein 2, chloroplastic [Zea mays]
100384722	2092	72.1774	33.0306	-1.12775	0.00140828	Up	0.000122223	Zea mays putative cytochrome P450 superfamily protein (LOC100384722), mRNA	K09589|1|0.0|918|zma:100384722|cytochrome P450, family 90, subfamily D, polypeptide 2 (steroid 3-oxidase) [EC:1.14.-.-];K12638|4|7e-152|536|aly:ARALYDRAFT_686531|cytochrome P450, family 90, subfamily D, polypeptide 1 (3-epi-6-deoxocathasterone 23-monooxygenase) [EC:1.14.13.112]	-	GO:0016491//oxidoreductase activity;GO:0005506//iron ion binding	GO:0006091//generation of precursor metabolites and energy	gi|293334255|ref|NP_001170664.1|/0/putative cytochrome P450 superfamily protein [Zea mays]
103627094	1195	234.509	83.5348	-1.48919	2.10043e-06	Up	8.47456e-08	PREDICTED: Zea mays uncharacterized LOC103627094 (LOC103627094), mRNA	-	-	-	-	gi|670408624|ref|XP_008645639.1|/7.67867e-89/PREDICTED: uncharacterized protein LOC103627094 [Zea mays]
100193284	1449	266.331	69.8891	-1.93008	1.42708e-14	Up	1.40883e-16	Zea mays uncharacterized LOC100193284 (LOC100193284), mRNA	-	-	-	-	gi|212721382|ref|NP_001131899.1|/0/uncharacterized protein LOC100193284 [Zea mays]
101027252	2080	40.9463	13.1533	-1.63831	0.00123105	Up	0.000104516	PREDICTED: Zea mays pyrophosphate--fructose 6-phosphate 1-phosphotransferase subunit alpha (LOC101027252), mRNA	K00895|1|0.0|1105|osa:4340909|pyrophosphate--fructose-6-phosphate 1-phosphotransferase [EC:2.7.1.90]	GO:0043234//protein complex	GO:0008443//phosphofructokinase activity;GO:0032559	GO:0006007//glucose catabolic process	gi|670437893|ref|XP_008659507.1|/0/PREDICTED: pyrophosphate--fructose 6-phosphate 1-phosphotransferase subunit alpha [Zea mays]
100280692	1789	265.681	118.792	-1.16125	5.67706e-08	Up	1.66509e-09	PREDICTED: Zea mays LOC100280692 (pco083188b), transcript variant X1, mRNA	K00128|1|0.0|738|zma:100280692|aldehyde dehydrogenase (NAD+) [EC:1.2.1.3]	-	GO:0016620//oxidoreductase activity, acting on the aldehyde or oxo group of donors, NAD or NADP as acceptor;GO:0016620//oxidoreductase activity, acting on the aldehyde or oxo group of donors, NAD or NADP as acceptor	GO:0044237//cellular metabolic process;GO:0044237//cellular metabolic process	gi|670403870|ref|XP_008643572.1|/0/PREDICTED: LOC100280692 isoform X1 [Zea mays]
103635695	1141	190.51	55.3717	-1.78265	8.21885e-05	Up	4.82812e-06	PREDICTED: Zea mays kinesin-related protein 3-like (LOC103635695), mRNA	K11548|1|6e-08|57.0|ota:Ot03g02410|kinetochore protein Nuf2;K06675|2|2e-07|55.5|sbi:SORBI_09g024390|structural maintenance of chromosome 4;K11498|4|7e-06|50.1|rcu:RCOM_0072440|centromeric protein E	-	-	-	gi|670431356|ref|XP_008656306.1|/7.26594e-166/PREDICTED: kinesin-related protein 3-like [Zea mays]
103640184	3793	8.21972	1.17985	-2.80049	0.00506536	Up	0.000537887	PREDICTED: Zea mays probable RNA-dependent RNA polymerase SHL2 (LOC103640184), mRNA	-	GO:0043231//intracellular membrane-bounded organelle	GO:0034062//RNA polymerase activity	-	gi|670441479|ref|XP_008661039.1|/0/PREDICTED: probable RNA-dependent RNA polymerase SHL2 [Zea mays]
542364	1600	1023.3	499.803	-1.03379	1.8513e-10	Up	3.41156e-12	Zea mays alcohol dehydrogenase2 (adh2), mRNA	K00001|1|0.0|756|zma:542364|alcohol dehydrogenase [EC:1.1.1.1]	GO:0044424	GO:0046914//transition metal ion binding;GO:0016616//oxidoreductase activity, acting on the CH-OH group of donors, NAD or NADP as acceptor	GO:0008152//metabolic process	gi|162460546|ref|NP_001105410.1|/0/alcohol dehydrogenase 2 [Zea mays]
542325	1083	19.6745	5.8482	-1.75026	0.023651	Up	0.00342106	PREDICTED: Zea mays AGAMOUS homolog2 (zag2), transcript variant X3, mRNA	K09264|1|2e-69|261|bdi:100841720|MADS-box transcription factor, plant	GO:0043231//intracellular membrane-bounded organelle;GO:0043231//intracellular membrane-bounded organelle;GO:0043231//intracellular membrane-bounded organelle;GO:0043231//intracellular membrane-bounded organelle	GO:0001071//nucleic acid binding transcription factor activity;GO:0003677//DNA binding;GO:0001071//nucleic acid binding transcription factor activity;GO:0003677//DNA binding;GO:0001071//nucleic acid binding transcription factor activity;GO:0003677//DNA binding;GO:0001071//nucleic acid binding transcription factor activity;GO:0003677//DNA binding	GO:0048281//inflorescence morphogenesis;GO:0006351//transcription, DNA-templated;GO:0048281//inflorescence morphogenesis;GO:0006351//transcription, DNA-templated;GO:0048281//inflorescence morphogenesis;GO:0006351//transcription, DNA-templated;GO:0048281//inflorescence morphogenesis;GO:0006351//transcription, DNA-templated	gi|162461817|ref|NP_001105378.1|/1.90688e-144/Zea AGAMOUS homolog2 [Zea mays]
100274469	744	2953.7	782.221	-1.91687	2.19891e-11	Up	3.511e-13	Zea mays LOC100274469 (umc1594), mRNA	-	GO:0031410//cytoplasmic vesicle	GO:0005488//binding	GO:0010876//lipid localization;GO:0051234//establishment of localization;GO:0009725//response to hormone;GO:0000302//response to reactive oxygen species	gi|226505072|ref|NP_001142300.1|/1.1146e-50/uncharacterized protein LOC100274469 precursor [Zea mays]
100275523	1197	9.39887	2.33376	-2.00983	0.0312927	Up	0.00483713	Zea mays uncharacterized LOC100275523 (LOC100275523), mRNA	-	-	-	-	gi|413941681|gb|AFW74330.1|/3.10937e-123/hypothetical protein ZEAMMB73_058801 [Zea mays]
103644115	774	376.343	60.0711	-2.6473	0.00901718	Up	0.00107132	PREDICTED: Zea mays RNA-binding protein 12-like (LOC103644115), mRNA	-	-	-	-	-
100285302	854	590.869	137.345	-2.10503	9.3767e-15	Up	9.04212e-17	Zea mays metal ion binding protein (LOC100285302), mRNA	K07213|1|2e-11|67.8|bdi:100823139|copper chaperone	-	GO:0043169//cation binding	GO:0006812//cation transport	gi|226530499|ref|NP_001151667.1|/7.27031e-79/metal ion binding protein [Zea mays]
103651805	564	4.54623	0.810318	-2.48811	0.0252504	Up	0.00369865	PREDICTED: Zea mays uncharacterized LOC103651805 (LOC103651805), mRNA	K11492|1|2e-06|50.4|mtr:MTR_5g015600|condensin-2 complex subunit G2	-	-	-	gi|670390795|ref|XP_008675720.1|/4.46168e-110/PREDICTED: uncharacterized protein LOC103651805 [Zea mays]
100282012	872	23.6794	5.58754	-2.08335	0.00355591	Up	0.000355418	Zea mays 16.9 kDa class I heat shock protein 1 (LOC100282012), mRNA	K13993|1|2e-54|210|zma:100282012|HSP20 family protein	-	-	-	gi|308081297|ref|NP_001183377.1|/4.7521e-65/uncharacterized protein LOC100501790 [Zea mays]
100216870	1198	17.4783	4.9378	-1.82362	0.0115536	Up	0.00144507	Zea mays uncharacterized LOC100216870 (LOC100216870), mRNA	K14484|1|3e-30|130|ath:AT1G04240|auxin-responsive protein IAA	-	-	-	gi|219363465|ref|NP_001136731.1|/2.58147e-76/uncharacterized protein LOC100216870 [Zea mays]
103628869	890	23.8754	1.21119	-4.30103	1.49102e-06	Up	5.82378e-08	PREDICTED: Zea mays uncharacterized LOC103628869 (LOC103628869), mRNA	-	-	-	-	gi|670412130|ref|XP_008647213.1|/5.27863e-59/PREDICTED: uncharacterized protein LOC103628869 [Zea mays]
103646533	1144	71.2446	24.0396	-1.56737	1.66324e-05	Up	8.12894e-07	PREDICTED: Zea mays keratinocyte proline-rich protein-like (LOC103646533), transcript variant X2, mRNA	-	-	-	-	gi|670376584|ref|XP_008669482.1|/5.36651e-60/PREDICTED: keratinocyte proline-rich protein-like [Zea mays]
103643710	1604	103.252	6.03802	-4.09595	8.51182e-10	Up	1.78193e-11	PREDICTED: Zea mays leucine-rich repeat extensin-like protein 6 (LOC103643710), mRNA	K00924|1|2e-30|132|aly:ARALYDRAFT_473063|[EC:2.7.1.-];K13420|5|1e-29|129|osa:4337016|LRR receptor-like serine/threonine-protein kinase FLS2 [EC:2.7.11.1]	GO:0031410//cytoplasmic vesicle	-	-	gi|414871819|tpg|DAA50376.1|/0/TPA: leucine-rich repeat (LRR) family protein [Zea mays]
100501693	1675	102.326	43.4218	-1.23669	5.73281e-05	Up	3.20457e-06	Zea mays uncharacterized LOC100501693 (LOC100501693), mRNA	K13420|1|3e-36|151|sbi:SORBI_06g028760|LRR receptor-like serine/threonine-protein kinase FLS2 [EC:2.7.11.1]	GO:0016020//membrane	GO:0004672//protein kinase activity;GO:0032559	GO:0006464//cellular protein modification process	gi|670360848|ref|XP_008643846.1|/0/PREDICTED: uncharacterized protein LOC100382229 isoform X1 [Zea mays]
100282434	1754	169.706	82.4484	-1.04147	5.82843e-05	Up	3.27054e-06	Zea mays LOC100282434 (umc2300), mRNA	K04733|1|1e-66|252|smo:SELMODRAFT_33807|interleukin-1 receptor-associated kinase 4 [EC:2.7.11.1];K13430|2|4e-65|247|aly:ARALYDRAFT_909268|serine/threonine-protein kinase PBS1 [EC:2.7.11.1]	-	GO:0004871//signal transducer activity;GO:0004672//protein kinase activity;GO:0032559	GO:0006464//cellular protein modification process	gi|226499510|ref|NP_001148817.1|/0/LOC100282434 precursor [Zea mays]
103647445	3392	197.905	80.7388	-1.29348	0.0129808	Up	0.00165886	PREDICTED: Zea mays glutamate receptor 2.9-like (LOC103647445), mRNA	K05387|1|3e-179|627|ath:AT2G29100|glutamate receptor, ionotropic, other eukaryote	GO:0030313;GO:0031224//intrinsic component of membrane;GO:0031410//cytoplasmic vesicle	GO:0008066//glutamate receptor activity;GO:0005231//excitatory extracellular ligand-gated ion channel activity	GO:0006810//transport	gi|670378537|ref|XP_008670208.1|/0/PREDICTED: glutamate receptor 2.9-like [Zea mays]
103626139	939	11.7791	3.28361	-1.84287	0.0306088	Up	0.00470224	PREDICTED: Zea mays putative ripening-related protein 4 (LOC103626139), mRNA	-	GO:0031410//cytoplasmic vesicle	-	-	gi|670406365|ref|XP_008644747.1|/1.3483e-100/PREDICTED: putative ripening-related protein 4 [Zea mays]
100273093	1588	87.0424	28.2167	-1.62517	6.20362e-07	Up	2.24024e-08	Zea mays uncharacterized LOC100273093 (LOC100273093), mRNA	K01087|1|0.0|691|zma:100273093|trehalose 6-phosphate phosphatase [EC:3.1.3.12]	-	-	GO:0005991//trehalose metabolic process	gi|226504186|ref|NP_001141014.1|/0/uncharacterized protein LOC100273093 [Zea mays]
103630029	3092	213.739	96.6254	-1.14538	2.67382e-07	Up	8.98236e-09	PREDICTED: Zea mays villin-1-like (LOC103630029), mRNA	K05768|1|0.0|681|osa:4341731|gelsolin	-	-	-	gi|670416923|ref|XP_008649346.1|/0/PREDICTED: villin-1-like [Zea mays]
100280011	1840	697.959	290.252	-1.26583	5.17652e-06	Up	2.26039e-07	Zea mays uncharacterized LOC100280011 (LOC100280011), mRNA	K03781|1|0.0|874|zma:542370|catalase [EC:1.11.1.6]	GO:0043231//intracellular membrane-bounded organelle	GO:0005506//iron ion binding;GO:0004601//peroxidase activity	GO:0042743//hydrogen peroxide metabolic process;GO:0006950//response to stress	gi|1345683|sp|P18123.2|CATA3_MAIZE/0/RecName: Full=Catalase isozyme 3 [Zea mays]
100280258	2096	56.5823	3.5879	-3.97914	5.34785e-13	Up	6.53427e-15	Zea mays uncharacterized LOC100280258 (LOC100280258), mRNA	K00423|1|1e-61|236|ppp:PHYPADRAFT_163787|L-ascorbate oxidase [EC:1.10.3.3]	GO:0005576//extracellular region;GO:0031410//cytoplasmic vesicle	GO:0046914//transition metal ion binding;GO:0016682//oxidoreductase activity, acting on diphenols and related substances as donors, oxygen as acceptor	GO:0009808//lignin metabolic process	gi|226494660|ref|NP_001146658.1|/0/uncharacterized protein LOC100280258 precursor [Zea mays]
103637806	1375	8.57077	0.854998	-3.32543	0.000741618	Up	5.85918e-05	PREDICTED: Zea mays transcription factor bHLH18-like (LOC103637806), mRNA	K13422|1|6e-15|80.5|osa:4349484|transcription factor MYC2	-	-	-	gi|645166032|gb|AIB04753.1|/3.47493e-152/bHLH transcription factor, partial [Zea mays]
100286091	1075	108.379	30.068	-1.84978	1.28216e-05	Up	6.094e-07	Zea mays LOC100286091 (pco131734), mRNA	K00588|1|4e-75|280|aly:ARALYDRAFT_912997|caffeoyl-CoA O-methyltransferase [EC:2.1.1.104]	-	GO:0008168//methyltransferase activity	GO:0006730//one-carbon metabolic process	gi|413925228|gb|AFW65160.1|/1.00695e-129/caffeoyl-CoA O-methyltransferase 1 [Zea mays]
100136882	1599	296.516	134.821	-1.13706	0.000241041	Up	1.63938e-05	Zea mays yellow endosperm1 (y1), mRNA	K02291|1|0.0|825|zma:100136882|phytoene synthase [EC:2.5.1.32]	GO:0009536//plastid	GO:0004337//geranyltranstransferase activity	GO:0016109	gi|167908781|ref|NP_001108124.2|/0/phytoene synthase, chloroplastic [Zea mays]
103644195	1891	318.578	83.1464	-1.93792	5.94614e-07	Up	2.13875e-08	PREDICTED: Zea mays uncharacterized LOC103644195 (LOC103644195), mRNA	K08900|1|2e-138|491|sbi:SORBI_01g034560|mitochondrial chaperone BCS1	-	GO:0032559;GO:0016462//pyrophosphatase activity	-	gi|670368799|ref|XP_008665611.1|/0/PREDICTED: uncharacterized protein LOC103644195 [Zea mays]
100125649	2156	174.573	67.77	-1.36511	0.000212889	Up	1.4208e-05	Zea mays monoterpene synthase (tps26), mRNA	K15797|1|1e-123|442|zma:100037770|(S)-beta-macrocarpene synthase [EC:5.5.1.17];K14174|3|9e-120|429|sbi:SORBI_07g004480|beta-farnesene synthase [EC:4.2.3.47];K14181|5|9e-107|386|vvi:100256880|valencene synthase [EC:4.2.3.73]	-	GO:0046872//metal ion binding;GO:0003824//catalytic activity	-	gi|162462654|ref|NP_001106050.1|/0/monoterpene synthase [Zea mays]
100191216	1597	215.866	79.3816	-1.44326	1.10771e-09	Up	2.36776e-11	PREDICTED: Zea mays LOC100191216 (IDP141), transcript variant X1, mRNA	K01090|1|1e-98|358|osa:4341433|protein phosphatase [EC:3.1.3.16]	GO:0043234//protein complex;GO:0043234//protein complex	GO:0043169//cation binding;GO:0004721//phosphoprotein phosphatase activity;GO:0003676//nucleic acid binding;GO:0043169//cation binding;GO:0004721//phosphoprotein phosphatase activity;GO:0003676//nucleic acid binding	GO:0006464//cellular protein modification process;GO:0006464//cellular protein modification process	gi|670402152|ref|XP_008680948.1|/0/PREDICTED: uncharacterized protein LOC100191216 isoform X1 [Zea mays]
103643997	1194	34.4154	6.03748	-2.51104	8.43088e-05	Up	4.97935e-06	PREDICTED: Zea mays BI1-like protein (LOC103643997), mRNA	K06890|1|3e-121|433|sbi:SORBI_01g008350|	GO:0031224//intrinsic component of membrane	-	-	gi|670368308|ref|XP_008665403.1|/4.03399e-122/PREDICTED: BI1-like protein [Zea mays]
100284820	1720	101.534	42.2132	-1.26619	7.48153e-05	Up	4.33517e-06	Zea mays LOC100284820 (pco089834b), mRNA	K15287|1|0.0|633|zma:100284820|solute carrier family 35, member F1/2	GO:0031410//cytoplasmic vesicle	-	-	gi|226496557|ref|NP_001151187.1|/8.99205e-180/LOC100284820 precursor [Zea mays]
103636267	1740	117.606	52.0479	-1.17605	0.000102511	Up	6.18638e-06	PREDICTED: Zea mays transcription factor LAF1-like (LOC103636267), mRNA	K09422|1|4e-87|320|sbi:SORBI_06g023610|myb proto-oncogene protein, plant;K01528|5|5e-35|147|smo:SELMODRAFT_437242|dynamin GTPase [EC:3.6.5.5]	GO:0044464	-	-	gi|670432633|ref|XP_008656851.1|/2.44926e-116/PREDICTED: transcription factor LAF1-like [Zea mays]
103635295	3478	19.7662	5.64653	-1.8076	0.0112316	Up	0.00139611	PREDICTED: Zea mays uncharacterized LOC103635295 (LOC103635295), transcript variant X2, mRNA	-	-	-	-	gi|670430558|ref|XP_008656008.1|/0/PREDICTED: uncharacterized protein LOC103635295 isoform X1 [Zea mays]
100384604	2013	1064.72	246.203	-2.11255	0.0222177	Up	0.00318067	Zea mays hypothetical protein (LOC100384604), mRNA	K01640|1|9e-70|246|zma:100193689|hydroxymethylglutaryl-CoA lyase [EC:4.1.3.4];K01090|3|1e-64|246|sbi:SORBI_01g038410|protein phosphatase [EC:3.1.3.16]	GO:0043234//protein complex;GO:0043231//intracellular membrane-bounded organelle	GO:0043169//cation binding;GO:0004721//phosphoprotein phosphatase activity	GO:0006464//cellular protein modification process	gi|293336225|ref|NP_001170577.1|/3.96568e-113/hypothetical protein [Zea mays]
103636590	2423	40.0093	13.2163	-1.59802	0.00123895	Up	0.000105258	PREDICTED: Zea mays uncharacterized LOC103636590 (LOC103636590), mRNA	-	-	-	-	gi|670433356|ref|XP_008657167.1|/0/PREDICTED: uncharacterized protein LOC103636590 [Zea mays]
103643956	1773	50.9236	24.268	-1.06928	0.0174373	Up	0.0023611	PREDICTED: Zea mays lecithin-cholesterol acyltransferase-like 1 (LOC103643956), mRNA	K06129|1|0.0|764|sbi:SORBI_01g009270|lysophospholipase III [EC:3.1.1.5]	GO:0031410//cytoplasmic vesicle	GO:0008374//O-acyltransferase activity	GO:0044238	gi|670368187|ref|XP_008665348.1|/0/PREDICTED: LOW QUALITY PROTEIN: lecithin-cholesterol acyltransferase-like 1 [Zea mays]
103643800	2173	132.778	16.4378	-3.01393	1.91227e-19	Up	1.06702e-21	PREDICTED: Zea mays laccase-4-like (LOC103643800), mRNA	K00423|1|1e-67|256|ppp:PHYPADRAFT_163787|L-ascorbate oxidase [EC:1.10.3.3]	GO:0005576//extracellular region;GO:0031410//cytoplasmic vesicle	GO:0046914//transition metal ion binding;GO:0016682//oxidoreductase activity, acting on diphenols and related substances as donors, oxygen as acceptor	GO:0009808//lignin metabolic process	gi|670367804|ref|XP_008665185.1|/0/PREDICTED: laccase-4-like [Zea mays]
100192570	1414	148.274	33.2351	-2.15748	2.73107e-10	Up	5.19689e-12	PREDICTED: Zea mays hypothetical protein (LOC100192570), transcript variant X1, mRNA	K15285|1|7e-172|602|zma:100192570|solute carrier family 35, member E3	GO:0031224//intrinsic component of membrane;GO:0031410//cytoplasmic vesicle;GO:0031224//intrinsic component of membrane;GO:0031410//cytoplasmic vesicle	-	-	gi|212723260|ref|NP_001131257.1|/1.62298e-170/hypothetical protein [Zea mays]
542491	872	11.1722	0.909629	-3.61849	0.000142611	Up	8.97772e-06	Zea mays glutathione transferase35 (gst35), mRNA	K00799|1|7e-90|328|zma:100192043|glutathione S-transferase [EC:2.5.1.18]	GO:0044424	GO:0016765//transferase activity, transferring alkyl or aryl (other than methyl) groups	-	gi|162459446|ref|NP_001105511.1|/7.19667e-130/glutathione transferase35 [Zea mays]
103641922	1461	281.986	1.44362	-7.60979	2.72304e-29	Up	6.73789e-32	PREDICTED: Zea mays uncharacterized LOC103641922 (LOC103641922), mRNA	K11492|1|4e-07|54.7|mtr:MTR_5g015600|condensin-2 complex subunit G2	-	-	-	gi|670374819|ref|XP_008668772.1|/0/PREDICTED: uncharacterized protein LOC103645833 [Zea mays]
100284252	1716	20.456	6.24297	-1.71222	0.0131187	Up	0.00168061	Zea mays nodulin-like protein (LOC100284252), mRNA	-	GO:0044464	-	-	gi|226500136|ref|NP_001150619.1|/0/nodulin-like protein [Zea mays]
100384439	2532	107.274	16.7055	-2.6829	3.80332e-15	Up	3.48259e-17	PREDICTED: Zea mays uncharacterized LOC100384439 (LOC100384439), transcript variant X1, mRNA	K01179|1|2e-100|365|pop:POPTR_802297|endoglucanase [EC:3.2.1.4]	GO:0031410//cytoplasmic vesicle;GO:0031410//cytoplasmic vesicle	GO:0016798//hydrolase activity, acting on glycosyl bonds;GO:0004553//hydrolase activity, hydrolyzing O-glycosyl compounds	GO:0044238;GO:0044238	gi|452891059|gb|AGG19103.1|/2.67445e-117/cellulase [Zea mays]
100191568	1146	76.8745	32.7668	-1.23027	0.0024771	Up	0.000234405	PREDICTED: Zea mays LOC100191568 (umc2617), transcript variant X2, mRNA	K10523|1|1e-09|62.8|ota:Ot14g03470|speckle-type POZ protein	-	-	-	gi|670412271|ref|XP_008647288.1|/1.70813e-80/PREDICTED: uncharacterized protein LOC100191568 isoform X2 [Zea mays]
103646269	724	19.2172	1.93274	-3.31368	4.03392e-05	Up	2.17354e-06	PREDICTED: Zea mays uncharacterized LOC103646269 (LOC103646269), mRNA	-	-	-	-	gi|414586546|tpg|DAA37117.1|/8.15265e-75/TPA: hypothetical protein ZEAMMB73_391383 [Zea mays]
100193483	1773	593.781	118.506	-2.32498	1.1216e-18	Up	6.83607e-21	Zea mays MYB transcription factor (LOC100193483), mRNA	K09422|1|0.0|831|zma:100193483|myb proto-oncogene protein, plant	GO:0043231//intracellular membrane-bounded organelle	GO:0003676//nucleic acid binding	-	gi|212722316|ref|NP_001132070.1|/0/MYB transcription factor [Zea mays]
100383552	2388	28.7126	6.74523	-2.08974	0.000702895	Up	5.5271e-05	Zea mays LOC100383552 (pco089998), mRNA	-	GO:0031224//intrinsic component of membrane	GO:0015291//secondary active transmembrane transporter activity	GO:0015698//inorganic anion transport	gi|293333583|ref|NP_001169671.1|/0/uncharacterized protein LOC100383552 [Zea mays]
103654949	821	25.6846	10.4229	-1.30114	0.0365587	Up	0.00584257	PREDICTED: Zea mays 18.9 kDa heat shock protein-like (LOC103654949), mRNA	K13993|1|3e-24|110|zma:100282012|HSP20 family protein	-	-	GO:0050896//response to stimulus	gi|670400265|ref|XP_008679975.1|/7.86586e-51/PREDICTED: 18.9 kDa heat shock protein-like [Zea mays]
103630075	1732	7.26225	1.12841	-2.68613	0.00830813	Up	0.000971385	PREDICTED: Zea mays UDP-glycosyltransferase 73C3-like (LOC103630075), mRNA	K13496|1|6e-101|366|ath:AT2G36770|UDP-glucosyl transferase 73C [EC:2.4.1.-]	-	GO:0016757//transferase activity, transferring glycosyl groups	-	gi|670417042|ref|XP_008649392.1|/0/PREDICTED: UDP-glycosyltransferase 73C3-like [Zea mays]
100282443	1741	81.9356	17.3722	-2.23771	2.97516e-09	Up	6.82624e-11	Zea mays ANAC010 (LOC100282443), mRNA	-	-	GO:0003676//nucleic acid binding	-	gi|226528930|ref|NP_001148826.1|/8.30167e-165/ANAC010 [Zea mays]
103655109	1462	79.0232	9.96046	-2.98799	4.76768e-05	Up	2.60983e-06	PREDICTED: Zea mays 2-alkenal reductase (NADP(+)-dependent)-like (LOC103655109), mRNA	K07119|1|1e-132|471|bdi:100828038|	-	GO:0003824//catalytic activity;GO:0046914//transition metal ion binding	GO:0008152//metabolic process	gi|670400618|ref|XP_008680137.1|/0/PREDICTED: 2-alkenal reductase (NADP(+)-dependent)-like [Zea mays]
100283426	1555	837.297	388.081	-1.10938	3.01037e-05	Up	1.56674e-06	Zea mays LOC100283426 (pco131654), mRNA	-	-	-	-	gi|226495981|ref|NP_001149799.1|/2.24521e-150/LOC100283426 [Zea mays]
103634660	2737	200.455	22.3214	-3.16678	1.77245e-23	Up	6.9484e-26	PREDICTED: Zea mays uncharacterized LOC103634660 (LOC103634660), transcript variant X2, misc_RNA	-	-	-	-	gi|670429197|ref|XP_008655480.1|/0/PREDICTED: uncharacterized protein LOC103634660 [Zea mays]
100282489	2260	408.278	183.955	-1.1502	4.1397e-09	Up	9.84374e-11	PREDICTED: Zea mays LOC100282489 (si618008g06(715)), transcript variant X2, mRNA	K03885|1|0.0|650|zma:100282489|NADH dehydrogenase [EC:1.6.99.3]	GO:0043231//intracellular membrane-bounded organelle;GO:0043231//intracellular membrane-bounded organelle;GO:0043231//intracellular membrane-bounded organelle	GO:0003824//catalytic activity;GO:0050662//coenzyme binding;GO:0003824//catalytic activity;GO:0050662//coenzyme binding;GO:0004871//signal transducer activity;GO:0003824//catalytic activity;GO:0050662//coenzyme binding	GO:0008152//metabolic process;GO:0008152//metabolic process;GO:0008152//metabolic process	gi|226510558|ref|NP_001148870.1|/0/LOC100282489 [Zea mays]
100275282	831	177.471	58.5799	-1.59911	4.56549e-06	Up	1.96483e-07	Zea mays LOC100275282 (si829009d02d), mRNA	-	-	-	-	gi|226530497|ref|NP_001142877.1|/4.66335e-83/uncharacterized protein LOC100275282 [Zea mays]
103637966	1907	12.7725	3.65532	-1.80498	0.0327733	Up	0.00511066	PREDICTED: Zea mays UDP-glucuronate 4-epimerase 1-like (LOC103637966), misc_RNA	K08679|1|0.0|689|zma:732831|UDP-glucuronate 4-epimerase [EC:5.1.3.6]	-	GO:0048037//cofactor binding;GO:0016854//racemase and epimerase activity	GO:0044238	gi|413952881|gb|AFW85530.1|/0/hypothetical protein ZEAMMB73_797483 [Zea mays]
100502151	2220	53.982	25.4885	-1.08263	0.0131491	Up	0.00168594	PREDICTED: Zea mays uncharacterized LOC100502151 (LOC100502151), transcript variant X2, mRNA	-	-	-	-	gi|670443698|ref|XP_008662291.1|/0/PREDICTED: uncharacterized protein LOC100502151 isoform X1 [Zea mays]
100280544	877	33.5379	12.092	-1.47173	0.0333356	Up	0.00521969	Zea mays auxin-inducible protein (LOC100280544), mRNA	-	-	-	-	gi|351735919|gb|AEQ59625.1|/7.95509e-36/auxin regulated gene involved in organ size 4 [Zea mays]
100272503	1295	134.244	44.3291	-1.59853	1.41022e-05	Up	6.77933e-07	Zea mays uncharacterized LOC100272503 (LOC100272503), mRNA	-	-	-	-	gi|414888073|tpg|DAA64087.1|/3.00143e-113/TPA: hypothetical protein ZEAMMB73_996720 [Zea mays]
103638635	2324	89.0469	40.6602	-1.13095	0.00742254	Up	0.000847452	PREDICTED: Zea mays protein NRT1/ PTR FAMILY 4.6-like (LOC103638635), mRNA	K14638|1|1e-91|335|smo:SELMODRAFT_97812|solute carrier family 15 (peptide/histidine transporter), member 3/4	GO:0044464	-	GO:0015833//peptide transport	gi|670438468|ref|XP_008659709.1|/0/PREDICTED: protein NRT1/ PTR FAMILY 4.6-like [Zea mays]
103644340	1436	38.6824	14.077	-1.45834	0.00417479	Up	0.000431133	PREDICTED: Zea mays myosin-12-like (LOC103644340), mRNA	K10357|1|3e-40|164|aly:ARALYDRAFT_887631|myosin V;K03165|3|2e-17|88.6|ota:Ot06g03550|DNA topoisomerase III [EC:5.99.1.2];K06675|4|6e-07|53.9|sbi:SORBI_09g024390|structural maintenance of chromosome 4	GO:0015629//actin cytoskeleton	GO:0008092//cytoskeletal protein binding;GO:0017111//nucleoside-triphosphatase activity;GO:0032559	-	gi|242038139|ref|XP_002466464.1|/3.01116e-162/hypothetical protein SORBIDRAFT_01g008180 [Sorghum bicolor]
100273068	1826	389.564	183.366	-1.08714	1.0258e-07	Up	3.17011e-09	PREDICTED: Zea mays LOC100273068 (pco107465a), transcript variant X4, mRNA	K15356|1|5e-72|270|ppp:PHYPADRAFT_208148|GDP-mannose transporter	GO:0031224//intrinsic component of membrane;GO:0031224//intrinsic component of membrane;GO:0031224//intrinsic component of membrane;GO:0031224//intrinsic component of membrane;GO:0031224//intrinsic component of membrane	-	-	gi|670358843|ref|XP_008667323.1|/1.22518e-177/PREDICTED: uncharacterized protein LOC100273068 isoform X2 [Zea mays]
100276913	905	35.0514	13.3822	-1.38916	0.00607834	Up	0.000669284	Zea mays uncharacterized LOC100276913 (LOC100276913), mRNA	-	-	-	-	gi|226533110|ref|NP_001144082.1|/2.36922e-46/uncharacterized protein LOC100276913 precursor [Zea mays]
732775	1392	23.0512	6.07154	-1.92471	0.0144027	Up	0.0018888	PREDICTED: Zea mays beta-carotene hydroxylase (HYD1), transcript variant X2, mRNA	K15746|1|7e-102|369|zma:732775|beta-carotene 3-hydroxylase [EC:1.14.13.129]	GO:0043231//intracellular membrane-bounded organelle;GO:0016020//membrane;GO:0016020//membrane	-	GO:0008152//metabolic process;GO:0008152//metabolic process	gi|289470400|gb|ADC96676.1|/4.15381e-117/beta-carotene hydroxylase [Zea mays]
100276065	1386	127.913	60.8408	-1.07206	0.000118441	Up	7.2799e-06	PREDICTED: Zea mays hypothetical protein (LOC100276065), transcript variant X11, mRNA	-	GO:0044464;GO:0044464;GO:0044464;GO:0044464;GO:0044464;GO:0044464;GO:0044464;GO:0044464;GO:0044464;GO:0044464;GO:0044464;GO:0044464	-	-	gi|670435557|ref|XP_008658360.1|/1.865e-144/PREDICTED: hypothetical protein isoform X4 [Zea mays]
103641820	1218	13.3098	2.1297	-2.64377	0.00168408	Up	0.000149388	PREDICTED: Zea mays uncharacterized LOC103641820 (LOC103641820), ncRNA	-	-	-	-	gi|670426485|ref|XP_008653897.1|/2.45763e-66/PREDICTED: uncharacterized protein LOC103634049 [Zea mays]
100382272	1448	805.968	332.216	-1.2786	1.63209e-07	Up	5.2493e-09	Zea mays uncharacterized LOC100382272 (LOC100382272), mRNA	K01904|1|0.0|754|sbi:SORBI_10g026130|4-coumarate--CoA ligase [EC:6.2.1.12]	-	-	-	gi|413954990|gb|AFW87639.1|/0/putative AMP-dependent synthetase and ligase superfamily protein [Zea mays]
103646092	3580	129.836	45.6278	-1.50871	1.01133e-08	Up	2.59792e-10	PREDICTED: Zea mays probable copper-transporting ATPase HMA5 (LOC103646092), transcript variant X1, misc_RNA	K01533|1|0.0|1746|sbi:SORBI_06g024900|Cu2+-exporting ATPase [EC:3.6.3.4]	GO:0031224//intrinsic component of membrane;GO:0031224//intrinsic component of membrane	GO:0043169//cation binding;GO:0043682//copper-transporting ATPase activity;GO:0032559;GO:0043169//cation binding;GO:0043682//copper-transporting ATPase activity;GO:0032559	GO:0035434//copper ion transmembrane transport;GO:0009206;GO:0035434//copper ion transmembrane transport;GO:0009206	gi|670375479|ref|XP_008669040.1|/0/PREDICTED: probable copper-transporting ATPase HMA5 [Zea mays]
100382354	920	31.3136	11.0631	-1.50103	0.0206308	Up	0.00290273	Zea mays uncharacterized LOC100382354 (LOC100382354), mRNA	-	-	-	-	gi|293332961|ref|NP_001168571.1|/2.70189e-37/uncharacterized protein LOC100382354 [Zea mays]
100285494	1779	335.148	150.264	-1.1573	0.0161495	Up	0.00216408	PREDICTED: Zea mays serine carboxypeptidase F13S12.6 (LOC100285494), transcript variant X1, mRNA	K13289|1|0.0|506|pop:POPTR_551354|cathepsin A (carboxypeptidase C) [EC:3.4.16.5]	-	GO:0004180//carboxypeptidase activity;GO:0004180//carboxypeptidase activity	GO:0019538//protein metabolic process;GO:0019538//protein metabolic process	gi|670393919|ref|XP_008677381.1|/0/PREDICTED: serine carboxypeptidase F13S12.6 isoform X1 [Zea mays]
103651542	2896	44.2383	11.2216	-1.97901	0.000333401	Up	2.3631e-05	PREDICTED: Zea mays putative methyltransferase DDB_G0268948 (LOC103651542), transcript variant X2, mRNA	-	-	GO:0016741;GO:0016741	GO:0006730//one-carbon metabolic process;GO:0006730//one-carbon metabolic process	gi|670390129|ref|XP_008675410.1|/2.52022e-143/PREDICTED: putative methyltransferase DDB_G0268948 isoform X1 [Zea mays]
100272708	1572	47.0751	16.7972	-1.48674	0.00132819	Up	0.000114055	Zea mays hypothetical protein (LOC100272708), mRNA	K14664|1|0.0|745|zma:100272708|IAA-amino acid hydrolase [EC:3.5.1.-]	-	GO:0003824//catalytic activity	-	gi|226532042|ref|NP_001140633.1|/0/hypothetical protein [Zea mays]
100282634	966	212.616	102.676	-1.05016	7.65827e-07	Up	2.80718e-08	Zea mays rhodanese-like domain containing protein (LOC100282634), mRNA	-	GO:0043231//intracellular membrane-bounded organelle	-	-	gi|226531508|ref|NP_001149014.1|/9.80475e-118/rhodanese-like domain containing protein [Zea mays]
100856938	1359	85.2746	28.7257	-1.56977	0.000559231	Up	4.2534e-05	Zea mays glucan endo-1,3-beta-glucosidase GVI precursor (LOC100856938), mRNA	-	GO:0031410//cytoplasmic vesicle	GO:0016798//hydrolase activity, acting on glycosyl bonds;GO:0043167//ion binding	GO:0044238	gi|363543483|ref|NP_001241753.1|/9.61937e-155/glucan endo-1,3-beta-glucosidase GVI precursor [Zea mays]
103642986	861	79.3578	28.3856	-1.48321	0.0197856	Up	0.00275947	PREDICTED: Zea mays uncharacterized protein At4g06744-like (LOC103642986), partial mRNA	K13420|1|2e-08|58.2|sbi:SORBI_06g028760|LRR receptor-like serine/threonine-protein kinase FLS2 [EC:2.7.11.1]	-	-	-	gi|670448241|ref|XP_008664358.1|/1.67323e-147/PREDICTED: uncharacterized protein At4g06744-like, partial [Zea mays]
103646104	1519	26.3932	7.30681	-1.85285	0.00308663	Up	0.000301624	PREDICTED: Zea mays cyclin-P2-1 (LOC103646104), mRNA	-	-	-	-	gi|670375504|ref|XP_008669050.1|/4.9473e-78/PREDICTED: cyclin-P2-1 [Zea mays]
100278401	2146	256.463	114.406	-1.16458	1.55605e-06	Up	6.09563e-08	PREDICTED: Zea mays uncharacterized LOC100278401 (LOC100278401), transcript variant X1, mRNA	-	-	-	-	gi|670427990|ref|XP_008654752.1|/8.93212e-124/PREDICTED: uncharacterized protein LOC100278401 isoform X1 [Zea mays]
100285535	745	234.901	109.977	-1.09486	0.00393608	Up	0.000400791	Zea mays LOC100285535 (csu621), mRNA	-	GO:0031410//cytoplasmic vesicle	-	-	gi|226491382|ref|NP_001151898.1|/6.99763e-45/LOC100285535 precursor [Zea mays]
100283541	915	20.5206	6.00331	-1.77324	0.010024	Up	0.00121446	Zea mays LOC100283541 (AY110632), mRNA	-	-	-	-	gi|226500074|ref|NP_001149913.1|/2.22502e-92/LOC100283541 [Zea mays]
103637955	1988	63.7181	29.5749	-1.10733	0.0248976	Up	0.00364342	PREDICTED: Zea mays pectinesterase (LOC103637955), mRNA	K01051|1|2e-90|332|zma:100280285|pectinesterase [EC:3.1.1.11]	-	GO:0016787//hydrolase activity	-	gi|670437099|ref|XP_008659177.1|/0/PREDICTED: pectinesterase [Zea mays]
100281599	3265	35.52	7.69333	-2.20695	4.08323e-05	Up	2.20244e-06	PREDICTED: Zea mays lectin-like receptor kinase 7 (LOC100281599), transcript variant X2, mRNA	K04733|1|5e-59|228|smo:SELMODRAFT_230241|interleukin-1 receptor-associated kinase 4 [EC:2.7.11.1];K13417|3|2e-56|219|aly:ARALYDRAFT_899604|somatic embryogenesis receptor kinase 4 [EC:2.7.10.1 2.7.11.1];K13416|5|1e-55|217|ath:AT4G33430|brassinosteroid insensitive 1-associated receptor kinase 1 [EC:2.7.10.1 2.7.11.1]	-	GO:0004871//signal transducer activity;GO:0004672//protein kinase activity;GO:0032559;GO:0004871//signal transducer activity;GO:0004672//protein kinase activity;GO:0032559;GO:0004871//signal transducer activity;GO:0004672//protein kinase activity;GO:0032559	GO:0006464//cellular protein modification process;GO:0006464//cellular protein modification process;GO:0006464//cellular protein modification process	gi|226508034|ref|NP_001147990.1|/0/lectin-like receptor kinase 7 precursor [Zea mays]
100281813	1605	180.099	52.481	-1.77892	2.45521e-08	Up	6.8007e-10	PREDICTED: Zea mays membrane protein (LOC100281813), transcript variant X1, mRNA	-	GO:0031224//intrinsic component of membrane;GO:0031224//intrinsic component of membrane	-	-	gi|413956719|gb|AFW89368.1|/0/membrane protein [Zea mays]
103627089	1745	58.5541	19.1974	-1.60886	0.000535056	Up	4.04656e-05	PREDICTED: Zea mays probable protein phosphatase 2C 12 (LOC103627089), mRNA	K04345|1|2e-28|125|aly:ARALYDRAFT_480465|protein kinase A [EC:2.7.11.11]	-	-	-	gi|670408611|ref|XP_008645636.1|/1.23756e-176/PREDICTED: probable protein phosphatase 2C 12 [Zea mays]
100303819	1412	8.48534	1.85441	-2.19401	0.0346745	Up	0.00548222	Zea mays hypothetical protein (LOC100303819), mRNA	-	GO:0044464	-	-	gi|259490771|ref|NP_001158920.1|/4.76139e-112/hypothetical protein precursor [Zea mays]
103646225	1592	331.203	38.3824	-3.1092	2.57087e-29	Up	6.25301e-32	PREDICTED: Zea mays probable inactive beta-glucosidase 14 (LOC103646225), transcript variant X2, misc_RNA	K05350|1|0.0|571|sbi:SORBI_06g022410|beta-glucosidase [EC:3.2.1.21]	GO:0031410//cytoplasmic vesicle	GO:0016798//hydrolase activity, acting on glycosyl bonds;GO:0043167//ion binding;GO:0016798//hydrolase activity, acting on glycosyl bonds;GO:0043167//ion binding	GO:0044238;GO:0044238	gi|670375818|ref|XP_008669175.1|/0/PREDICTED: probable inactive beta-glucosidase 14 [Zea mays]
103632940	1407	320.634	4.91135	-6.02866	3.42047e-35	Up	5.38318e-38	PREDICTED: Zea mays cinnamoyl-CoA reductase 2-like (LOC103632940), mRNA	K09753|1|4e-70|263|pop:POPTR_814849|cinnamoyl-CoA reductase [EC:1.2.1.44]	-	GO:0048037//cofactor binding	GO:0008152//metabolic process	gi|670424298|ref|XP_008652870.1|/0/PREDICTED: cinnamoyl-CoA reductase 2-like [Zea mays]
100304381	1607	123.746	59.475	-1.05703	0.00030784	Up	2.16255e-05	Zea mays uncharacterized LOC100304381 (LOC100304381), mRNA	K13263|1|2e-87|321|gmx:100101902|isoflavone 7-O-glucosyltransferase [EC:2.4.1.170];K08237|2|7e-85|313|ath:AT4G01070|hydroquinone glucosyltransferase [EC:2.4.1.218]	-	GO:0016757//transferase activity, transferring glycosyl groups	-	gi|414880850|tpg|DAA57981.1|/0/TPA: hypothetical protein ZEAMMB73_776613 [Zea mays]
100283848	853	485.524	213.017	-1.18858	3.81999e-05	Up	2.04843e-06	Zea mays LOC100283848 (pco139896), mRNA	K14332|1|2e-80|296|zma:100283848|photosystem I subunit PsaO	GO:0009521;GO:0009536//plastid	-	GO:0009765//photosynthesis, light harvesting	gi|226498632|ref|NP_001150218.1|/5.56668e-79/LOC100283848 [Zea mays]
100279554	2424	21.5673	7.5164	-1.52073	0.022155	Up	0.0031698	Zea mays uncharacterized LOC100279554 (LOC100279554), mRNA	K13692|1|1e-41|169|ath:AT1G05560|UDP-glucose:(indol-3-yl)acetate beta-D-glucosyltransferase [EC:2.4.1.121];K12338|4|4e-40|165|ath:AT4G14090|anthocyanin 5-O-glucosyltransferase [EC:2.4.1.-]	-	GO:0016757//transferase activity, transferring glycosyl groups	-	gi|413924849|gb|AFW64781.1|/0/indole-3-acetate beta-glucosyltransferase [Zea mays]
103654118	1435	18.1126	4.0345	-2.16653	0.00246135	Up	0.000232352	PREDICTED: Zea mays uncharacterized LOC103654118 (LOC103654118), mRNA	K10949|1|7e-27|120|vvi:100259001|ER lumen protein retaining receptor	-	GO:0005515//protein binding;GO:0003676//nucleic acid binding	-	gi|670398205|ref|XP_008679163.1|/0/PREDICTED: uncharacterized protein LOC103654118 [Zea mays]
103638302	1295	21.258	1.59571	-3.73574	2.95069e-06	Up	1.22344e-07	PREDICTED: Zea mays very-long-chain 3-oxoacyl-CoA reductase-like protein At1g24470 (LOC103638302), mRNA	K10251|1|4e-59|227|rcu:RCOM_1082860|beta-keto reductase [EC:1.1.1.-]	-	GO:0003824//catalytic activity	GO:0008152//metabolic process	gi|670437809|ref|XP_008659475.1|/0/PREDICTED: very-long-chain 3-oxoacyl-CoA reductase-like protein At1g24470 [Zea mays]
100502466	1933	21.4922	5.64725	-1.92819	0.00325076	Up	0.000320546	PREDICTED: Zea mays hypothetical protein (LOC100502466), transcript variant X1, mRNA	-	GO:0005622//intracellular;GO:0005622//intracellular	-	-	gi|308081018|ref|NP_001183873.1|/1.96044e-170/hypothetical protein [Zea mays]
103641068	908	90.9889	21.1923	-2.10215	1.80128e-09	Up	3.96884e-11	PREDICTED: Zea mays uncharacterized LOC103641068 (LOC103641068), transcript variant X2, ncRNA	-	-	-	-	-
732777	2017	157.101	56.2917	-1.4807	3.65689e-09	Up	8.58056e-11	PREDICTED: Zea mays bHLH transcription factor PTF1 (LOC732777), transcript variant X1, mRNA	K12126|1|2e-13|76.6|aly:ARALYDRAFT_471048|phytochrome-interacting factor 3;K10863|3|3e-10|65.5|ath:AT5G01310|aprataxin [EC:3.-.-.-];K13422|5|2e-06|53.1|gmx:100790168|transcription factor MYC2	GO:0043231//intracellular membrane-bounded organelle;GO:0043231//intracellular membrane-bounded organelle	-	-	gi|162460249|ref|NP_001105867.1|/0/bHLH transcription factor PTF1 [Zea mays]
100284183	1567	51.6861	14.0933	-1.87476	0.000255597	Up	1.75313e-05	Zea mays indole-3-acetate beta-glucosyltransferase (LOC100284183), mRNA	K13691|1|0.0|790|zma:100284183|pathogen-inducible salicylic acid glucosyltransferase [EC:2.4.1.-]	-	GO:0016757//transferase activity, transferring glycosyl groups	-	gi|226493444|ref|NP_001150551.1|/0/indole-3-acetate beta-glucosyltransferase [Zea mays]
103653668	2898	40.5331	11.912	-1.76668	0.000438486	Up	3.22212e-05	PREDICTED: Zea mays uncharacterized LOC103653668 (LOC103653668), transcript variant X4, mRNA	K12831|1|4e-06|52.4|gmx:100791039|splicing factor 3B subunit 4	GO:0031410//cytoplasmic vesicle;GO:0031410//cytoplasmic vesicle;GO:0031410//cytoplasmic vesicle;GO:0031410//cytoplasmic vesicle	-	-	gi|670397084|ref|XP_008678723.1|/0/PREDICTED: uncharacterized protein LOC103653668 [Zea mays]
103646714	1664	11.2233	0.929251	-3.59429	0.000168831	Up	1.08758e-05	PREDICTED: Zea mays U-box domain-containing protein 33-like (LOC103646714), mRNA	K04733|1|3e-39|161|smo:SELMODRAFT_230241|interleukin-1 receptor-associated kinase 4 [EC:2.7.11.1];K00924|3|5e-38|157|aly:ARALYDRAFT_485972|[EC:2.7.1.-];K05658|4|5e-38|157|vvi:100262734|ATP-binding cassette, subfamily B (MDR/TAP), member 1	-	GO:0004672//protein kinase activity;GO:0032559	GO:0006464//cellular protein modification process	gi|670377017|ref|XP_008669631.1|/0/PREDICTED: U-box domain-containing protein 33-like [Zea mays]
103646234	3415	1127.68	175.014	-2.68782	1.05105e-52	Up	5.71436e-56	PREDICTED: Zea mays cellulose synthase A catalytic subunit 4 [UDP-forming]-like (LOC103646234), mRNA	K10999|1|0.0|1892|zma:542139|cellulose synthase A [EC:2.4.1.12]	GO:0031224//intrinsic component of membrane	GO:0016759//cellulose synthase activity;GO:0046914//transition metal ion binding	GO:0045229//external encapsulating structure organization;GO:0009250//glucan biosynthetic process	gi|670375844|ref|XP_008669185.1|/0/PREDICTED: LOW QUALITY PROTEIN: cellulose synthase A catalytic subunit 4 [UDP-forming]-like [Zea mays]
100280065	1891	4721.53	906.058	-2.38158	0.0283516	Up	0.00428759	Zea mays LOC100280065 (gpm212c), mRNA	K01904|1|0.0|859|sbi:SORBI_03g000610|4-coumarate--CoA ligase [EC:6.2.1.12]	-	GO:0003824//catalytic activity	-	gi|226508036|ref|NP_001146477.1|/0/uncharacterized protein LOC100280065 [Zea mays]
100281488	1894	194.275	17.7839	-3.44945	7.25131e-24	Up	2.75968e-26	Zea mays LOC100281488 (pco116765), mRNA	-	-	-	-	gi|226499458|ref|NP_001147878.1|/0/LOC100281488 [Zea mays]
100272885	1317	23.7781	7.88036	-1.5933	0.0158846	Up	0.00212177	Zea mays LOC100272885 (si614021b09a), mRNA	K16040|1|7e-76|282|vvi:100233030|trans-resveratrol di-O-methyltransferase [EC:2.1.1.240];K13230|2|1e-66|251|zma:100147731|2,4,7-trihydroxy-1,4-benzoxazin-3-one-glucoside 7-O-methyltransferase [EC:2.1.1.241];K05279|3|2e-32|138|pop:POPTR_834247|flavonol 3-O-methyltransferase [EC:2.1.1.76]	-	GO:0005515//protein binding;GO:0008168//methyltransferase activity	GO:0006730//one-carbon metabolic process	gi|226507014|ref|NP_001140810.1|/0/uncharacterized protein LOC100272885 [Zea mays]
103653538	980	8.10216	0.935606	-3.11433	0.00224944	Up	0.000209708	PREDICTED: Zea mays uncharacterized LOC103653538 (LOC103653538), mRNA	-	GO:0031410//cytoplasmic vesicle	-	-	gi|670396841|ref|XP_008678640.1|/7.61464e-25/PREDICTED: uncharacterized protein LOC103653538 [Zea mays]
100273445	766	150.685	37.8385	-1.99361	1.12376e-11	Up	1.70749e-13	Zea mays Threonine endopeptidase (LOC100273445), mRNA	-	GO:0043231//intracellular membrane-bounded organelle	-	-	gi|226504766|ref|NP_001141354.1|/1.03192e-78/uncharacterized protein LOC100273445 [Zea mays]
100101531	1616	149.737	65.288	-1.19755	1.16852e-05	Up	5.52046e-07	Zea mays plastid ADP-glucose pyrophosphorylase large subunit (LOC100101531), mRNA	K00975|1|0.0|979|zma:100101531|glucose-1-phosphate adenylyltransferase [EC:2.7.7.27]	GO:0009536//plastid	GO:0070566//adenylyltransferase activity	GO:0005982//starch metabolic process;GO:0005977//glycogen metabolic process	gi|162460455|ref|NP_001106017.1|/0/plastid ADP-glucose pyrophosphorylase large subunit [Zea mays]
100272915	1760	48.9088	20.5721	-1.24941	0.00313463	Up	0.000306852	Zea mays LOC100272915 (umc1586), mRNA	K14297|1|5e-11|67.8|mtr:MTR_1g066430|nuclear pore complex protein Nup98-Nup96;K13148|2|2e-10|66.2|vvi:100261060|integrator complex subunit 11 [EC:3.1.27.-];K05283|4|3e-08|58.9|aly:ARALYDRAFT_354960|phosphatidylinositol glycan, class W [EC:2.3.-.-];K11982|5|4e-08|58.2|vvi:100262515|E3 ubiquitin-protein ligase RNF115/126 [EC:6.3.2.19]	GO:0005887//integral component of plasma membrane	GO:0046914//transition metal ion binding	GO:0031589//cell-substrate adhesion	gi|223943525|gb|ACN25846.1|/8.97349e-58/unknown [Zea mays]
100279929	1817	588.575	224.36	-1.39141	1.99803e-07	Up	6.58064e-09	Zea mays LOC100279929 (IDP781), mRNA	K13289|1|0.0|982|zma:100279929|cathepsin A (carboxypeptidase C) [EC:3.4.16.5]	GO:0031410//cytoplasmic vesicle	GO:0004180//carboxypeptidase activity	GO:0019538//protein metabolic process	gi|226533357|ref|NP_001146351.1|/0/uncharacterized protein LOC100279929 precursor [Zea mays]
100280359	1469	4.29685	0.75035	-2.51764	0.02273	Up	0.00326378	PREDICTED: Zea mays hypothetical protein (LOC100280359), transcript variant X2, mRNA	-	-	-	-	gi|226529117|ref|NP_001146757.1|/5.15782e-141/uncharacterized protein LOC100280359 [Zea mays]
100280834	1168	73.7222	24.5417	-1.58686	0.000249127	Up	1.70305e-05	Zea mays glucan endo-1,3-beta-glucosidase 4 (LOC100280834), mRNA	K14489|1|2e-15|82.0|vvi:100263145|arabidopsis histidine kinase 2/3/4 (cytokinin receptor) [EC:2.7.13.3]	GO:0031410//cytoplasmic vesicle	-	-	gi|226528441|ref|NP_001147226.1|/1.85562e-47/glucan endo-1,3-beta-glucosidase 4 precursor [Zea mays]
100217282	765	81.7106	32.5211	-1.32915	0.000749891	Up	5.94385e-05	Zea mays LOC100217282 (si603009f05(73)), mRNA	K15402|1|4e-75|279|bdi:100824104|cytochrome P450, family 86, subfamily B, polypeptide 1 (fatty acid omega-hydroxylase) [EC:1.14.-.-]	-	GO:0016491//oxidoreductase activity;GO:0005506//iron ion binding	GO:0008152//metabolic process	gi|414870996|tpg|DAA49553.1|/4.30161e-77/TPA: putative cytochrome P450 superfamily protein [Zea mays]
100501753	1886	5.58174	0.799978	-2.80268	0.00819962	Up	0.000955971	PREDICTED: Zea mays uncharacterized LOC100501753 (LOC100501753), transcript variant X1, mRNA	K15638|1|2e-108|391|ath:AT1G17060|cytochrome P450, family 72, subfamily C, polypeptide 1;K15639|3|2e-104|378|aly:ARALYDRAFT_901457|cytochrome P450, family 734, subfamily A, polypeptide 1 (PHYB activation tagged suppressor 1) [EC:1.14.-.-];K10717|5|3e-85|314|ath:AT5G38450|cytokinin trans-hydroxylase	-	GO:0016491//oxidoreductase activity;GO:0005506//iron ion binding;GO:0016491//oxidoreductase activity;GO:0005506//iron ion binding	GO:0008152//metabolic process;GO:0008152//metabolic process	gi|670384972|ref|XP_008673331.1|/0/PREDICTED: uncharacterized protein LOC100501753 isoform X1 [Zea mays]
100037768	1264	178.303	72.9212	-1.28992	0.0219287	Up	0.00312738	Zea mays transcription factor MYB31 (myb31), mRNA	K09422|1|1e-145|514|zma:100037768|myb proto-oncogene protein, plant	GO:0043231//intracellular membrane-bounded organelle	GO:0003676//nucleic acid binding	-	gi|162457870|ref|NP_001105949.1|/3.09725e-144/transcription factor MYB31 [Zea mays]
103632239	2768	309.798	51.9172	-2.57704	4.43385e-16	Up	3.61589e-18	PREDICTED: Zea mays subtilisin-like protease SBT5.3 (LOC103632239), transcript variant X2, mRNA	-	-	-	GO:0008152//metabolic process;GO:0008152//metabolic process	gi|670422829|ref|XP_008652275.1|/0/PREDICTED: subtilisin-like protease SBT5.3 isoform X1 [Zea mays]
100384725	1291	15.4373	3.66841	-2.07319	0.00632841	Up	0.000701889	Zea mays putative AP2/EREBP transcription factor superfamily protein (LOC100384725), mRNA	K09286|1|4e-54|210|zma:100272603|EREBP-like factor	-	-	GO:0006351//transcription, DNA-templated	gi|293335213|ref|NP_001170666.1|/4.06396e-131/putative AP2/EREBP transcription factor superfamily protein [Zea mays]
103644294	1283	537.676	158.257	-1.76446	8.32125e-11	Up	1.45486e-12	PREDICTED: Zea mays uncharacterized LOC103644294 (LOC103644294), ncRNA	-	-	-	-	gi|194700752|gb|ACF84460.1|/2.19333e-36/unknown [Zea mays]
732829	1533	671.552	180.782	-1.89325	6.01698e-08	Up	1.76823e-09	Zea mays 12-oxo-phytodienoic acid reductase5 (opr5), mRNA	K05894|1|0.0|760|zma:732829|12-oxophytodienoic acid reductase [EC:1.3.1.42]	GO:0043231//intracellular membrane-bounded organelle	GO:0003824//catalytic activity;GO:0000166//nucleotide binding	-	gi|162460667|ref|NP_001105909.1|/0/12-oxo-phytodienoic acid reductase5 [Zea mays]
100501088	1545	317.414	127.151	-1.31982	0.00597832	Up	0.000654684	PREDICTED: Zea mays uncharacterized LOC100501088 (LOC100501088), transcript variant X1, mRNA	K00514|1|8e-51|199|rcu:RCOM_1428040|zeta-carotene desaturase [EC:1.3.5.6];K01206|2|9e-36|149|aly:ARALYDRAFT_475890|alpha-L-fucosidase [EC:3.2.1.51]	GO:0031410//cytoplasmic vesicle;GO:0031410//cytoplasmic vesicle	GO:0016787//hydrolase activity;GO:0016787//hydrolase activity	GO:0044238;GO:0044238	gi|670436585|ref|XP_008658948.1|/1.01176e-177/PREDICTED: uncharacterized protein LOC100501088 isoform X1 [Zea mays]
100217048	1261	23.2171	5.17208	-2.16637	0.00211916	Up	0.000195622	Zea mays putative HLH DNA-binding domain superfamily protein (bHLH20), mRNA	K10863|1|2e-08|58.9|ath:AT5G01310|aprataxin [EC:3.-.-.-]	-	-	-	gi|645165102|gb|AIB04378.1|/1.61299e-92/bHLH transcription factor, partial [Zea mays]
103651136	2842	27.8311	6.02087	-2.20866	0.000167329	Up	1.07468e-05	PREDICTED: Zea mays receptor-like serine/threonine-protein kinase SD1-8 (LOC103651136), mRNA	K04733|1|1e-58|226|smo:SELMODRAFT_33807|interleukin-1 receptor-associated kinase 4 [EC:2.7.11.1];K13430|4|1e-54|213|osa:4329463|serine/threonine-protein kinase PBS1 [EC:2.7.11.1]	GO:0031410//cytoplasmic vesicle	GO:0005488//binding;GO:0004672//protein kinase activity	GO:0009987//cellular process	gi|670389063|ref|XP_008674953.1|/0/PREDICTED: receptor-like serine/threonine-protein kinase SD1-8 [Zea mays]
103630630	1006	22.5913	1.59689	-3.82243	1.24245e-06	Up	4.74982e-08	PREDICTED: Zea mays probable WRKY transcription factor 24 (LOC103630630), mRNA	K13424|1|4e-22|103|rcu:RCOM_0664190|WRKY transcription factor 33	-	-	-	gi|413946139|gb|AFW78788.1|/6.77357e-93/putative WRKY DNA-binding domain superfamily protein [Zea mays]
103647989	847	17.4547	5.91294	-1.56167	0.0404726	Up	0.00664166	PREDICTED: Zea mays uncharacterized LOC103647989 (LOC103647989), mRNA	-	-	-	-	gi|670379820|ref|XP_008670722.1|/3.02914e-61/PREDICTED: uncharacterized protein LOC103647989 [Zea mays]
100272813	1631	74.1333	31.9548	-1.21409	0.00837836	Up	0.000981755	Zea mays hypothetical protein (LOC100272813), mRNA	K15397|1|6e-156|549|osa:4330627|3-ketoacyl-CoA synthase [EC:2.3.1.-]	GO:0043231//intracellular membrane-bounded organelle	GO:0016747//transferase activity, transferring acyl groups other than amino-acyl groups	GO:0006631//fatty acid metabolic process	gi|226491932|ref|NP_001140738.1|/0/hypothetical protein [Zea mays]
103628935	757	112.063	46.557	-1.26724	8.41697e-05	Up	4.96632e-06	PREDICTED: Zea mays ferredoxin-5, chloroplastic (LOC103628935), mRNA	K02639|1|4e-50|196|zma:542274|ferredoxin	GO:0009536//plastid	GO:0051536//iron-sulfur cluster binding	-	gi|670414259|ref|XP_008648349.1|/5.69576e-90/PREDICTED: ferredoxin-5, chloroplastic [Zea mays]
100284344	1786	119.534	49.4963	-1.27202	9.0357e-05	Up	5.37378e-06	Zea mays LOC100284344 (IDP2462), mRNA	K08150|1|2e-61|235|vvi:100268023|MFS transporter, SP family, solute carrier family 2 (myo-inositol transporter), member 13	GO:0031224//intrinsic component of membrane	GO:0022857//transmembrane transporter activity	GO:0006810//transport	gi|226497714|ref|NP_001150711.1|/0/LOC100284344 [Zea mays]
100279838	1767	120.142	10.1575	-3.56412	1.96968e-10	Up	3.65225e-12	PREDICTED: Zea mays uncharacterized LOC100279838 (LOC100279838), transcript variant X3, mRNA	K14380|1|7e-06|50.8|pop:POPTR_946533|four and a half LIM domains protein 2	-	GO:0046914//transition metal ion binding;GO:0046914//transition metal ion binding;GO:0046914//transition metal ion binding;GO:0046914//transition metal ion binding	-	gi|414866021|tpg|DAA44578.1|/0/TPA: hypothetical protein ZEAMMB73_683852 [Zea mays]
103627878	2021	25.6275	2.2419	-3.5149	1.11324e-06	Up	4.21442e-08	PREDICTED: Zea mays protein CUP-SHAPED COTYLEDON 3-like (LOC103627878), mRNA	-	-	-	-	gi|670410566|ref|XP_008646406.1|/2.02077e-149/PREDICTED: protein CUP-SHAPED COTYLEDON 3-like [Zea mays]
103646959	655	182.926	41.5611	-2.13795	2.23795e-07	Up	7.44128e-09	PREDICTED: Zea mays non-specific lipid-transfer protein 4-like (LOC103646959), mRNA	K02605|1|3e-06|50.1|smo:SELMODRAFT_427211|origin recognition complex subunit 3	GO:0031410//cytoplasmic vesicle	-	GO:0010876//lipid localization	gi|226505026|ref|NP_001152452.1|/2.52648e-58/LOC100286092 precursor [Zea mays]
542467	1343	2097.34	990.705	-1.08204	4.1559e-07	Up	1.45082e-08	PREDICTED: Zea mays proline rich cell wall protein1 (prcw1), transcript variant X1, mRNA	-	-	-	-	-
103646447	2746	59.7321	28.7111	-1.0569	0.0387212	Up	0.00628678	PREDICTED: Zea mays subtilisin-like protease (LOC103646447), mRNA	-	GO:0031410//cytoplasmic vesicle	GO:0004175//endopeptidase activity;GO:0005515//protein binding	GO:0019538//protein metabolic process;GO:0044092//negative regulation of molecular function	gi|670376389|ref|XP_008669405.1|/0/PREDICTED: subtilisin-like protease [Zea mays]
103629857	1056	77.4477	36.2074	-1.09694	0.0109587	Up	0.00135279	PREDICTED: Zea mays cyclic nucleotide-gated ion channel 1-like (LOC103629857), partial mRNA	K05391|1|1e-162|570|sbi:SORBI_10g020550|cyclic nucleotide gated channel, other eukaryote	GO:0031224//intrinsic component of membrane	GO:0005267//potassium channel activity	GO:0030001//metal ion transport	gi|670416493|ref|XP_008649171.1|/0/PREDICTED: cyclic nucleotide-gated ion channel 1-like, partial [Zea mays]
100280120	2217	1257.9	114.604	-3.45629	4.7589e-10	Up	9.32798e-12	PREDICTED: Zea mays uncharacterized LOC100280120 (LOC100280120), transcript variant X1, mRNA	K00924|1|4e-36|151|aly:ARALYDRAFT_489138|[EC:2.7.1.-];K01379|3|2e-09|62.8|cme:CMN194C|cathepsin D [EC:3.4.23.5]	-	GO:0004175//endopeptidase activity;GO:0004175//endopeptidase activity	GO:0019538//protein metabolic process;GO:0019538//protein metabolic process	gi|670435833|ref|XP_008658519.1|/0/PREDICTED: uncharacterized protein LOC100280120 isoform X1 [Zea mays]
100276327	968	263.644	82.993	-1.66753	3.81239e-15	Up	3.50181e-17	Zea mays uncharacterized LOC100276327 (LOC100276327), mRNA	-	-	-	-	gi|226499288|ref|NP_001143613.1|/8.13318e-72/uncharacterized protein LOC100276327 [Zea mays]
103632122	1649	58.1041	22.0525	-1.3977	0.000899425	Up	7.28867e-05	PREDICTED: Zea mays chloroplast stem-loop binding protein of 41 kDa a, chloroplastic (LOC103632122), mRNA	-	GO:0043231//intracellular membrane-bounded organelle	GO:0048037//cofactor binding	GO:0008152//metabolic process	gi|670422595|ref|XP_008652190.1|/0/PREDICTED: chloroplast stem-loop binding protein of 41 kDa a, chloroplastic [Zea mays]
103640659	1523	14.216	1.22503	-3.53663	6.50353e-05	Up	3.69775e-06	PREDICTED: Zea mays O-methyltransferase ZRP4-like (LOC103640659), mRNA	K13230|1|7e-47|186|zma:100147731|2,4,7-trihydroxy-1,4-benzoxazin-3-one-glucoside 7-O-methyltransferase [EC:2.1.1.241];K16040|2|3e-46|184|vvi:100233030|trans-resveratrol di-O-methyltransferase [EC:2.1.1.240];K05279|3|1e-15|83.2|zma:100125646|flavonol 3-O-methyltransferase [EC:2.1.1.76]	-	-	-	gi|670443834|ref|XP_008662364.1|/0/PREDICTED: O-methyltransferase ZRP4-like [Zea mays]
103643208	2562	84.7881	25.3789	-1.74023	1.11725e-06	Up	4.23281e-08	PREDICTED: Zea mays probable rhamnogalacturonate lyase B (LOC103643208), transcript variant X2, mRNA	-	-	GO:0005488//binding;GO:0005488//binding	GO:0044238;GO:0044238	gi|670366278|ref|XP_008664579.1|/0/PREDICTED: probable rhamnogalacturonate lyase B isoform X2 [Zea mays]
100280301	1644	13.5577	2.4995	-2.4394	0.00488317	Up	0.000516725	Zea mays hypothetical protein (LOC100280301), mRNA	K09646|1|0.0|886|zma:100280301|serine carboxypeptidase 1 [EC:3.4.16.-]	GO:0031410//cytoplasmic vesicle	GO:0004180//carboxypeptidase activity	GO:0019538//protein metabolic process	gi|226499100|ref|NP_001146700.1|/0/hypothetical protein precursor [Zea mays]
103641445	1956	41.4204	2.94747	-3.81279	1.10519e-09	Up	2.35604e-11	PREDICTED: Zea mays cytochrome P450 93A2-like (LOC103641445), mRNA	K13261|1|7e-119|426|gmx:100776878|cytochrome P450, family 93, subfamily A, polypeptide 1 (3,9-dihydroxypterocarpan 6a-monooxygenase) [EC:1.14.13.28];K15814|2|4e-99|360|gmx:100037459|beta-amyrin 24-hydroxylase [EC:1.14.99.43];K05280|3|3e-85|314|sbi:SORBI_04g024730|flavonoid 3'-monooxygenase [EC:1.14.13.21]	-	GO:0016491//oxidoreductase activity;GO:0005506//iron ion binding	GO:0008152//metabolic process	gi|670445448|ref|XP_008663013.1|/0/PREDICTED: cytochrome P450 93A2-like [Zea mays]
103634157	1696	122.366	12.571	-3.28303	0.00140957	Up	0.000122375	PREDICTED: Zea mays PHD finger protein MALE STERILITY 1 (LOC103634157), mRNA	-	GO:0043231//intracellular membrane-bounded organelle	GO:0046914//transition metal ion binding	-	gi|670426628|ref|XP_008653972.1|/0/PREDICTED: PHD finger protein MALE STERILITY 1 [Zea mays]
100277128	1927	122.539	27.5633	-2.15242	1.01703e-12	Up	1.3125e-14	Zea mays uncharacterized LOC100277128 (LOC100277128), mRNA	-	GO:0031224//intrinsic component of membrane	GO:0008493//tetracycline transporter activity	GO:0015850//organic hydroxy compound transport;GO:0042221//response to chemical	gi|226506830|ref|NP_001144256.1|/0/uncharacterized protein LOC100277128 precursor [Zea mays]
100272909	1881	604.476	221.831	-1.44623	1.40563e-20	Up	7.03882e-23	Zea mays beta3-glucuronyltransferase (LOC100272909), mRNA	-	GO:0043231//intracellular membrane-bounded organelle	GO:0015020//glucuronosyltransferase activity	-	gi|226528306|ref|NP_001140833.1|/1.00459e-171/uncharacterized protein LOC100272909 [Zea mays]
100280702	2023	103.115	48.0828	-1.10067	0.0119188	Up	0.00150203	PREDICTED: Zea mays ATP binding protein (LOC100280702), transcript variant X2, mRNA	K04733|1|3e-64|245|smo:SELMODRAFT_159261|interleukin-1 receptor-associated kinase 4 [EC:2.7.11.1];K13416|4|1e-55|216|rcu:RCOM_1534760|brassinosteroid insensitive 1-associated receptor kinase 1 [EC:2.7.10.1 2.7.11.1];K13418|5|3e-55|215|aly:ARALYDRAFT_895025|somatic embryogenesis receptor kinase 1 [EC:2.7.10.1 2.7.11.1]	-	GO:0004672//protein kinase activity;GO:0032559;GO:0004672//protein kinase activity;GO:0032559;GO:0004672//protein kinase activity;GO:0032559	GO:0006464//cellular protein modification process;GO:0006464//cellular protein modification process;GO:0006464//cellular protein modification process	gi|670442993|ref|XP_008661875.1|/0/PREDICTED: ATP binding protein isoform X2 [Zea mays]
103632900	3011	125.593	59.7764	-1.07111	0.000309531	Up	2.17821e-05	PREDICTED: Zea mays uncharacterized LOC103632900 (LOC103632900), transcript variant X2, ncRNA	-	GO:0043231//intracellular membrane-bounded organelle;GO:0043231//intracellular membrane-bounded organelle	GO:0016772//transferase activity, transferring phosphorus-containing groups;GO:0016772//transferase activity, transferring phosphorus-containing groups	-	gi|673921447|ref|NP_001288372.1|/1.10821e-24/uncharacterized protein LOC103632899 [Zea mays]
103627199	2617	111.859	54.3995	-1.04002	0.0019761	Up	0.000180041	PREDICTED: Zea mays uncharacterized protein At2g33490-like (LOC103627199), mRNA	-	GO:0043231//intracellular membrane-bounded organelle	-	-	gi|670408861|ref|XP_008645720.1|/0/PREDICTED: uncharacterized protein At2g33490-like [Zea mays]
103627659	2224	31.0334	9.02495	-1.78183	0.00428638	Up	0.000444006	PREDICTED: Zea mays protein ASPARTIC PROTEASE IN GUARD CELL 2-like (LOC103627659), mRNA	K00924|1|2e-21|102|aly:ARALYDRAFT_489138|[EC:2.7.1.-]	-	GO:0004175//endopeptidase activity	GO:0019538//protein metabolic process	gi|670409993|ref|XP_008646173.1|/0/PREDICTED: protein ASPARTIC PROTEASE IN GUARD CELL 2-like [Zea mays]
100192547	2312	4910.97	1027.19	-2.2573	4.15706e-33	Up	7.85091e-36	PREDICTED: Zea mays uncharacterized LOC100192547 (LOC100192547), transcript variant X1, mRNA	K15404|1|3e-98|358|ath:AT1G02205|aldehyde decarbonylase [EC:4.1.99.5]	GO:0031224//intrinsic component of membrane;GO:0031224//intrinsic component of membrane	GO:0046914//transition metal ion binding;GO:0003824//catalytic activity;GO:0046914//transition metal ion binding;GO:0003824//catalytic activity	GO:0006631//fatty acid metabolic process;GO:0006631//fatty acid metabolic process	gi|413954928|gb|AFW87577.1|/0/gl1 protein [Zea mays]
100279509	2449	13.3589	3.69095	-1.85574	0.0286929	Up	0.00434905	Zea mays LOC100279509 (IDP778), mRNA	K12843|1|0.0|776|vvi:100248403|U4/U6 small nuclear ribonucleoprotein PRP3;K05681|2|1e-58|226|cme:CMS467C|ATP-binding cassette, subfamily G (WHITE), member 2;K01990|4|4e-10|65.5|cme:CMR388C|ABC-2 type transport system ATP-binding protein;K05643|5|1e-09|63.5|olu:OSTLU_42103|ATP-binding cassette, subfamily A (ABC1), member 3	GO:0044464	GO:0017111//nucleoside-triphosphatase activity;GO:0032559	GO:0009207	gi|226505996|ref|NP_001145981.1|/0/uncharacterized protein LOC100279509 [Zea mays]
103647288	1563	3.95281	0.745715	-2.40618	0.032371	Up	0.0050353	PREDICTED: Zea mays uncharacterized LOC103647288 (LOC103647288), mRNA	-	-	-	-	gi|670378153|ref|XP_008670058.1|/0/PREDICTED: uncharacterized protein LOC103647288 [Zea mays]
100274630	1165	14.715	3.41421	-2.10767	0.00851538	Up	0.00100171	Zea mays uncharacterized LOC100274630 (LOC100274630), mRNA	-	-	-	-	gi|226508408|ref|NP_001142440.1|/1.68378e-125/uncharacterized protein LOC100274630 [Zea mays]
103633116	2664	608.187	47.7996	-3.66944	9.98654e-39	Up	1.17163e-41	PREDICTED: Zea mays probable beta-D-xylosidase 7 (LOC103633116), mRNA	K15920|1|0.0|713|sbi:SORBI_06g030270|beta-D-xylosidase 4 [EC:3.2.1.37]	GO:0031410//cytoplasmic vesicle	GO:0016798//hydrolase activity, acting on glycosyl bonds	GO:0044238	gi|670377391|ref|XP_008669758.1|/0/PREDICTED: probable beta-D-xylosidase 7 [Zea mays]
103629433	1999	9.23473	1.16694	-2.98434	0.00199039	Up	0.000181514	PREDICTED: Zea mays NAC domain-containing protein 43-like (LOC103629433), mRNA	-	-	-	-	gi|645166216|gb|AIB04830.1|/3.37975e-165/NAC transcription factor, partial [Zea mays]
100501442	1495	81.7087	20.0922	-2.02386	3.63487e-06	Up	1.53624e-07	Zea mays uncharacterized LOC100501442 (LOC100501442), mRNA	-	-	-	-	gi|670365960|ref|XP_008664320.1|/0/PREDICTED: 65-kDa microtubule-associated protein 8 isoform X2 [Zea mays]
100191635	713	20.9868	8.40758	-1.31972	0.0476986	Up	0.0081661	Zea mays hypothetical protein (LOC100191635), mRNA	-	-	-	-	gi|212274609|ref|NP_001130536.1|/1.17861e-62/hypothetical protein [Zea mays]
103641916	3231	253.076	63.9786	-1.98391	3.60709e-18	Up	2.41526e-20	PREDICTED: Zea mays helicase sen1-like (LOC103641916), mRNA	K14326|1|2e-113|409|osa:4349244|regulator of nonsense transcripts 1 [EC:3.6.4.-]	-	-	-	gi|670446473|ref|XP_008663447.1|/0/PREDICTED: helicase sen1-like [Zea mays]
103638133	2236	197.997	92.0025	-1.10573	0.0010622	Up	8.81136e-05	PREDICTED: Zea mays uncharacterized LOC103638133 (LOC103638133), mRNA	-	GO:0031410//cytoplasmic vesicle	-	-	gi|670437467|ref|XP_008659337.1|/0/PREDICTED: uncharacterized protein LOC103638133 [Zea mays]
103651685	1681	7.57798	0.854068	-3.14939	0.00183554	Up	0.000164924	PREDICTED: Zea mays uncharacterized LOC103651685 (LOC103651685), mRNA	K11492|1|8e-06|50.4|mtr:MTR_5g015600|condensin-2 complex subunit G2	-	-	-	gi|670390595|ref|XP_008675616.1|/0/PREDICTED: uncharacterized protein LOC103651685 [Zea mays]
100191862	1479	4324.5	2000.69	-1.11204	2.81505e-08	Up	7.88604e-10	PREDICTED: Zea mays hypothetical protein (LOC100191862), transcript variant X1, mRNA	K01710|1|2e-119|428|cme:CME136C|dTDP-glucose 4,6-dehydratase [EC:4.2.1.46];K12449|2|8e-28|123|ppp:PHYPADRAFT_61449|UDP-apiose/xylose synthase	-	GO:0048037//cofactor binding;GO:0016831//carboxy-lyase activity;GO:0048037//cofactor binding;GO:0016831//carboxy-lyase activity	GO:0008152//metabolic process;GO:0008152//metabolic process	gi|212275951|ref|NP_001130758.1|/0/hypothetical protein [Zea mays]
103627584	2693	66.9802	9.17231	-2.86838	4.02035e-11	Up	6.72992e-13	PREDICTED: Zea mays pentatricopeptide repeat-containing protein At1g31920-like (LOC103627584), transcript variant X4, mRNA	K15078|1|2e-77|288|vvi:100250139|structure-specific endonuclease subunit SLX1 [EC:3.6.1.-];K03798|4|2e-64|245|rcu:RCOM_0340700|cell division protease FtsH [EC:3.4.24.-];K15271|5|9e-53|207|rcu:RCOM_1095670|ATP-dependent DNA helicase HFM1/MER3 [EC:3.6.4.12]	-	-	-	gi|670409846|ref|XP_008646110.1|/0/PREDICTED: pentatricopeptide repeat-containing protein At1g31920-like isoform X2 [Zea mays]
103635816	7881	284.969	141.632	-1.00866	0.000173928	Up	1.12528e-05	PREDICTED: Zea mays uncharacterized LOC103635816 (LOC103635816), ncRNA	-	-	-	-	gi|413949738|gb|AFW82387.1|/1.69901e-06/hypothetical protein ZEAMMB73_594988 [Zea mays]
100193836	1260	829.845	278.843	-1.57339	8.09697e-12	Up	1.18395e-13	Zea mays LOC100193836 (pco145926), mRNA	K13448|1|1e-122|437|zma:100193836|calcium-binding protein CML	-	GO:0046872//metal ion binding	-	gi|212721930|ref|NP_001132390.1|/3.68421e-121/uncharacterized protein LOC100193836 [Zea mays]
100285202	1832	183.371	78.3828	-1.22616	3.44821e-07	Up	1.18404e-08	Zea mays alpha-L-fucosidase 1 (LOC100285202), mRNA	K01206|1|0.0|872|zma:100285202|alpha-L-fucosidase [EC:3.2.1.51]	GO:0031410//cytoplasmic vesicle	GO:0043167//ion binding;GO:0015928//fucosidase activity	GO:0044238	gi|226494837|ref|NP_001151568.1|/0/alpha-L-fucosidase 1 precursor [Zea mays]
100191151	1749	609.071	229.587	-1.40757	1.80909e-08	Up	4.8816e-10	Zea mays uncharacterized LOC100191151 (LOC100191151), mRNA	-	GO:0031410//cytoplasmic vesicle	GO:0003824//catalytic activity	-	gi|212275360|ref|NP_001130059.1|/0/uncharacterized protein LOC100191151 precursor [Zea mays]
103634520	4205	216.558	78.9231	-1.45624	8.44566e-12	Up	1.24219e-13	PREDICTED: Zea mays protein SCAR2-like (LOC103634520), transcript variant X2, mRNA	-	-	-	-	gi|414866360|tpg|DAA44917.1|/0/TPA: hypothetical protein ZEAMMB73_920086 [Zea mays]
100283212	1142	144.957	29.5131	-2.2962	1.89031e-10	Up	3.49968e-12	Zea mays chlorophyll a-b binding protein 6A (LOC100283212), mRNA	K08907|1|3e-126|449|zma:100283212|light-harvesting complex I chlorophyll a/b binding protein 1	GO:0009521;GO:0031224//intrinsic component of membrane;GO:0009534//chloroplast thylakoid	GO:0046906//tetrapyrrole binding;GO:0043169//cation binding	GO:0006464//cellular protein modification process;GO:0006091//generation of precursor metabolites and energy	gi|226530077|ref|NP_001149586.1|/8.12714e-125/chlorophyll a-b binding protein 6A [Zea mays]
100274009	1513	22.4367	6.96497	-1.68767	0.0117339	Up	0.00147366	Zea mays putative protein kinase superfamily protein (LOC100274009), mRNA	K04733|1|1e-56|219|smo:SELMODRAFT_159261|interleukin-1 receptor-associated kinase 4 [EC:2.7.11.1];K13416|4|7e-52|203|aly:ARALYDRAFT_491347|brassinosteroid insensitive 1-associated receptor kinase 1 [EC:2.7.10.1 2.7.11.1]	GO:0043231//intracellular membrane-bounded organelle	GO:0004672//protein kinase activity;GO:0032559	GO:0006464//cellular protein modification process	gi|226505646|ref|NP_001141866.1|/0/uncharacterized LOC100274009 [Zea mays]
100279953	1435	57.2814	3.06322	-4.22495	4.95949e-12	Up	7.08154e-14	Zea mays uncharacterized LOC100279953 (LOC100279953), mRNA	-	-	GO:0003824//catalytic activity	GO:0044237//cellular metabolic process	gi|226502929|ref|NP_001146375.1|/0/uncharacterized protein LOC100279953 [Zea mays]
100281707	2525	31.2977	1.62677	-4.26597	9.28536e-09	Up	2.35675e-10	Zea mays ATPase, coupled to transmembrane movement of substances (LOC100281707), mRNA	K12843|1|2e-63|242|vvi:100248403|U4/U6 small nuclear ribonucleoprotein PRP3;K05681|2|6e-43|174|cme:CMS467C|ATP-binding cassette, subfamily G (WHITE), member 2;K05658|4|2e-14|79.7|rcu:RCOM_1598590|ATP-binding cassette, subfamily B (MDR/TAP), member 1	GO:0031224//intrinsic component of membrane	GO:0017111//nucleoside-triphosphatase activity;GO:0032559	GO:0009207	gi|226496471|ref|NP_001148099.1|/0/ATPase, coupled to transmembrane movement of substances [Zea mays]
100192007	1816	81.7506	24.5761	-1.73397	0.000398248	Up	2.89566e-05	PREDICTED: Zea mays putative bZIP transcription factor superfamily protein isoform 1 (LOC100192007), transcript variant X5, mRNA	K14431|1|0.0|664|zma:100192007|transcription factor TGA	GO:0043231//intracellular membrane-bounded organelle;GO:0043231//intracellular membrane-bounded organelle;GO:0043231//intracellular membrane-bounded organelle;GO:0043231//intracellular membrane-bounded organelle;GO:0043231//intracellular membrane-bounded organelle;GO:0043231//intracellular membrane-bounded organelle	GO:0003677//DNA binding;GO:0001071//nucleic acid binding transcription factor activity;GO:0005515//protein binding;GO:0003677//DNA binding;GO:0001071//nucleic acid binding transcription factor activity;GO:0005515//protein binding;GO:0003677//DNA binding;GO:0001071//nucleic acid binding transcription factor activity;GO:0005515//protein binding;GO:0003677//DNA binding;GO:0001071//nucleic acid bindi…	GO:0006351//transcription, DNA-templated;GO:0006351//transcription, DNA-templated;GO:0006351//transcription, DNA-templated;GO:0006351//transcription, DNA-templated;GO:0006351//transcription, DNA-templated;GO:0006351//transcription, DNA-templated	gi|645165240|gb|AIB04435.1|/0/bZIP transcription factor, partial [Zea mays]
100280442	2009	79.5276	11.8012	-2.75252	3.73448e-09	Up	8.78399e-11	Zea mays LOC100280442 (si606002e05), mRNA	K12134|1|8e-25|114|ath:AT2G46830|circadian clock associated 1;K12133|3|4e-24|111|ath:AT1G01060|LATE ELONGATED HYPOCOTYL;K11649|5|8e-06|50.8|vvi:100855339|SWI/SNF related-matrix-associated actin-dependent regulator of chromatin subfamily C	GO:0043231//intracellular membrane-bounded organelle	GO:0003676//nucleic acid binding	-	gi|226528934|ref|NP_001146835.1|/0/LOC100280442 [Zea mays]
541978	2217	117.507	51.1148	-1.20093	0.00012686	Up	7.88086e-06	PREDICTED: Zea mays LOC541978 (pco117107), transcript variant X1, mRNA	-	GO:0044464;GO:0044464	-	GO:0006810//transport;GO:0006810//transport	gi|670394683|ref|XP_008677778.1|/0/PREDICTED: LOC541978 isoform X1 [Zea mays]
100278708	1054	60.2655	4.39186	-3.77843	1.48018e-11	Up	2.29564e-13	Zea mays hypothetical protein (LOC100278708), mRNA	-	GO:0043231//intracellular membrane-bounded organelle	-	-	gi|226530900|ref|NP_001145367.1|/6.75884e-115/hypothetical protein [Zea mays]
541729	1218	36.8471	7.7297	-2.25307	3.44881e-05	Up	1.82373e-06	PREDICTED: Zea mays myb-related protein Myb4 (LOC541729), mRNA	K09422|1|4e-104|376|sbi:SORBI_07g008580|myb proto-oncogene protein, plant	-	-	-	gi|645166187|gb|AIB04817.1|/6.98667e-146/MYB transcription factor, partial [Zea mays]
100191896	1270	436.465	199.233	-1.13141	3.45659e-09	Up	8.06113e-11	PREDICTED: Zea mays LOC100191896 (IDP258), transcript variant X2, mRNA	K12382|1|4e-38|157|pop:POPTR_825403|saposin	GO:0031410//cytoplasmic vesicle;GO:0031410//cytoplasmic vesicle;GO:0031410//cytoplasmic vesicle	-	GO:0044238;GO:0044238;GO:0044238	gi|413916069|gb|AFW56001.1|/7.93126e-124/surfactant protein B containing protein [Zea mays]
103645857	1946	458.2	181.494	-1.33606	5.00991e-06	Up	2.17903e-07	PREDICTED: Zea mays NEDD8 ultimate buster 1 (LOC103645857), mRNA	-	-	-	-	gi|670374867|ref|XP_008668788.1|/0/PREDICTED: NEDD8 ultimate buster 1 [Zea mays]
100193025	1947	38.6495	1.33525	-4.85527	1.14731e-10	Up	2.04203e-12	Zea mays putative laccase family protein (LOC100193025), mRNA	K00423|1|4e-55|214|ppp:PHYPADRAFT_163787|L-ascorbate oxidase [EC:1.10.3.3]	GO:0005576//extracellular region;GO:0031410//cytoplasmic vesicle	GO:0046914//transition metal ion binding;GO:0016682//oxidoreductase activity, acting on diphenols and related substances as donors, oxygen as acceptor	GO:0009808//lignin metabolic process	gi|212721074|ref|NP_001131665.1|/0/uncharacterized protein LOC100193025 precursor [Zea mays]
100277266	778	321.723	113.321	-1.50541	2.92176e-09	Up	6.68843e-11	PREDICTED: Zea mays uncharacterized LOC100277266 (LOC100277266), mRNA	-	GO:0031410//cytoplasmic vesicle	-	-	gi|670395460|ref|XP_008678124.1|/7.15459e-67/PREDICTED: uncharacterized protein LOC100277266 [Zea mays]
103651287	1695	123.285	23.3881	-2.39816	0.0280313	Up	0.00422953	PREDICTED: Zea mays E3 ubiquitin-protein ligase At4g11680-like (LOC103651287), mRNA	K13148|1|9e-16|83.6|rcu:RCOM_0598050|integrator complex subunit 11 [EC:3.1.27.-];K05283|3|3e-09|62.0|aly:ARALYDRAFT_354960|phosphatidylinositol glycan, class W [EC:2.3.-.-];K15692|4|1e-08|60.1|ppp:PHYPADRAFT_16563|E3 ubiquitin-protein ligase RNF13 [EC:6.3.2.19];K11982|5|1e-08|59.7|vvi:100262515|E3 ubiquitin-protein ligase RNF115/126 [EC:6.3.2.19]	-	-	-	gi|670389469|ref|XP_008675134.1|/0/PREDICTED: E3 ubiquitin-protein ligase At4g11680-like [Zea mays]
103643789	1498	42.5701	8.07588	-2.39815	8.06979e-05	Up	4.72221e-06	PREDICTED: Zea mays nicotianamine synthase 3-like (LOC103643789), mRNA	K05953|1|3e-131|466|sbi:SORBI_02g043670|nicotianamine synthase [EC:2.5.1.43]	-	GO:0016765//transferase activity, transferring alkyl or aryl (other than methyl) groups	GO:0018130;GO:0000041//transition metal ion transport	gi|20387260|dbj|BAB91326.1|/3.76657e-147/nicotianamine synthase 3 [Zea mays]
100285339	852	110.42	21.2281	-2.37896	1.77114e-13	Up	2.01202e-15	Zea mays LOC100285339 (cl4013_1), mRNA	K08818|1|8e-06|49.3|vvi:100246062|cell division cycle 2-like [EC:2.7.11.22]	-	-	-	gi|226531838|ref|NP_001151703.1|/2.17996e-67/LOC100285339 [Zea mays]
103637728	1429	53.0986	17.7796	-1.57845	0.000224264	Up	1.50934e-05	PREDICTED: Zea mays probable xyloglucan endotransglucosylase/hydrolase protein 27 (LOC103637728), mRNA	K08235|1|2e-87|321|zma:100279904|xyloglucan:xyloglucosyl transferase [EC:2.4.1.207]	GO:0005576//extracellular region;GO:0031410//cytoplasmic vesicle;GO:0030312//external encapsulating structure	GO:0016798//hydrolase activity, acting on glycosyl bonds;GO:0016758//transferase activity, transferring hexosyl groups	GO:0044042//glucan metabolic process	gi|670364394|ref|XP_008658729.1|/0/PREDICTED: probable xyloglucan endotransglucosylase/hydrolase protein 27 [Zea mays]
100192861	2166	328.261	161.687	-1.02163	5.96279e-06	Up	2.63443e-07	Zea mays LOC100192861 (pco086097), mRNA	K02357|1|0.0|949|zma:100192861|elongation factor Ts	GO:0005622//intracellular	GO:0008135//translation factor activity, nucleic acid binding	GO:0006412//translation	gi|212723248|ref|NP_001131522.1|/0/uncharacterized protein LOC100192861 [Zea mays]
103644451	1248	19.2593	0.968803	-4.31321	8.41341e-07	Up	3.11528e-08	PREDICTED: Zea mays uncharacterized LOC103644451 (LOC103644451), mRNA	-	-	-	-	gi|670369389|ref|XP_008665876.1|/2.23884e-179/PREDICTED: uncharacterized protein LOC103644451 [Zea mays]
100501790	844	24.6131	6.4089	-1.94127	0.00397051	Up	0.000405151	Zea mays uncharacterized LOC100501790 (LOC100501790), mRNA	K13993|1|7e-54|208|zma:100280576|HSP20 family protein	-	-	-	gi|308081297|ref|NP_001183377.1|/1.3159e-72/uncharacterized protein LOC100501790 [Zea mays]
542649	1173	15.2226	2.5188	-2.59541	0.00172832	Up	0.000153658	Zea mays beta-expansin 7 (expB7), mRNA	-	GO:0031410//cytoplasmic vesicle	-	GO:0000003//reproduction	gi|414867715|tpg|DAA46272.1|/2.13021e-160/TPA: beta-expansin 7 Precursor [Zea mays]
100273453	1200	502.66	176.979	-1.50601	3.0522e-18	Up	2.02624e-20	Zea mays uncharacterized LOC100273453 (LOC100273453), mRNA	K01206|1|5e-81|299|ath:AT1G67830|alpha-L-fucosidase [EC:3.2.1.51];K00514|3|4e-21|100|rcu:RCOM_1428040|zeta-carotene desaturase [EC:1.3.5.6]	-	-	-	gi|413945283|gb|AFW77932.1|/0/hypothetical protein ZEAMMB73_209815 [Zea mays]
100284722	1383	14.1411	1.26846	-3.47875	0.000110394	Up	6.72847e-06	Zea mays gibberellin receptor GID1L2 (LOC100284722), mRNA	K14493|1|4e-64|243|ppp:PHYPADRAFT_118478|gibberellin receptor GID1 [EC:3.-.-.-]	-	GO:0004871//signal transducer activity;GO:0003824//catalytic activity	-	gi|226498284|ref|NP_001151089.1|/0/gibberellin receptor GID1L2 [Zea mays]
103627562	1843	54.8711	8.86636	-2.62963	2.56544e-08	Up	7.13539e-10	PREDICTED: Zea mays uncharacterized LOC103627562 (LOC103627562), mRNA	-	-	-	-	gi|670409746|ref|XP_008646067.1|/0/PREDICTED: uncharacterized protein LOC103627562 [Zea mays]
100284714	935	43.0104	6.39881	-2.74881	0.000482562	Up	3.5871e-05	Zea mays invertase inhibitor (LOC100284714), mRNA	-	-	-	-	gi|226507430|ref|NP_001151081.1|/1.26968e-58/invertase inhibitor precursor [Zea mays]
103655222	2045	56.2046	1.35187	-5.37766	3.12657e-11	Up	5.11746e-13	PREDICTED: Zea mays glycerol-3-phosphate 2-O-acyltransferase 6-like (LOC103655222), mRNA	K13508|1|1e-83|309|rcu:RCOM_0235670|glycerol-3-phosphate acyltransferase [EC:2.3.1.15]	-	GO:0016747//transferase activity, transferring acyl groups other than amino-acyl groups	-	gi|670400790|ref|XP_008680229.1|/0/PREDICTED: glycerol-3-phosphate 2-O-acyltransferase 6-like [Zea mays]
100281507	2229	101.143	42.9002	-1.23734	0.000484318	Up	3.60325e-05	Zea mays LOC100281507 (pco138672), mRNA	K13424|1|4e-73|274|rcu:RCOM_0664190|WRKY transcription factor 33	-	GO:0003677//DNA binding;GO:0001071//nucleic acid binding transcription factor activity	GO:0010467//gene expression	gi|195616056|gb|ACG29858.1|/0/SPF1-like DNA-binding protein [Zea mays]
100382230	952	25.2915	3.51535	-2.84691	2.37165e-05	Up	1.20798e-06	Zea mays hypothetical protein (LOC100382230), mRNA	-	GO:0031410//cytoplasmic vesicle	GO:0046914//transition metal ion binding	-	gi|293333579|ref|NP_001168456.1|/1.7688e-63/uncharacterized protein LOC100382230 precursor [Zea mays]
100284895	1907	78.0124	36.7065	-1.08767	0.00921374	Up	0.00109994	Zea mays D-erythro-sphingosine kinase/ diacylglycerol kinase (LOC100284895), mRNA	K04718|1|0.0|914|zma:100284895|sphingosine kinase [EC:2.7.1.91]	-	GO:0016301//kinase activity	GO:0007186//G-protein coupled receptor signaling pathway;GO:0006796//phosphate-containing compound metabolic process	gi|226532433|ref|NP_001151262.1|/0/D-erythro-sphingosine kinase/ diacylglycerol kinase [Zea mays]
100191778	1661	120.804	16.7747	-2.84832	3.21759e-12	Up	4.44701e-14	Zea mays uncharacterized LOC100191778 (LOC100191778), mRNA	K00924|1|7e-13|73.9|ath:AT5G22850|[EC:2.7.1.-]	GO:0031410//cytoplasmic vesicle	GO:0004175//endopeptidase activity	GO:0019538//protein metabolic process	gi|212275300|ref|NP_001130675.1|/0/uncharacterized protein LOC100191778 precursor [Zea mays]
541860	2942	466.512	186.676	-1.32138	1.95776e-11	Up	3.10356e-13	PREDICTED: Zea mays kinesin-related protein6 (LOC541860), mRNA	K10405|1|0.0|1363|sbi:SORBI_06g029500|kinesin family member C1	GO:0043231//intracellular membrane-bounded organelle;GO:0015630//microtubule cytoskeleton	GO:0003774//motor activity;GO:0032559	GO:0007017//microtubule-based process	gi|195615810|gb|ACG29735.1|/0/kinesin-1 [Zea mays]
103631856	1984	29.3931	2.40499	-3.61138	1.34396e-06	Up	5.19557e-08	PREDICTED: Zea mays laccase-14-like (LOC103631856), mRNA	K00423|1|2e-63|241|smo:SELMODRAFT_104957|L-ascorbate oxidase [EC:1.10.3.3]	GO:0031410//cytoplasmic vesicle	-	-	gi|670421941|ref|XP_008651902.1|/0/PREDICTED: laccase-14-like [Zea mays]
103653413	3256	128.108	30.8887	-2.05222	2.29021e-06	Up	9.31891e-08	PREDICTED: Zea mays ABC transporter A family member 7-like (LOC103653413), mRNA	K05641|1|5e-61|234|ota:Ot18g01460|ATP-binding cassette, subfamily A (ABC1), member 1;K05643|3|2e-59|229|olu:OSTLU_42103|ATP-binding cassette, subfamily A (ABC1), member 3	GO:0044464	GO:0017111//nucleoside-triphosphatase activity;GO:0032559	GO:0009207	gi|670396594|ref|XP_008678547.1|/0/PREDICTED: ABC transporter A family member 7-like [Zea mays]
103626276	1386	234.629	14.3667	-4.02958	5.19529e-37	Up	7.28443e-40	PREDICTED: Zea mays uncharacterized LOC103626276 (LOC103626276), mRNA	K10293|1|1e-07|56.2|zma:100501928|F-box protein 7	-	-	-	gi|670406719|ref|XP_008644887.1|/0/PREDICTED: uncharacterized protein LOC103626276 [Zea mays]
100273700	1689	28.8489	7.93611	-1.86201	0.00151596	Up	0.000132869	Zea mays LOC100273700 (pco073762), mRNA	K03841|1|0.0|685|zma:100273700|fructose-1,6-bisphosphatase I [EC:3.1.3.11]	GO:0044424	GO:0019203//carbohydrate phosphatase activity;GO:0043169//cation binding	GO:0005975//carbohydrate metabolic process	gi|226501262|ref|NP_001141584.1|/0/uncharacterized protein LOC100273700 [Zea mays]
100285881	1677	6.6103	1.12025	-2.5609	0.0138672	Up	0.00180435	Zea mays polygalacturonase (LOC100285881), mRNA	K01213|1|2e-90|331|pop:POPTR_552472|galacturan 1,4-alpha-galacturonidase [EC:3.2.1.67]	GO:0031410//cytoplasmic vesicle	GO:0004553//hydrolase activity, hydrolyzing O-glycosyl compounds	GO:0044238;GO:0045229//external encapsulating structure organization	gi|226502008|ref|NP_001152243.1|/0/polygalacturonase precursor [Zea mays]
100501820	2029	95.0381	21.5019	-2.14404	3.9123e-11	Up	6.53786e-13	Zea mays uncharacterized LOC100501820 (LOC100501820), mRNA	K00924|1|4e-34|144|aly:ARALYDRAFT_473063|[EC:2.7.1.-]	GO:0031410//cytoplasmic vesicle	GO:0016301//kinase activity	-	gi|670377397|ref|XP_008669759.1|/0/PREDICTED: probable inactive leucine-rich repeat receptor-like protein kinase At1g66830 [Zea mays]
100217312	1343	20.2264	1.61677	-3.64506	6.90197e-06	Up	3.10072e-07	Zea mays hypothetical protein (LOC100217312), mRNA	-	-	-	-	gi|219363433|ref|NP_001137130.1|/3.25184e-171/hypothetical protein [Zea mays]
100501492	1349	34.6299	10.9924	-1.65551	0.00271765	Up	0.000260512	Zea mays uncharacterized LOC100501492 (LOC100501492), mRNA	K13946|1|0.0|749|sbi:SORBI_05g004250|auxin influx carrier (AUX1 LAX family)	GO:0031224//intrinsic component of membrane	-	-	gi|670399314|ref|XP_008679620.1|/0/PREDICTED: auxin transporter-like protein 3 [Zea mays]
100280901	661	1697.88	597.392	-1.50698	2.54196e-09	Up	5.75354e-11	PREDICTED: Zea mays metallothionein-like protein type 2 (LOC100280901), transcript variant X1, mRNA	-	-	-	-	gi|293333740|ref|NP_001168372.1|/3.91458e-11/uncharacterized protein LOC100382140 [Zea mays]
100383250	1766	22.7	6.02673	-1.91324	0.00436466	Up	0.000453614	Zea mays hypothetical protein (LOC100383250), mRNA	K15015|1|6e-15|80.9|ath:AT5G02170|solute carrier family 32 (vesicular inhibitory amino acid transporter)	GO:0031224//intrinsic component of membrane	-	-	gi|293332489|ref|NP_001169382.1|/0/uncharacterized protein LOC100383250 [Zea mays]
103634575	1310	45.7987	2.04702	-4.48371	6.55854e-11	Up	1.12415e-12	PREDICTED: Zea mays uncharacterized LOC103634575 (LOC103634575), mRNA	-	-	-	-	gi|670363272|ref|XP_008655006.1|/7.56001e-16/PREDICTED: uncharacterized protein LOC103634575 [Zea mays]
103639318	2145	206.705	93.2475	-1.14843	4.55177e-07	Up	1.59423e-08	PREDICTED: Zea mays protein DA1-related 2-like (LOC103639318), transcript variant X2, mRNA	K14380|1|8e-07|54.3|pop:POPTR_946533|four and a half LIM domains protein 2	-	GO:0046914//transition metal ion binding;GO:0046914//transition metal ion binding	-	gi|645168167|gb|AIB05666.1|/0/LIM transcription factor, partial [Zea mays]
100191256	1567	3178.09	1227.08	-1.37293	2.12849e-19	Up	1.19376e-21	Zea mays uncharacterized LOC100191256 (LOC100191256), mRNA	-	-	-	-	gi|212274979|ref|NP_001130162.1|/3.75686e-137/uncharacterized LOC100191256 [Zea mays]
100281899	1454	42.3632	3.27135	-3.69485	1.11397e-09	Up	2.38433e-11	Zea mays anther-specific proline-rich protein APG (LOC100281899), mRNA	K01206|1|5e-28|124|ath:AT1G67830|alpha-L-fucosidase [EC:3.2.1.51];K00514|3|5e-18|90.9|rcu:RCOM_1428040|zeta-carotene desaturase [EC:1.3.5.6]	GO:0031410//cytoplasmic vesicle	GO:0016787//hydrolase activity	GO:0044238	gi|226510379|ref|NP_001148291.1|/0/anther-specific proline-rich protein APG precursor [Zea mays]
100191684	1395	930.453	383.173	-1.27994	5.70333e-09	Up	1.40188e-10	Zea mays uncharacterized LOC100191684 (LOC100191684), mRNA	K02716|1|2e-175|613|zma:100191684|photosystem II oxygen-evolving enhancer protein 1	GO:0009523//photosystem II;GO:0043231//intracellular membrane-bounded organelle	GO:0046872//metal ion binding	GO:0042548//regulation of photosynthesis, light reaction	gi|413934662|gb|AFW69213.1|/0/oxygen-evolving enhancer protein 1 [Zea mays]
100282363	1900	38.9815	14.5209	-1.42466	0.00561875	Up	0.000606941	Zea mays carboxyl-terminal-processing protease (LOC100282363), mRNA	K01802|1|2e-06|52.8|ota:Ot01g03920|peptidylprolyl isomerase [EC:5.2.1.8]	-	GO:0070011//peptidase activity, acting on L-amino acid peptides	GO:0019538//protein metabolic process	gi|226493045|ref|NP_001148747.1|/0/carboxyl-terminal-processing protease [Zea mays]
100384215	2274	2622.18	1299.07	-1.01329	0.00740512	Up	0.000845252	PREDICTED: Zea mays uncharacterized LOC100384215 (LOC100384215), transcript variant X1, mRNA	K13064|1|0.0|1290|sbi:SORBI_06g022740|phenylalanine/tyrosine ammonia-lyase [EC:4.3.1.25]	GO:0044424;GO:0044424	GO:0016840;GO:0016840	GO:0006558//L-phenylalanine metabolic process;GO:0006558//L-phenylalanine metabolic process	gi|670374218|ref|XP_008668474.1|/0/PREDICTED: uncharacterized protein LOC100384215 isoform X1 [Zea mays]
103653417	1378	9.66606	2.06865	-2.22424	0.0171704	Up	0.00232201	PREDICTED: Zea mays uncharacterized LOC103653417 (LOC103653417), mRNA	K01955|1|1e-14|79.7|vvi:100262205|carbamoyl-phosphate synthase large subunit [EC:6.3.5.5];K13944|2|6e-13|73.9|ath:AT2G42430|LOB domain-containing protein 16	-	-	-	gi|645167220|gb|AIB05260.1|/3.46953e-168/LOB transcription factor, partial [Zea mays]
103650178	2200	24.4896	5.87084	-2.06053	0.00472759	Up	0.000496608	PREDICTED: Zea mays cysteine-rich receptor-like protein kinase 10 (LOC103650178), mRNA	K04733|1|3e-57|221|smo:SELMODRAFT_159261|interleukin-1 receptor-associated kinase 4 [EC:2.7.11.1];K13415|2|2e-55|215|rcu:RCOM_0478150|protein brassinosteroid insensitive 1 [EC:2.7.10.1 2.7.11.1];K13417|3|6e-55|214|aly:ARALYDRAFT_899604|somatic embryogenesis receptor kinase 4 [EC:2.7.10.1 2.7.11.1]	-	-	-	gi|670386721|ref|XP_008674038.1|/0/PREDICTED: cysteine-rich receptor-like protein kinase 10 [Zea mays]
100501773	1667	41.8048	16.4401	-1.34645	0.00577455	Up	0.000627571	Zea mays hypothetical protein (LOC100501773), mRNA	K09287|1|6e-33|140|zma:100284738|RAV-like factor	-	-	-	gi|308080650|ref|NP_001183364.1|/6.09664e-109/uncharacterized protein LOC100501773 [Zea mays]
542253	2797	72.8563	26.2635	-1.47199	6.8836e-05	Up	3.93945e-06	Zea mays anther ear1 (an1), mRNA	K04120|1|0.0|1676|zma:542253|ent-copalyl diphosphate synthase [EC:5.5.1.13]	GO:0043231//intracellular membrane-bounded organelle	GO:0046872//metal ion binding;GO:0016872//intramolecular lyase activity	GO:0016101//diterpenoid metabolic process;GO:0046246//terpene biosynthetic process	gi|162461363|ref|NP_001105329.1|/0/anther ear1 [Zea mays]
778435	1784	585.222	66.2675	-3.14261	5.73763e-22	Up	2.51197e-24	Zea mays brittle stalk2 (bk2), mRNA	-	GO:0031410//cytoplasmic vesicle	-	-	gi|162459967|ref|NP_001105928.1|/0/brittle stalk2 precursor [Zea mays]
103639386	1236	75.1452	16.918	-2.15112	1.29335e-08	Up	3.39372e-10	PREDICTED: Zea mays peroxidase A2-like (LOC103639386), mRNA	K00430|1|6e-168|588|sbi:SORBI_01g041770|peroxidase [EC:1.11.1.7]	GO:0031410//cytoplasmic vesicle	GO:0016209//antioxidant activity;GO:0005506//iron ion binding;GO:0003824//catalytic activity	GO:0006950//response to stress;GO:0008152//metabolic process	gi|670440081|ref|XP_008660359.1|/0/PREDICTED: LOW QUALITY PROTEIN: peroxidase A2-like [Zea mays]
103635154	5151	960.72	283.86	-1.75893	1.1281e-33	Up	1.93681e-36	PREDICTED: Zea mays ABC transporter C family member 14-like (LOC103635154), mRNA	K05666|1|0.0|651|olu:OSTLU_35503|ATP-binding cassette, subfamily C (CFTR/MRP), member 2;K05658|2|5e-60|232|mtr:MTR_5g029750|ATP-binding cassette, subfamily B (MDR/TAP), member 1	-	-	-	gi|670430294|ref|XP_008655904.1|/0/PREDICTED: ABC transporter C family member 14-like [Zea mays]
103650939	1627	127.926	12.2765	-3.38133	1.13648e-15	Up	9.75605e-18	PREDICTED: Zea mays putative F-box protein At3g23970 (LOC103650939), mRNA	-	-	-	-	gi|670388610|ref|XP_008674764.1|/0/PREDICTED: putative F-box protein At3g23970 [Zea mays]
103646891	925	10.2307	1.51915	-2.75157	0.00374219	Up	0.000378107	PREDICTED: Zea mays cytochrome P450 93A1-like (LOC103646891), mRNA	K13261|1|4e-59|226|gmx:100776878|cytochrome P450, family 93, subfamily A, polypeptide 1 (3,9-dihydroxypterocarpan 6a-monooxygenase) [EC:1.14.13.28];K05280|2|8e-52|202|sbi:SORBI_04g024750|flavonoid 3'-monooxygenase [EC:1.14.13.21]	-	GO:0016491//oxidoreductase activity;GO:0005506//iron ion binding	GO:0008152//metabolic process	gi|670445448|ref|XP_008663013.1|/1.1434e-112/PREDICTED: cytochrome P450 93A2-like [Zea mays]
103640449	2159	68.2917	1.12103	-5.92882	3.11043e-15	Up	2.82143e-17	PREDICTED: Zea mays uncharacterized LOC103640449 (LOC103640449), mRNA	-	-	-	-	gi|670399852|ref|XP_008679825.1|/4.85081e-152/PREDICTED: uncharacterized protein LOC103654787 [Zea mays]
100384178	1298	53.0045	26.3397	-1.00888	0.0136997	Up	0.00177709	Zea mays uncharacterized LOC100384178 (LOC100384178), mRNA	-	-	-	-	gi|413920385|gb|AFW60317.1|/1.65044e-39/pistil-specific extensin-like protein [Zea mays]
100286192	1002	800.956	133.672	-2.58303	1.28751e-27	Up	3.64735e-30	Zea mays extensin (LOC100286192), mRNA	-	-	-	-	gi|226492106|ref|NP_001152552.1|/2.11314e-78/extensin [Zea mays]
100193315	1351	78.4366	24.4691	-1.68056	0.000170648	Up	1.10259e-05	Zea mays LOC100193315 (cl1019_1), mRNA	K00860|1|2e-125|447|zma:100193315|adenylylsulfate kinase [EC:2.7.1.25]	-	GO:0016301//kinase activity;GO:0032559	GO:0006790//sulfur compound metabolic process;GO:0006796//phosphate-containing compound metabolic process	gi|212721006|ref|NP_001131924.1|/6.66048e-124/uncharacterized protein LOC100193315 [Zea mays]
103636988	759	6.58021	0.818815	-3.00652	0.00351478	Up	0.00035061	PREDICTED: Zea mays uncharacterized LOC103636988 (LOC103636988), mRNA	K11492|1|3e-06|50.4|mtr:MTR_5g015600|condensin-2 complex subunit G2	-	-	-	gi|670433993|ref|XP_008657501.1|/7.12929e-149/PREDICTED: uncharacterized protein LOC103636988 [Zea mays]
100272313	1841	397.594	136.894	-1.53824	1.12712e-11	Up	1.71905e-13	Zea mays LOC100272313 (cl10996_1(617)), mRNA	K09422|1|0.0|824|zma:100272313|myb proto-oncogene protein, plant	GO:0043231//intracellular membrane-bounded organelle	GO:0003676//nucleic acid binding	-	gi|226498324|ref|NP_001140269.1|/0/uncharacterized protein LOC100272313 [Zea mays]
103638141	2592	85.0249	3.00199	-4.82389	1.65998e-18	Up	1.045e-20	PREDICTED: Zea mays putative endo-1,3(4)-beta-glucanase 2 (LOC103638141), mRNA	K01057|1|8e-14|77.8|gmx:100804571|6-phosphogluconolactonase [EC:3.1.1.31]	-	GO:0004553//hydrolase activity, hydrolyzing O-glycosyl compounds	GO:0009056//catabolic process	gi|670437485|ref|XP_008659345.1|/0/PREDICTED: LOW QUALITY PROTEIN: putative endo-1,3(4)-beta-glucanase 2 [Zea mays]
100284978	1426	51.165	17.0869	-1.58227	0.000153665	Up	9.77033e-06	Zea mays nicotianamine synthase 3 (LOC100284978), mRNA	K05953|1|1e-157|554|zma:100284978|nicotianamine synthase [EC:2.5.1.43]	-	GO:0016765//transferase activity, transferring alkyl or aryl (other than methyl) groups	GO:0018130;GO:0000041//transition metal ion transport	gi|414888205|tpg|DAA64219.1|/5.81189e-166/TPA: nicotianamine synthase 3 [Zea mays]
103638949	726	53.0466	5.859	-3.17853	6.0603e-08	Up	1.7827e-09	PREDICTED: Zea mays cortical cell-delineating protein (LOC103638949), mRNA	-	-	-	GO:0010876//lipid localization	gi|413915841|gb|AFW21605.1|/1.22676e-46/cortical cell-delineating protein Precursor [Zea mays]
100282049	1091	34.8005	14.3723	-1.27582	0.0124205	Up	0.00157545	Zea mays thylakoid lumenal 19 kDa protein (LOC100282049), mRNA	-	GO:0043231//intracellular membrane-bounded organelle	-	-	gi|226491484|ref|NP_001148434.1|/1.22985e-90/thylakoid lumenal 19 kDa protein [Zea mays]
100501522	1165	210.86	52.8983	-1.99499	1.51989e-13	Up	1.70485e-15	PREDICTED: Zea mays hypothetical protein (LOC100501522), transcript variant X1, mRNA	-	-	-	-	gi|308044355|ref|NP_001183152.1|/3.70645e-24/uncharacterized protein LOC100501522 [Zea mays]
100194211	1392	314.776	83.3514	-1.91705	1.13081e-07	Up	3.52055e-09	Zea mays Sigma factor sigB regulation protein rsbQ (LOC100194211), mRNA	-	-	-	-	gi|212722384|ref|NP_001132725.1|/4.16816e-153/Sigma factor sigB regulation protein rsbQ [Zea mays]
100282468	1283	322.024	154.234	-1.06204	0.000608459	Up	4.69746e-05	PREDICTED: Zea mays phosphatidylinositol transfer protein CSR1 (LOC100282468), transcript variant X1, mRNA	-	-	-	-	gi|670384117|ref|XP_008672871.1|/1.22465e-139/PREDICTED: phosphatidylinositol transfer protein CSR1 isoform X1 [Zea mays]
100272742	1193	10.4022	2.96297	-1.81177	0.0467731	Up	0.00795307	Zea mays hypothetical protein (ATPP2-B1), mRNA	-	-	-	-	gi|226494787|ref|NP_001140667.1|/2.04791e-158/hypothetical protein [Zea mays]
100283134	1516	7993.9	732.34	-3.44831	0.000554629	Up	4.21205e-05	Zea mays chalcone synthase (LOC100283134), mRNA	K00660|1|9e-76|282|ppp:PHYPADRAFT_104998|chalcone synthase [EC:2.3.1.74]	-	GO:0016747//transferase activity, transferring acyl groups other than amino-acyl groups	GO:0008152//metabolic process	gi|414884341|tpg|DAA60355.1|/0/TPA: chalcone synthase [Zea mays]
103640481	2373	52.7658	4.9607	-3.41099	4.86815e-10	Up	9.61176e-12	PREDICTED: Zea mays achilleol B synthase-like (LOC103640481), transcript variant X6, mRNA	K01853|1|1e-168|592|vvi:100243389|cycloartenol synthase [EC:5.4.99.8]	-	GO:0016853//isomerase activity;GO:0016853//isomerase activity;GO:0003824//catalytic activity;GO:0003824//catalytic activity;GO:0016853//isomerase activity	-	gi|670365082|ref|XP_008661275.1|/0/PREDICTED: achilleol B synthase-like isoform X4 [Zea mays]
100193752	1743	111.502	19.6741	-2.5027	1.77492e-14	Up	1.76238e-16	Zea mays putative lung seven transmembrane receptor family protein (LOC100193752), mRNA	-	GO:0031224//intrinsic component of membrane;GO:0031410//cytoplasmic vesicle	GO:0004871//signal transducer activity	-	gi|212723632|ref|NP_001132310.1|/0/uncharacterized LOC100193752 precursor [Zea mays]
100383565	1601	34.4292	12.6035	-1.44981	0.0164169	Up	0.00220503	Zea mays putative alcohol dehydrogenase superfamily protein (LOC100383565), mRNA	K00001|1|0.0|654|sbi:SORBI_01g025570|alcohol dehydrogenase [EC:1.1.1.1]	-	GO:0003824//catalytic activity;GO:0046914//transition metal ion binding	GO:0008152//metabolic process	gi|293331273|ref|NP_001169684.1|/0/uncharacterized protein LOC100383565 [Zea mays]
100282311	1226	783.488	48.6673	-4.00889	2.84515e-66	Up	5.69894e-70	Zea mays beta-expansin 1a (LOC100282311), mRNA	-	GO:0031410//cytoplasmic vesicle	-	GO:0000003//reproduction	gi|226494269|ref|NP_001148695.1|/3.28885e-135/beta-expansin 1a precursor [Zea mays]
100282642	1482	502.84	65.5196	-2.9401	4.63081e-43	Up	3.71026e-46	Zea mays chalcone synthase (LOC100282642), mRNA	K00660|1|0.0|763|zma:100282642|chalcone synthase [EC:2.3.1.74]	-	GO:0016747//transferase activity, transferring acyl groups other than amino-acyl groups	GO:0009699//phenylpropanoid biosynthetic process	gi|226528948|ref|NP_001149022.1|/0/chalcone synthase [Zea mays]
100285469	889	98.3443	47.836	-1.03975	0.00333931	Up	0.000330328	Zea mays ribosome-like protein (LOC100285469), mRNA	-	GO:0044444;GO:0043229//intracellular organelle	-	-	gi|226529830|ref|NP_001151834.1|/4.65659e-31/ribosome-like protein [Zea mays]
100282076	1527	244.768	23.4118	-3.38611	7.51146e-23	Up	3.03063e-25	Zea mays lichenase-2 (LOC100282076), mRNA	-	GO:0031410//cytoplasmic vesicle	GO:0004553//hydrolase activity, hydrolyzing O-glycosyl compounds;GO:0043167//ion binding	GO:0044238	gi|226494275|ref|NP_001148461.1|/2.47868e-178/lichenase-2 precursor [Zea mays]
542514	3443	406.899	53.4635	-2.92805	1.41237e-19	Up	7.67879e-22	Zea mays cellulose synthase catalytic subunit 12 (CesA12), mRNA	K10999|1|0.0|2084|zma:542514|cellulose synthase A [EC:2.4.1.12]	GO:0031224//intrinsic component of membrane	GO:0016759//cellulose synthase activity;GO:0046914//transition metal ion binding	GO:0045229//external encapsulating structure organization;GO:0009250//glucan biosynthetic process	gi|162461937|ref|NP_001105532.1|/0/cellulose synthase catalytic subunit 12 [Zea mays]
100272496	1446	158.393	52.469	-1.59398	4.50958e-09	Up	1.07878e-10	PREDICTED: Zea mays uncharacterized LOC100272496 (LOC100272496), transcript variant X1, mRNA	K00430|1|2e-110|397|osa:4344276|peroxidase [EC:1.11.1.7]	-	GO:0005506//iron ion binding;GO:0003824//catalytic activity;GO:0016209//antioxidant activity;GO:0016209//antioxidant activity;GO:0005506//iron ion binding;GO:0003824//catalytic activity	GO:0008152//metabolic process;GO:0006950//response to stress;GO:0006950//response to stress;GO:0008152//metabolic process	gi|226493546|ref|NP_001140437.1|/8.90483e-142/uncharacterized protein LOC100272496 [Zea mays]
100381416	3375	320.131	147.174	-1.12114	2.0846e-09	Up	4.62888e-11	PREDICTED: Zea mays hypothetical protein (LOC100381416), transcript variant X2, mRNA	-	-	-	-	gi|293334541|ref|NP_001167728.1|/0/hypothetical protein [Zea mays]
103631344	1124	23.6565	9.76067	-1.27718	0.0466925	Up	0.0079364	PREDICTED: Zea mays callose synthase 3-like (LOC103631344), transcript variant X2, mRNA	K11000|1|3e-108|381|gmx:100777209|callose synthase [EC:2.4.1.-]	GO:0043234//protein complex;GO:0044464;GO:0043234//protein complex;GO:0044464	GO:0035251//UDP-glucosyltransferase activity;GO:0035251//UDP-glucosyltransferase activity	GO:0006074//(1->3)-beta-D-glucan metabolic process;GO:0006074//(1->3)-beta-D-glucan metabolic process	gi|670361828|ref|XP_008650501.1|/0/PREDICTED: callose synthase 2-like isoform X1 [Zea mays]
100272958	1216	3.65566	0.722911	-2.33824	0.0396147	Up	0.00646359	Zea mays hypothetical protein (LOC100272958), mRNA	-	GO:0044464	-	-	gi|226531029|ref|NP_001140882.1|/3.3559e-156/hypothetical protein [Zea mays]
100383089	2004	45.7294	17.6484	-1.37358	0.00260547	Up	0.000248492	Zea mays putative HLH DNA-binding domain superfamily protein (LOC100383089), mRNA	K12126|1|2e-08|46.2|aly:ARALYDRAFT_471048|phytochrome-interacting factor 3	GO:0043231//intracellular membrane-bounded organelle	-	-	gi|645164856|gb|AIB04281.1|/0/bHLH transcription factor, partial [Zea mays]
103636503	1991	125.951	38.1309	-1.72383	1.24205e-06	Up	4.74473e-08	PREDICTED: Zea mays ultraviolet-B receptor UVR8-like (LOC103636503), mRNA	K10615|1|6e-11|67.8|cme:CMB070C|E3 ubiquitin-protein ligase HERC4 [EC:6.3.2.19];K11493|4|2e-08|59.7|ota:Ot03g05690|regulator of chromosome condensation	-	-	-	gi|670433156|ref|XP_008657067.1|/0/PREDICTED: ultraviolet-B receptor UVR8-like [Zea mays]
103640660	3257	151.979	75.4752	-1.0098	0.000238309	Up	1.61751e-05	PREDICTED: Zea mays probable calcium-transporting ATPase 4, plasma membrane-type (LOC103640660), mRNA	K01537|1|0.0|1619|sbi:SORBI_08g001260|Ca2+-transporting ATPase [EC:3.6.3.8]	GO:0031224//intrinsic component of membrane	GO:0046873//metal ion transmembrane transporter activity;GO:0019829//cation-transporting ATPase activity;GO:0032559	GO:0009206;GO:0006816//calcium ion transport	gi|413915904|gb|AFW55836.1|/0/hypothetical protein ZEAMMB73_844012 [Zea mays]
100283787	893	97.3197	48.5307	-1.00383	0.00172975	Up	0.000153884	Zea mays LOC100283787 (gpm605), mRNA	K03671|1|5e-50|196|gmx:100499776|thioredoxin 1	GO:0043231//intracellular membrane-bounded organelle	GO:0015036//disulfide oxidoreductase activity	GO:0018904;GO:0019725//cellular homeostasis;GO:0006091//generation of precursor metabolites and energy	gi|226530809|ref|NP_001150158.1|/1.09449e-96/LOC100283787 [Zea mays]
103650707	3933	770.768	334.11	-1.20597	2.92502e-06	Up	1.21082e-07	PREDICTED: Zea mays intracellular protein transport protein USO1 (LOC103650707), mRNA	K10400|1|2e-10|67.4|cme:CMO070C|kinesin family member 15;K09291|3|4e-06|52.8|smo:SELMODRAFT_444132|nucleoprotein TPR	-	-	-	gi|670387956|ref|XP_008674496.1|/0/PREDICTED: intracellular protein transport protein USO1 [Zea mays]
100275466	1404	1139.97	342.892	-1.73317	2.13859e-07	Up	7.08642e-09	Zea mays uncharacterized LOC100275466 (LOC100275466), mRNA	-	-	-	-	gi|226531001|ref|NP_001143004.1|/0/uncharacterized protein LOC100275466 [Zea mays]
542706	1268	354.774	42.4907	-3.06168	5.66968e-29	Up	1.47635e-31	Zea mays root preferential4 (zrp4), mRNA	K16040|1|8e-77|285|vvi:100233030|trans-resveratrol di-O-methyltransferase [EC:2.1.1.240];K13230|2|1e-61|235|zma:100147731|2,4,7-trihydroxy-1,4-benzoxazin-3-one-glucoside 7-O-methyltransferase [EC:2.1.1.241];K05279|3|1e-27|122|ath:AT5G54160|flavonol 3-O-methyltransferase [EC:2.1.1.76]	-	GO:0005515//protein binding;GO:0008168//methyltransferase activity	GO:0006730//one-carbon metabolic process	gi|162460240|ref|NP_001105689.1|/0/O-methyltransferase ZRP4 [Zea mays]
100273374	1395	22.2398	1.49955	-3.89055	8.18935e-06	Up	3.73396e-07	PREDICTED: Zea mays hypothetical protein (LOC100273374), transcript variant X2, mRNA	-	-	-	-	gi|226499556|ref|NP_001141285.1|/0/hypothetical protein [Zea mays]
100191675	1872	27.0183	11.43	-1.24111	0.0410019	Up	0.00674793	Zea mays putative cytochrome P450 superfamily protein (LOC100191675), mRNA	K13407|1|2e-97|355|rcu:RCOM_0992750|cytochrome P450, family 94, subfamily A, polypeptide 1 (fatty acid omega-hydroxylase) [EC:1.14.-.-];K00517|3|6e-95|346|aly:ARALYDRAFT_324175|[EC:1.14.-.-]	GO:0031410//cytoplasmic vesicle	GO:0016491//oxidoreductase activity;GO:0005506//iron ion binding	GO:0008152//metabolic process	gi|195606642|gb|ACG25151.1|/0/cytochrome P450 CYP94E4 [Zea mays]
103640673	3865	31.7645	6.43389	-2.30365	6.31237e-05	Up	3.57822e-06	PREDICTED: Zea mays putative disease resistance RPP13-like protein 3 (LOC103640673), misc_RNA	K13457|1|6e-58|215|vvi:100252764|disease resistance protein RPM1	-	GO:0000166//nucleotide binding	-	gi|413915924|gb|AFW55856.1|/0/hypothetical protein ZEAMMB73_412433 [Zea mays]
100284743	1547	242.522	87.1469	-1.47659	0.000272662	Up	1.89125e-05	Zea mays septum-promoting GTP-binding protein 1 (LOC100284743), mRNA	K06883|1|1e-86|318|osa:4343414|;K07890|4|9e-15|80.1|osa:4338469|Ras-related protein Rab-21;K07910|5|1e-11|69.7|vvi:100267442|Ras-related protein Rab-18	GO:0044464	GO:0032561//guanyl ribonucleotide binding	GO:0035556//intracellular signal transduction	gi|226499814|ref|NP_001151110.1|/2.24318e-126/septum-promoting GTP-binding protein 1 [Zea mays]
103651560	1884	107.46	18.3502	-2.54993	8.29911e-15	Up	7.90798e-17	PREDICTED: Zea mays uncharacterized LOC103651560 (LOC103651560), mRNA	K14007|1|2e-10|66.2|bdi:100824425|protein transport protein SEC24;K14325|2|2e-09|62.8|sbi:SORBI_03g046480|RNA-binding protein with serine-rich domain 1	-	-	-	gi|670390183|ref|XP_008675438.1|/0/PREDICTED: uncharacterized protein LOC103651560 [Zea mays]
103646451	2675	71.172	14.3586	-2.3094	1.50627e-06	Up	5.89629e-08	PREDICTED: Zea mays cellulose synthase-like protein H1 (LOC103646451), transcript variant X3, mRNA	K10999|1|4e-99|361|zma:542514|cellulose synthase A [EC:2.4.1.12]	GO:0016020//membrane;GO:0016020//membrane;GO:0016020//membrane	GO:0016757//transferase activity, transferring glycosyl groups;GO:0016757//transferase activity, transferring glycosyl groups;GO:0016757//transferase activity, transferring glycosyl groups	GO:0009987//cellular process;GO:0009987//cellular process;GO:0009987//cellular process	gi|670376402|ref|XP_008669411.1|/0/PREDICTED: cellulose synthase-like protein H1 isoform X2 [Zea mays]
103638172	1805	23.5159	4.22688	-2.47597	0.000469701	Up	3.47568e-05	PREDICTED: Zea mays uncharacterized LOC103638172 (LOC103638172), mRNA	K09422|1|1e-79|296|osa:4339902|myb proto-oncogene protein, plant	-	-	-	gi|670437561|ref|XP_008659377.1|/9.61269e-164/PREDICTED: uncharacterized protein LOC103638172 [Zea mays]
103626399	3434	72.8033	18.3001	-1.99215	0.000145561	Up	9.20511e-06	PREDICTED: Zea mays disease resistance protein RPM1-like (LOC103626399), transcript variant X4, mRNA	K13457|1|0.0|1278|sbi:SORBI_10g028730|disease resistance protein RPM1	-	GO:0032559;GO:0032559;GO:0032559;GO:0032559	GO:0012501//programmed cell death;GO:0006950//response to stress;GO:0012501//programmed cell death;GO:0006950//response to stress;GO:0012501//programmed cell death;GO:0006950//response to stress;GO:0012501//programmed cell death;GO:0006950//response to stress	gi|670407045|ref|XP_008645020.1|/0/PREDICTED: disease resistance protein RPM1-like [Zea mays]
541909	1273	1606.62	590.415	-1.44423	6.32181e-26	Up	2.06223e-28	Zea mays beta-expansin 4 (expB4), mRNA	-	-	-	GO:0000003//reproduction	gi|162463154|ref|NP_001105043.1|/1.07435e-160/beta-expansin 4 precursor [Zea mays]
100274244	1488	308.548	144.114	-1.09829	0.000196255	Up	1.29276e-05	Zea mays hypothetical protein (LOC100274244), mRNA	-	-	-	-	gi|195641696|gb|ACG40316.1|/5.35802e-77/SRC2 [Zea mays]
100272258	1507	127.4	28.2947	-2.17077	5.33323e-06	Up	2.33492e-07	Zea mays gibberellin receptor GID1L2 (LOC100272258), mRNA	K13258|1|1e-49|195|gmx:547489|2-hydroxyisoflavanone dehydratase [EC:4.2.1.105];K14493|2|5e-32|137|ath:AT5G27320|gibberellin receptor GID1 [EC:3.-.-.-]	-	GO:0004871//signal transducer activity;GO:0003824//catalytic activity	-	gi|226502845|ref|NP_001140223.1|/0/uncharacterized LOC100272258 [Zea mays]
732785	1472	90.2864	28.5752	-1.65975	7.13874e-07	Up	2.59836e-08	Zea mays LOC732785 (pco142971), mRNA	K09773|1|0.0|758|zma:732785|hypothetical protein	GO:0009532//plastid stroma	GO:0004672//protein kinase activity;GO:0032559	GO:0006796//phosphate-containing compound metabolic process	gi|162461196|ref|NP_001105873.1|/0/pyruvate, phosphate dikinase regulatory protein, chloroplastic [Zea mays]
100285709	708	399.448	190.882	-1.06533	0.000262633	Up	1.80966e-05	Zea mays LOC100285709 (pco115104), mRNA	-	GO:0031410//cytoplasmic vesicle	-	-	gi|226495365|ref|NP_001152072.1|/1.07576e-84/LOC100285709 precursor [Zea mays]
100384248	3240	225.467	110.628	-1.02721	7.135e-05	Up	4.10579e-06	PREDICTED: Zea mays LOC100384248 (IDP491), transcript variant X1, mRNA	K13447|1|0.0|1557|sbi:SORBI_03g014430|respiratory burst oxidase [EC:1.6.3.- 1.11.1.-]	GO:0031224//intrinsic component of membrane;GO:0031224//intrinsic component of membrane	GO:0046914//transition metal ion binding;GO:0016651//oxidoreductase activity, acting on NAD(P)H;GO:0016209//antioxidant activity;GO:0050662//coenzyme binding;GO:0046914//transition metal ion binding;GO:0016651//oxidoreductase activity, acting on NAD(P)H;GO:0016209//antioxidant activity;GO:0050662//coenzyme binding	GO:0008152//metabolic process;GO:0008152//metabolic process	gi|670384878|ref|XP_008673282.1|/0/PREDICTED: uncharacterized protein LOC100384248 isoform X1 [Zea mays]
100284422	1090	39.6548	10.7118	-1.88829	0.000704299	Up	5.54217e-05	Zea mays RING zinc finger protein-like (LOC100284422), mRNA	K05283|1|1e-06|52.8|aly:ARALYDRAFT_354960|phosphatidylinositol glycan, class W [EC:2.3.-.-];K06058|2|4e-06|50.8|smo:SELMODRAFT_119112|deltex;K14297|3|6e-06|50.1|mtr:MTR_1g066430|nuclear pore complex protein Nup98-Nup96	GO:0031410//cytoplasmic vesicle	GO:0046914//transition metal ion binding	-	gi|226508192|ref|NP_001150789.1|/4.24658e-75/RING zinc finger protein-like [Zea mays]
103629645	1272	13.3454	3.37053	-1.9853	0.0175179	Up	0.00237402	PREDICTED: Zea mays uncharacterized LOC103629645 (LOC103629645), transcript variant X6, misc_RNA	-	-	-	-	gi|670415956|ref|XP_008648957.1|/7.67436e-94/PREDICTED: uncharacterized protein LOC103629645 isoform X3 [Zea mays]
100285935	1307	21.4858	6.94531	-1.62927	0.0158655	Up	0.00211749	Zea mays hydrolase (LOC100285935), mRNA	-	-	GO:0016787//hydrolase activity	GO:0044237//cellular metabolic process	gi|226532944|ref|NP_001152296.1|/2.57041e-157/hydrolase [Zea mays]
542154	2060	50.9887	10.0054	-2.3494	1.35475e-07	Up	4.29915e-09	Zea mays glossy1 (gl1), mRNA	K15404|1|9e-101|366|ath:AT1G02205|aldehyde decarbonylase [EC:4.1.99.5]	GO:0031224//intrinsic component of membrane	GO:0046914//transition metal ion binding;GO:0003824//catalytic activity	GO:0006631//fatty acid metabolic process	gi|162461300|ref|NP_001105247.1|/0/glossy1 [Zea mays]
103651041	1356	8.65222	1.77298	-2.28689	0.0197828	Up	0.00275851	PREDICTED: Zea mays uncharacterized LOC103651041 (LOC103651041), mRNA	K03539|1|1e-21|102|bdi:100830772|ribonuclease P/MRP protein subunit RPP1 [EC:3.1.26.5];K12129|3|2e-09|62.0|vvi:100246836|pseudo-response regulator 7;K12127|4|2e-08|58.5|aly:ARALYDRAFT_496297|pseudo-response regulator 1	GO:0043231//intracellular membrane-bounded organelle	-	-	gi|645166302|gb|AIB04865.1|/3.20439e-126/orphans transcription factor, partial [Zea mays]
100384235	1330	119.691	47.3814	-1.33692	0.000898191	Up	7.2761e-05	Zea mays uncharacterized LOC100384235 (LOC100384235), mRNA	K01206|1|7e-19|93.6|ath:AT1G67830|alpha-L-fucosidase [EC:3.2.1.51]	GO:0031410//cytoplasmic vesicle	GO:0016787//hydrolase activity	-	gi|293335834|ref|NP_001170274.1|/1.49476e-160/uncharacterized protein LOC100384235 precursor [Zea mays]
103634637	1340	50.342	19.7788	-1.3478	0.015784	Up	0.0021029	PREDICTED: Zea mays bidirectional sugar transporter SWEET16 (LOC103634637), mRNA	K15382|1|5e-89|326|sbi:SORBI_01g035840|solute carrier family 50 (sugar transporter)	GO:0044464	-	-	gi|414866731|tpg|DAA45288.1|/2.88616e-111/TPA: cytochrome c oxidoreductase [Zea mays]
100283833	1362	339.857	149.974	-1.18022	0.00126755	Up	0.000108087	Zea mays LOC100283833 (cl21519_1), mRNA	-	GO:0043231//intracellular membrane-bounded organelle	-	-	gi|226531063|ref|NP_001150203.1|/1.22535e-125/LOC100283833 [Zea mays]
100280737	704	39.9057	16.4382	-1.27954	0.020554	Up	0.00288958	Zea mays metal ion binding protein (LOC100280737), mRNA	K07213|1|2e-12|70.5|smo:SELMODRAFT_109953|copper chaperone	-	GO:0043169//cation binding	GO:0006812//cation transport	gi|226505980|ref|NP_001147129.1|/4.96273e-74/metal ion binding protein [Zea mays]
100382640	2262	1514.09	660.198	-1.19748	6.32373e-09	Up	1.56885e-10	Zea mays LOC100382640 (umc2070), mRNA	-	GO:0044464	GO:0005099//Ras GTPase activator activity	GO:0032318//regulation of Ras GTPase activity	gi|293336629|ref|NP_001168835.1|/0/uncharacterized protein LOC100382640 [Zea mays]
100304412	2865	77.7908	17.9346	-2.11685	4.19497e-05	Up	2.26872e-06	Zea mays uncharacterized LOC100304412 (LOC100304412), mRNA	K03655|1|8e-13|74.7|gmx:100806552|ATP-dependent DNA helicase RecG [EC:3.6.4.12]	-	-	-	gi|259490591|ref|NP_001159320.1|/0/uncharacterized protein LOC100304412 [Zea mays]
103628951	1267	88.8725	9.27054	-3.26101	0.000591624	Up	4.54379e-05	PREDICTED: Zea mays pleckstrin homology domain-containing family A member 8-like (LOC103628951), transcript variant X2, misc_RNA	-	GO:0044424;GO:0044424	GO:0005319//lipid transporter activity;GO:0008289//lipid binding;GO:0005319//lipid transporter activity;GO:0008289//lipid binding	GO:0006869//lipid transport;GO:0006869//lipid transport	gi|670414287|ref|XP_008648360.1|/4.25451e-109/PREDICTED: pleckstrin homology domain-containing family A member 8-like [Zea mays]
100281514	1996	948.934	97.5288	-3.28241	1.16523e-37	Up	1.50043e-40	Zea mays serine carboxypeptidase 1 (LOC100281514), mRNA	K13289|1|8e-149|525|rcu:RCOM_0962680|cathepsin A (carboxypeptidase C) [EC:3.4.16.5]	-	GO:0004180//carboxypeptidase activity	GO:0019538//protein metabolic process	gi|226502318|ref|NP_001147904.1|/0/serine carboxypeptidase 1 precursor [Zea mays]
100279496	3223	1257.46	371.387	-1.75952	9.36312e-11	Up	1.64773e-12	Zea mays LOC100279496 (cl31389_1), mRNA	K09955|1|0.0|1761|zma:100279496|hypothetical protein	GO:0031410//cytoplasmic vesicle	GO:0003824//catalytic activity	GO:0008152//metabolic process	gi|226497412|ref|NP_001145969.1|/0/uncharacterized protein LOC100279496 precursor [Zea mays]
778429	1777	149.602	33.7216	-2.14939	2.95113e-14	Up	2.99783e-16	PREDICTED: Zea mays low affinity nitrate transporter (NRT1.2), transcript variant X1, mRNA	K14638|1|9e-149|525|sbi:SORBI_01g009890|solute carrier family 15 (peptide/histidine transporter), member 3/4	GO:0031224//intrinsic component of membrane;GO:0031224//intrinsic component of membrane	-	GO:0015833//peptide transport;GO:0015833//peptide transport	gi|162459014|ref|NP_001105925.1|/0/low affinity nitrate transporter [Zea mays]
103646038	2409	551.761	151.481	-1.86491	3.93312e-08	Up	1.1232e-09	PREDICTED: Zea mays scarecrow-like protein 8 (LOC103646038), mRNA	K14494|1|9e-28|124|smo:SELMODRAFT_437369|DELLA protein	-	-	-	gi|645167696|gb|AIB05466.1|/0/GRAS transcription factor, partial [Zea mays]
103630621	1298	24.5876	7.01869	-1.80866	0.0158388	Up	0.00211247	PREDICTED: Zea mays GDSL esterase/lipase At4g18970-like (LOC103630621), mRNA	K01206|1|7e-20|96.7|ath:AT1G67830|alpha-L-fucosidase [EC:3.2.1.51];K00514|3|1e-15|82.4|rcu:RCOM_1428040|zeta-carotene desaturase [EC:1.3.5.6]	GO:0031410//cytoplasmic vesicle	GO:0016787//hydrolase activity	GO:0044238	gi|670418270|ref|XP_008649890.1|/2.70638e-175/PREDICTED: GDSL esterase/lipase At4g18970-like [Zea mays]
103642146	685	47.3959	18.5201	-1.35567	0.0191935	Up	0.00265766	PREDICTED: Zea mays uncharacterized LOC103642146 (LOC103642146), mRNA	-	-	-	-	gi|670446997|ref|XP_008663683.1|/8.27338e-71/PREDICTED: uncharacterized protein LOC103642146 [Zea mays]
100383521	2049	252.902	1.9751	-7.00051	1.27712e-31	Up	2.59466e-34	Zea mays putative AMP-dependent synthetase and ligase superfamily protein (LOC100383521), mRNA	K00666|1|7e-178|622|sbi:SORBI_10g012080|fatty-acyl-CoA synthase [EC:6.2.1.-];K01904|2|2e-33|142|bdi:100845934|4-coumarate--CoA ligase [EC:6.2.1.12]	-	-	-	gi|293337111|ref|NP_001169640.1|/0/uncharacterized protein LOC100383521 [Zea mays]
100192520	1526	156.353	21.2821	-2.8771	3.96225e-07	Up	1.37642e-08	PREDICTED: Zea mays putative inositol polyphosphate phosphatase (synaptogenin-like) family protein isoform 1 (LOC100192520), transcript variant X1, mRNA	K01099|1|6e-35|147|ota:Ot04g02290|phosphatidylinositol-bisphosphatase [EC:3.1.3.36]	-	-	-	gi|212721774|ref|NP_001131212.1|/2.64825e-180/uncharacterized protein LOC100192520 [Zea mays]
100282340	815	108.08	43.2623	-1.32091	9.95092e-05	Up	5.9853e-06	Zea mays disease resistance response protein 206 (LOC100282340), mRNA	-	GO:0031410//cytoplasmic vesicle	-	-	gi|226531908|ref|NP_001148724.1|/5.72635e-62/disease resistance response protein 206 precursor [Zea mays]
103630335	1246	72.6944	1.15974	-5.96997	2.13601e-15	Up	1.88254e-17	PREDICTED: Zea mays uncharacterized LOC103630335 (LOC103630335), transcript variant X2, mRNA	K11492|1|2e-07|54.7|mtr:MTR_5g015600|condensin-2 complex subunit G2	-	-	-	gi|670374819|ref|XP_008668772.1|/0/PREDICTED: uncharacterized protein LOC103645833 [Zea mays]
100501871	1680	138.212	16.4862	-3.06755	1.01184e-16	Up	7.67269e-19	Zea mays uncharacterized LOC100501871 (LOC100501871), mRNA	-	-	-	-	gi|670429197|ref|XP_008655480.1|/0/PREDICTED: uncharacterized protein LOC103634660 [Zea mays]
100274538	755	24.5801	4.17934	-2.55614	0.000172185	Up	1.11302e-05	Zea mays EF hand family (LOC100274538), mRNA	K02183|1|7e-07|52.4|cme:CMK219C|calmodulin	-	GO:0046872//metal ion binding	-	gi|226490914|ref|NP_001142366.1|/3.70507e-49/EF hand family [Zea mays]
103641584	1679	411.791	150.566	-1.45151	2.30946e-09	Up	5.15593e-11	PREDICTED: Zea mays uncharacterized protein DDB_G0286299-like (LOC103641584), mRNA	K07213|1|3e-06|52.0|pop:POPTR_228799|copper chaperone	-	-	-	gi|670445759|ref|XP_008663145.1|/1.87479e-65/PREDICTED: uncharacterized protein DDB_G0286299-like [Zea mays]
103641326	1983	104.03	44.2605	-1.23291	0.0124464	Up	0.00157917	PREDICTED: Zea mays uncharacterized LOC103641326 (LOC103641326), mRNA	-	-	-	-	gi|670445187|ref|XP_008662897.1|/0/PREDICTED: uncharacterized protein LOC103641326 [Zea mays]
100273368	1026	13.6291	4.08047	-1.73989	0.0483263	Up	0.00830813	Zea mays uncharacterized LOC100273368 (LOC100273368), mRNA	-	GO:0031410//cytoplasmic vesicle	GO:0046914//transition metal ion binding	-	gi|414586029|tpg|DAA36600.1|/1.19227e-100/TPA: blue copper protein [Zea mays]
103639157	1765	356.329	164.147	-1.11822	2.24186e-05	Up	1.13418e-06	PREDICTED: Zea mays blue-light photoreceptor PHR2-like (LOC103639157), mRNA	K01669|1|8e-60|229|ppp:PHYPADRAFT_200971|deoxyribodipyrimidine photo-lyase [EC:4.1.99.3]	-	GO:0016830//carbon-carbon lyase activity	GO:0006259//DNA metabolic process	gi|670439609|ref|XP_008660166.1|/0/PREDICTED: blue-light photoreceptor PHR2-like [Zea mays]
103644122	987	65.4739	6.72981	-3.28228	4.62533e-07	Up	1.62264e-08	PREDICTED: Zea mays vegetative cell wall protein gp1-like (LOC103644122), transcript variant X2, mRNA	-	-	-	-	gi|670368633|ref|XP_008665537.1|/1.9336e-68/PREDICTED: vegetative cell wall protein gp1-like isoform X2 [Zea mays]
100192090	1179	486.874	8.67587	-5.8104	5.74525e-13	Up	7.0856e-15	PREDICTED: Zea mays putative thaumatin domain family protein (LOC100192090), transcript variant X1, mRNA	-	-	-	-	gi|670442019|ref|XP_008661346.1|/6.90434e-144/PREDICTED: putative thaumatin domain family protein isoform X1 [Zea mays]
103633426	2515	418.072	69.1277	-2.59641	3.55284e-26	Up	1.10813e-28	PREDICTED: Zea mays protein STRUBBELIG-RECEPTOR FAMILY 6-like (LOC103633426), transcript variant X2, mRNA	K13430|1|8e-62|237|pop:POPTR_413452|serine/threonine-protein kinase PBS1 [EC:2.7.11.1]	GO:0031224//intrinsic component of membrane;GO:0031224//intrinsic component of membrane	GO:0016301//kinase activity;GO:0032559;GO:0016301//kinase activity;GO:0032559	GO:0006464//cellular protein modification process;GO:0006464//cellular protein modification process	gi|670425402|ref|XP_008653345.1|/0/PREDICTED: protein STRUBBELIG-RECEPTOR FAMILY 6-like isoform X1 [Zea mays]
100191821	1427	218.409	76.9615	-1.50482	5.21439e-09	Up	1.26276e-10	PREDICTED: Zea mays LOC100191821 (cl17019_1), transcript variant X2, mRNA	K11714|1|4e-06|51.2|aly:ARALYDRAFT_474813|rhamnogalacturonan II specific xylosyltransferase [EC:2.4.2.-]	GO:0031410//cytoplasmic vesicle;GO:0031410//cytoplasmic vesicle;GO:0031410//cytoplasmic vesicle	-	-	gi|212274615|ref|NP_001130717.1|/0/uncharacterized protein LOC100191821 [Zea mays]
100193279	1269	34.8832	2.23757	-3.96253	2.62691e-07	Up	8.80974e-09	Zea mays uncharacterized LOC100193279 (LOC100193279), mRNA	K00016|1|0.0|637|zma:100193279|L-lactate dehydrogenase [EC:1.1.1.27]	GO:0044424	GO:0004457//lactate dehydrogenase activity	GO:0050896//response to stimulus;GO:0006007//glucose catabolic process	gi|212724068|ref|NP_001131896.1|/0/uncharacterized LOC100193279 [Zea mays]
100286200	1078	326.036	146.865	-1.15054	1.98336e-07	Up	6.52095e-09	Zea mays LOC100286200 (umc1409), mRNA	-	GO:0031410//cytoplasmic vesicle	-	-	gi|226502184|ref|NP_001152560.1|/1.9386e-72/LOC100286200 precursor [Zea mays]
100276702	641	5.27984	1.0926	-2.27273	0.0402366	Up	0.00658463	PREDICTED: Zea mays uncharacterized LOC100276702 (LOC100276702), transcript variant X2, misc_RNA	-	-	-	-	gi|413953222|gb|AFW85871.1|/9.12893e-10/hypothetical protein ZEAMMB73_993994 [Zea mays]
100501564	2428	31.8212	6.17879	-2.36459	7.15031e-05	Up	4.11664e-06	PREDICTED: Zea mays uncharacterized LOC100501564 (LOC100501564), transcript variant X2, mRNA	K04733|1|2e-102|204|smo:SELMODRAFT_159261|interleukin-1 receptor-associated kinase 4 [EC:2.7.11.1]	GO:0043231//intracellular membrane-bounded organelle;GO:0043231//intracellular membrane-bounded organelle;GO:0043231//intracellular membrane-bounded organelle	GO:0004672//protein kinase activity;GO:0000166//nucleotide binding;GO:0004672//protein kinase activity;GO:0000166//nucleotide binding	-	gi|670361263|ref|XP_008647176.1|/0/PREDICTED: uncharacterized protein LOC100501564 isoform X1 [Zea mays]
100284765	1116	321.2	19.7331	-4.02478	6.04362e-43	Up	5.01517e-46	Zea mays fasciclin-like arabinogalactan protein 7 (LOC100284765), mRNA	-	GO:0031410//cytoplasmic vesicle	-	-	gi|226503689|ref|NP_001151132.1|/3.83368e-71/fasciclin-like arabinogalactan protein 7 precursor [Zea mays]
100384179	1541	138.803	24.2501	-2.51698	0.0136872	Up	0.00177381	Zea mays hypothetical protein (LOC100384179), mRNA	K00514|1|3e-22|105|rcu:RCOM_1428040|zeta-carotene desaturase [EC:1.3.5.6];K01206|2|2e-21|102|aly:ARALYDRAFT_475890|alpha-L-fucosidase [EC:3.2.1.51]	-	GO:0016787//hydrolase activity	GO:0044238	gi|293331187|ref|NP_001170226.1|/0/hypothetical protein precursor [Zea mays]
103649273	1973	13.5634	0.909603	-3.89833	2.13847e-05	Up	1.0782e-06	PREDICTED: Zea mays glutathione S-transferase T3-like (LOC103649273), mRNA	-	-	-	-	gi|670382100|ref|XP_008671799.1|/0/PREDICTED: glutathione S-transferase T3-like [Zea mays]
103648957	612	5.23747	0.850622	-2.62228	0.016108	Up	0.00215668	PREDICTED: Zea mays uncharacterized LOC103648957 (LOC103648957), mRNA	K11492|1|1e-07|54.7|mtr:MTR_5g015600|condensin-2 complex subunit G2	-	-	-	gi|670381615|ref|XP_008671545.1|/4.46505e-120/PREDICTED: uncharacterized protein LOC103648957 [Zea mays]
100193068	1575	39.638	4.72366	-3.06891	8.11217e-05	Up	4.75166e-06	Zea mays hypothetical protein (LOC100193068), mRNA	K08150|1|1e-38|159|sbi:SORBI_02g003050|MFS transporter, SP family, solute carrier family 2 (myo-inositol transporter), member 13	GO:0016020//membrane	GO:0005215//transporter activity	GO:0006810//transport	gi|212721888|ref|NP_001131706.1|/0/uncharacterized protein LOC100193068 [Zea mays]
100192876	1871	18.4946	5.61876	-1.71878	0.0181376	Up	0.00248009	PREDICTED: Zea mays uncharacterized LOC100192876 (LOC100192876), transcript variant X1, mRNA	K00517|1|1e-87|322|ath:AT5G24960|[EC:1.14.-.-];K11868|2|1e-86|319|ath:AT2G30770|cytochrome P450, family 71, subfamily A, polypeptide 13 (indoleacetaldoxime dehydratase) [EC:4.99.1.6]	GO:0031410//cytoplasmic vesicle;GO:0031410//cytoplasmic vesicle	GO:0016491//oxidoreductase activity;GO:0005506//iron ion binding;GO:0016491//oxidoreductase activity;GO:0005506//iron ion binding	GO:0008152//metabolic process;GO:0008152//metabolic process	gi|670427267|ref|XP_008654327.1|/0/PREDICTED: uncharacterized protein LOC100192876 isoform X1 [Zea mays]
542508	1869	23.3491	1.43847	-4.02077	2.13088e-06	Up	8.6157e-08	PREDICTED: Zea mays barley mlo defense gene homolog3 (mlo3), transcript variant X1, mRNA	K08472|1|1e-156|551|osa:4335950|mlo protein	GO:0031224//intrinsic component of membrane;GO:0031224//intrinsic component of membrane	-	GO:0009987//cellular process;GO:0009987//cellular process	gi|162461262|ref|NP_001105527.1|/0/barley mlo defense gene homolog3 [Zea mays]
100275817	939	78.3756	16.5027	-2.2477	6.20094e-06	Up	2.75641e-07	Zea mays hypothetical protein (LOC100275817), mRNA	-	-	-	-	gi|226507130|ref|NP_001143283.1|/2.059e-40/hypothetical protein [Zea mays]
100281847	1856	189.57	84.5907	-1.16416	0.000173693	Up	1.12326e-05	Zea mays LOC100281847 (pco149699b), mRNA	K01634|1|0.0|960|zma:100281847|sphinganine-1-phosphate aldolase [EC:4.1.2.27]	-	GO:0016830//carbon-carbon lyase activity;GO:0048037//cofactor binding	GO:0043436	gi|226496892|ref|NP_001148239.1|/0/LOC100281847 [Zea mays]
100276227	2533	1210.52	178.542	-2.76129	4.90831e-39	Up	5.618e-42	PREDICTED: Zea mays uncharacterized LOC100276227 (LOC100276227), transcript variant X3, mRNA	-	-	-	-	gi|670359270|ref|XP_008670249.1|/0/PREDICTED: uncharacterized protein LOC100276227 isoform X3 [Zea mays]
541884	1387	5.24433	0.79658	-2.71887	0.0112724	Up	0.00140247	Zea mays NOD26-like membrane intrinsic protein2 (nip2b), mRNA	K09874|1|7e-147|518|osa:4340558|aquaporin NIP	GO:0044420//extracellular matrix part;GO:0031224//intrinsic component of membrane	GO:0015103//inorganic anion transmembrane transporter activity	GO:0015698//inorganic anion transport	gi|162458818|ref|NP_001105020.1|/3.26736e-166/aquaporin NIP2-2 [Zea mays]
100281579	2241	656.544	211.516	-1.63412	1.36051e-18	Up	8.49844e-21	Zea mays glycoside transferase, six-hairpin, subgroup (LOC100281579), mRNA	K01179|1|0.0|702|sbi:SORBI_01g008860|endoglucanase [EC:3.2.1.4]	-	GO:0016798//hydrolase activity, acting on glycosyl bonds	GO:0044238	gi|226491646|ref|NP_001147970.1|/0/glycoside transferase, six-hairpin, subgroup [Zea mays]
100383499	2685	342.803	151.865	-1.17459	4.3397e-09	Up	1.03441e-10	PREDICTED: Zea mays hypothetical protein (LOC100383499), transcript variant X2, mRNA	K08818|1|1e-08|60.8|vvi:100246062|cell division cycle 2-like [EC:2.7.11.22]	-	-	-	gi|670421650|ref|XP_008651734.1|/0/PREDICTED: hypothetical protein isoform X1 [Zea mays]
542126	1024	295.158	85.2032	-1.79251	1.26119e-14	Up	1.23423e-16	Zea mays photosystem II subunit PsbS1 (psbs1), mRNA	K03542|1|3e-103|373|zma:100283653|photosystem II 22kDa protein	GO:0043231//intracellular membrane-bounded organelle	-	-	gi|414879500|tpg|DAA56631.1|/4.33661e-103/TPA: photosystem II protein [Zea mays]
103639034	1978	4.29685	0.75035	-2.51764	0.02273	Up	0.00326378	PREDICTED: Zea mays pectinesterase-like (LOC103639034), mRNA	K01051|1|1e-93|342|rcu:RCOM_1412190|pectinesterase [EC:3.1.1.11]	GO:0030312//external encapsulating structure	GO:0030234//enzyme regulator activity	GO:0071555//cell wall organization	gi|670439311|ref|XP_008660035.1|/0/PREDICTED: pectinesterase-like [Zea mays]
100382061	1272	23.6769	6.16467	-1.94138	0.00580716	Up	0.00063178	Zea mays uncharacterized LOC100382061 (LOC100382061), mRNA	K01365|1|1e-70|265|rcu:RCOM_1014640|cathepsin L [EC:3.4.22.15]	GO:0031410//cytoplasmic vesicle	GO:0008233//peptidase activity	-	gi|414887427|tpg|DAA63441.1|/0/TPA: hypothetical protein ZEAMMB73_713985 [Zea mays]
100381341	1681	708.696	329.908	-1.1031	2.16928e-12	Up	2.93607e-14	Zea mays protochlorophyllide reductase B (LOC100381341), mRNA	K00218|1|0.0|741|zma:100381341|protochlorophyllide reductase [EC:1.3.1.33]	GO:0009536//plastid	GO:0016628//oxidoreductase activity, acting on the CH-CH group of donors, NAD or NADP as acceptor	GO:0006779//porphyrin-containing compound biosynthetic process	gi|293337123|ref|NP_001167680.1|/0/protochlorophyllide reductase B [Zea mays]
100284300	1116	366.52	138.308	-1.40601	2.69878e-07	Up	9.07392e-09	Zea mays LOC100284300 (cl24227_1), mRNA	-	-	-	-	gi|226504484|ref|NP_001150667.1|/8.3338e-26/LOC100284300 [Zea mays]
541712	1790	572.795	102.687	-2.47977	3.47343e-27	Up	1.01379e-29	PREDICTED: Zea mays RUBISCO activase1 (rca1), transcript variant X1, misc_RNA	K03062|1|4e-06|51.6|pop:POPTR_573394|26S proteasome regulatory subunit T2	GO:0009532//plastid stroma;GO:0009532//plastid stroma	GO:0001071//nucleic acid binding transcription factor activity;GO:0032559;GO:0001071//nucleic acid binding transcription factor activity;GO:0032559	-	gi|162458161|ref|NP_001104921.1|/0/ribulose bisphosphate carboxylase/oxygenase activase, chloroplastic precursor [Zea mays]
542716	957	1306.72	444.016	-1.55726	6.85238e-14	Up	7.43141e-16	Zea mays light harvesting chlorophyll a/b binding protein5 (lhcb5), mRNA	K08916|1|2e-140|496|zma:542716|light-harvesting complex II chlorophyll a/b binding protein 5	GO:0009536//plastid	-	GO:0006091//generation of precursor metabolites and energy	gi|162461210|ref|NP_001105698.1|/5.81479e-139/light harvesting chlorophyll a/b binding protein5 precursor [Zea mays]
100191680	2330	1200.52	430.64	-1.4791	3.429e-13	Up	4.10142e-15	PREDICTED: Zea mays uncharacterized LOC100191680 (LOC100191680), transcript variant X1, mRNA	K14638|1|2e-114|411|smo:SELMODRAFT_135522|solute carrier family 15 (peptide/histidine transporter), member 3/4	GO:0044464;GO:0044464	-	GO:0015833//peptide transport;GO:0015833//peptide transport	gi|670357892|ref|XP_008670500.1|/0/PREDICTED: uncharacterized protein LOC100191680 isoform X1 [Zea mays]
103636104	1673	9.54524	0.929282	-3.36059	0.000644972	Up	5.0218e-05	PREDICTED: Zea mays cytochrome P450 72A14-like (LOC103636104), mRNA	K15639|1|9e-106|382|aly:ARALYDRAFT_901457|cytochrome P450, family 734, subfamily A, polypeptide 1 (PHYB activation tagged suppressor 1) [EC:1.14.-.-];K15638|3|4e-105|380|aly:ARALYDRAFT_494050|cytochrome P450, family 72, subfamily C, polypeptide 1;K10717|5|1e-84|312|osa:9269428|cytokinin trans-hydroxylase	-	GO:0016491//oxidoreductase activity;GO:0005506//iron ion binding	GO:0008152//metabolic process	gi|670432254|ref|XP_008656689.1|/0/PREDICTED: cytochrome P450 72A14-like [Zea mays]
100282281	955	24.0427	6.00274	-2.00191	0.00818942	Up	0.000954226	Zea mays LOC100282281 (gpm842), mRNA	K01061|1|6e-74|275|bdi:100822628|carboxymethylenebutenolidase [EC:3.1.1.45]	-	GO:0003824//catalytic activity	-	gi|226498850|ref|NP_001148665.1|/5.41369e-137/LOC100282281 [Zea mays]
103637672	981	6.27808	1.10314	-2.5087	0.0172205	Up	0.00232977	PREDICTED: Zea mays uncharacterized LOC103637672 (LOC103637672), ncRNA	-	-	GO:0016740//transferase activity	-	gi|414884791|tpg|DAA60805.1|/6.61213e-69/TPA: hypothetical protein ZEAMMB73_626221 [Zea mays]
100283024	1690	100.784	28.5867	-1.81785	0.00200234	Up	0.000182853	Zea mays F-box domain containing protein (LOC100283024), mRNA	-	-	-	-	gi|226499920|ref|NP_001149398.1|/2.24473e-167/F-box domain containing protein [Zea mays]
100281545	2678	10.568	0.88447	-3.57875	0.000176986	Up	1.1481e-05	PREDICTED: Zea mays bell-like homeodomain protein 3 (LOC100281545), transcript variant X2, mRNA	-	-	GO:0003677//DNA binding;GO:0003677//DNA binding	GO:0006351//transcription, DNA-templated;GO:0006351//transcription, DNA-templated	gi|645165705|gb|AIB04621.1|/0/HB transcription factor, partial [Zea mays]
100502441	2133	80.4426	29.1883	-1.46257	1.15044e-05	Up	5.42515e-07	PREDICTED: Zea mays putative protein kinase superfamily protein (LOC100502441), transcript variant X1, mRNA	K13430|1|2e-111|402|rcu:RCOM_1078760|serine/threonine-protein kinase PBS1 [EC:2.7.11.1]	-	GO:0004672//protein kinase activity;GO:0032559;GO:0004672//protein kinase activity;GO:0032559	GO:0006464//cellular protein modification process;GO:0006464//cellular protein modification process	gi|670436674|ref|XP_008658998.1|/0/PREDICTED: uncharacterized LOC100502441 isoform X1 [Zea mays]
100281237	1670	372.62	179.784	-1.05144	6.75975e-10	Up	1.38882e-11	Zea mays phosphoglycerate kinase (LOC100281237), mRNA	K00927|1|0.0|855|zma:100281237|phosphoglycerate kinase [EC:2.7.2.3]	GO:0009536//plastid	GO:0016301//kinase activity;GO:0032559	GO:0015977//carbon fixation;GO:0006796//phosphate-containing compound metabolic process;GO:0006007//glucose catabolic process	gi|226530482|ref|NP_001147628.1|/0/phosphoglycerate kinase [Zea mays]
100284997	753	12.1428	2.2401	-2.43847	0.00804081	Up	0.000932768	Zea mays LOC100284997 (IDP2455), mRNA	-	GO:0031410//cytoplasmic vesicle	-	GO:0010876//lipid localization	gi|226492054|ref|NP_001151364.1|/5.67e-50/LOC100284997 precursor [Zea mays]
103633337	1642	33.8066	6.06327	-2.47914	7.08061e-06	Up	3.18908e-07	PREDICTED: Zea mays trichohyalin-like (LOC103633337), mRNA	-	-	-	-	gi|670425238|ref|XP_008653277.1|/3.953e-169/PREDICTED: trichohyalin-like [Zea mays]
103644709	2343	164.609	18.1242	-3.18305	4.62812e-26	Up	1.45676e-28	PREDICTED: Zea mays uncharacterized LOC103644709 (LOC103644709), misc_RNA	K07748|1|1e-66|181|sbi:SORBI_01g032980|sterol-4alpha-carboxylate 3-dehydrogenase (decarboxylating) [EC:1.1.1.170]	-	GO:0033764//steroid dehydrogenase activity, acting on the CH-OH group of donors, NAD or NADP as acceptor	GO:0008202//steroid metabolic process	gi|414867162|tpg|DAA45719.1|/0/TPA: hypothetical protein ZEAMMB73_834557 [Zea mays]
100283009	1970	27.5454	7.25854	-1.92406	0.000841965	Up	6.77003e-05	PREDICTED: Zea mays serine/threonine-protein kinase receptor (LOC100283009), transcript variant X1, mRNA	K04733|1|9e-61|233|smo:SELMODRAFT_33807|interleukin-1 receptor-associated kinase 4 [EC:2.7.11.1];K13430|4|3e-54|211|zma:100283091|serine/threonine-protein kinase PBS1 [EC:2.7.11.1]	-	GO:0004871//signal transducer activity;GO:0004672//protein kinase activity;GO:0032559;GO:0004871//signal transducer activity;GO:0004672//protein kinase activity;GO:0032559	GO:0006464//cellular protein modification process;GO:0006464//cellular protein modification process	gi|226501760|ref|NP_001149383.1|/0/serine/threonine-protein kinase receptor [Zea mays]
541679	2242	189.882	79.994	-1.24714	3.50287e-07	Up	1.20481e-08	PREDICTED: Zea mays LOC541679 (gpm837), transcript variant X1, mRNA	K01193|1|0.0|1063|zma:541679|beta-fructofuranosidase [EC:3.2.1.26]	GO:0031410//cytoplasmic vesicle;GO:0031410//cytoplasmic vesicle	GO:0004558//alpha-1,4-glucosidase activity;GO:0004558//alpha-1,4-glucosidase activity	GO:0044238;GO:0044238	gi|162461928|ref|NP_001104899.1|/0/LOC541679 precursor [Zea mays]
100383979	1446	22.7286	3.47721	-2.70851	8.06918e-05	Up	4.71955e-06	Zea mays uncharacterized LOC100383979 (LOC100383979), mRNA	K05282|1|8e-103|372|aly:ARALYDRAFT_492287|gibberellin 20-oxidase [EC:1.14.11.12]	-	GO:0003824//catalytic activity;GO:0046914//transition metal ion binding	GO:0008152//metabolic process	gi|414879371|tpg|DAA56502.1|/0/TPA: hypothetical protein ZEAMMB73_262586 [Zea mays]
100285822	1369	138.741	59.2425	-1.22769	1.326e-05	Up	6.32891e-07	Zea mays P-protein (LOC100285822), mRNA	K05359|1|1e-71|268|bdi:100829551|arogenate/prephenate dehydratase [EC:4.2.1.91 4.2.1.51]	-	GO:0016836//hydro-lyase activity	GO:0006558//L-phenylalanine metabolic process	gi|226490920|ref|NP_001152184.1|/0/P-protein [Zea mays]
103649667	1998	19.3482	3.50129	-2.46625	0.000828173	Up	6.6378e-05	PREDICTED: Zea mays cyanidin 3-O-rutinoside 5-O-glucosyltransferase-like (LOC103649667), mRNA	K13692|1|2e-69|261|ath:AT1G05560|UDP-glucose:(indol-3-yl)acetate beta-D-glucosyltransferase [EC:2.4.1.121];K12338|4|4e-63|241|aly:ARALYDRAFT_915488|anthocyanin 5-O-glucosyltransferase [EC:2.4.1.-]	-	GO:0016757//transferase activity, transferring glycosyl groups	-	gi|670385620|ref|XP_008673623.1|/0/PREDICTED: cyanidin 3-O-rutinoside 5-O-glucosyltransferase-like [Zea mays]
103626026	1948	42.7174	4.24357	-3.33147	5.51139e-09	Up	1.34682e-10	PREDICTED: Zea mays cytochrome P450 87A3-like (LOC103626026), mRNA	K00030|1|1e-90|332|vvi:100242228|isocitrate dehydrogenase (NAD+) [EC:1.1.1.41];K09587|2|3e-68|258|osa:4332134|cytochrome P450, family 90, subfamily B, polypeptide 1 (steroid 22-alpha-hydroxylase) [EC:1.14.13.-];K09588|4|2e-67|255|aly:ARALYDRAFT_908485|cytochrome P450, family 90, subfamily A, polypeptide 1 [EC:1.14.-.-]	GO:0031410//cytoplasmic vesicle	GO:0016491//oxidoreductase activity;GO:0005506//iron ion binding	GO:0008152//metabolic process	gi|670406088|ref|XP_008644631.1|/0/PREDICTED: cytochrome P450 87A3-like [Zea mays]
100273010	1679	32.9969	10.8595	-1.60338	0.00236288	Up	0.000221637	Zea mays putative cytochrome P450 superfamily protein (LOC100273010), mRNA	K16085|1|2e-152|537|osa:4335091|cytochrome P450, family 99, subfamily A, polypeptide 3 (9beta-pimara-7,15-diene oxidase) [EC:1.14.13.144];K16083|2|4e-88|323|osa:4329725|cytochrome P450, family 71, subfamily Z, polypeptide 6 (ent-isokaurene C2-hydroxylase) [EC:1.14.13.143];K13267|3|4e-86|317|gmx:100814284|cytochrome P450, family 71, subfamily D, polypeptide 9 (flavonoid 6-hydroxylase) [EC:1.14.13.…	-	GO:0016491//oxidoreductase activity;GO:0005506//iron ion binding	GO:0051501//diterpene phytoalexin metabolic process	gi|226530918|ref|NP_001140932.1|/0/putative cytochrome P450 superfamily protein [Zea mays]
103649492	1597	250.51	12.98	-4.27051	1.70384e-34	Up	2.77903e-37	PREDICTED: Zea mays methanol O-anthraniloyltransferase-like (LOC103649492), mRNA	K15400|1|6e-15|80.9|pop:POPTR_797957|omega-hydroxypalmitate O-feruloyl transferase [EC:2.3.1.188]	-	-	-	gi|670382423|ref|XP_008671974.1|/0/PREDICTED: methanol O-anthraniloyltransferase-like [Zea mays]
100280097	1090	36.7779	5.9422	-2.62977	0.0161181	Up	0.00215849	Zea mays hypothetical protein (LOC100280097), mRNA	-	-	-	-	gi|414869998|tpg|DAA48555.1|/6.00865e-29/TPA: hypothetical protein ZEAMMB73_420043 [Zea mays]
100275243	687	11.2583	1.20889	-3.21923	0.000521224	Up	3.92853e-05	Zea mays hypothetical protein (LOC100275243), mRNA	-	GO:0044424	-	-	gi|226508676|ref|NP_001142849.1|/1.57119e-45/uncharacterized protein LOC100275243 [Zea mays]
103631699	2797	30.4678	6.46081	-2.2375	0.000168165	Up	1.08174e-05	PREDICTED: Zea mays uncharacterized LOC103631699 (LOC103631699), mRNA	-	-	-	-	gi|670361964|ref|XP_008650921.1|/0/PREDICTED: uncharacterized protein LOC103631699 [Zea mays]
100383486	2026	291.488	67.363	-2.11341	5.48731e-19	Up	3.26598e-21	PREDICTED: Zea mays uncharacterized LOC100383486 (LOC100383486), transcript variant X3, mRNA	K08245|1|0.0|1132|zma:100383486|phytepsin [EC:3.4.23.40]	GO:0031410//cytoplasmic vesicle;GO:0031410//cytoplasmic vesicle;GO:0031410//cytoplasmic vesicle;GO:0031410//cytoplasmic vesicle	GO:0004175//endopeptidase activity;GO:0004175//endopeptidase activity;GO:0004175//endopeptidase activity;GO:0004175//endopeptidase activity	GO:0019538//protein metabolic process;GO:0019538//protein metabolic process;GO:0019538//protein metabolic process;GO:0019538//protein metabolic process	gi|670384753|ref|XP_008673208.1|/0/PREDICTED: uncharacterized protein LOC100383486 isoform X1 [Zea mays]
100272340	1737	9.39833	1.61212	-2.54344	0.0118429	Up	0.00149142	PREDICTED: Zea mays LOC100272340 (pco098770), transcript variant X1, mRNA	-	-	-	-	gi|226500396|ref|NP_001140295.1|/0/LOC100272340 [Zea mays]
100382213	1229	23.7835	6.04483	-1.97618	0.00221244	Up	0.000205626	Zea mays uncharacterized LOC100382213 (LOC100382213), mRNA	-	GO:0043231//intracellular membrane-bounded organelle	-	-	gi|293334805|ref|NP_001168441.1|/3.58433e-81/uncharacterized protein LOC100382213 [Zea mays]
100191824	822	62.6083	11.0972	-2.49616	1.89627e-05	Up	9.41434e-07	Zea mays blue copper protein (LOC100191824), mRNA	-	-	-	-	gi|212274711|ref|NP_001130720.1|/1.93743e-49/uncharacterized protein LOC100191824 precursor [Zea mays]
103647718	1180	24.0693	1.40263	-4.10099	9.08478e-07	Up	3.37946e-08	PREDICTED: Zea mays uncharacterized LOC103647718 (LOC103647718), mRNA	-	-	-	-	gi|414590459|tpg|DAA41030.1|/7.34215e-76/TPA: harpin-induced protein [Zea mays]
100501563	873	94.2177	37.4922	-1.32941	0.00126238	Up	0.000107521	Zea mays uncharacterized LOC100501563 (LOC100501563), mRNA	-	-	-	-	gi|670425515|ref|XP_008653395.1|/1.65143e-142/PREDICTED: uncharacterized protein LOC103633477 [Zea mays]
100281909	800	22.7672	7.61886	-1.57931	0.022103	Up	0.00315992	Zea mays cortical cell-delineating protein (LOC100281909), mRNA	-	GO:0031410//cytoplasmic vesicle	-	GO:0010876//lipid localization	gi|226508908|ref|NP_001148300.1|/1.01413e-39/cortical cell-delineating protein precursor [Zea mays]
103642911	2298	20.2785	1.45769	-3.79819	1.56829e-05	Up	7.61997e-07	PREDICTED: Zea mays exocyst complex component EXO70B1-like (LOC103642911), mRNA	K07195|1|7e-99|360|osa:4327750|exocyst complex component 7	GO:0043231//intracellular membrane-bounded organelle	-	-	gi|670365952|ref|XP_008664291.1|/0/PREDICTED: exocyst complex component EXO70B1-like [Zea mays]
100276998	855	14.7479	3.35091	-2.13789	0.00608183	Up	0.000669842	PREDICTED: Zea mays uncharacterized LOC100276998 (LOC100276998), transcript variant X3, mRNA	-	-	-	-	gi|226506164|ref|NP_001144146.1|/3.57298e-37/hypothetical protein precursor [Zea mays]
103632738	4116	927.232	252.148	-1.87866	9.88669e-15	Up	9.61878e-17	PREDICTED: Zea mays uncharacterized LOC103632738 (LOC103632738), mRNA	-	GO:0030529//ribonucleoprotein complex	GO:0005198//structural molecule activity	GO:0010467//gene expression	gi|670423891|ref|XP_008652702.1|/0/PREDICTED: uncharacterized protein LOC103632738 [Zea mays]
103641862	2671	45.8782	12.1448	-1.91747	0.000139479	Up	8.74461e-06	PREDICTED: Zea mays 5'-3' exoribonuclease 4-like (LOC103641862), transcript variant X3, mRNA	K12619|1|0.0|1060|sbi:SORBI_05g001880|5'-3' exoribonuclease 2 [EC:3.1.13.-]	GO:0043231//intracellular membrane-bounded organelle;GO:0043231//intracellular membrane-bounded organelle;GO:0043231//intracellular membrane-bounded organelle	-	-	gi|670446354|ref|XP_008663397.1|/0/PREDICTED: 5'-3' exoribonuclease 4-like isoform X3 [Zea mays]
100284239	920	1002.33	252.048	-1.99159	2.13964e-13	Up	2.48574e-15	Zea mays mitochondria fission 1 protein (LOC100284239), mRNA	-	-	-	-	gi|226533504|ref|NP_001150606.1|/9.17919e-78/mitochondria fission 1 protein [Zea mays]
103640354	3621	64.2205	22.2869	-1.52684	6.72165e-05	Up	3.83523e-06	PREDICTED: Zea mays uncharacterized LOC103640354 (LOC103640354), mRNA	-	-	-	-	gi|670441722|ref|XP_008661174.1|/0/PREDICTED: uncharacterized protein LOC103640354 [Zea mays]
100274343	1866	71.005	30.0882	-1.23872	0.000512491	Up	3.85244e-05	Zea mays hypothetical protein (LOC100274343), mRNA	K05849|1|4e-25|114|cre:CHLREDRAFT_192884|solute carrier family 8 (sodium/calcium exchanger);K13752|3|2e-12|72.4|ota:Ot11g02640|solute carrier family 24 (sodium/potassium/calcium exchanger), member 4;K13754|4|3e-06|52.0|smo:SELMODRAFT_89075|solute carrier family 24 (sodium/potassium/calcium exchanger), member 6	GO:0031224//intrinsic component of membrane	-	GO:0006810//transport	gi|226508714|ref|NP_001142176.1|/0/hypothetical protein [Zea mays]
100284049	1801	390.435	84.3106	-2.2113	2.49501e-09	Up	5.63299e-11	Zea mays homeobox protein HD1 (LOC100284049), mRNA	-	GO:0043231//intracellular membrane-bounded organelle	GO:0003677//DNA binding;GO:0001071//nucleic acid binding transcription factor activity	GO:0006351//transcription, DNA-templated	gi|226531836|ref|NP_001150419.1|/3.31206e-148/homeobox protein HD1 [Zea mays]
100382484	1186	19.1855	1.61793	-3.56779	1.43118e-05	Up	6.89235e-07	Zea mays putative MYB DNA-binding domain superfamily protein (MYB164), mRNA	K09422|1|1e-121|434|zma:100382484|myb proto-oncogene protein, plant	GO:0043231//intracellular membrane-bounded organelle	GO:0003676//nucleic acid binding	-	gi|645168259|gb|AIB05704.1|/3.7472e-120/MYB transcription factor, partial [Zea mays]
100272847	1385	22.9132	8.80146	-1.38037	0.0334565	Up	0.00524627	Zea mays LOC100272847 (cl6204_1a), mRNA	-	-	-	-	gi|226501622|ref|NP_001140772.1|/7.29583e-158/uncharacterized protein LOC100272847 [Zea mays]
103633591	1856	418.205	118.432	-1.82015	9.9339e-13	Up	1.27631e-14	PREDICTED: Zea mays glycine-rich cell wall structural protein-like (LOC103633591), transcript variant X2, mRNA	-	-	-	-	gi|670425775|ref|XP_008653509.1|/1.45318e-12/PREDICTED: glycine-rich cell wall structural protein-like isoform X2 [Zea mays]
100284911	1540	1019.45	151.303	-2.75227	0.000370476	Up	2.67147e-05	Zea mays LOC100284911 (cl13598_-2), mRNA	K01365|1|0.0|712|zma:100284911|cathepsin L [EC:3.4.22.15];K01376|4|1e-130|464|ath:AT5G50260|[EC:3.4.22.-]	GO:0031410//cytoplasmic vesicle	GO:0004175//endopeptidase activity	GO:0019538//protein metabolic process	gi|414870137|tpg|DAA48694.1|/0/TPA: vignain [Zea mays]
103637956	1181	13.2052	1.16552	-3.50207	0.000343771	Up	2.44546e-05	PREDICTED: Zea mays beta-1,3-galactosyltransferase 6-like (LOC103637956), mRNA	-	GO:0043231//intracellular membrane-bounded organelle;GO:0031224//intrinsic component of membrane;GO:0031410//cytoplasmic vesicle	GO:0016758//transferase activity, transferring hexosyl groups	GO:0006464//cellular protein modification process	gi|55741077|gb|AAV64218.1|/4.95652e-165/hypro1 [Zea mays]
103649954	3937	355.164	115.098	-1.62562	2.43933e-15	Up	2.16383e-17	PREDICTED: Zea mays topless-related protein 2 (LOC103649954), transcript variant X2, mRNA	K14558|1|7e-50|198|aly:ARALYDRAFT_901180|periodic tryptophan protein 2	-	-	-	gi|670386260|ref|XP_008673871.1|/0/PREDICTED: topless-related protein 2 isoform X1 [Zea mays]
100282845	1658	187.091	78.6116	-1.25093	6.60279e-08	Up	1.96495e-09	Zea mays LOC100282845 (pco092382), mRNA	K00855|1|0.0|785|zma:100282845|phosphoribulokinase [EC:2.7.1.19]	GO:0009536//plastid	GO:0016301//kinase activity;GO:0032559	GO:0015977//carbon fixation;GO:0006796//phosphate-containing compound metabolic process;GO:0044238	gi|226498182|ref|NP_001149223.1|/0/LOC100282845 [Zea mays]
103632960	1086	51.7772	1.9516	-4.72959	2.05878e-10	Up	3.82336e-12	PREDICTED: Zea mays ethylene-responsive transcription factor 11-like (LOC103632960), mRNA	K09286|1|1e-16|85.5|ath:AT1G43160|EREBP-like factor	-	-	-	gi|645167377|gb|AIB05330.1|/8.17824e-87/AP2-EREBP transcription factor, partial [Zea mays]
103635311	1751	252.698	94.5335	-1.41852	0.000228436	Up	1.54069e-05	PREDICTED: Zea mays uncharacterized LOC103635311 (LOC103635311), mRNA	-	GO:0031224//intrinsic component of membrane;GO:0031410//cytoplasmic vesicle	GO:0016491//oxidoreductase activity	-	gi|363543495|ref|NP_001241758.1|/0/dopamine beta-monooxygenase precursor [Zea mays]
100280883	1087	82.4426	35.5521	-1.21346	0.000519659	Up	3.91227e-05	PREDICTED: Zea mays LOC100280883 (pco105307), transcript variant X1, mRNA	-	GO:0043231//intracellular membrane-bounded organelle;GO:0043231//intracellular membrane-bounded organelle	-	-	gi|226500806|ref|NP_001147275.1|/3.91643e-118/LOC100280883 [Zea mays]
100281174	1106	146.868	43.0299	-1.77111	1.12064e-10	Up	1.99135e-12	Zea mays fasciclin-like arabinogalactan protein 7 (LOC100281174), mRNA	-	-	-	-	gi|226529634|ref|NP_001147565.1|/1.17187e-72/fasciclin-like arabinogalactan protein 7 precursor [Zea mays]
542643	1293	31.2312	7.84053	-1.99397	0.00637558	Up	0.000707851	Zea mays NOD26-like membrane integral protein ZmNIP2-1 (NIP2-1), mRNA	K09874|1|2e-133|473|osa:4330713|aquaporin NIP	GO:0044420//extracellular matrix part;GO:0031224//intrinsic component of membrane	GO:0015103//inorganic anion transmembrane transporter activity	GO:0015698//inorganic anion transport	gi|162464348|ref|NP_001105637.1|/2.29404e-158/aquaporin NIP2-1 [Zea mays]
100281353	1305	98.3805	2.82746	-5.12079	5.82828e-11	Up	9.9285e-13	Zea mays transposon protein (LOC100281353), mRNA	K00540|1|8e-123|438|osa:4336874|[EC:1.-.-.-]	GO:0031967;GO:0043231//intracellular membrane-bounded organelle;GO:0031224//intrinsic component of membrane	GO:0043169//cation binding;GO:0003824//catalytic activity	GO:0032501//multicellular organismal process;GO:0006091//generation of precursor metabolites and energy	gi|226498802|ref|NP_001147743.1|/2.63888e-170/transposon protein [Zea mays]
100383951	2200	310.735	54.6527	-2.50732	4.01458e-29	Up	1.01091e-31	Zea mays MYB transcription factor (LOC100383951), mRNA	K09422|1|2e-179|627|zma:100383951|myb proto-oncogene protein, plant	GO:0043231//intracellular membrane-bounded organelle	GO:0003676//nucleic acid binding	-	gi|293333201|ref|NP_001170039.1|/6.66541e-178/MYB transcription factor [Zea mays]
103650749	2038	309.311	29.9224	-3.36976	7.66498e-24	Up	2.93904e-26	PREDICTED: Zea mays cytosolic sulfotransferase 8-like (LOC103650749), transcript variant X15, misc_RNA	K11821|1|8e-60|230|ath:AT1G74100|desulfoglucosinolate sulfotransferase A/B/C [EC:2.8.2.-];K01014|3|4e-10|65.5|olu:OSTLU_32551|aryl sulfotransferase [EC:2.8.2.1]	-	GO:0016782//transferase activity, transferring sulfur-containing groups;GO:0016782//transferase activity, transferring sulfur-containing groups;GO:0016782//transferase activity, transferring sulfur-containing groups;GO:0016782//transferase activity, transferring sulfur-containing groups;GO:0016782//transferase activity, transferring sulfur-containing groups;GO:0016782//transferase activity, trans…	-	gi|670388056|ref|XP_008674534.1|/0/PREDICTED: cytosolic sulfotransferase 8-like isoform X2 [Zea mays]
100282059	617	68.2965	30.9159	-1.14346	0.0332812	Up	0.0052064	Zea mays LOC100282059 (csu275a(mtl)), mRNA	-	-	-	-	-
100281795	1215	32.9075	8.2863	-1.98962	0.000188036	Up	1.23216e-05	Zea mays LOC100281795 (csu1028(lhcb)), mRNA	K08911|1|8e-128|455|zma:100281795|light-harvesting complex I chlorophyll a/b binding protein 5	GO:0009536//plastid	-	GO:0006091//generation of precursor metabolites and energy	gi|413939030|gb|AFW73581.1|/9.47934e-143/chlorophyll a-b binding protein 4 [Zea mays]
100382969	1706	26.9922	9.78866	-1.46336	0.01221	Up	0.00154464	Zea mays uncharacterized LOC100382969 (LOC100382969), mRNA	K00517|1|2e-153|540|osa:4348172|[EC:1.14.-.-];K05280|2|3e-73|274|mtr:MTR_3g025230|flavonoid 3'-monooxygenase [EC:1.14.13.21];K16084|3|4e-72|270|osa:4329723|cytochrome P450, family 76, subfamily M, polypeptide 7 (ent-cassa-12,15-diene 11-hydroxylase) [EC:1.14.13.145]	-	GO:0016491//oxidoreductase activity;GO:0005506//iron ion binding	GO:0008152//metabolic process	gi|293333722|ref|NP_001169124.1|/0/uncharacterized protein LOC100382969 [Zea mays]
103635001	1780	7.50543	1.51039	-2.31301	0.0277861	Up	0.00417901	PREDICTED: Zea mays cytochrome P450 71A1-like (LOC103635001), mRNA	K11868|1|2e-90|331|ath:AT2G30770|cytochrome P450, family 71, subfamily A, polypeptide 13 (indoleacetaldoxime dehydratase) [EC:4.99.1.6];K00517|2|1e-89|329|ath:AT5G24960|[EC:1.14.-.-]	GO:0031410//cytoplasmic vesicle	GO:0016491//oxidoreductase activity;GO:0005506//iron ion binding	GO:0008152//metabolic process	gi|670429982|ref|XP_008655796.1|/0/PREDICTED: cytochrome P450 71A1-like [Zea mays]
100191502	2006	28.4328	7.92472	-1.84312	0.00828997	Up	0.00096855	Zea mays hypothetical protein (LOC100191502), mRNA	K09756|1|5e-110|397|ath:AT5G09640|serine carboxypeptidase-like 19 [EC:3.4.16.- 2.3.1.91];K13289|2|7e-108|389|mtr:MTR_4g021500|cathepsin A (carboxypeptidase C) [EC:3.4.16.5]	-	GO:0004180//carboxypeptidase activity	GO:0019538//protein metabolic process	gi|212274677|ref|NP_001130406.1|/0/uncharacterized protein LOC100191502 precursor [Zea mays]
100280342	1718	87.7026	12.3969	-2.82264	5.13019e-10	Up	1.02319e-11	Zea mays uncharacterized LOC100280342 (LOC100280342), mRNA	-	GO:0043231//intracellular membrane-bounded organelle	GO:0003677//DNA binding;GO:0001071//nucleic acid binding transcription factor activity	GO:0006351//transcription, DNA-templated	gi|645168950|gb|AIB05988.1|/0/HB transcription factor, partial [Zea mays]
103652531	3276	309.602	65.3732	-2.24364	2.89398e-15	Up	2.59197e-17	PREDICTED: Zea mays ABC transporter B family member 4-like (LOC103652531), mRNA	K05658|1|0.0|1602|sbi:SORBI_03g032030|ATP-binding cassette, subfamily B (MDR/TAP), member 1	GO:0031224//intrinsic component of membrane	GO:0017111//nucleoside-triphosphatase activity;GO:0015405;GO:0032559	GO:0006810//transport;GO:0009207	gi|670391905|ref|XP_008676311.1|/0/PREDICTED: ABC transporter B family member 4-like [Zea mays]
100284398	1134	10.7181	2.68723	-1.99586	0.0262686	Up	0.0038944	PREDICTED: Zea mays IAA16 - auxin-responsive Aux/IAA family member (LOC100284398), transcript variant X1, mRNA	K14484|1|4e-32|137|ath:AT1G51950|auxin-responsive protein IAA	-	-	GO:0009725//response to hormone;GO:0009725//response to hormone	gi|226531844|ref|NP_001150765.1|/1.21925e-90/IAA16 - auxin-responsive Aux/IAA family member [Zea mays]
100282301	1005	239.449	109.859	-1.12406	2.81738e-07	Up	9.53719e-09	Zea mays ethylene responsive element (EREB46), mRNA	K14517|1|7e-12|69.7|ath:AT5G47220|ethylene-responsive transcription factor 2;K09286|2|6e-11|66.6|vvi:100252531|EREBP-like factor	GO:0043231//intracellular membrane-bounded organelle	GO:0003676//nucleic acid binding;GO:0001071//nucleic acid binding transcription factor activity	GO:0006351//transcription, DNA-templated	gi|226496027|ref|NP_001148685.1|/1.01218e-88/ethylene responsive element [Zea mays]
100382128	1965	17.4571	5.93794	-1.55578	0.0398192	Up	0.00650494	Zea mays uncharacterized LOC100382128 (LOC100382128), mRNA	K03327|1|5e-125|446|bdi:100846516|multidrug resistance protein, MATE family	GO:0044464	GO:0022857//transmembrane transporter activity	GO:0006810//transport	gi|414590015|tpg|DAA40586.1|/0/TPA: putative MATE efflux family protein [Zea mays]
542278	3228	36.4101	6.90782	-2.39804	3.74061e-05	Up	2.00159e-06	PREDICTED: Zea mays nitrate reductase [NADH]-like (LOC542278), mRNA	K00360|1|0.0|982|ppp:PHYPADRAFT_184973|nitrate reductase (NADH) [EC:1.7.1.1];K00387|4|1e-101|370|olu:OSTLU_3554|sulfite oxidase [EC:1.8.3.1]	-	GO:0008940//nitrate reductase activity;GO:0005506//iron ion binding;GO:0050662//coenzyme binding	GO:0042126//nitrate metabolic process;GO:0006091//generation of precursor metabolites and energy	gi|413921847|gb|AFW61779.1|/0/nitrate reductase(NADH)1 [Zea mays]
100272233	1434	81.1566	30.5224	-1.41084	0.000359326	Up	2.57154e-05	Zea mays hypothetical protein (LOC100272233), mRNA	-	-	-	-	gi|226532423|ref|NP_001140205.1|/3.20954e-47/hypothetical protein [Zea mays]
103633092	3367	1683.71	801.865	-1.07022	3.44287e-05	Up	1.81961e-06	PREDICTED: Zea mays pantothenate kinase 2 (LOC103633092), transcript variant X4, mRNA	K09680|1|0.0|1603|sbi:SORBI_02g030920|type II pantothenate kinase [EC:2.7.1.33]	-	GO:0016301//kinase activity;GO:0032559;GO:0016301//kinase activity;GO:0032559;GO:0016301//kinase activity;GO:0032559;GO:0016301//kinase activity;GO:0032559	GO:0009108//coenzyme biosynthetic process;GO:0006796//phosphate-containing compound metabolic process;GO:0009108//coenzyme biosynthetic process;GO:0006796//phosphate-containing compound metabolic process;GO:0009108//coenzyme biosynthetic process;GO:0006796//phosphate-containing compound metabolic process;GO:0009108//coenzyme biosynthetic process;GO:0006796//phosphate-containing compound metabolic…	gi|670424589|ref|XP_008652990.1|/0/PREDICTED: pantothenate kinase 2 [Zea mays]
100278460	605	483.299	196.757	-1.2965	3.1733e-07	Up	1.08419e-08	Zea mays hypothetical protein (LOC100278460), mRNA	-	-	-	-	-
100273177	1926	362.916	149.864	-1.27598	0.000586008	Up	4.4906e-05	Zea mays hypothetical protein (LOC100273177), mRNA	K14494|1|6e-30|130|gmx:100799695|DELLA protein	-	-	-	gi|413919182|gb|AFW59114.1|/0/hypothetical protein ZEAMMB73_148543 [Zea mays]
100279283	1957	94.3908	2.19184	-5.42843	1.43496e-17	Up	9.85467e-20	Zea mays beta-fructofuranosidase, insoluble isoenzyme 7 (LOC100279283), mRNA	K01193|1|0.0|1113|zma:100279283|beta-fructofuranosidase [EC:3.2.1.26]	-	GO:0016798//hydrolase activity, acting on glycosyl bonds	GO:0044238	gi|226501018|ref|NP_001145776.1|/0/beta-fructofuranosidase, insoluble isoenzyme 7 [Zea mays]
542372	3265	68.7368	14.154	-2.27987	1.68227e-07	Up	5.44921e-09	Zea mays phosphoenolpyruvate carboxylase1 (pep1), mRNA	K01595|1|0.0|1915|zma:542372|phosphoenolpyruvate carboxylase [EC:4.1.1.31]	GO:0044424	GO:0046872//metal ion binding;GO:0004611//phosphoenolpyruvate carboxykinase activity	GO:0071704;GO:0009060//aerobic respiration;GO:0043648//dicarboxylic acid metabolic process	gi|162461756|ref|NP_001105418.1|/0/phosphoenolpyruvate carboxylase 1 [Zea mays]
100279655	460	60.0174	19.8028	-1.59968	0.00014191	Up	8.92703e-06	Zea mays LOC100279655 (IDP1984), mRNA	-	-	-	-	gi|226500140|ref|NP_001146115.1|/5.35455e-57/uncharacterized protein LOC100279655 [Zea mays]
103634803	2031	64.5622	22.2541	-1.53662	0.00402404	Up	0.000412111	PREDICTED: Zea mays uncharacterized LOC103634803 (LOC103634803), mRNA	K02183|1|2e-64|245|smo:SELMODRAFT_166784|calmodulin	-	-	-	gi|670429545|ref|XP_008655615.1|/0/PREDICTED: uncharacterized protein LOC103634803 [Zea mays]
100276378	1105	551.388	247.945	-1.15305	1.70817e-09	Up	3.73923e-11	Zea mays hypothetical protein (LOC100276378), mRNA	-	-	-	GO:0006970//response to osmotic stress	gi|226530064|ref|NP_001143656.1|/1.36516e-121/hypothetical protein [Zea mays]
100281324	1713	404.781	189.722	-1.09326	9.74105e-11	Up	1.71702e-12	Zea mays LOC100281324 (umc2786), mRNA	-	GO:0031410//cytoplasmic vesicle;GO:0043231//intracellular membrane-bounded organelle	GO:0003824//catalytic activity	-	gi|226529361|ref|NP_001147714.1|/0/LOC100281324 precursor [Zea mays]
103654279	3440	149.722	44.5671	-1.74824	2.85474e-06	Up	1.1763e-07	PREDICTED: Zea mays probable serine/threonine-protein kinase WNK8 (LOC103654279), mRNA	K12132|1|9e-91|333|aly:ARALYDRAFT_317356|serine/threonine-protein kinase WNK1 [EC:2.7.11.1];K08867|3|2e-90|332|smo:SELMODRAFT_136322|WNK lysine deficient protein kinase [EC:2.7.11.1]	-	-	-	gi|670398608|ref|XP_008679338.1|/0/PREDICTED: probable serine/threonine-protein kinase WNK8 [Zea mays]
100279214	1401	622.99	147.377	-2.0797	5.39527e-29	Up	1.38946e-31	PREDICTED: Zea mays hypothetical protein (LOC100279214), transcript variant X3, mRNA	K01078|1|2e-76|207|rcu:RCOM_1150260|acid phosphatase [EC:3.1.3.2]	GO:0031410//cytoplasmic vesicle;GO:0031410//cytoplasmic vesicle;GO:0031410//cytoplasmic vesicle;GO:0031410//cytoplasmic vesicle	GO:0003824//catalytic activity;GO:0003824//catalytic activity;GO:0003824//catalytic activity;GO:0003824//catalytic activity	-	gi|670393326|ref|XP_008677062.1|/6.18467e-167/PREDICTED: hypothetical protein isoform X1 [Zea mays]
100272850	1648	348.448	81.2771	-2.10002	4.73356e-19	Up	2.76317e-21	Zea mays uncharacterized LOC100272850 (LOC100272850), mRNA	K00517|1|6e-135|479|aly:ARALYDRAFT_324175|[EC:1.14.-.-];K13407|3|3e-111|400|vvi:100259592|cytochrome P450, family 94, subfamily A, polypeptide 1 (fatty acid omega-hydroxylase) [EC:1.14.-.-]	GO:0031410//cytoplasmic vesicle	GO:0016491//oxidoreductase activity;GO:0005506//iron ion binding	-	gi|413953002|gb|AFW85651.1|/0/putative cytochrome P450 superfamily protein [Zea mays]
103631909	2128	49.6688	21.1073	-1.2346	0.0110923	Up	0.00137309	PREDICTED: Zea mays uncharacterized LOC103631909 (LOC103631909), transcript variant X3, mRNA	-	-	-	-	gi|414883438|tpg|DAA59452.1|/0/TPA: hypothetical protein ZEAMMB73_863439 [Zea mays]
100277154	1793	1274.14	285.667	-2.15712	0.0385274	Up	0.00624462	Zea mays LOC100277154 (cl55760_1), mRNA	K01206|1|3e-16|85.5|aly:ARALYDRAFT_475890|alpha-L-fucosidase [EC:3.2.1.51];K00514|3|3e-10|65.5|rcu:RCOM_1428040|zeta-carotene desaturase [EC:1.3.5.6]	GO:0031410//cytoplasmic vesicle	GO:0016787//hydrolase activity	GO:0044238	gi|413942547|gb|AFW75196.1|/0/hypothetical protein ZEAMMB73_167079 [Zea mays]
542561	1463	16.2708	1.85092	-3.13598	0.000114382	Up	7.01732e-06	Zea mays maize insect resistance1 (mir1), mRNA	K01365|1|6e-141|499|sbi:SORBI_10g028000|cathepsin L [EC:3.4.22.15];K01376|2|4e-97|353|ath:AT5G43060|[EC:3.4.22.-]	-	GO:0004175//endopeptidase activity	GO:0019538//protein metabolic process	gi|162459488|ref|NP_001105571.1|/1.63084e-179/maize insect resistance1 precursor [Zea mays]
103626912	1258	110.598	31.9544	-1.79124	2.93341e-06	Up	1.21543e-07	PREDICTED: Zea mays probable lactoylglutathione lyase, chloroplast (LOC103626912), mRNA	K01759|1|0.0|640|zma:100281139|lactoylglutathione lyase [EC:4.4.1.5]	-	GO:0016846//carbon-sulfur lyase activity;GO:0043169//cation binding	-	gi|670408233|ref|XP_008645485.1|/0/PREDICTED: probable lactoylglutathione lyase, chloroplast [Zea mays]
103627403	1152	10.2168	1.18648	-3.10617	0.00103181	Up	8.527e-05	PREDICTED: Zea mays RING-H2 finger protein ATL58-like (LOC103627403), mRNA	-	-	-	-	gi|670409349|ref|XP_008645917.1|/1.26607e-133/PREDICTED: RING-H2 finger protein ATL58-like [Zea mays]
100278669	659	5.61475	1.1445	-2.2945	0.0381121	Up	0.00616499	Zea mays hypothetical protein (LOC100278669), mRNA	-	-	-	-	gi|226506676|ref|NP_001145340.1|/9.74896e-42/hypothetical protein [Zea mays]
100280401	1750	122.917	21.4017	-2.52189	1.61425e-13	Up	1.82456e-15	PREDICTED: Zea mays LOC100280401 (TIDP2691), transcript variant X4, mRNA	-	GO:0044464;GO:0044464;GO:0044464;GO:0044464;GO:0044464	-	-	gi|414886542|tpg|DAA62556.1|/2.68506e-164/TPA: hypothetical protein ZEAMMB73_894124 [Zea mays]
100285869	1517	46.9316	18.3442	-1.35524	0.00838245	Up	0.000982474	Zea mays LOC100285869 (si660015b07), mRNA	-	GO:0031410//cytoplasmic vesicle	-	GO:0010876//lipid localization	gi|226495565|ref|NP_001152231.1|/1.39046e-72/LOC100285869 precursor [Zea mays]
100276136	751	21.3213	5.09436	-2.06532	0.0144529	Up	0.00189744	Zea mays uncharacterized LOC100276136 (LOC100276136), mRNA	-	-	-	-	gi|226493253|ref|NP_001143468.1|/1.95328e-42/uncharacterized protein LOC100276136 [Zea mays]
100502228	1298	131.765	37.6251	-1.8082	8.41697e-05	Up	4.96446e-06	PREDICTED: Zea mays hypothetical protein (LOC100502228), transcript variant X1, mRNA	K11714|1|1e-08|59.7|zma:100276040|rhamnogalacturonan II specific xylosyltransferase [EC:2.4.2.-]	-	-	-	gi|308081654|ref|NP_001183634.1|/0/hypothetical protein [Zea mays]
100192106	2263	576.783	161.711	-1.83461	9.36312e-11	Up	1.64395e-12	Zea mays LOC100192106 (umc1462), mRNA	-	GO:0031224//intrinsic component of membrane	-	GO:0051234//establishment of localization	gi|212275574|ref|NP_001131001.1|/0/uncharacterized protein LOC100192106 [Zea mays]
103641816	1970	36.1577	11.9074	-1.60245	0.0149593	Up	0.0019742	PREDICTED: Zea mays BTB/POZ domain-containing protein At2g24240-like (LOC103641816), mRNA	-	GO:0005887//integral component of plasma membrane;GO:0043231//intracellular membrane-bounded organelle	GO:0005267//potassium channel activity	GO:0030001//metal ion transport	gi|670446267|ref|XP_008663365.1|/0/PREDICTED: BTB/POZ domain-containing protein At2g24240-like [Zea mays]
103650822	2063	51.7341	21.2372	-1.28452	0.00684251	Up	0.000771244	PREDICTED: Zea mays probable serine/threonine-protein kinase At1g54610 (LOC103650822), mRNA	K08819|1|1e-142|505|vvi:100240938|cyclin-dependent kinase 12/13 [EC:2.7.11.22 2.7.11.23]	-	GO:0004672//protein kinase activity;GO:0032559	GO:0006464//cellular protein modification process	gi|670388268|ref|XP_008674629.1|/0/PREDICTED: probable serine/threonine-protein kinase At1g54610 [Zea mays]
103644298	2917	41.5288	17.2916	-1.26404	0.00651716	Up	0.00072674	PREDICTED: Zea mays elongation factor 2-like (LOC103644298), mRNA	K03234|1|0.0|1677|zma:100285098|elongation factor 2	-	GO:0017111//nucleoside-triphosphatase activity;GO:0008135//translation factor activity, nucleic acid binding;GO:0032561//guanyl ribonucleotide binding	GO:0006412//translation;GO:0009207	gi|670369074|ref|XP_008665728.1|/0/PREDICTED: elongation factor 2-like [Zea mays]
100282899	1355	355.047	112.41	-1.65924	5.76984e-10	Up	1.16728e-11	Zea mays tartrate-resistant acid phosphatase type 5 (LOC100282899), mRNA	K01078|1|2e-94|344|ath:AT1G14700|acid phosphatase [EC:3.1.3.2]	GO:0031410//cytoplasmic vesicle	GO:0003824//catalytic activity	-	gi|226497502|ref|NP_001149277.1|/0/tartrate-resistant acid phosphatase type 5 precursor [Zea mays]
103629715	2919	461.874	73.3203	-2.65522	4.74272e-34	Up	8.007e-37	PREDICTED: Zea mays protein STRUBBELIG-RECEPTOR FAMILY 8-like (LOC103629715), transcript variant X4, mRNA	K13430|1|3e-65|248|rcu:RCOM_1078760|serine/threonine-protein kinase PBS1 [EC:2.7.11.1];K13415|5|2e-63|243|sbi:SORBI_03g032990|protein brassinosteroid insensitive 1 [EC:2.7.10.1 2.7.11.1]	GO:0031410//cytoplasmic vesicle;GO:0031410//cytoplasmic vesicle;GO:0031410//cytoplasmic vesicle;GO:0031410//cytoplasmic vesicle	-	-	gi|670416167|ref|XP_008649051.1|/0/PREDICTED: protein STRUBBELIG-RECEPTOR FAMILY 8-like isoform X1 [Zea mays]
100281874	616	3.65566	0.722911	-2.33824	0.0396147	Up	0.00646359	Zea mays nuclear transcription factor Y subunit C-9 (CA5P6), mRNA	-	GO:0044464	GO:0003677//DNA binding	-	gi|670432928|ref|XP_008656973.1|/1.11778e-62/PREDICTED: uncharacterized protein LOC103636395 [Zea mays]
103636533	5586	148.229	49.2718	-1.58899	2.26015e-07	Up	7.52802e-09	PREDICTED: Zea mays glutathione S-transferase T3-like (LOC103636533), transcript variant X1, misc_RNA	K13148|1|2e-76|287|vvi:100261060|integrator complex subunit 11 [EC:3.1.27.-];K14321|2|2e-75|283|vvi:100243153|nucleoporin-like protein 2;K12619|3|3e-69|263|vvi:100260845|5'-3' exoribonuclease 2 [EC:3.1.13.-];K13217|4|3e-55|216|vvi:100243465|pre-mRNA-processing factor 39;K14327|5|2e-23|110|vvi:100258101|regulator of nonsense transcripts 2	-	-	-	gi|18568267|gb|AAL75999.1|AF466646_7/0/putative polyprotein [Zea mays]
541850	1289	39.5875	12.0539	-1.71554	0.00187811	Up	0.000169609	PREDICTED: Zea mays glutathione transferase42 (LOC541850), mRNA	K00799|1|2e-99|361|sbi:SORBI_01g030930|glutathione S-transferase [EC:2.5.1.18]	-	GO:0016740//transferase activity	-	gi|195617272|gb|ACG30466.1|/1.03717e-110/glutathione S-transferase GSTU6 [Zea mays]
103631346	1292	6.98659	1.40265	-2.31643	0.0244875	Up	0.00356519	PREDICTED: Zea mays uncharacterized LOC103631346 (LOC103631346), mRNA	-	-	-	-	gi|670419442|ref|XP_008650500.1|/0/PREDICTED: uncharacterized protein LOC103631346 [Zea mays]
100276361	779	278.077	94.7695	-1.55299	2.52195e-11	Up	4.05568e-13	Zea mays LOC100276361 (umc2296), mRNA	-	-	-	-	gi|226958304|ref|NP_001152913.1|/7.98405e-34/uncharacterized protein LOC100276361 [Zea mays]
103646920	2665	136.032	9.94887	-3.77327	1.77908e-23	Up	7.0253e-26	PREDICTED: Zea mays probable beta-D-xylosidase 7 (LOC103646920), mRNA	K15920|1|0.0|713|sbi:SORBI_06g030270|beta-D-xylosidase 4 [EC:3.2.1.37]	GO:0031410//cytoplasmic vesicle	GO:0016798//hydrolase activity, acting on glycosyl bonds	GO:0044238	gi|670377391|ref|XP_008669758.1|/0/PREDICTED: probable beta-D-xylosidase 7 [Zea mays]
103639541	1267	73.3854	10.956	-2.74377	1.98829e-07	Up	6.54287e-09	PREDICTED: Zea mays uncharacterized LOC103639541 (LOC103639541), mRNA	-	GO:0043231//intracellular membrane-bounded organelle	-	-	gi|670440439|ref|XP_008660505.1|/5.17672e-123/PREDICTED: uncharacterized protein LOC103639541 [Zea mays]
103625940	1353	46.6112	1.77154	-4.7176	5.98939e-09	Up	1.47938e-10	PREDICTED: Zea mays uncharacterized LOC103625940 (LOC103625940), mRNA	K11492|1|1e-06|52.8|mtr:MTR_5g015600|condensin-2 complex subunit G2	-	-	-	gi|670426608|ref|XP_008653961.1|/0/PREDICTED: uncharacterized protein LOC103634136 [Zea mays]
100275607	1879	35.785	9.09124	-1.97681	0.000341071	Up	2.4243e-05	Zea mays uncharacterized LOC100275607 (LOC100275607), mRNA	K03327|1|0.0|747|bdi:100822819|multidrug resistance protein, MATE family	GO:0031410//cytoplasmic vesicle	GO:0015291//secondary active transmembrane transporter activity	GO:0015893//drug transport	gi|414871843|tpg|DAA50400.1|/0/TPA: putative MATE efflux family protein [Zea mays]
103629038	1622	54.812	16.5083	-1.7313	4.02935e-05	Up	2.16877e-06	PREDICTED: Zea mays uncharacterized LOC103629038 (LOC103629038), ncRNA	K11492|1|6e-06|50.8|mtr:MTR_5g015600|condensin-2 complex subunit G2	-	-	-	gi|670422479|ref|XP_008652142.1|/4.18894e-164/PREDICTED: uncharacterized protein LOC103632064 [Zea mays]
103641390	1332	238.429	114.907	-1.05309	0.0215831	Up	0.0030676	PREDICTED: Zea mays 1-aminocyclopropane-1-carboxylate oxidase-like (LOC103641390), mRNA	K05933|1|1e-167|587|zma:542136|aminocyclopropanecarboxylate oxidase [EC:1.14.17.4]	-	GO:0003824//catalytic activity	GO:0008152//metabolic process	gi|670445344|ref|XP_008662968.1|/1.75753e-177/PREDICTED: 1-aminocyclopropane-1-carboxylate oxidase-like [Zea mays]
100281495	2670	211.745	36.6841	-2.5291	5.09354e-20	Up	2.66723e-22	PREDICTED: Zea mays LOC100281495 (cl31689_1(750)), transcript variant X1, mRNA	K14430|1|1e-06|54.3|cme:CMP026C|phosphate transporter	GO:0031224//intrinsic component of membrane;GO:0031410//cytoplasmic vesicle;GO:0031224//intrinsic component of membrane;GO:0031410//cytoplasmic vesicle	GO:0015142//tricarboxylic acid transmembrane transporter activity;GO:0015142//tricarboxylic acid transmembrane transporter activity	GO:0006842//tricarboxylic acid transport;GO:0006842//tricarboxylic acid transport	gi|226532654|ref|NP_001147885.1|/0/LOC100281495 [Zea mays]
103638006	2359	108.35	1.20728	-6.48778	2.59065e-19	Up	1.48262e-21	PREDICTED: Zea mays uncharacterized LOC103638006 (LOC103638006), mRNA	-	-	-	-	gi|670437205|ref|XP_008659225.1|/0/PREDICTED: uncharacterized protein LOC103638006 [Zea mays]
732824	2200	41.4842	11.6881	-1.82753	0.000367035	Up	2.64035e-05	PREDICTED: Zea mays calcium/calmodulin dependent protein kinase-like (CCamK), transcript variant X1, mRNA	K13412|1|7e-65|236|ath:AT3G10660|calcium-dependent protein kinase [EC:2.7.11.1]	GO:0031224//intrinsic component of membrane;GO:0031224//intrinsic component of membrane	GO:0046872//metal ion binding;GO:0005515//protein binding;GO:0004674//protein serine/threonine kinase activity;GO:0032559;GO:0046872//metal ion binding;GO:0005515//protein binding;GO:0004674//protein serine/threonine kinase activity;GO:0032559	GO:0006464//cellular protein modification process;GO:0006464//cellular protein modification process	gi|195614894|gb|ACG29277.1|/0/calcium and calcium/calmodulin-dependent serine/threonine-proteinkinase [Zea mays]
100277730	1070	24.3411	4.07939	-2.57697	0.000830183	Up	6.66104e-05	Zea mays uncharacterized LOC100277730 (LOC100277730), mRNA	-	-	-	-	gi|226496037|ref|NP_001144695.1|/5.85126e-130/uncharacterized protein LOC100277730 [Zea mays]
100281621	2205	245.556	81.8328	-1.5853	9.72389e-13	Up	1.24376e-14	PREDICTED: Zea mays protein binding protein (Orphan36), transcript variant X3, mRNA	-	-	GO:0060089;GO:0060089;GO:0060089;GO:0060089	GO:0009314//response to radiation;GO:0023052//signaling;GO:0009314//response to radiation;GO:0023052//signaling;GO:0009314//response to radiation;GO:0023052//signaling;GO:0009314//response to radiation;GO:0023052//signaling	gi|226504760|ref|NP_001148012.1|/0/protein binding protein [Zea mays]
100502446	1616	378.928	188.373	-1.00833	0.000178477	Up	1.16084e-05	Zea mays uncharacterized LOC100502446 (LOC100502446), mRNA	-	-	GO:0003676//nucleic acid binding	-	gi|242079615|ref|XP_002444576.1|/0/hypothetical protein SORBIDRAFT_07g023900 [Sorghum bicolor]
100277929	793	39.5663	7.08911	-2.48059	1.70291e-06	Up	6.74553e-08	Zea mays uncharacterized LOC100277929 (LOC100277929), mRNA	-	-	-	-	gi|226497626|ref|NP_001144843.1|/1.98512e-64/uncharacterized protein LOC100277929 [Zea mays]
103627649	1292	23.7483	5.99613	-1.98572	0.00234254	Up	0.000219389	PREDICTED: Zea mays xylem cysteine proteinase 1-like (LOC103627649), mRNA	K15272|1|3e-118|423|vvi:100248746|solute carrier family 35 (UDP-sugar transporter), member A1/2/3;K01376|2|1e-114|411|ath:AT4G35350|[EC:3.4.22.-];K01365|3|1e-112|404|mtr:MTR_3g116080|cathepsin L [EC:3.4.22.15]	GO:0031410//cytoplasmic vesicle	GO:0016491//oxidoreductase activity;GO:0004175//endopeptidase activity	GO:0019538//protein metabolic process	gi|670409977|ref|XP_008646166.1|/0/PREDICTED: xylem cysteine proteinase 1-like [Zea mays]
100274108	2021	637.568	188.13	-1.76085	0.030566	Up	0.00469243	PREDICTED: Zea mays LOC100274108 (pco127614(113)), transcript variant X1, mRNA	K08150|1|9e-38|156|aly:ARALYDRAFT_322009|MFS transporter, SP family, solute carrier family 2 (myo-inositol transporter), member 13	GO:0031224//intrinsic component of membrane;GO:0031224//intrinsic component of membrane	GO:0022891//substrate-specific transmembrane transporter activity;GO:0022857//transmembrane transporter activity	GO:0006810//transport;GO:0006810//transport	gi|195638028|gb|ACG38482.1|/0/sugar carrier protein A [Zea mays]
103630780	2459	13.6714	2.46523	-2.47137	0.00315468	Up	0.000309036	PREDICTED: Zea mays A-agglutinin anchorage subunit-like (LOC103630780), mRNA	-	-	-	-	gi|670418647|ref|XP_008650068.1|/9.49274e-96/PREDICTED: A-agglutinin anchorage subunit-like [Zea mays]
100383574	1393	289.64	38.5236	-2.91045	2.03138e-37	Up	2.73199e-40	PREDICTED: Zea mays hypothetical protein (LOC100383574), transcript variant X1, mRNA	K15285|1|0.0|660|zma:100383574|solute carrier family 35, member E3	GO:0031224//intrinsic component of membrane;GO:0031410//cytoplasmic vesicle;GO:0031224//intrinsic component of membrane;GO:0031410//cytoplasmic vesicle	-	-	gi|670404841|ref|XP_008644087.1|/0/PREDICTED: hypothetical protein isoform X1 [Zea mays]
103626075	3585	18.3044	4.76299	-1.94225	0.0112332	Up	0.00139664	PREDICTED: Zea mays probable LRR receptor-like serine/threonine-protein kinase At3g47570 (LOC103626075), mRNA	K13428|1|3e-154|544|ath:AT5G20480|LRR receptor-like serine/threonine-protein kinase EFR [EC:2.7.11.1];K13420|3|1e-110|399|osa:4337016|LRR receptor-like serine/threonine-protein kinase FLS2 [EC:2.7.11.1]	GO:0031410//cytoplasmic vesicle	GO:0004672//protein kinase activity;GO:0032559	GO:0006464//cellular protein modification process	gi|670406196|ref|XP_008644674.1|/0/PREDICTED: probable LRR receptor-like serine/threonine-protein kinase At3g47570 [Zea mays]
100272992	1184	1548.62	411.389	-1.91241	0.00255019	Up	0.000242125	Zea mays hypothetical protein (LOC100272992), mRNA	K05278|1|0.0|639|zma:100272992|flavonol synthase [EC:1.14.11.23]	-	GO:0003824//catalytic activity;GO:0046914//transition metal ion binding	GO:0008152//metabolic process	gi|226491830|ref|NP_001140915.1|/0/hypothetical protein [Zea mays]
103634571	2982	230.035	77.4799	-1.56996	2.42955e-10	Up	4.56059e-12	PREDICTED: Zea mays psbB mRNA maturation factor Mbb1, chloroplastic (LOC103634571), transcript variant X3, mRNA	K12855|1|5e-12|72.0|pop:POPTR_730490|pre-mRNA-processing factor 6	GO:0043231//intracellular membrane-bounded organelle;GO:0043231//intracellular membrane-bounded organelle;GO:0043231//intracellular membrane-bounded organelle	-	GO:0010467//gene expression;GO:0010467//gene expression	gi|670363249|ref|XP_008654966.1|/0/PREDICTED: psbB mRNA maturation factor Mbb1, chloroplastic isoform X1 [Zea mays]
100276828	1618	36.1165	14.044	-1.3627	0.00584549	Up	0.000636954	Zea mays LOC100276828 (pco102947b), mRNA	-	GO:0031410//cytoplasmic vesicle	-	-	gi|226497914|ref|NP_001144009.1|/2.86788e-172/uncharacterized protein LOC100276828 precursor [Zea mays]
103649457	882	5.49404	0.864083	-2.66863	0.0136947	Up	0.00177557	PREDICTED: Zea mays uncharacterized LOC103649457 (LOC103649457), mRNA	K12581|1|4e-18|90.1|zma:100193739|CCR4-NOT transcription complex subunit 7/8	-	-	-	gi|670382370|ref|XP_008671946.1|/4.18804e-125/PREDICTED: uncharacterized protein LOC103649457 [Zea mays]
103644381	3275	182.993	80.2638	-1.18897	1.33972e-07	Up	4.24759e-09	PREDICTED: Zea mays trihelix transcription factor GTL1-like (LOC103644381), mRNA	-	-	-	-	gi|670369281|ref|XP_008665814.1|/0/PREDICTED: trihelix transcription factor GTL1-like [Zea mays]
103648033	1696	16.6423	2.4243	-2.77922	0.00393608	Up	0.000400877	PREDICTED: Zea mays metal transporter Nramp4-like (LOC103648033), transcript variant X3, misc_RNA	K03322|1|4e-53|207|mtr:MTR_3g088460|manganese transport protein	GO:0044464;GO:0044464;GO:0044464;GO:0044464	-	GO:0051234//establishment of localization;GO:0051234//establishment of localization;GO:0051234//establishment of localization	gi|670379927|ref|XP_008670762.1|/0/PREDICTED: metal transporter Nramp4-like isoform X1 [Zea mays]
100282665	1160	3649.02	1228.67	-1.57042	3.5752e-34	Up	5.93361e-37	Zea mays LOC100282665 (pco096371), mRNA	K00326|1|4e-09|60.8|rcu:RCOM_0221090|cytochrome-b5 reductase [EC:1.6.2.2]	GO:0009526//plastid envelope;GO:0009532//plastid stroma	GO:0046914//transition metal ion binding;GO:0003824//catalytic activity	GO:0008152//metabolic process	gi|226531488|ref|NP_001149045.1|/2.74536e-152/LOC100282665 [Zea mays]
103643594	693	166.75	55.0648	-1.59849	2.75781e-09	Up	6.27367e-11	PREDICTED: Zea mays uncharacterized LOC103643594 (LOC103643594), ncRNA	-	-	-	-	gi|195637816|gb|ACG38376.1|/2.63367e-18/hypothetical protein [Zea mays]
100216643	1668	19.3797	6.19664	-1.64499	0.0402366	Up	0.00658413	Zea mays uncharacterized LOC100216643 (LOC100216643), mRNA	-	GO:0043231//intracellular membrane-bounded organelle	-	-	gi|195651335|gb|ACG45135.1|/1.33086e-63/hypothetical protein [Zea mays]
100272603	1224	27.5342	3.11916	-3.14199	2.8285e-05	Up	1.45929e-06	Zea mays putative AP2/EREBP transcription factor superfamily protein (LOC100272603), mRNA	K09286|1|3e-115|413|zma:100272603|EREBP-like factor	-	-	-	gi|408690248|gb|AFU81584.1|/9.3115e-114/AP2-EREBP-type transcription factor, partial [Zea mays subsp. mays]
100280261	2251	10366.1	4470.83	-1.21325	9.54339e-33	Up	1.82965e-35	Zea mays LOC100280261 (cl3929_1), mRNA	K15404|1|0.0|1252|zma:100280261|aldehyde decarbonylase [EC:4.1.99.5]	GO:0031224//intrinsic component of membrane;GO:0043231//intracellular membrane-bounded organelle;GO:0044420//extracellular matrix part	GO:0046914//transition metal ion binding;GO:0003824//catalytic activity	GO:0006633//fatty acid biosynthetic process;GO:0003006//developmental process involved in reproduction	gi|226506068|ref|NP_001146661.1|/0/uncharacterized protein LOC100280261 [Zea mays]
103637678	2751	32.0323	6.26885	-2.35326	0.0109235	Up	0.00134782	PREDICTED: Zea mays uncharacterized LOC103637678 (LOC103637678), transcript variant X3, misc_RNA	K15361|1|2e-08|60.1|rcu:RCOM_1429050|WD repeat-containing protein 48	-	GO:0016772//transferase activity, transferring phosphorus-containing groups	-	gi|413933776|gb|AFW68327.1|/3.31729e-20/F-box domain containing protein [Zea mays]
103643525	2021	104.052	18.5846	-2.48512	1.59253e-05	Up	7.75143e-07	PREDICTED: Zea mays probable serine/threonine-protein kinase NAK (LOC103643525), transcript variant X4, mRNA	K05658|1|7e-92|336|vvi:100262734|ATP-binding cassette, subfamily B (MDR/TAP), member 1;K00924|2|1e-88|326|aly:ARALYDRAFT_494273|[EC:2.7.1.-]	-	GO:0016301//kinase activity;GO:0032559;GO:0016301//kinase activity;GO:0032559;GO:0016301//kinase activity;GO:0032559;GO:0016301//kinase activity;GO:0032559	GO:0006464//cellular protein modification process;GO:0006464//cellular protein modification process;GO:0006464//cellular protein modification process;GO:0006464//cellular protein modification process	gi|670367078|ref|XP_008664920.1|/0/PREDICTED: probable serine/threonine-protein kinase NAK isoform X1 [Zea mays]
103630595	1411	13.4096	1.46499	-3.19431	0.00090515	Up	7.33765e-05	PREDICTED: Zea mays uncharacterized LOC103630595 (LOC103630595), mRNA	K11492|1|1e-06|53.1|mtr:MTR_5g015600|condensin-2 complex subunit G2	-	-	-	gi|670426608|ref|XP_008653961.1|/0/PREDICTED: uncharacterized protein LOC103634136 [Zea mays]
103630226	1922	1177.65	445.985	-1.40084	9.50067e-17	Up	7.12272e-19	PREDICTED: Zea mays UDP-glucuronic acid decarboxylase 2-like (LOC103630226), mRNA	K01710|1|3e-116|417|cme:CME136C|dTDP-glucose 4,6-dehydratase [EC:4.2.1.46];K12450|2|1e-25|116|vvi:100260586|UDP-glucose 4,6-dehydratase [EC:4.2.1.76]	-	GO:0048037//cofactor binding	GO:0008152//metabolic process	gi|670417377|ref|XP_008649519.1|/0/PREDICTED: UDP-glucuronic acid decarboxylase 2-like [Zea mays]
100279887	1883	213.467	14.5441	-3.87551	1.14706e-27	Up	3.21665e-30	Zea mays uncharacterized LOC100279887 (LOC100279887), mRNA	K05280|1|0.0|875|zma:100279887|flavonoid 3'-monooxygenase [EC:1.14.13.21]	GO:0031410//cytoplasmic vesicle	GO:0016491//oxidoreductase activity;GO:0005506//iron ion binding	GO:0008152//metabolic process	gi|226533138|ref|NP_001146311.1|/0/uncharacterized protein LOC100279887 [Zea mays]
100383497	1413	15.9398	2.09751	-2.92588	0.00282668	Up	0.000272339	PREDICTED: Zea mays uncharacterized LOC100383497 (LOC100383497), transcript variant X2, mRNA	-	GO:0031410//cytoplasmic vesicle;GO:0031410//cytoplasmic vesicle;GO:0031410//cytoplasmic vesicle	GO:0003824//catalytic activity;GO:0003824//catalytic activity;GO:0003824//catalytic activity	-	gi|670428860|ref|XP_008655282.1|/0/PREDICTED: uncharacterized protein LOC100383497 isoform X1 [Zea mays]
103625988	2960	918.964	290.297	-1.66248	1.23143e-11	Up	1.88518e-13	PREDICTED: Zea mays BEL1-like homeodomain protein 7 (LOC103625988), mRNA	-	GO:0043231//intracellular membrane-bounded organelle	GO:0003677//DNA binding;GO:0001071//nucleic acid binding transcription factor activity	GO:0006351//transcription, DNA-templated	gi|670406011|ref|XP_008644604.1|/0/PREDICTED: BEL1-like homeodomain protein 7 [Zea mays]
542566	1142	2513.78	216.407	-3.53804	1.61895e-56	Up	7.41215e-60	Zea mays LOC542566 (pco112411b), mRNA	-	GO:0031410//cytoplasmic vesicle	-	GO:0000003//reproduction	gi|162459936|ref|NP_001105575.1|/3.87065e-151/LOC542566 precursor [Zea mays]
103638958	787	95.041	43.7883	-1.11801	0.00593707	Up	0.000648667	PREDICTED: Zea mays uncharacterized LOC103638958 (LOC103638958), mRNA	-	-	-	-	gi|670439113|ref|XP_008659965.1|/1.8865e-99/PREDICTED: uncharacterized protein LOC103638958 [Zea mays]
103654617	2982	259.486	95.5065	-1.44199	9.84629e-10	Up	2.08213e-11	PREDICTED: Zea mays BEL1-like homeodomain protein 1 (LOC103654617), transcript variant X3, mRNA	-	-	-	-	gi|670399479|ref|XP_008679683.1|/0/PREDICTED: BEL1-like homeodomain protein 1 [Zea mays]
103631694	1895	266.679	56.9808	-2.22656	9.55218e-15	Up	9.23866e-17	PREDICTED: Zea mays cytochrome P450 86B1-like (LOC103631694), transcript variant X8, misc_RNA	K15402|1|2e-103|375|bdi:100824104|cytochrome P450, family 86, subfamily B, polypeptide 1 (fatty acid omega-hydroxylase) [EC:1.14.-.-];K15405|2|5e-102|370|aly:ARALYDRAFT_474859|cytochrome P450, family 96, subfamily A, polypeptide 15 (midchain alkane hydroxylase)	GO:0031410//cytoplasmic vesicle;GO:0031410//cytoplasmic vesicle;GO:0031410//cytoplasmic vesicle;GO:0031410//cytoplasmic vesicle;GO:0031410//cytoplasmic vesicle;GO:0031410//cytoplasmic vesicle;GO:0031410//cytoplasmic vesicle;GO:0031410//cytoplasmic vesicle	GO:0016491//oxidoreductase activity;GO:0005506//iron ion binding;GO:0016491//oxidoreductase activity;GO:0005506//iron ion binding;GO:0016491//oxidoreductase activity;GO:0005506//iron ion binding;GO:0016491//oxidoreductase activity;GO:0005506//iron ion binding;GO:0016491//oxidoreductase activity;GO:0005506//iron ion binding;GO:0016491//oxidoreductase activity;GO:0005506//iron ion binding;GO:001649…	GO:0008152//metabolic process;GO:0008152//metabolic process;GO:0008152//metabolic process;GO:0008152//metabolic process;GO:0008152//metabolic process;GO:0008152//metabolic process;GO:0008152//metabolic process;GO:0008152//metabolic process	gi|670361942|ref|XP_008650864.1|/0/PREDICTED: cytochrome P450 86B1-like [Zea mays]
103649730	1325	43.5592	13.606	-1.67874	0.00160413	Up	0.00014124	PREDICTED: Zea mays transcription factor TGA6-like (LOC103649730), mRNA	K14431|1|6e-06|50.4|bdi:100845150|transcription factor TGA	-	-	-	gi|670385762|ref|XP_008673687.1|/1.4722e-75/PREDICTED: transcription factor TGA6-like [Zea mays]
100501899	1285	26.0931	4.73481	-2.46229	0.00067158	Up	5.25395e-05	Zea mays uncharacterized LOC100501899 (LOC100501899), mRNA	K15397|1|1e-106|385|bdi:100839678|3-ketoacyl-CoA synthase [EC:2.3.1.-]	GO:0043231//intracellular membrane-bounded organelle	GO:0016747//transferase activity, transferring acyl groups other than amino-acyl groups	GO:0006631//fatty acid metabolic process	gi|413948211|gb|AFW80860.1|/0/hypothetical protein ZEAMMB73_048321 [Zea mays]
100282431	1307	60.5844	8.59034	-2.81816	3.94089e-09	Up	9.3146e-11	Zea mays LOC100282431 (TIDP3438), mRNA	K00430|1|3e-170|596|zma:100282431|peroxidase [EC:1.11.1.7]	GO:0031410//cytoplasmic vesicle	GO:0016209//antioxidant activity;GO:0005506//iron ion binding;GO:0003824//catalytic activity	GO:0006950//response to stress;GO:0008152//metabolic process	gi|226532756|ref|NP_001148814.1|/8.51719e-169/LOC100282431 precursor [Zea mays]
100273016	1165	36.1801	16.8979	-1.09835	0.0381591	Up	0.00617758	Zea mays auxin regulated gene involved in organ size 9 (ZAR9), mRNA	-	-	-	-	gi|226531834|ref|NP_001140938.1|/5.40303e-31/uncharacterized protein LOC100273016 [Zea mays]
100280297	2351	167.94	77.808	-1.10996	0.000650112	Up	5.06554e-05	Zea mays uncharacterized LOC100280297 (LOC100280297), mRNA	K14487|1|0.0|1151|zma:100280297|auxin responsive GH3 gene family	-	-	GO:0009314//response to radiation;GO:0009725//response to hormone	gi|226503339|ref|NP_001146696.1|/0/uncharacterized protein LOC100280297 [Zea mays]
100037814	668	12.4254	2.61388	-2.24902	0.0183084	Up	0.00250944	Zea mays LOC100037814 (umc1246), mRNA	-	-	GO:0004866//endopeptidase inhibitor activity	-	gi|195623460|gb|ACG33560.1|/2.9135e-57/Bowman-Birk type trypsin inhibitor [Zea mays]
100193850	1560	155.144	27.1678	-2.51364	3.21237e-14	Up	3.28159e-16	PREDICTED: Zea mays integral membrane protein like protein (LOC100193850), transcript variant X1, mRNA	K15285|1|5e-157|552|zma:100193850|solute carrier family 35, member E3	GO:0031224//intrinsic component of membrane;GO:0031410//cytoplasmic vesicle;GO:0031224//intrinsic component of membrane;GO:0031410//cytoplasmic vesicle	-	-	gi|212723302|ref|NP_001132403.1|/7.75906e-173/uncharacterized protein LOC100193850 [Zea mays]
100273752	1078	343.318	104.864	-1.71102	7.55997e-09	Up	1.89502e-10	Zea mays uncharacterized LOC100273752 (LOC100273752), mRNA	K08917|1|9e-122|434|zma:100282021|light-harvesting complex II chlorophyll a/b binding protein 6	GO:0009536//plastid	-	GO:0006091//generation of precursor metabolites and energy	gi|226501904|ref|NP_001141632.1|/2.4969e-120/uncharacterized protein LOC100273752 [Zea mays]
100276922	584	48.5429	10.7018	-2.18141	5.09149e-06	Up	2.21889e-07	Zea mays hypothetical protein (LOC100276922), mRNA	-	-	-	-	gi|226503247|ref|NP_001144088.1|/6.29506e-33/hypothetical protein precursor [Zea mays]
100285577	1358	17.2155	1.94114	-3.14873	0.00014529	Up	9.18381e-06	Zea mays peroxidase 52 (LOC100285577), mRNA	K00430|1|2e-166|583|zma:100285577|peroxidase [EC:1.11.1.7]	-	GO:0005506//iron ion binding;GO:0003824//catalytic activity;GO:0016209//antioxidant activity	GO:0008152//metabolic process;GO:0006950//response to stress	gi|226493478|ref|NP_001151940.1|/4.58821e-165/peroxidase 52 precursor [Zea mays]
100283122	1354	70.9828	23.4583	-1.59737	7.88508e-05	Up	4.59156e-06	Zea mays MTN3 (LOC100283122), mRNA	K15382|1|4e-128|456|zma:100283122|solute carrier family 50 (sugar transporter)	GO:0031224//intrinsic component of membrane;GO:0043231//intracellular membrane-bounded organelle	-	GO:0006952//defense response;GO:0071702	gi|226530219|ref|NP_001149496.1|/1.10133e-126/MTN3 [Zea mays]
103631282	1460	14.7797	3.68096	-2.00546	0.0106491	Up	0.00130665	PREDICTED: Zea mays uncharacterized LOC103631282 (LOC103631282), mRNA	-	-	-	-	gi|670419342|ref|XP_008650444.1|/0/PREDICTED: uncharacterized protein LOC103631282 [Zea mays]
103650969	987	45.7651	8.57851	-2.41545	8.4657e-06	Up	3.87106e-07	PREDICTED: Zea mays protein YLS9-like (LOC103650969), mRNA	K08488|1|1e-12|72.4|ath:AT1G32270|syntaxin 7	-	-	-	gi|670388667|ref|XP_008674786.1|/3.8601e-101/PREDICTED: LOW QUALITY PROTEIN: protein YLS9-like [Zea mays]
100194378	1325	103.195	31.3113	-1.72061	5.62344e-08	Up	1.64775e-09	Zea mays hypothetical protein (LOC100194378), mRNA	K15177|1|3e-06|51.6|gmx:100810965|RNA polymerase-associated protein LEO1;K14572|2|3e-06|51.6|vcn:VOLCADRAFT_121252|midasin;K15168|3|5e-06|50.8|gmx:100801664|mediator of RNA polymerase II transcription subunit 25	-	-	-	gi|212721442|ref|NP_001132884.1|/0/hypothetical protein [Zea mays]
100381739	1136	24.3237	3.49544	-2.79881	3.64771e-05	Up	1.94144e-06	Zea mays hypothetical protein (LOC100381739), mRNA	-	-	-	-	gi|293333606|ref|NP_001168015.1|/8.61777e-10/uncharacterized protein LOC100381739 precursor [Zea mays]
103644330	1964	39.2743	5.27789	-2.89555	1.16116e-06	Up	4.40914e-08	PREDICTED: Zea mays non-specific phospholipase C2-like (LOC103644330), mRNA	K01114|1|0.0|909|sbi:SORBI_01g000860|phospholipase C [EC:3.1.4.3]	-	GO:0016787//hydrolase activity	-	gi|670369166|ref|XP_008665763.1|/0/PREDICTED: non-specific phospholipase C2-like [Zea mays]
100281551	2213	593.204	47.8429	-3.63215	3.70059e-63	Up	9.53023e-67	Zea mays L-ascorbate oxidase (LOC100281551), mRNA	K00423|1|2e-62|239|ath:AT5G21100|L-ascorbate oxidase [EC:1.10.3.3]	GO:0005576//extracellular region;GO:0031410//cytoplasmic vesicle	GO:0046914//transition metal ion binding;GO:0016682//oxidoreductase activity, acting on diphenols and related substances as donors, oxygen as acceptor	GO:0009808//lignin metabolic process	gi|226503958|ref|NP_001147942.1|/0/L-ascorbate oxidase precursor [Zea mays]
103650672	1323	11.4465	2.6809	-2.09412	0.0365031	Up	0.00583264	PREDICTED: Zea mays protein YLS9-like (LOC103650672), mRNA	-	-	-	-	gi|212722870|ref|NP_001131747.1|/2.11405e-82/uncharacterized protein LOC100193113 [Zea mays]
103634588	2536	291.957	75.8163	-1.94518	2.45849e-10	Up	4.62194e-12	PREDICTED: Zea mays alpha-L-arabinofuranosidase 1-like (LOC103634588), mRNA	K01209|1|0.0|1110|bdi:100844814|alpha-N-arabinofuranosidase [EC:3.2.1.55]	-	GO:0004553//hydrolase activity, hydrolyzing O-glycosyl compounds	GO:0019566//arabinose metabolic process	gi|670363363|ref|XP_008655171.1|/0/PREDICTED: alpha-L-arabinofuranosidase 1-like [Zea mays]
100280212	2075	143.99	69.8889	-1.04283	0.0117555	Up	0.00147707	PREDICTED: Zea mays hypothetical protein (LOC100280212), transcript variant X1, mRNA	-	GO:0031410//cytoplasmic vesicle;GO:0031410//cytoplasmic vesicle	-	-	gi|414585605|tpg|DAA36176.1|/0/TPA: pectinacetylesterase [Zea mays]
103633271	1373	13.6782	3.04944	-2.16526	0.0082939	Up	0.000969472	PREDICTED: Zea mays peroxidase A2-like (LOC103633271), mRNA	K00430|1|1e-141|501|sbi:SORBI_01g041790|peroxidase [EC:1.11.1.7]	GO:0031410//cytoplasmic vesicle	GO:0016209//antioxidant activity;GO:0005506//iron ion binding;GO:0003824//catalytic activity	GO:0006950//response to stress;GO:0008152//metabolic process	gi|670362697|ref|XP_008653195.1|/2.39348e-161/PREDICTED: peroxidase A2-like [Zea mays]
100191941	2145	76.6666	18.3133	-2.0657	4.84116e-07	Up	1.7039e-08	PREDICTED: Zea mays hypothetical protein (LOC100191941), transcript variant X1, mRNA	K00750|1|1e-167|588|rcu:RCOM_1590700|glycogenin glucosyltransferase [EC:2.4.1.186]	-	GO:0016740//transferase activity;GO:0016740//transferase activity	-	gi|212276047|ref|NP_001130837.1|/0/hypothetical protein [Zea mays]
100383621	2899	160.337	27.2019	-2.55933	5.83619e-16	Up	4.80963e-18	PREDICTED: Zea mays hypothetical protein (LOC100383621), transcript variant X1, mRNA	-	-	-	-	gi|670428870|ref|XP_008655288.1|/0/PREDICTED: hypothetical protein isoform X1 [Zea mays]
100285365	959	688.774	244.62	-1.49349	1.14985e-10	Up	2.04984e-12	Zea mays LOC100285365 (gpm345), mRNA	K03809|1|4e-109|392|zma:100283201|Trp repressor binding protein	-	GO:0000166//nucleotide binding;GO:0003824//catalytic activity	-	gi|226506766|ref|NP_001151729.1|/2.62837e-115/LOC100285365 [Zea mays]
103650687	2663	39.842	4.27885	-3.21899	2.52338e-06	Up	1.03182e-07	PREDICTED: Zea mays probable cellulose synthase A catalytic subunit 2 [UDP-forming] (LOC103650687), misc_RNA	K10999|1|3e-76|285|vvi:100248512|cellulose synthase A [EC:2.4.1.12]	GO:0016020//membrane	GO:0016757//transferase activity, transferring glycosyl groups	GO:0009987//cellular process	gi|414878543|tpg|DAA55674.1|/0/TPA: hypothetical protein ZEAMMB73_354658 [Zea mays]
100286180	1686	63.5932	7.28062	-3.12674	3.5135e-07	Up	1.20947e-08	PREDICTED: Zea mays ring zinc finger protein (LOC100286180), transcript variant X1, mRNA	K13118|1|3e-14|78.6|cre:CHLREDRAFT_17930|protein DGCR14;K06694|4|9e-14|77.0|gmx:100499930|26S proteasome non-ATPase regulatory subunit 10	-	GO:0046914//transition metal ion binding;GO:0046914//transition metal ion binding	-	gi|226505608|ref|NP_001152540.1|/0/ring zinc finger protein [Zea mays]
541744	1426	95.4628	26.6683	-1.83981	4.74741e-09	Up	1.13975e-10	PREDICTED: Zea mays myb-related protein Hv1 (LOC541744), transcript variant X3, mRNA	K09422|1|1e-115|415|sbi:SORBI_02g031190|myb proto-oncogene protein, plant	GO:0043231//intracellular membrane-bounded organelle;GO:0043231//intracellular membrane-bounded organelle;GO:0043231//intracellular membrane-bounded organelle	GO:0003676//nucleic acid binding;GO:0003676//nucleic acid binding;GO:0003676//nucleic acid binding	-	gi|670425906|ref|XP_008653572.1|/5.40497e-151/PREDICTED: myb-related protein Hv1 isoform X1 [Zea mays]
103631833	1738	69.5012	32.452	-1.09873	0.00390125	Up	0.000396522	PREDICTED: Zea mays transcription factor bHLH96-like (LOC103631833), mRNA	-	-	-	-	gi|670362337|ref|XP_008651833.1|/3.52059e-123/PREDICTED: transcription factor bHLH96-like [Zea mays]
103637950	1234	62.9188	7.89289	-2.99487	8.32125e-11	Up	1.45379e-12	PREDICTED: Zea mays dnaJ homolog subfamily B member 3-like (LOC103637950), mRNA	K09506|1|1e-12|72.4|cre:CHLREDRAFT_17550|DnaJ homolog subfamily A member 5;K09510|2|5e-12|70.5|vvi:100246709|DnaJ homolog subfamily B member 4;K09529|3|2e-11|68.6|mtr:MTR_7g092380|DnaJ homolog subfamily C member 9;K03686|4|2e-11|68.6|mtr:MTR_3g087030|molecular chaperone DnaJ	-	GO:0005515//protein binding	-	gi|670437088|ref|XP_008659172.1|/1.26927e-118/PREDICTED: dnaJ homolog subfamily B member 3-like [Zea mays]
100284936	1061	65.4255	20.6989	-1.6603	0.000921293	Up	7.48434e-05	Zea mays polygalacturonase inhibitor 1 (LOC100284936), mRNA	K00924|1|7e-18|89.7|osa:4341290|[EC:2.7.1.-]	GO:0031410//cytoplasmic vesicle	-	-	gi|226496125|ref|NP_001151303.1|/1.84859e-144/polygalacturonase inhibitor 1 precursor [Zea mays]
100273770	1271	7.22681	1.16333	-2.6351	0.0105214	Up	0.00128766	Zea mays uncharacterized LOC100273770 (LOC100273770), mRNA	-	-	-	-	gi|239053202|ref|NP_001141646.2|/7.64151e-58/uncharacterized protein LOC100273770 [Zea mays]
542689	1587	13.2855	1.54	-3.10884	0.000398996	Up	2.90224e-05	Zea mays LOC542689 (IDP70), mRNA	K15797|1|3e-165|580|zma:100037770|(S)-beta-macrocarpene synthase [EC:5.5.1.17];K14174|3|5e-162|569|sbi:SORBI_07g004480|beta-farnesene synthase [EC:4.2.3.47];K14181|5|1e-92|338|vvi:100256880|valencene synthase [EC:4.2.3.73]	-	GO:0046872//metal ion binding;GO:0003824//catalytic activity	-	gi|162458177|ref|NP_001105675.1|/0/LOC542689 [Zea mays]
103653401	1950	38.7838	16.8952	-1.19884	0.0134827	Up	0.00174074	PREDICTED: Zea mays probable 4-coumarate--CoA ligase 1 (LOC103653401), transcript variant X2, mRNA	K01904|1|8e-134|475|osa:4345054|4-coumarate--CoA ligase [EC:6.2.1.12]	-	GO:0016405//CoA-ligase activity;GO:0016405//CoA-ligase activity	-	gi|670396572|ref|XP_008678540.1|/0/PREDICTED: probable 4-coumarate--CoA ligase 1 isoform X2 [Zea mays]
103641765	1685	5.6368	1.10004	-2.35732	0.0300979	Up	0.00460123	PREDICTED: Zea mays NAC domain-containing protein 8-like (LOC103641765), transcript variant X2, mRNA	-	-	-	-	gi|670446154|ref|XP_008663316.1|/0/PREDICTED: NAC domain-containing protein 8-like isoform X1 [Zea mays]
100384436	2142	230.593	87.4348	-1.39907	7.8545e-11	Up	1.36201e-12	PREDICTED: Zea mays uncharacterized LOC100384436 (LOC100384436), transcript variant X1, mRNA	K00924|1|1e-55|217|ath:AT3G59420|[EC:2.7.1.-];K04733|4|2e-53|210|ath:AT5G38990|interleukin-1 receptor-associated kinase 4 [EC:2.7.11.1]	GO:0031410//cytoplasmic vesicle;GO:0031410//cytoplasmic vesicle	GO:0004672//protein kinase activity;GO:0032559;GO:0004672//protein kinase activity;GO:0000166//nucleotide binding	GO:0006464//cellular protein modification process	gi|670384888|ref|XP_008673287.1|/0/PREDICTED: uncharacterized protein LOC100384436 isoform X1 [Zea mays]
100282597	2267	270.062	71.5371	-1.91653	7.13281e-10	Up	1.47159e-11	Zea mays LOC100282597 (cl62603_1), mRNA	K01209|1|0.0|1365|zma:100282597|alpha-N-arabinofuranosidase [EC:3.2.1.55]	GO:0031410//cytoplasmic vesicle	GO:0004553//hydrolase activity, hydrolyzing O-glycosyl compounds;GO:0043167//ion binding	GO:0019566//arabinose metabolic process	gi|413924789|gb|AFW64721.1|/0/putative alpha-L-arabinofuranosidase family protein [Zea mays]
100384415	1333	4.2859	0.75343	-2.50805	0.023488	Up	0.00339345	Zea mays uncharacterized LOC100384415 (LOC100384415), mRNA	-	-	-	-	gi|414873710|tpg|DAA52267.1|/3.32526e-176/TPA: putative NAC domain transcription factor superfamily protein [Zea mays]
732830	1594	324.012	157.48	-1.04088	6.64247e-05	Up	3.78815e-06	Zea mays LOC732830 (pco088243a), mRNA	K05894|1|0.0|717|osa:4345762|12-oxophytodienoic acid reductase [EC:1.3.1.42]	-	GO:0000166//nucleotide binding;GO:0016628//oxidoreductase activity, acting on the CH-CH group of donors, NAD or NADP as acceptor	GO:0008152//metabolic process	gi|162460824|ref|NP_001105910.1|/0/LOC732830 [Zea mays]
100277698	893	66.0644	29.2957	-1.17318	0.00293165	Up	0.000283962	Zea mays hypothetical protein (LOC100277698), mRNA	-	-	-	-	gi|226494187|ref|NP_001144672.1|/3.67746e-60/hypothetical protein [Zea mays]
100282802	1861	197.17	64.7195	-1.60717	9.69459e-06	Up	4.49401e-07	PREDICTED: Zea mays HGA4 (LOC100282802), transcript variant X1, mRNA	-	-	GO:0016740//transferase activity;GO:0016740//transferase activity	-	gi|226494337|ref|NP_001149180.1|/0/HGA4 [Zea mays]
100279223	2059	42.226	20.5721	-1.03745	0.0371976	Up	0.00597555	PREDICTED: Zea mays hypothetical protein (LOC100279223), transcript variant X10, misc_RNA	K15131|1|2e-36|151|sbi:SORBI_04g006040|mediator of RNA polymerase II transcription subunit 11	GO:0043234//protein complex;GO:0043234//protein complex;GO:0043234//protein complex;GO:0043234//protein complex;GO:0043234//protein complex;GO:0043234//protein complex;GO:0043234//protein complex;GO:0043234//protein complex;GO:0043234//protein complex;GO:0043234//protein complex	-	GO:0006355//regulation of transcription, DNA-templated;GO:0006355//regulation of transcription, DNA-templated;GO:0006355//regulation of transcription, DNA-templated;GO:0006355//regulation of transcription, DNA-templated;GO:0006355//regulation of transcription, DNA-templated;GO:0006355//regulation of transcription, DNA-templated;GO:0006355//regulation of transcription, DNA-templated;GO:0006355//re…	gi|226492631|ref|NP_001145719.1|/8.6529e-67/hypothetical protein [Zea mays]
103651071	2953	42.4189	15.0266	-1.49718	0.00112414	Up	9.38954e-05	PREDICTED: Zea mays probable LRR receptor-like serine/threonine-protein kinase At1g06840 (LOC103651071), transcript variant X2, mRNA	K13420|1|1e-70|266|ath:AT5G46330|LRR receptor-like serine/threonine-protein kinase FLS2 [EC:2.7.11.1]	GO:0044464;GO:0044464	GO:0004672//protein kinase activity;GO:0032559;GO:0004672//protein kinase activity;GO:0032559	GO:0006464//cellular protein modification process;GO:0006464//cellular protein modification process	gi|670362568|ref|XP_008652663.1|/0/PREDICTED: probable LRR receptor-like serine/threonine-protein kinase At1g06840 isoform X1 [Zea mays]
100286235	1314	74.0633	36.199	-1.03281	0.00451364	Up	0.000471409	Zea mays LOC100286235 (pco145004), mRNA	-	-	GO:0005515//protein binding	GO:0044267//cellular protein metabolic process	gi|226533242|ref|NP_001152595.1|/1.32651e-44/LOC100286235 precursor [Zea mays]
103627890	2093	61.0313	27.2923	-1.16105	0.017928	Up	0.00244448	PREDICTED: Zea mays carboxyl-terminal-processing peptidase 2, chloroplastic (LOC103627890), mRNA	-	GO:0044436;GO:0009534//chloroplast thylakoid	GO:0070011//peptidase activity, acting on L-amino acid peptides	GO:0019538//protein metabolic process;GO:0007165//signal transduction	gi|670410598|ref|XP_008646417.1|/0/PREDICTED: carboxyl-terminal-processing peptidase 2, chloroplastic [Zea mays]
103654460	1244	36.2361	6.14325	-2.56036	0.000141381	Up	8.88413e-06	PREDICTED: Zea mays myb-related protein Zm38-like (LOC103654460), mRNA	K09422|1|3e-97|353|zma:100382484|myb proto-oncogene protein, plant	GO:0043231//intracellular membrane-bounded organelle	GO:0003676//nucleic acid binding	-	gi|645168505|gb|AIB05800.1|/7.2514e-130/MYB transcription factor, partial [Zea mays]
100381716	1625	25.3354	4.44774	-2.51001	0.000106905	Up	6.47297e-06	Zea mays putative bZIP transcription factor superfamily protein (LOC100381716), mRNA	K04371|1|9e-08|57.0|vvi:100254083|extracellular signal-regulated kinase 1/2 [EC:2.7.11.24]	GO:0043231//intracellular membrane-bounded organelle	GO:0003677//DNA binding;GO:0001071//nucleic acid binding transcription factor activity;GO:0005515//protein binding	GO:0006351//transcription, DNA-templated	gi|293332902|ref|NP_001167995.1|/9.57884e-67/uncharacterized protein LOC100381716 [Zea mays]
103652002	1509	83.8276	30.1957	-1.47308	0.0113642	Up	0.00141683	PREDICTED: Zea mays uncharacterized LOC103652002 (LOC103652002), mRNA	-	-	-	-	gi|670391106|ref|XP_008675885.1|/3.67124e-158/PREDICTED: uncharacterized protein LOC103652002 [Zea mays]
100273913	1406	13.2374	2.20397	-2.58644	0.00304006	Up	0.000296638	PREDICTED: Zea mays putative homeobox DNA-binding and leucine zipper domain family protein (HB127), transcript variant X1, mRNA	K09338|1|2e-26|118|aly:ARALYDRAFT_490793|homeobox-leucine zipper protein	-	-	-	gi|645166722|gb|AIB05047.1|/6.38208e-117/HB transcription factor, partial [Zea mays]
100191428	2829	91.1707	18.2925	-2.31732	2.55985e-10	Up	4.82714e-12	PREDICTED: Zea mays uncharacterized LOC100191428 (LOC100191428), transcript variant X1, mRNA	-	-	GO:0046914//transition metal ion binding;GO:0046914//transition metal ion binding	-	gi|212276002|ref|NP_001130333.1|/0/uncharacterized protein LOC100191428 [Zea mays]
778427	1169	32.8597	8.5929	-1.9351	0.00031624	Up	2.2297e-05	Zea mays LOC778427 (pco130567), mRNA	K05282|1|0.0|710|zma:778427|gibberellin 20-oxidase [EC:1.14.11.12]	-	GO:0003824//catalytic activity;GO:0046914//transition metal ion binding	GO:0008152//metabolic process	gi|162458757|ref|NP_001105923.1|/0/LOC778427 [Zea mays]
100037800	1644	269.186	66.687	-2.01313	6.87845e-17	Up	5.05841e-19	Zea mays brittle stalk-2-like protein 7 (Bk2L7), mRNA	-	-	-	-	gi|162462515|ref|NP_001105971.1|/0/brittle stalk-2-like protein 7 precursor [Zea mays]
100192603	1414	855.456	133.955	-2.67495	1.77565e-68	Up	1.5243e-72	PREDICTED: Zea mays hypothetical protein (LOC100192603), transcript variant X1, mRNA	K00430|1|0.0|653|zma:100192603|peroxidase [EC:1.11.1.7]	GO:0031410//cytoplasmic vesicle;GO:0031410//cytoplasmic vesicle	GO:0016209//antioxidant activity;GO:0005506//iron ion binding;GO:0003824//catalytic activity;GO:0016209//antioxidant activity;GO:0005506//iron ion binding;GO:0003824//catalytic activity	GO:0006950//response to stress;GO:0008152//metabolic process;GO:0006950//response to stress;GO:0008152//metabolic process	gi|670358019|ref|XP_008679463.1|/0/PREDICTED: uncharacterized protein LOC100192603 isoform X1 [Zea mays]
100193798	1734	64.1794	20.9799	-1.6131	0.00027589	Up	1.91442e-05	Zea mays uncharacterized LOC100193798 (LOC100193798), mRNA	K13263|1|3e-61|234|gmx:100101902|isoflavone 7-O-glucosyltransferase [EC:2.4.1.170];K08237|2|6e-61|233|aly:ARALYDRAFT_490463|hydroquinone glucosyltransferase [EC:2.4.1.218]	-	GO:0016757//transferase activity, transferring glycosyl groups	-	gi|212721634|ref|NP_001132354.1|/0/uncharacterized protein LOC100193798 [Zea mays]
100281574	1913	6.61937	1.45057	-2.19007	0.0413501	Up	0.00681895	Zea mays pepsin A (LOC100281574), mRNA	K00924|1|1e-16|86.7|ath:AT5G22850|[EC:2.7.1.-]	GO:0031410//cytoplasmic vesicle	GO:0004175//endopeptidase activity	GO:0019538//protein metabolic process	gi|226492334|ref|NP_001147965.1|/0/pepsin A precursor [Zea mays]
100273550	2075	20.3488	3.1186	-2.70598	0.000139967	Up	8.7792e-06	Zea mays hypothetical protein (LOC100273550), mRNA	K00924|1|4e-21|101|aly:ARALYDRAFT_489138|[EC:2.7.1.-]	-	GO:0004175//endopeptidase activity	GO:0019538//protein metabolic process	gi|670409993|ref|XP_008646173.1|/0/PREDICTED: protein ASPARTIC PROTEASE IN GUARD CELL 2-like [Zea mays]
100284129	1000	72.3233	9.93774	-2.86347	2.39557e-08	Up	6.62191e-10	Zea mays LOC100284129 (cl31612_1), mRNA	-	-	-	GO:0006950//response to stress	gi|226494043|ref|NP_001150498.1|/6.43126e-136/LOC100284129 [Zea mays]
100501821	2327	20.6043	1.58092	-3.7041	3.34815e-06	Up	1.40452e-07	Zea mays uncharacterized LOC100501821 (LOC100501821), mRNA	K04733|1|1e-51|202|smo:SELMODRAFT_230241|interleukin-1 receptor-associated kinase 4 [EC:2.7.11.1];K13417|4|1e-44|180|ath:AT2G13790|somatic embryogenesis receptor kinase 4 [EC:2.7.10.1 2.7.11.1]	GO:0031410//cytoplasmic vesicle	GO:0030246//carbohydrate binding;GO:0004672//protein kinase activity;GO:0032559	GO:0006464//cellular protein modification process	gi|670410333|ref|XP_008646310.1|/0/PREDICTED: G-type lectin S-receptor-like serine/threonine-protein kinase At5g35370 [Zea mays]
103643840	1800	10.7818	2.98651	-1.85207	0.0387858	Up	0.00629981	PREDICTED: Zea mays premnaspirodiene oxygenase-like (LOC103643840), mRNA	K13267|1|3e-93|341|gmx:100814284|cytochrome P450, family 71, subfamily D, polypeptide 9 (flavonoid 6-hydroxylase) [EC:1.14.13.-];K00517|2|2e-91|335|ath:AT3G26300|[EC:1.14.-.-];K16083|4|2e-88|325|osa:4329725|cytochrome P450, family 71, subfamily Z, polypeptide 6 (ent-isokaurene C2-hydroxylase) [EC:1.14.13.143]	-	GO:0016491//oxidoreductase activity;GO:0005506//iron ion binding	GO:0008152//metabolic process	gi|670367900|ref|XP_008665227.1|/0/PREDICTED: premnaspirodiene oxygenase-like [Zea mays]
100193762	1737	8.63048	1.74925	-2.30271	0.0183825	Up	0.00252433	Zea mays LOC100193762 (pco103333(199)), mRNA	K13289|1|4e-108|390|vvi:100258524|cathepsin A (carboxypeptidase C) [EC:3.4.16.5]	-	GO:0004180//carboxypeptidase activity	GO:0019538//protein metabolic process	gi|212721100|ref|NP_001132320.1|/0/uncharacterized protein LOC100193762 precursor [Zea mays]
732786	2188	27.5499	2.93967	-3.22832	3.37448e-06	Up	1.4175e-07	Zea mays laccase-like (lac2), mRNA	K00423|1|6e-68|257|ppp:PHYPADRAFT_163787|L-ascorbate oxidase [EC:1.10.3.3]	GO:0043231//intracellular membrane-bounded organelle;GO:0005576//extracellular region	GO:0046914//transition metal ion binding;GO:0016682//oxidoreductase activity, acting on diphenols and related substances as donors, oxygen as acceptor	GO:0009808//lignin metabolic process	gi|162461268|ref|NP_001105874.1|/0/putative laccase precursor [Zea mays]
100282942	2057	167.697	64.0174	-1.38932	4.67413e-07	Up	1.64244e-08	PREDICTED: Zea mays secondary cell wall-related glycosyltransferase family 47 (LOC100282942), transcript variant X1, misc_RNA	-	GO:0031410//cytoplasmic vesicle;GO:0031410//cytoplasmic vesicle	GO:0003824//catalytic activity;GO:0003824//catalytic activity	-	gi|226503833|ref|NP_001149319.1|/0/secondary cell wall-related glycosyltransferase family 47 precursor [Zea mays]
100283461	1177	1608.54	783.212	-1.03828	1.4965e-09	Up	3.26733e-11	Zea mays LOC100283461 (pco152469), mRNA	-	-	-	-	gi|226491594|ref|NP_001149834.1|/8.03052e-99/LOC100283461 [Zea mays]
100284473	787	23.3811	5.3997	-2.11439	0.00127286	Up	0.000108721	Zea mays rapid alkalinization factor 1 (LOC100284473), mRNA	-	GO:0031410//cytoplasmic vesicle	-	-	gi|226505478|ref|NP_001150840.1|/9.51583e-43/rapid alkalinization factor 1 precursor [Zea mays]
103633265	2339	9.56654	1.49896	-2.67403	0.00546748	Up	0.000588567	PREDICTED: Zea mays cysteine-rich receptor-like protein kinase 10 (LOC103633265), mRNA	K13416|1|2e-60|232|ath:AT4G33430|brassinosteroid insensitive 1-associated receptor kinase 1 [EC:2.7.10.1 2.7.11.1];K13418|3|1e-59|229|vvi:100247683|somatic embryogenesis receptor kinase 1 [EC:2.7.10.1 2.7.11.1];K04733|4|2e-59|229|smo:SELMODRAFT_159261|interleukin-1 receptor-associated kinase 4 [EC:2.7.11.1]	GO:0031410//cytoplasmic vesicle	GO:0004672//protein kinase activity;GO:0032559	GO:0006464//cellular protein modification process	gi|670425049|ref|XP_008653190.1|/0/PREDICTED: cysteine-rich receptor-like protein kinase 10 [Zea mays]
100273920	1374	592.235	260.267	-1.18618	3.82008e-10	Up	7.40821e-12	PREDICTED: Zea mays putative protein kinase superfamily protein (LOC100273920), transcript variant X4, mRNA	K13430|1|2e-71|268|rcu:RCOM_1078760|serine/threonine-protein kinase PBS1 [EC:2.7.11.1]	-	GO:0004672//protein kinase activity;GO:0032559;GO:0004672//protein kinase activity;GO:0032559;GO:0004672//protein kinase activity;GO:0032559;GO:0004672//protein kinase activity;GO:0032559;GO:0004672//protein kinase activity;GO:0032559	GO:0006464//cellular protein modification process;GO:0006464//cellular protein modification process;GO:0006464//cellular protein modification process;GO:0006464//cellular protein modification process;GO:0006464//cellular protein modification process	gi|670427747|ref|XP_008654611.1|/0/PREDICTED: uncharacterized LOC100273920 isoform X2 [Zea mays]
100501739	993	44.6109	15.7577	-1.50134	0.010501	Up	0.00128426	Zea mays uncharacterized LOC100501739 (LOC100501739), mRNA	K15402|1|2e-88|205|osa:4348947|cytochrome P450, family 86, subfamily B, polypeptide 1 (fatty acid omega-hydroxylase) [EC:1.14.-.-]	-	GO:0016491//oxidoreductase activity;GO:0005506//iron ion binding	GO:0008152//metabolic process	gi|413933982|gb|AFW68533.1|/2.75215e-98/putative cytochrome P450 superfamily protein [Zea mays]
100193403	1284	203.052	92.5811	-1.13306	0.0019756	Up	0.000179882	Zea mays hypothetical protein (LOC100193403), mRNA	-	-	GO:0016741	GO:0006730//one-carbon metabolic process	gi|212722452|ref|NP_001131999.1|/2.26851e-150/hypothetical protein [Zea mays]
103648545	1055	11.2281	1.53115	-2.87443	0.00190808	Up	0.000172752	PREDICTED: Zea mays uncharacterized LOC103648545 (LOC103648545), mRNA	-	-	-	-	gi|670380992|ref|XP_008671217.1|/2.98643e-70/PREDICTED: uncharacterized protein LOC103648545 [Zea mays]
100383877	1342	27.6178	8.75333	-1.65769	0.0133702	Up	0.00172201	Zea mays uncharacterized LOC100383877 (LOC100383877), mRNA	-	-	-	-	gi|413956473|gb|AFW89122.1|/3.71399e-58/hypothetical protein ZEAMMB73_318517 [Zea mays]
103652156	2813	11.1013	2.33335	-2.25025	0.0225829	Up	0.00323878	PREDICTED: Zea mays uncharacterized LOC103652156 (LOC103652156), mRNA	-	-	-	-	gi|670391349|ref|XP_008676017.1|/0/PREDICTED: uncharacterized protein LOC103652156 [Zea mays]
103647781	2075	232.752	57.4383	-2.01871	4.66451e-10	Up	9.12786e-12	PREDICTED: Zea mays putative polyol transporter 1 (LOC103647781), mRNA	K08150|1|3e-60|231|vvi:100268023|MFS transporter, SP family, solute carrier family 2 (myo-inositol transporter), member 13	GO:0031224//intrinsic component of membrane	GO:0022857//transmembrane transporter activity	GO:0006810//transport	gi|670379303|ref|XP_008670519.1|/0/PREDICTED: putative polyol transporter 1 [Zea mays]
103650285	424	3.64873	0.721978	-2.33737	0.0397055	Up	0.00648393	PREDICTED: Zea mays uncharacterized LOC103650285 (LOC103650285), partial mRNA	K02520|1|1e-42|169|zma:100191874|translation initiation factor IF-3	GO:0043231//intracellular membrane-bounded organelle	GO:0008135//translation factor activity, nucleic acid binding	GO:0006412//translation	gi|670386938|ref|XP_008674117.1|/3.18698e-41/PREDICTED: uncharacterized protein LOC103650285, partial [Zea mays]
100501473	1664	42.3021	12.3842	-1.77222	0.00506028	Up	0.000537203	Zea mays uncharacterized LOC100501473 (LOC100501473), mRNA	K03294|1|8e-83|306|sbi:SORBI_08g021380|basic amino acid/polyamine antiporter, APA family	GO:0043231//intracellular membrane-bounded organelle;GO:0031224//intrinsic component of membrane	GO:0005275//amine transmembrane transporter activity	GO:0006865//amino acid transport	gi|242084814|ref|XP_002442832.1|/0/hypothetical protein SORBIDRAFT_08g003570 [Sorghum bicolor]
103641061	1446	34.6446	10.3133	-1.74813	0.00133215	Up	0.000114548	PREDICTED: Zea mays uncharacterized LOC103641061 (LOC103641061), transcript variant X2, misc_RNA	-	-	-	-	gi|670365559|ref|XP_008662685.1|/2.95647e-29/PREDICTED: uncharacterized protein LOC103641061 isoform X2 [Zea mays]
100273397	555	20.6865	3.6357	-2.50839	0.00841597	Up	0.000986857	Zea mays uncharacterized LOC100273397 (LOC100273397), mRNA	-	-	-	-	gi|413922721|gb|AFW62653.1|/1.07657e-84/hypothetical protein ZEAMMB73_997575 [Zea mays]
100216840	1530	520.58	93.8849	-2.47115	1.66914e-28	Up	4.44187e-31	PREDICTED: Zea mays uncharacterized LOC100216840 (LOC100216840), transcript variant X1, mRNA	K01206|1|1e-24|113|aly:ARALYDRAFT_475890|alpha-L-fucosidase [EC:3.2.1.51];K00514|3|4e-19|94.7|rcu:RCOM_1428040|zeta-carotene desaturase [EC:1.3.5.6]	GO:0031410//cytoplasmic vesicle;GO:0031410//cytoplasmic vesicle	GO:0016787//hydrolase activity;GO:0016787//hydrolase activity	GO:0044238;GO:0044238	gi|670427532|ref|XP_008654481.1|/0/PREDICTED: uncharacterized protein LOC100216840 isoform X1 [Zea mays]
103639297	1126	9.06895	0.970394	-3.22429	0.00134426	Up	0.000115935	PREDICTED: Zea mays nitric oxide synthase-interacting protein-like (LOC103639297), mRNA	K13125|1|3e-152|536|sbi:SORBI_01g039130|nitric oxide synthase-interacting protein	-	GO:0046914//transition metal ion binding	-	gi|670439920|ref|XP_008660284.1|/4.75581e-162/PREDICTED: nitric oxide synthase-interacting protein-like [Zea mays]
100273653	1874	49.9604	23.4251	-1.09273	0.00900969	Up	0.00107017	PREDICTED: Zea mays PQ loop repeat family protein (LOC100273653), transcript variant X3, mRNA	-	GO:0044464;GO:0044464;GO:0044464;GO:0044464	-	-	gi|670427711|ref|XP_008654590.1|/0/PREDICTED: PQ loop repeat family protein isoform X2 [Zea mays]
100283435	1524	92.3667	45.0094	-1.03715	0.00294382	Up	0.000285394	Zea mays homeodomain-leucine zipper transcription factor TaHDZipI-1 (LOC100283435), mRNA	K09338|1|6e-21|100|aly:ARALYDRAFT_481105|homeobox-leucine zipper protein	GO:0043231//intracellular membrane-bounded organelle	GO:0003677//DNA binding;GO:0001071//nucleic acid binding transcription factor activity	GO:0006351//transcription, DNA-templated	gi|226491056|ref|NP_001149808.1|/8.04796e-145/homeodomain-leucine zipper transcription factor TaHDZipI-1 [Zea mays]
100285113	1125	432.488	42.0829	-3.36135	1.29675e-28	Up	3.41376e-31	Zea mays metal ion binding protein (LOC100285113), mRNA	-	-	GO:0043169//cation binding	GO:0006812//cation transport	gi|226501778|ref|NP_001151480.1|/1.48952e-22/metal ion binding protein [Zea mays]
100284251	1527	648.606	137.611	-2.23675	1.96661e-32	Up	3.8829e-35	PREDICTED: Zea mays flavonol 4-sulfotransferase (LOC100284251), transcript variant X1, mRNA	K11821|1|1e-60|232|aly:ARALYDRAFT_895283|desulfoglucosinolate sulfotransferase A/B/C [EC:2.8.2.-];K01014|3|4e-09|61.2|olu:OSTLU_32551|aryl sulfotransferase [EC:2.8.2.1]	-	GO:0016782//transferase activity, transferring sulfur-containing groups;GO:0016782//transferase activity, transferring sulfur-containing groups	-	gi|226496149|ref|NP_001150618.1|/0/flavonol 4-sulfotransferase [Zea mays]
100280561	911	19.5747	2.64273	-2.88889	0.000284136	Up	1.97733e-05	Zea mays RING-H2 finger protein ATL2K (LOC100280561), mRNA	K05283|1|7e-11|66.2|aly:ARALYDRAFT_354960|phosphatidylinositol glycan, class W [EC:2.3.-.-];K11982|2|1e-09|62.0|sbi:SORBI_03g011120|E3 ubiquitin-protein ligase RNF115/126 [EC:6.3.2.19]	-	GO:0046914//transition metal ion binding	-	gi|226493970|ref|NP_001146952.1|/2.63767e-61/RING-H2 finger protein ATL2K [Zea mays]
103635958	3897	1411.79	499.841	-1.49798	3.16519e-09	Up	7.31177e-11	PREDICTED: Zea mays calcium-transporting ATPase 4, endoplasmic reticulum-type-like (LOC103635958), mRNA	K01537|1|0.0|1612|zma:541715|Ca2+-transporting ATPase [EC:3.6.3.8]	GO:0031224//intrinsic component of membrane	GO:0019829//cation-transporting ATPase activity;GO:0032559	GO:0009206;GO:0070838//divalent metal ion transport	gi|413950163|gb|AFW82812.1|/0/calcium pump1 [Zea mays]
103627587	1974	26.3218	3.77302	-2.80247	0.000155986	Up	9.9313e-06	PREDICTED: Zea mays probable WRKY transcription factor 14 (LOC103627587), mRNA	K13425|1|3e-38|158|pop:POPTR_755334|WRKY transcription factor 22	-	-	-	gi|645165730|gb|AIB04631.1|/0/WRKY transcription factor, partial [Zea mays]
100381419	1773	35.5201	10.9985	-1.69133	0.0019709	Up	0.000179398	Zea mays putative apyrase family protein (LOC100381419), mRNA	K14641|1|0.0|823|zma:100381419|apyrase [EC:3.6.1.5]	GO:0031410//cytoplasmic vesicle	GO:0003824//catalytic activity	-	gi|293335551|ref|NP_001167731.1|/0/putative apyrase family protein precursor [Zea mays]
103652813	882	628.879	256.569	-1.29343	0.00201798	Up	0.000184768	PREDICTED: Zea mays barwin-like (LOC103652813), transcript variant X3, mRNA	-	GO:0031410//cytoplasmic vesicle;GO:0031410//cytoplasmic vesicle;GO:0031410//cytoplasmic vesicle	GO:0030246//carbohydrate binding;GO:0030246//carbohydrate binding;GO:0030246//carbohydrate binding	GO:0006952//defense response;GO:0006952//defense response;GO:0006952//defense response	gi|195604630|gb|ACG24145.1|/8.10586e-65/win1 precursor [Zea mays]
100283143	1818	15.5299	1.90742	-3.02535	0.000370476	Up	2.67145e-05	Zea mays amino acid permease 1 (LOC100283143), mRNA	K14209|1|9e-09|60.5|rcu:RCOM_0423020|solute carrier family 36 (proton-coupled amino acid transporter)	GO:0031224//intrinsic component of membrane	-	-	gi|226491730|ref|NP_001149517.1|/0/amino acid permease 1 [Zea mays]
103648198	3619	50.7912	15.4762	-1.71453	5.86751e-05	Up	3.2975e-06	PREDICTED: Zea mays uncharacterized LOC103648198 (LOC103648198), transcript variant X2, mRNA	K11968|1|1e-123|442|bdi:100837207|ariadne-1	-	GO:0046872//metal ion binding;GO:0046872//metal ion binding	-	gi|670380321|ref|XP_008670906.1|/0/PREDICTED: uncharacterized protein LOC103648198 isoform X1 [Zea mays]
103641409	1840	16.4135	1.97815	-3.05266	0.000380905	Up	2.75866e-05	PREDICTED: Zea mays 4-hydroxy-7-methoxy-3-oxo-3,4-dihydro-2H-1,4-benzoxazin-2-yl glucoside beta-D-glucosidase 1, chloroplastic-like (LOC103641409), mRNA	K01188|1|2e-140|498|sbi:SORBI_06g019840|beta-glucosidase [EC:3.2.1.21]	GO:0009536//plastid	GO:0004553//hydrolase activity, hydrolyzing O-glycosyl compounds	GO:0008152//metabolic process	gi|670445376|ref|XP_008662983.1|/0/PREDICTED: 4-hydroxy-7-methoxy-3-oxo-3,4-dihydro-2H-1,4-benzoxazin-2-yl glucoside beta-D-glucosidase 1, chloroplastic-like [Zea mays]
100383169	1559	415.081	106.594	-1.96127	6.59622e-14	Up	7.13472e-16	PREDICTED: Zea mays hypothetical protein (LOC100383169), transcript variant X1, mRNA	-	-	-	-	gi|670404755|ref|XP_008644043.1|/4.80001e-81/PREDICTED: hypothetical protein isoform X1 [Zea mays]
100277591	972	21.7329	3.45439	-2.65338	0.000119232	Up	7.3456e-06	Zea mays hypothetical protein (LOC100277591), mRNA	K03919|1|3e-06|50.8|osa:4334565|alkylated DNA repair protein [EC:1.14.11.-]	-	-	-	gi|226499208|ref|NP_001144581.1|/1.14611e-57/hypothetical protein [Zea mays]
100382776	1507	10.2065	0.881571	-3.53327	0.0002314	Up	1.56597e-05	Zea mays uncharacterized LOC100382776 (LOC100382776), mRNA	-	-	-	-	gi|293331175|ref|NP_001168956.1|/0/uncharacterized protein LOC100382776 [Zea mays]
100273279	1058	127.784	56.1649	-1.18597	0.0129552	Up	0.00165485	Zea mays uncharacterized LOC100273279 (LOC100273279), mRNA	K08818|1|1e-10|65.9|vvi:100246062|cell division cycle 2-like [EC:2.7.11.22]	-	-	-	gi|414873525|tpg|DAA52082.1|/8.94936e-99/TPA: remorin [Zea mays]
100382248	1762	7.57016	0.838298	-3.17479	0.00160484	Up	0.000141348	PREDICTED: Zea mays uncharacterized LOC100382248 (LOC100382248), transcript variant X1, mRNA	K00924|1|9e-30|130|ath:AT5G22850|[EC:2.7.1.-];K08245|3|4e-06|51.6|bdi:100842338|phytepsin [EC:3.4.23.40]	GO:0043231//intracellular membrane-bounded organelle;GO:0043231//intracellular membrane-bounded organelle	GO:0004175//endopeptidase activity;GO:0004175//endopeptidase activity	GO:0019538//protein metabolic process;GO:0019538//protein metabolic process	gi|670413753|ref|XP_008648080.1|/0/PREDICTED: uncharacterized protein LOC100382248 isoform X1 [Zea mays]
100127017	995	137.494	67.741	-1.02127	0.00810039	Up	0.000941765	Zea mays ras related protein1 (ras1), mRNA	K07976|1|2e-105|380|osa:4329809|Rab family, other;K07877|2|2e-102|370|aly:ARALYDRAFT_493160|Ras-related protein Rab-2A;K07878|4|5e-102|369|osa:4336117|Ras-related protein Rab-2B	GO:0005793//endoplasmic reticulum-Golgi intermediate compartment	GO:0032561//guanyl ribonucleotide binding	GO:0035556//intracellular signal transduction;GO:0006810//transport	gi|162460944|ref|NP_001106078.1|/4.0457e-106/ras-related protein Rab-2-A [Zea mays]
103651549	888	6.06562	0.953268	-2.6697	0.0137973	Up	0.00179281	PREDICTED: Zea mays uncharacterized LOC103651549 (LOC103651549), mRNA	-	-	-	-	gi|670390153|ref|XP_008675420.1|/1.66458e-105/PREDICTED: uncharacterized protein LOC103651549 [Zea mays]
100283178	2010	1231.65	166.22	-2.88942	6.371e-40	Up	6.89493e-43	Zea mays polyphenol oxidase II (LOC100283178), mRNA	K00422|1|1e-112|405|vvi:100256583|polyphenol oxidase [EC:1.10.3.1]	-	GO:0016682//oxidoreductase activity, acting on diphenols and related substances as donors, oxygen as acceptor	GO:0008152//metabolic process	gi|413919568|gb|AFW59500.1|/0/putative polyphenol oxidase family protein [Zea mays]
100284975	1709	125.428	30.1866	-2.05488	1.30294e-11	Up	2.00584e-13	Zea mays cytokinin-O-glucosyltransferase 2 (LOC100284975), mRNA	K13030|1|1e-136|485|sbi:SORBI_01g001220|cyanohydrin beta-glucosyltransferase [EC:2.4.1.85];K13692|2|7e-51|200|zma:542250|UDP-glucose:(indol-3-yl)acetate beta-D-glucosyltransferase [EC:2.4.1.121];K13691|4|6e-50|197|vvi:100242294|pathogen-inducible salicylic acid glucosyltransferase [EC:2.4.1.-]	-	GO:0016757//transferase activity, transferring glycosyl groups	-	gi|226532544|ref|NP_001151342.1|/0/cytokinin-O-glucosyltransferase 2 [Zea mays]
100282910	827	372.979	125.734	-1.56872	1.78167e-10	Up	3.27304e-12	Zea mays LOC100282910 (pco136292), mRNA	-	GO:0043231//intracellular membrane-bounded organelle	-	-	gi|226500194|ref|NP_001149288.1|/3.45101e-62/LOC100282910 [Zea mays]
103640992	1448	94.0689	19.7505	-2.25183	1.06281e-05	Up	4.98454e-07	PREDICTED: Zea mays glucuronoxylan 4-O-methyltransferase 1 (LOC103640992), transcript variant X3, mRNA	-	-	-	-	gi|670444489|ref|XP_008662640.1|/5.13558e-145/PREDICTED: glucuronoxylan 4-O-methyltransferase 1 isoform X2 [Zea mays]
100192702	796	11.2268	2.24342	-2.32317	0.0148102	Up	0.00195113	Zea mays LOC100192702 (pco138410b), mRNA	K01834|1|8e-28|122|vvi:100245371|2,3-bisphosphoglycerate-dependent phosphoglycerate mutase [EC:5.4.2.1];K03036|2|2e-25|114|aly:ARALYDRAFT_336019|26S proteasome regulatory subunit N6	GO:0031410//cytoplasmic vesicle;GO:0044421	-	-	gi|212721084|ref|NP_001131377.1|/8.69795e-84/uncharacterized protein LOC100192702 precursor [Zea mays]
100281048	1591	1025.67	212.403	-2.2717	4.29586e-14	Up	4.47447e-16	Zea mays glucose-6-phosphate/phosphate translocator 2 (LOC100281048), mRNA	K15283|1|3e-171|600|zma:100281048|solute carrier family 35, member E1	GO:0031224//intrinsic component of membrane	-	GO:0051234//establishment of localization	gi|239985497|ref|NP_001147439.1|/7.63558e-170/glucose-6-phosphate/phosphate translocator 2 [Zea mays]
100501536	2181	1041.53	243.324	-2.09775	8.82087e-20	Up	4.69477e-22	Zea mays heat shock protein1 (LOC100501536), mRNA	K03283|1|0.0|1144|zma:100501536|heat shock 70kDa protein 1/8	-	GO:0032559	-	gi|308081377|ref|NP_001183165.1|/0/uncharacterized protein LOC100501536 [Zea mays]
103643728	1805	15.2471	1.2348	-3.62618	3.36882e-05	Up	1.77347e-06	PREDICTED: Zea mays protein CUP-SHAPED COTYLEDON 1-like (LOC103643728), mRNA	-	-	-	-	gi|645167200|gb|AIB05251.1|/1.25837e-155/NAC transcription factor, partial [Zea mays]
100281639	627	61.3788	5.97389	-3.361	7.1617e-11	Up	1.23368e-12	Zea mays LOC100281639 (pco143001(71)), mRNA	K15692|1|5e-11|65.9|sbi:SORBI_06g034040|E3 ubiquitin-protein ligase RNF13 [EC:6.3.2.19]	-	GO:0046914//transition metal ion binding	-	gi|226495069|ref|NP_001148030.1|/4.03384e-63/LOC100281639 [Zea mays]
100383193	1692	269.707	115.268	-1.2264	5.22173e-07	Up	1.8513e-08	Zea mays hypothetical protein (LOC100383193), mRNA	-	GO:0043231//intracellular membrane-bounded organelle	-	-	gi|293336385|ref|NP_001169327.1|/0/hypothetical protein [Zea mays]
103639599	677	46.7755	19.894	-1.23342	0.0112259	Up	0.00139476	PREDICTED: Zea mays homeobox protein knotted-1-like 3 (LOC103639599), mRNA	-	GO:0043231//intracellular membrane-bounded organelle	GO:0003677//DNA binding;GO:0001071//nucleic acid binding transcription factor activity	GO:0006351//transcription, DNA-templated	gi|226532656|ref|NP_001151200.1|/7.90073e-127/LOC100284833 [Zea mays]
103627787	2857	45.1397	6.53555	-2.78802	1.58688e-07	Up	5.09479e-09	PREDICTED: Zea mays G-type lectin S-receptor-like serine/threonine-protein kinase At5g35370 (LOC103627787), mRNA	K04733|1|6e-55|214|smo:SELMODRAFT_159261|interleukin-1 receptor-associated kinase 4 [EC:2.7.11.1];K13418|3|3e-50|199|pop:POPTR_913861|somatic embryogenesis receptor kinase 1 [EC:2.7.10.1 2.7.11.1];K13417|4|3e-50|199|ath:AT2G13790|somatic embryogenesis receptor kinase 4 [EC:2.7.10.1 2.7.11.1]	-	GO:0004672//protein kinase activity;GO:0030246//carbohydrate binding;GO:0032559	GO:0006464//cellular protein modification process	gi|670410333|ref|XP_008646310.1|/0/PREDICTED: G-type lectin S-receptor-like serine/threonine-protein kinase At5g35370 [Zea mays]
100273683	1184	883.394	438.193	-1.01149	0.000260241	Up	1.78945e-05	Zea mays caffeoyl-CoA O-methyltransferase 2 (CCOAOMT2), mRNA	K00588|1|1e-117|268|sbi:SORBI_10g004540|caffeoyl-CoA O-methyltransferase [EC:2.1.1.104]	-	GO:0008171//O-methyltransferase activity;GO:0043169//cation binding	GO:0006730//one-carbon metabolic process;GO:0009699//phenylpropanoid biosynthetic process	gi|219888843|gb|ACL54796.1|/1.32043e-151/unknown [Zea mays]
103654518	2355	26.6776	10.1739	-1.39076	0.0243689	Up	0.00354303	PREDICTED: Zea mays uncharacterized LOC103654518 (LOC103654518), mRNA	-	-	-	-	gi|670399211|ref|XP_008679570.1|/0/PREDICTED: uncharacterized protein LOC103654518 [Zea mays]
100191485	2112	747.938	354.248	-1.07816	6.10176e-13	Up	7.57766e-15	Zea mays putative RING zinc finger and ankyrin repeat containing protein (LOC100191485), mRNA	K01931|1|1e-98|359|ppp:PHYPADRAFT_182911|protein neuralized [EC:6.3.2.19];K15688|2|2e-07|56.2|vvi:100247743|E3 ubiquitin-protein ligase MUL1 [EC:6.3.2.19];K06694|4|8e-07|54.3|cre:CHLREDRAFT_140415|26S proteasome non-ATPase regulatory subunit 10	-	GO:0046914//transition metal ion binding	-	gi|212275778|ref|NP_001130389.1|/0/uncharacterized LOC100191485 [Zea mays]
100384675	856	277.915	117.136	-1.24645	9.47988e-05	Up	5.66129e-06	Zea mays uncharacterized LOC100384675 (LOC100384675), mRNA	K04035|1|4e-30|129|sbi:SORBI_03g011270|magnesium-protoporphyrin IX monomethyl ester (oxidative) cyclase [EC:1.14.13.81]	GO:0043231//intracellular membrane-bounded organelle	GO:0016709//oxidoreductase activity, acting on paired donors, with incorporation or reduction of molecular oxygen, NAD(P)H as one donor, and incorporation of one atom of oxygen;GO:0046914//transition metal ion binding	GO:0006779//porphyrin-containing compound biosynthetic process	gi|293332795|ref|NP_001170628.1|/2.06318e-49/uncharacterized protein LOC100384675 [Zea mays]
100501096	1284	38.8128	14.1726	-1.45343	0.00753511	Up	0.000862245	Zea mays uncharacterized LOC100501096 (LOC100501096), mRNA	K04345|1|5e-27|120|aly:ARALYDRAFT_480465|protein kinase A [EC:2.7.11.11]	-	-	-	gi|413926090|gb|AFW66022.1|/1.12185e-173/putative protein phosphatase 2C family protein [Zea mays]
100383394	2013	89.2817	36.4069	-1.29415	5.19022e-05	Up	2.86489e-06	Zea mays putative FYVE zinc finger containing actin-binding-domain protein family (LOC100383394), mRNA	K00889|1|6e-07|54.7|cre:CHLREDRAFT_195580|1-phosphatidylinositol-4-phosphate 5-kinase [EC:2.7.1.68];K00921|2|4e-06|52.0|bdi:100840550|1-phosphatidylinositol-3-phosphate 5-kinase [EC:2.7.1.150]	-	GO:0046914//transition metal ion binding	-	gi|293332407|ref|NP_001169520.1|/0/uncharacterized LOC100383394 [Zea mays]
100192643	1544	29.3251	6.25634	-2.22875	0.000689862	Up	5.40882e-05	PREDICTED: Zea mays secondary wall NAC transcription factor 4 (NAC103), transcript variant X1, mRNA	-	-	-	-	gi|212723110|ref|NP_001131327.1|/4.28436e-155/secondary wall NAC transcription factor 4 [Zea mays]
100284487	1522	43.1428	19.8807	-1.11775	0.0307129	Up	0.00472203	Zea mays sulfate transporter (LOC100284487), mRNA	-	GO:0044464	-	-	gi|226499738|ref|NP_001150854.1|/0/sulfate transporter [Zea mays]
100501883	1738	20.2777	4.63591	-2.12897	0.00602323	Up	0.000661491	PREDICTED: Zea mays putative S-locus receptor-like protein kinase family protein (LOC100501883), transcript variant X2, mRNA	K04733|1|3e-56|219|smo:SELMODRAFT_159261|interleukin-1 receptor-associated kinase 4 [EC:2.7.11.1];K13430|3|3e-54|212|sbi:SORBI_04g020990|serine/threonine-protein kinase PBS1 [EC:2.7.11.1]	GO:0031410//cytoplasmic vesicle;GO:0031410//cytoplasmic vesicle;GO:0031410//cytoplasmic vesicle	GO:0030246//carbohydrate binding;GO:0004672//protein kinase activity;GO:0032559;GO:0030246//carbohydrate binding;GO:0004672//protein kinase activity;GO:0032559;GO:0030246//carbohydrate binding;GO:0004672//protein kinase activity;GO:0032559	GO:0006464//cellular protein modification process;GO:0008037//cell recognition;GO:0006464//cellular protein modification process;GO:0008037//cell recognition;GO:0006464//cellular protein modification process;GO:0008037//cell recognition	gi|670421775|ref|XP_008651809.1|/0/PREDICTED: uncharacterized LOC100501883 isoform X1 [Zea mays]
101027224	2173	967.331	169.02	-2.51682	2.30118e-40	Up	2.26642e-43	Zea mays aspartic proteinase nepenthesin-1 isoform 1 (LOC101027224), mRNA	K00924|1|2e-10|66.2|ath:AT5G22850|[EC:2.7.1.-]	GO:0031410//cytoplasmic vesicle	GO:0004175//endopeptidase activity	GO:0019538//protein metabolic process	gi|525507071|ref|NP_001266842.1|/0/aspartic proteinase nepenthesin-1 isoform 1 precursor [Zea mays]
100279315	1786	91.104	25.9983	-1.8091	1.72673e-08	Up	4.6396e-10	Zea mays LOC100279315 (umc2185), mRNA	-	-	-	-	gi|226496443|ref|NP_001145808.1|/0/uncharacterized protein LOC100279315 [Zea mays]
100275169	675	129.084	50.5419	-1.35276	4.23147e-05	Up	2.29088e-06	PREDICTED: Zea mays LOC100275169 (LOC100275169), mRNA	-	-	-	-	gi|670408008|ref|XP_008645400.1|/5.66017e-24/PREDICTED: chorion class high-cysteine HCB protein 12 [Zea mays]
100192834	2187	22.681	4.44622	-2.35084	0.000483191	Up	3.59348e-05	PREDICTED: Zea mays uncharacterized LOC100192834 (LOC100192834), transcript variant X1, mRNA	K13430|1|9e-46|183|zma:100283091|serine/threonine-protein kinase PBS1 [EC:2.7.11.1]	-	-	-	gi|670382632|ref|XP_008672089.1|/0/PREDICTED: uncharacterized protein LOC100192834 isoform X1 [Zea mays]
100272672	1721	114.097	55.3255	-1.04424	0.00119071	Up	0.000100205	Zea mays uncharacterized LOC100272672 (LOC100272672), mRNA	K14329|1|6e-33|140|ath:AT5G61160|agmatine coumaroyltransferase [EC:2.3.1.64 2.3.1.-];K13065|3|1e-17|90.1|vvi:100265530|shikimate O-hydroxycinnamoyltransferase [EC:2.3.1.133]	-	GO:0016746//transferase activity, transferring acyl groups	-	gi|226505310|ref|NP_001140601.1|/0/uncharacterized protein LOC100272672 [Zea mays]
100275712	2056	10.16	1.87369	-2.43894	0.011455	Up	0.00142913	Zea mays uncharacterized LOC100275712 (LOC100275712), mRNA	-	-	GO:0005488//binding	-	gi|226531638|ref|NP_001143209.1|/0/uncharacterized protein LOC100275712 [Zea mays]
100283440	1330	50.1077	22.5926	-1.14919	0.0179493	Up	0.00244789	Zea mays triacylglycerol lipase (LOC100283440), mRNA	K01058|1|8e-43|172|gmx:100800549|phospholipase A1 [EC:3.1.1.32]	GO:0043231//intracellular membrane-bounded organelle	-	GO:0044238	gi|226510224|ref|NP_001149813.1|/0/triacylglycerol lipase [Zea mays]
103654294	1649	5.4313	0.918961	-2.56322	0.0198774	Up	0.00277511	PREDICTED: Zea mays cytochrome P450 714C3-like (LOC103654294), mRNA	K10717|1|7e-85|313|vvi:100258332|cytokinin trans-hydroxylase	-	GO:0016491//oxidoreductase activity;GO:0005506//iron ion binding	GO:0008152//metabolic process	gi|670398639|ref|XP_008679347.1|/0/PREDICTED: cytochrome P450 714C3-like [Zea mays]
100282603	1831	3288.66	1420.63	-1.21097	5.50846e-08	Up	1.61091e-09	Zea mays anthocyanidin 5,3-O-glucosyltransferase (LOC100282603), mRNA	K08237|1|6e-64|243|vvi:100246482|hydroquinone glucosyltransferase [EC:2.4.1.218]	GO:0031410//cytoplasmic vesicle	GO:0016757//transferase activity, transferring glycosyl groups	-	gi|226528369|ref|NP_001148983.1|/0/anthocyanidin 5,3-O-glucosyltransferase [Zea mays]
103633055	1720	8.55222	0.857816	-3.31756	0.00077414	Up	6.16707e-05	PREDICTED: Zea mays UDP-glycosyltransferase 85A2-like (LOC103633055), transcript variant X2, mRNA	K13030|1|1e-104|379|sbi:SORBI_01g001220|cyanohydrin beta-glucosyltransferase [EC:2.4.1.85];K13068|2|1e-55|215|aly:ARALYDRAFT_479675|sinapate 1-glucosyltransferase [EC:2.4.1.120];K13691|3|2e-55|215|pop:POPTR_810275|pathogen-inducible salicylic acid glucosyltransferase [EC:2.4.1.-]	GO:0043231//intracellular membrane-bounded organelle;GO:0043231//intracellular membrane-bounded organelle	GO:0016757//transferase activity, transferring glycosyl groups;GO:0016757//transferase activity, transferring glycosyl groups	-	gi|670424525|ref|XP_008652960.1|/0/PREDICTED: UDP-glycosyltransferase 85A2-like isoform X1 [Zea mays]
100283030	1938	921.338	438.875	-1.06992	3.44094e-11	Up	5.69109e-13	PREDICTED: Zea mays LOC100283030 (pco106241), transcript variant X1, mRNA	K14207|1|0.0|799|zma:100283030|solute carrier family 38 (sodium-coupled neutral amino acid transporter), member 2	GO:0031224//intrinsic component of membrane;GO:0031224//intrinsic component of membrane	-	-	gi|226503707|ref|NP_001149404.1|/0/LOC100283030 [Zea mays]
103639502	1290	21.1916	1.45765	-3.86178	8.9746e-06	Up	4.13201e-07	PREDICTED: Zea mays uncharacterized LOC103639502 (LOC103639502), mRNA	K11492|1|9e-07|53.1|mtr:MTR_5g015600|condensin-2 complex subunit G2	-	-	-	gi|670440371|ref|XP_008660475.1|/0/PREDICTED: uncharacterized protein LOC103639502 [Zea mays]
100194230	1232	22.6129	7.06729	-1.67791	0.0202631	Up	0.00283707	PREDICTED: Zea mays uncharacterized LOC100194230 (LOC100194230), transcript variant X1, mRNA	-	-	-	-	gi|670412564|ref|XP_008647436.1|/4.24267e-121/PREDICTED: uncharacterized protein LOC100194230 isoform X1 [Zea mays]
100284404	1660	117.357	2.4114	-5.60489	8.7809e-23	Up	3.56794e-25	Zea mays transferase (LOC100284404), mRNA	K13065|1|2e-15|82.4|osa:4329959|shikimate O-hydroxycinnamoyltransferase [EC:2.3.1.133]	GO:0044464	GO:0016746//transferase activity, transferring acyl groups	-	gi|226506236|ref|NP_001150771.1|/0/transferase [Zea mays]
100304217	1233	53.7444	25.8013	-1.05867	0.0387968	Up	0.0063046	Zea mays uncharacterized LOC100304217 (LOC100304217), mRNA	-	-	-	-	gi|413937266|gb|AFW71817.1|/6.40241e-62/hypothetical protein ZEAMMB73_024371 [Zea mays]
100192744	1288	43.7941	3.40365	-3.68558	5.64601e-09	Up	1.38618e-10	Zea mays uncharacterized LOC100192744 (LOC100192744), mRNA	-	GO:0031410//cytoplasmic vesicle	GO:0016787//hydrolase activity	GO:0044238	gi|226532666|ref|NP_001150794.1|/5.43615e-152/anther-specific proline-rich protein APG precursor [Zea mays]
100284973	1519	825.62	316.634	-1.38266	2.33446e-10	Up	4.36204e-12	PREDICTED: Zea mays acyl-desaturase (LOC100284973), transcript variant X2, mRNA	K03921|1|0.0|791|zma:100284973|acyl-[acyl-carrier-protein] desaturase [EC:1.14.19.2]	GO:0043231//intracellular membrane-bounded organelle;GO:0043231//intracellular membrane-bounded organelle;GO:0043231//intracellular membrane-bounded organelle	GO:0046872//metal ion binding;GO:0016717//oxidoreductase activity, acting on paired donors, with oxidation of a pair of donors resulting in the reduction of molecular oxygen to two molecules of water;GO:0046872//metal ion binding;GO:0016717//oxidoreductase activity, acting on paired donors, with oxidation of a pair of donors resulting in the reduction of molecular oxygen to two molecules of water…	GO:0032787//monocarboxylic acid metabolic process;GO:0032787//monocarboxylic acid metabolic process;GO:0032787//monocarboxylic acid metabolic process	gi|670360466|ref|XP_008679426.1|/0/PREDICTED: acyl-desaturase isoform X2 [Zea mays]
103638937	1874	6.34014	1.38716	-2.19238	0.0389181	Up	0.00632877	PREDICTED: Zea mays uncharacterized LOC103638937 (LOC103638937), transcript variant X2, mRNA	-	-	-	-	gi|670439078|ref|XP_008659950.1|/0/PREDICTED: uncharacterized protein LOC103638937 isoform X1 [Zea mays]
100283065	1720	60.3701	16.6539	-1.85797	0.000181987	Up	1.18627e-05	Zea mays thaumatin-like protein 1 (LOC100283065), mRNA	-	GO:0031410//cytoplasmic vesicle	-	-	gi|226530991|ref|NP_001149439.1|/1.44563e-153/thaumatin-like protein 1 precursor [Zea mays]
100501274	799	754.598	375.92	-1.00528	2.92862e-05	Up	1.51932e-06	Zea mays uncharacterized LOC100501274 (LOC100501274), mRNA	-	GO:0031410//cytoplasmic vesicle	-	-	gi|414864255|tpg|DAA42812.1|/4.09697e-33/TPA: hypothetical protein ZEAMMB73_664289 [Zea mays]
103629823	5166	457.173	95.5809	-2.25795	7.42483e-37	Up	1.0623e-39	PREDICTED: Zea mays pleiotropic drug resistance protein 12-like (LOC103629823), mRNA	K05681|1|1e-47|191|cme:CMS467C|ATP-binding cassette, subfamily G (WHITE), member 2;K12843|3|5e-40|166|vvi:100248403|U4/U6 small nuclear ribonucleoprotein PRP3	GO:0044464	-	-	gi|670416422|ref|XP_008649149.1|/0/PREDICTED: pleiotropic drug resistance protein 12-like [Zea mays]
100191549	1973	68.4559	31.4596	-1.12167	0.00204416	Up	0.000187412	Zea mays LOC100191549 (gpm277), mRNA	K01580|1|0.0|972|zma:100191549|glutamate decarboxylase [EC:4.1.1.15]	-	GO:0016831//carboxy-lyase activity;GO:0048037//cofactor binding	GO:0009064//glutamine family amino acid metabolic process	gi|212276125|ref|NP_001130451.1|/0/uncharacterized protein LOC100191549 [Zea mays]
100276859	1116	21.2319	3.8807	-2.45185	0.000877484	Up	7.09078e-05	Zea mays uncharacterized LOC100276859 (LOC100276859), mRNA	-	-	-	-	gi|226496930|ref|NP_001144035.1|/1.61803e-154/uncharacterized protein LOC100276859 [Zea mays]
103652719	1960	26.663	10.7178	-1.31483	0.0250491	Up	0.00366629	PREDICTED: Zea mays serine carboxypeptidase-like 50 (LOC103652719), mRNA	K09645|1|6e-133|473|sbi:SORBI_05g026165|vitellogenic carboxypeptidase-like protein [EC:3.4.16.-]	-	-	-	gi|670394931|ref|XP_008677899.1|/0/PREDICTED: serine carboxypeptidase-like 50 [Zea mays]
103636244	3748	151.646	48.324	-1.64989	3.01364e-11	Up	4.91537e-13	PREDICTED: Zea mays protein SPA1-RELATED 4-like (LOC103636244), transcript variant X3, misc_RNA	K10143|1|0.0|484|pop:POPTR_1113820|E3 ubiquitin-protein ligase RFWD2 [EC:6.3.2.19]	-	GO:0016301//kinase activity;GO:0032559;GO:0016301//kinase activity;GO:0032559;GO:0016301//kinase activity;GO:0032559	GO:0006464//cellular protein modification process;GO:0006464//cellular protein modification process;GO:0006464//cellular protein modification process	gi|670432582|ref|XP_008656826.1|/0/PREDICTED: protein SPA1-RELATED 4-like isoform X1 [Zea mays]
100501680	1400	13.3697	4.02686	-1.73124	0.0448507	Up	0.0075493	Zea mays putative NAC domain transcription factor superfamily protein (LOC100501680), mRNA	-	-	GO:0003676//nucleic acid binding	-	gi|407232640|gb|AFT82662.1|/2.31873e-135/NAC42 NAC type transcription factor, partial [Zea mays subsp. mays]
100281051	1755	25.3945	4.10615	-2.62866	4.29582e-05	Up	2.33186e-06	Zea mays glycerol-3-phosphate acyltransferase 8 (LOC100281051), mRNA	K13508|1|2e-115|414|mtr:MTR_8g030620|glycerol-3-phosphate acyltransferase [EC:2.3.1.15]	-	GO:0016747//transferase activity, transferring acyl groups other than amino-acyl groups	-	gi|226510048|ref|NP_001147442.1|/0/glycerol-3-phosphate acyltransferase 8 [Zea mays]
103639296	1231	54.5899	10.1344	-2.42937	0.000285214	Up	1.98647e-05	PREDICTED: Zea mays dirigent protein 24-like (LOC103639296), mRNA	-	GO:0031410//cytoplasmic vesicle	-	-	gi|670439918|ref|XP_008660283.1|/8.40481e-147/PREDICTED: dirigent protein 24-like [Zea mays]
100272761	1797	48.4735	19.8672	-1.28681	0.0441847	Up	0.00740014	Zea mays putative cytochrome P450 superfamily protein (LOC100272761), mRNA	K15639|1|7e-120|429|aly:ARALYDRAFT_901457|cytochrome P450, family 734, subfamily A, polypeptide 1 (PHYB activation tagged suppressor 1) [EC:1.14.-.-];K15638|3|3e-116|417|ath:AT1G17060|cytochrome P450, family 72, subfamily C, polypeptide 1;K10717|5|4e-100|363|aly:ARALYDRAFT_494132|cytokinin trans-hydroxylase	GO:0031410//cytoplasmic vesicle	GO:0016491//oxidoreductase activity;GO:0005506//iron ion binding	GO:0006091//generation of precursor metabolites and energy	gi|21805645|gb|AAL66770.1|/0/cytochrome P450 monooxygenase CYP72A5 [Zea mays subsp. mays]
100280934	1890	65.1087	28.4652	-1.19365	0.00809858	Up	0.000941168	Zea mays LOC100280934 (TIDP3265), mRNA	-	-	GO:0016798//hydrolase activity, acting on glycosyl bonds;GO:0043167//ion binding	GO:0044238	gi|226496543|ref|NP_001147326.1|/0/LOC100280934 precursor [Zea mays]
100283149	1670	1050.04	380.307	-1.46521	3.31791e-11	Up	5.46861e-13	PREDICTED: Zea mays LOC100283149 (pco086826a), transcript variant X1, mRNA	-	-	GO:0043169//cation binding;GO:0043169//cation binding	GO:0006812//cation transport;GO:0006812//cation transport	gi|414872847|tpg|DAA51404.1|/5.87211e-44/TPA: hypothetical protein ZEAMMB73_923720 [Zea mays]
100192366	3289	242.65	72.8424	-1.73602	2.97891e-12	Up	4.10861e-14	Zea mays putative leucine-rich repeat receptor-like protein kinase family protein (LOC100192366), mRNA	K04733|1|8e-67|254|smo:SELMODRAFT_159261|interleukin-1 receptor-associated kinase 4 [EC:2.7.11.1];K13430|4|5e-59|228|rcu:RCOM_1078760|serine/threonine-protein kinase PBS1 [EC:2.7.11.1]	-	GO:0004871//signal transducer activity;GO:0004672//protein kinase activity;GO:0032559	GO:0006464//cellular protein modification process	gi|212275718|ref|NP_001131018.1|/0/uncharacterized LOC100192366 precursor [Zea mays]
100191783	2140	920.403	235.473	-1.96671	9.94244e-28	Up	2.75966e-30	PREDICTED: Zea mays carbohydrate transporter/ sugar porter/ transporter (LOC100191783), transcript variant X1, mRNA	-	GO:0044464;GO:0044464	-	GO:0006810//transport;GO:0006810//transport	gi|212275460|ref|NP_001130680.1|/0/uncharacterized protein LOC100191783 [Zea mays]
542651	2118	91.3019	44.4832	-1.03738	0.00507913	Up	0.000539786	Zea mays pyruvate decarboxylase (pdc2), mRNA	K01568|1|0.0|1000|zma:542651|pyruvate decarboxylase [EC:4.1.1.1]	-	GO:0046872//metal ion binding;GO:0016830//carbon-carbon lyase activity;GO:0019842//vitamin binding	GO:0050896//response to stimulus	gi|413947444|gb|AFW80093.1|/0/pyruvate decarboxylase2 [Zea mays]
100273332	813	100.474	32.169	-1.64309	6.94467e-08	Up	2.0806e-09	Zea mays hypothetical protein (LOC100273332), mRNA	-	GO:0016020//membrane	-	-	gi|226499390|ref|NP_001141245.1|/6.53622e-42/hypothetical protein [Zea mays]
542624	3197	3296.75	1608.81	-1.03505	8.96154e-19	Up	5.38508e-21	PREDICTED: Zea mays cellulose synthase-4 (CesA-4), transcript variant X1, mRNA	K10999|1|0.0|1594|zma:542624|cellulose synthase A [EC:2.4.1.12]	GO:0031224//intrinsic component of membrane;GO:0031224//intrinsic component of membrane	GO:0016759//cellulose synthase activity;GO:0046914//transition metal ion binding;GO:0016759//cellulose synthase activity;GO:0046914//transition metal ion binding	GO:0045229//external encapsulating structure organization;GO:0009250//glucan biosynthetic process;GO:0045229//external encapsulating structure organization;GO:0009250//glucan biosynthetic process	gi|162461169|ref|NP_001105621.1|/0/cellulose synthase-4 [Zea mays]
103638093	1874	154.547	73.1981	-1.07817	0.000597024	Up	4.59551e-05	PREDICTED: Zea mays uncharacterized LOC103638093 (LOC103638093), ncRNA	K14309|1|4e-50|197|sbi:SORBI_01g035430|nuclear pore complex protein Nup93	-	-	-	gi|413944211|gb|AFW76860.1|/8.41542e-78/hypothetical protein ZEAMMB73_362076 [Zea mays]
103627891	4461	85.3705	32.2875	-1.40276	5.79478e-05	Up	3.24668e-06	PREDICTED: Zea mays CLIP-associated protein-like (LOC103627891), transcript variant X5, mRNA	-	-	-	-	gi|670410604|ref|XP_008646420.1|/0/PREDICTED: CLIP-associated protein-like isoform X2 [Zea mays]
103645495	1050	34.0276	2.41084	-3.8191	9.43419e-08	Up	2.89934e-09	PREDICTED: Zea mays uncharacterized LOC103645495 (LOC103645495), mRNA	K11492|1|7e-07|53.1|mtr:MTR_5g015600|condensin-2 complex subunit G2	-	-	-	gi|670371013|ref|XP_008666758.1|/0/PREDICTED: uncharacterized protein LOC103645495 [Zea mays]
103643033	966	192.095	76.9055	-1.32066	0.000601338	Up	4.63216e-05	PREDICTED: Zea mays copper transporter 5.1-like (LOC103643033), mRNA	K14686|1|6e-19|65.1|pop:POPTR_653794|solute carrier family 31 (copper transporter), member 1	-	-	-	gi|670448329|ref|XP_008664411.1|/7.15397e-36/PREDICTED: copper transporter 5.1-like [Zea mays]
103644311	1240	9.44007	1.2783	-2.88457	0.00372807	Up	0.000376254	PREDICTED: Zea mays ras-related protein Rab11C-like (LOC103644311), mRNA	K07976|1|7e-71|266|ath:AT1G09630|Rab family, other;K07904|2|9e-71|265|aly:ARALYDRAFT_888208|Ras-related protein Rab-11A	-	GO:0032561//guanyl ribonucleotide binding	GO:0006810//transport;GO:0035556//intracellular signal transduction	gi|670369097|ref|XP_008665735.1|/2.3352e-112/PREDICTED: ras-related protein Rab11C-like [Zea mays]
100281882	686	39.4897	3.38705	-3.54337	6.21094e-08	Up	1.83056e-09	Zea mays plant integral membrane protein TIGR01569 containing protein (LOC100281882), mRNA	-	GO:0031224//intrinsic component of membrane;GO:0031410//cytoplasmic vesicle	-	GO:0009725//response to hormone;GO:0000902//cell morphogenesis	gi|226504214|ref|NP_001148274.1|/5.36265e-70/CASP-like protein 1C2 [Zea mays]
100382359	1682	11.224	1.84936	-2.60149	0.00460392	Up	0.000482169	PREDICTED: Zea mays uncharacterized LOC100382359 (HKT1), transcript variant X1, mRNA	-	GO:0044464	-	-	gi|670384574|ref|XP_008673123.1|/0/PREDICTED: uncharacterized protein LOC100382359 isoform X1 [Zea mays]
100281705	1761	286.292	55.8774	-2.35715	2.20507e-08	Up	6.01319e-10	Zea mays LOC100281705 (pco070301), mRNA	-	GO:0031410//cytoplasmic vesicle	-	-	gi|195616966|gb|ACG30313.1|/0/mtN19-like protein [Zea mays]
100217293	1836	724.024	186.795	-1.95458	2.26535e-16	Up	1.79558e-18	Zea mays serine carboxypeptidase 1 (LOC100217293), mRNA	K09756|1|4e-106|384|ath:AT5G09640|serine carboxypeptidase-like 19 [EC:3.4.16.- 2.3.1.91];K13289|2|8e-104|376|mtr:MTR_4g021500|cathepsin A (carboxypeptidase C) [EC:3.4.16.5]	-	GO:0004180//carboxypeptidase activity	GO:0019538//protein metabolic process	gi|219363121|ref|NP_001137115.1|/0/serine carboxypeptidase 1 precursor [Zea mays]
100281790	963	1397	573.378	-1.28477	5.951e-09	Up	1.46787e-10	Zea mays LOC100281790 (gpm470), mRNA	-	GO:0031410//cytoplasmic vesicle	-	GO:0010876//lipid localization	gi|226530505|ref|NP_001148182.1|/9.25144e-52/LOC100281790 precursor [Zea mays]
100275864	892	96.7531	31.3966	-1.6237	6.92274e-06	Up	3.11204e-07	Zea mays hypothetical protein (LOC100275864), mRNA	-	-	-	-	gi|226533339|ref|NP_001143305.1|/1.69808e-57/hypothetical protein [Zea mays]
100285726	2696	139.548	42.4434	-1.71715	2.01371e-06	Up	8.09588e-08	PREDICTED: Zea mays oligopeptide transporter 4 (LOC100285726), transcript variant X1, mRNA	-	-	-	GO:0006810//transport;GO:0006810//transport	gi|226501028|ref|NP_001152089.1|/0/oligopeptide transporter 4 [Zea mays]
100384255	1328	71.0941	34.4328	-1.04594	0.0200864	Up	0.00280774	Zea mays hypothetical protein (LOC100384255), mRNA	K08486|1|2e-88|324|osa:4342474|syntaxin 1B/2/3	GO:0044464	GO:0005515//protein binding	GO:0015031//protein transport	gi|293335785|ref|NP_001170292.1|/5.68808e-144/hypothetical protein [Zea mays]
103654870	2310	41.6969	17.4537	-1.25641	0.0139501	Up	0.00181866	PREDICTED: Zea mays uncharacterized LOC103654870 (LOC103654870), mRNA	-	GO:0043231//intracellular membrane-bounded organelle	-	-	gi|670400079|ref|XP_008679910.1|/0/PREDICTED: uncharacterized protein LOC103654870 [Zea mays]
100193840	1319	14.2297	1.55795	-3.19118	0.000254976	Up	1.74668e-05	PREDICTED: Zea mays hypothetical protein (LOC100193840), transcript variant X1, mRNA	-	-	-	-	gi|212722350|ref|NP_001132394.1|/5.55509e-155/uncharacterized protein LOC100193840 [Zea mays]
103647057	1479	16.5392	3.09053	-2.41997	0.0207906	Up	0.00292997	PREDICTED: Zea mays uncharacterized LOC103647057 (LOC103647057), mRNA	-	-	-	-	gi|645167226|gb|AIB05263.1|/4.68525e-41/OFP transcription factor, partial [Zea mays]
103625936	1377	6.58021	0.818815	-3.00652	0.00351478	Up	0.00035061	PREDICTED: Zea mays transcriptional activator Myb-like (LOC103625936), transcript variant X4, mRNA	K09422|1|2e-121|434|sbi:SORBI_01g009870|myb proto-oncogene protein, plant	GO:0043231//intracellular membrane-bounded organelle;GO:0043231//intracellular membrane-bounded organelle;GO:0043231//intracellular membrane-bounded organelle;GO:0043231//intracellular membrane-bounded organelle	GO:0003676//nucleic acid binding;GO:0003676//nucleic acid binding;GO:0003676//nucleic acid binding;GO:0003676//nucleic acid binding	-	gi|670405887|ref|XP_008644559.1|/1.6279e-141/PREDICTED: transcription factor MYB122-like isoform X1 [Zea mays]
103644581	1322	5.60198	0.795462	-2.81607	0.00778266	Up	0.000895918	PREDICTED: Zea mays putative protein TPRXL (LOC103644581), mRNA	-	-	-	-	gi|670369595|ref|XP_008665987.1|/3.86164e-76/PREDICTED: putative protein TPRXL [Zea mays]
541849	1131	404.861	193.844	-1.06253	4.10434e-08	Up	1.1768e-09	Zea mays glutathione transferase41 (gst41), mRNA	K00799|1|1e-100|364|bdi:100835328|glutathione S-transferase [EC:2.5.1.18]	-	GO:0016765//transferase activity, transferring alkyl or aryl (other than methyl) groups	-	gi|162460029|ref|NP_001104998.1|/2.25739e-127/glutathione transferase41 [Zea mays]
103633280	3011	339.613	118.515	-1.51882	5.18616e-14	Up	5.47599e-16	PREDICTED: Zea mays probable mixed-linked glucan synthase 8 (LOC103633280), transcript variant X2, mRNA	K00770|1|0.0|694|pop:POPTR_1099076|1,4-beta-D-xylan synthase [EC:2.4.2.24]	GO:0044464;GO:0044464	-	-	gi|670425084|ref|XP_008653203.1|/0/PREDICTED: probable mixed-linked glucan synthase 8 isoform X1 [Zea mays]
100192019	2301	518.025	48.0323	-3.43094	8.94343e-07	Up	3.32176e-08	Zea mays hydrolase, hydrolyzing O-glycosyl compound (LOC100192019), mRNA	-	-	GO:0016798//hydrolase activity, acting on glycosyl bonds;GO:0043167//ion binding	GO:0044238	gi|212274843|ref|NP_001130915.1|/0/hydrolase, hydrolyzing O-glycosyl compound precursor [Zea mays]
100282458	1592	231.738	54.0177	-2.10099	7.00503e-08	Up	2.10069e-09	Zea mays gibberellin receptor GID1L2 (LOC100282458), mRNA	K13258|1|2e-54|212|gmx:547489|2-hydroxyisoflavanone dehydratase [EC:4.2.1.105];K14493|2|2e-34|145|ath:AT5G27320|gibberellin receptor GID1 [EC:3.-.-.-]	-	GO:0004871//signal transducer activity;GO:0003824//catalytic activity	-	gi|226491908|ref|NP_001148840.1|/0/gibberellin receptor GID1L2 [Zea mays]
100275172	569	128.705	8.44499	-3.92983	2.20793e-20	Up	1.13091e-22	Zea mays uncharacterized LOC100275172 (LOC100275172), mRNA	-	-	-	-	gi|195616610|gb|ACG30135.1|/3.00537e-29/hypothetical protein [Zea mays]
100286283	1555	139.316	32.1294	-2.11639	4.23938e-12	Up	5.98053e-14	Zea mays LOC100286283 (umc2611), mRNA	K15283|1|2e-20|99.0|osa:4327644|solute carrier family 35, member E1	GO:0031224//intrinsic component of membrane	-	-	gi|226529256|ref|NP_001152642.1|/4.66933e-148/LOC100286283 [Zea mays]
100282067	1119	190.357	25.167	-2.91911	3.34982e-14	Up	3.44117e-16	Zea mays LOC100282067 (pco102923), mRNA	-	GO:0031410//cytoplasmic vesicle	GO:0005488//binding;GO:0004518//nuclease activity	GO:0006259//DNA metabolic process	gi|226499092|ref|NP_001148452.1|/8.34474e-151/LOC100282067 precursor [Zea mays]
100281496	2732	529.398	223.201	-1.24601	4.62058e-14	Up	4.82591e-16	PREDICTED: Zea mays LOC100281496 (pco091925), transcript variant X2, mRNA	K08869|1|2e-142|504|osa:4346513|aarF domain-containing kinase;K13457|4|6e-106|384|vvi:100252764|disease resistance protein RPM1	GO:0043231//intracellular membrane-bounded organelle;GO:0043231//intracellular membrane-bounded organelle;GO:0043231//intracellular membrane-bounded organelle	-	-	gi|670403956|ref|XP_008643621.1|/0/PREDICTED: LOC100281496 isoform X1 [Zea mays]
100279574	1023	215.25	62.1255	-1.79275	1.08265e-07	Up	3.36132e-09	Zea mays ribulose bisphosphate carboxylase small subunit2 (LOC100279574), mRNA	K01602|1|6e-91|259|zma:542212|ribulose-bisphosphate carboxylase small chain [EC:4.1.1.39]	GO:0009570//chloroplast stroma	GO:0016491//oxidoreductase activity;GO:0016831//carboxy-lyase activity	GO:0043094;GO:0015977//carbon fixation	gi|1673456|emb|CAA70416.1|/4.59509e-93/ribulose-1,5-bisphosphate carboxylase/oxygenase small subunit [Zea mays]
103644215	1078	152.484	59.9787	-1.34614	2.77687e-06	Up	1.14183e-07	PREDICTED: Zea mays uncharacterized LOC103644215 (LOC103644215), mRNA	-	-	-	-	gi|670368860|ref|XP_008665633.1|/4.74183e-95/PREDICTED: uncharacterized protein LOC103644215 [Zea mays]
100191200	1466	84.1659	7.54723	-3.47922	5.87343e-16	Up	4.85713e-18	Zea mays LOC100191200 (pco099903(195)), mRNA	K00924|1|8e-29|126|ath:AT1G28440|[EC:2.7.1.-]	GO:0031410//cytoplasmic vesicle	GO:0016772//transferase activity, transferring phosphorus-containing groups;GO:0004871//signal transducer activity	GO:0006796//phosphate-containing compound metabolic process	gi|212274865|ref|NP_001130107.1|/0/uncharacterized protein LOC100191200 precursor [Zea mays]
103654976	1971	24.8692	8.93593	-1.47667	0.0247996	Up	0.0036241	PREDICTED: Zea mays uncharacterized LOC103654976 (LOC103654976), transcript variant X2, mRNA	K14321|1|1e-28|126|vvi:100243153|nucleoporin-like protein 2;K13148|2|1e-15|83.6|vvi:100261060|integrator complex subunit 11 [EC:3.1.27.-];K10206|3|6e-14|77.8|vvi:100242846|LL-diaminopimelate aminotransferase [EC:2.6.1.83];K01754|4|9e-07|53.9|vvi:100248644|threonine dehydratase [EC:4.3.1.19];K12619|5|1e-06|53.5|vvi:100260845|5'-3' exoribonuclease 2 [EC:3.1.13.-]	-	-	-	gi|670400354|ref|XP_008680016.1|/4.11493e-104/PREDICTED: uncharacterized protein LOC103654976 isoform X2 [Zea mays]
103628474	774	22.8476	3.64708	-2.64723	0.000457125	Up	3.37216e-05	PREDICTED: Zea mays probable receptor-like protein kinase At5g47070 (LOC103628474), mRNA	K00924|1|7e-35|145|ath:AT5G47070|[EC:2.7.1.-];K05658|3|2e-32|137|vvi:100262734|ATP-binding cassette, subfamily B (MDR/TAP), member 1	-	GO:0016301//kinase activity;GO:0032559	GO:0006464//cellular protein modification process	gi|670411520|ref|XP_008646892.1|/3.74753e-84/PREDICTED: probable receptor-like protein kinase At5g47070 [Zea mays]
100383099	2106	43.8384	17.6343	-1.31381	0.00485976	Up	0.000513413	Zea mays uncharacterized LOC100383099 (LOC100383099), mRNA	-	-	-	-	gi|407232648|gb|AFT82666.1|/6.60278e-135/NAC86 NAC type transcription factor, partial [Zea mays subsp. mays]
100281435	2158	36.6506	10.2086	-1.84405	0.000218395	Up	1.46573e-05	PREDICTED: Zea mays protein kinase (LOC100281435), transcript variant X1, mRNA	K04733|1|2e-57|222|smo:SELMODRAFT_159261|interleukin-1 receptor-associated kinase 4 [EC:2.7.11.1];K13430|3|3e-56|218|sbi:SORBI_04g020990|serine/threonine-protein kinase PBS1 [EC:2.7.11.1]	-	GO:0004672//protein kinase activity;GO:0032559;GO:0004672//protein kinase activity;GO:0032559	GO:0006464//cellular protein modification process;GO:0006464//cellular protein modification process	gi|226495311|ref|NP_001147825.1|/0/protein kinase precursor [Zea mays]
100501656	2010	216.568	107.918	-1.00488	0.0215831	Up	0.00306748	Zea mays uncharacterized LOC100501656 (LOC100501656), mRNA	K06669|1|3e-06|52.4|cme:CML027C|structural maintenance of chromosome 3 (chondroitin sulfate proteoglycan 6)	-	-	-	gi|670407576|ref|XP_008645245.1|/0/PREDICTED: sporulation-specific protein 15 [Zea mays]
542476	1042	1007.88	446.771	-1.17371	1.64703e-11	Up	2.57327e-13	Zea mays ascorbate peroxidase2 (apx2), mRNA	K00434|1|3e-124|442|zma:542476|L-ascorbate peroxidase [EC:1.11.1.11]	-	GO:0005506//iron ion binding;GO:0016209//antioxidant activity	GO:0008152//metabolic process;GO:0006950//response to stress	gi|414591286|tpg|DAA41857.1|/1.98862e-127/TPA: APx2-Cytosolic Ascorbate Peroxidase [Zea mays]
103636018	2880	272.558	132.226	-1.04355	4.96324e-06	Up	2.15731e-07	PREDICTED: Zea mays myosin-11-like (LOC103636018), transcript variant X5, mRNA	K10357|1|7e-80|297|aly:ARALYDRAFT_887631|myosin V;K03165|3|8e-76|283|ota:Ot06g03550|DNA topoisomerase III [EC:5.99.1.2]	-	-	-	gi|670432072|ref|XP_008656608.1|/0/PREDICTED: myosin-11-like isoform X4 [Zea mays]
103630397	3421	751.07	149.601	-2.32782	0.000400819	Up	2.91895e-05	PREDICTED: Zea mays serine/threonine-protein kinase Nek4-like (LOC103630397), mRNA	K08857|1|0.0|1007|osa:4338922|NIMA (never in mitosis gene a)-related kinase [EC:2.7.11.1]	-	GO:0016301//kinase activity;GO:0032559	GO:0006464//cellular protein modification process	gi|670417757|ref|XP_008649672.1|/0/PREDICTED: serine/threonine-protein kinase Nek4-like [Zea mays]
100191564	1437	54.2538	21.9758	-1.30381	0.0015411	Up	0.000135249	PREDICTED: Zea mays uncharacterized LOC100191564 (LOC100191564), transcript variant X2, mRNA	K07407|1|0.0|751|zma:100191564|alpha-galactosidase [EC:3.2.1.22]	-	GO:0016798//hydrolase activity, acting on glycosyl bonds;GO:0043167//ion binding;GO:0016798//hydrolase activity, acting on glycosyl bonds;GO:0043167//ion binding;GO:0016798//hydrolase activity, acting on glycosyl bonds;GO:0043167//ion binding	GO:0044238;GO:0044238;GO:0044238	gi|670419978|ref|XP_008650798.1|/0/PREDICTED: uncharacterized protein LOC100191564 isoform X1 [Zea mays]
103646223	1682	51.1454	22.6346	-1.17608	0.0147782	Up	0.00194565	PREDICTED: Zea mays actin-related protein 2/3 complex subunit 2B (LOC103646223), mRNA	K05758|1|0.0|634|zma:100284543|actin related protein 2/3 complex, subunit 2	-	-	-	gi|670375814|ref|XP_008669174.1|/0/PREDICTED: LOW QUALITY PROTEIN: actin-related protein 2/3 complex subunit 2B [Zea mays]
100284753	1673	118.412	41.0867	-1.52707	1.76057e-07	Up	5.72802e-09	Zea mays thaumatin-like protein 1 (LOC100284753), mRNA	-	GO:0031410//cytoplasmic vesicle	-	-	gi|226498294|ref|NP_001151120.1|/3.57463e-125/thaumatin-like protein 1 precursor [Zea mays]
100191708	786	4230.8	2082.71	-1.02247	8.00789e-07	Up	2.93992e-08	Zea mays LOC100191708 (pco107293), mRNA	-	GO:0031410//cytoplasmic vesicle	-	-	gi|212274755|ref|NP_001130609.1|/3.61601e-42/uncharacterized protein LOC100191708 precursor [Zea mays]
100280923	2428	115.818	10.8298	-3.41878	2.93571e-15	Up	2.64615e-17	Zea mays phosphoribosylanthranilate transferase (LOC100280923), mRNA	-	-	GO:0003824//catalytic activity	-	gi|226495161|ref|NP_001147315.1|/0/phosphoribosylanthranilate transferase [Zea mays]
103651046	2801	170.04	72.6647	-1.22655	1.20177e-06	Up	4.58522e-08	PREDICTED: Zea mays interactor of constitutive active ROPs 2, chloroplastic-like (LOC103651046), transcript variant X4, mRNA	-	-	-	-	gi|670388845|ref|XP_008674861.1|/0/PREDICTED: interactor of constitutive active ROPs 2, chloroplastic-like isoform X1 [Zea mays]
100273432	1680	318.792	48.459	-2.71778	9.417e-31	Up	2.02099e-33	Zea mays aspartic proteinase nepenthesin-2 (LOC100273432), mRNA	K00924|1|1e-24|113|aly:ARALYDRAFT_489138|[EC:2.7.1.-];K08245|3|6e-07|54.3|mtr:MTR_7g111530|phytepsin [EC:3.4.23.40]	GO:0031410//cytoplasmic vesicle	GO:0004175//endopeptidase activity	GO:0019538//protein metabolic process	gi|226494448|ref|NP_001141341.1|/0/uncharacterized protein LOC100273432 precursor [Zea mays]
103632034	1416	5.92902	0.804102	-2.88234	0.00596992	Up	0.000653246	PREDICTED: Zea mays uncharacterized LOC103632034 (LOC103632034), mRNA	-	-	-	-	gi|670396955|ref|XP_008678676.1|/0/PREDICTED: uncharacterized protein LOC103653601 isoform X1 [Zea mays]
100283522	1383	192.834	43.0255	-2.1641	1.44955e-16	Up	1.11162e-18	Zea mays undecaprenyl pyrophosphate synthetase (LOC100283522), mRNA	K11778|1|2e-89|328|bdi:100830201|ditrans,polycis-polyprenyl diphosphate synthase [EC:2.5.1.87]	GO:0043231//intracellular membrane-bounded organelle	GO:0004659//prenyltransferase activity	-	gi|226505658|ref|NP_001149894.1|/2.42695e-145/undecaprenyl pyrophosphate synthetase [Zea mays]
100286062	1164	70.9425	21.7831	-1.70344	3.87602e-06	Up	1.64703e-07	Zea mays catalytic/ hydrolase (LOC100286062), mRNA	-	-	GO:0003824//catalytic activity	-	gi|226533182|ref|NP_001152422.1|/4.84258e-165/catalytic/ hydrolase [Zea mays]
100501851	640	9.32078	2.10392	-2.14737	0.0271666	Up	0.00406485	Zea mays uncharacterized LOC100501851 (LOC100501851), mRNA	-	-	-	-	gi|308081299|ref|NP_001183428.1|/3.99577e-13/uncharacterized protein LOC100501851 [Zea mays]
103635139	783	14.2225	1.49586	-3.24913	0.000660545	Up	5.15439e-05	PREDICTED: Zea mays uncharacterized LOC103635139 (LOC103635139), ncRNA	-	-	-	-	gi|670407729|ref|XP_008645306.1|/6.06185e-50/PREDICTED: uncharacterized protein LOC103626688 [Zea mays]
100191660	1712	59.0348	20.1373	-1.5517	0.000218697	Up	1.46874e-05	PREDICTED: Zea mays hypothetical protein (LOC100191660), transcript variant X3, misc_RNA	-	-	-	-	gi|670434918|ref|XP_008658020.1|/0/PREDICTED: hypothetical protein isoform X1 [Zea mays]
100281687	2119	418.966	194.274	-1.10874	1.65933e-10	Up	3.03407e-12	Zea mays LOC100281687 (cl51135_1), mRNA	K13412|1|0.0|755|sbi:SORBI_02g036730|calcium-dependent protein kinase [EC:2.7.11.1]	-	GO:0046872//metal ion binding;GO:0004672//protein kinase activity;GO:0032559	GO:0006464//cellular protein modification process	gi|226500134|ref|NP_001148079.1|/0/LOC100281687 [Zea mays]
100278892	1690	168.298	27.3004	-2.62403	6.74493e-16	Up	5.61643e-18	PREDICTED: Zea mays LOC100278892 (cl33564_1a), transcript variant X1, mRNA	-	-	-	-	gi|226499596|ref|NP_001145493.1|/0/uncharacterized protein LOC100278892 [Zea mays]
100274449	2024	118.227	36.5731	-1.69271	2.11958e-06	Up	8.55788e-08	Zea mays glycosyltransferase (LOC100274449), mRNA	-	-	GO:0016740//transferase activity	-	gi|226507655|ref|NP_001142280.1|/0/uncharacterized protein LOC100274449 [Zea mays]
100279907	1577	422.795	147.229	-1.5219	3.50177e-12	Up	4.85981e-14	PREDICTED: Zea mays LOC100279907 (gpm334), transcript variant X1, mRNA	K15283|1|9e-162|568|zma:100281048|solute carrier family 35, member E1	GO:0031224//intrinsic component of membrane;GO:0043231//intracellular membrane-bounded organelle;GO:0031224//intrinsic component of membrane;GO:0043231//intracellular membrane-bounded organelle	-	GO:0051234//establishment of localization;GO:0051234//establishment of localization	gi|670373026|ref|XP_008667831.1|/1.76128e-167/PREDICTED: uncharacterized protein LOC100279907 isoform X1 [Zea mays]
732733	1267	132.85	59.046	-1.16989	9.47366e-05	Up	5.65487e-06	Zea mays 12-oxo-phytodienoic acid reductase6 (opr6), mRNA	K05894|1|2e-146|516|sbi:SORBI_10g007320|12-oxophytodienoic acid reductase [EC:1.3.1.42]	-	GO:0000166//nucleotide binding;GO:0003824//catalytic activity	-	gi|162462845|ref|NP_001105832.1|/0/12-oxo-phytodienoic acid reductase6 [Zea mays]
100191446	1508	20.2841	2.544	-2.99518	6.38738e-05	Up	3.62622e-06	Zea mays putative protein kinase superfamily protein (LOC100191446), mRNA	K08282|1|6e-46|183|ota:Ot16g02900|non-specific serine/threonine protein kinase [EC:2.7.11.1]	-	GO:0004672//protein kinase activity;GO:0032559	GO:0006464//cellular protein modification process	gi|212274555|ref|NP_001130351.1|/0/uncharacterized LOC100191446 [Zea mays]
100382108	3421	312.882	50.9861	-2.61744	1.72605e-18	Up	1.10141e-20	PREDICTED: Zea mays uncharacterized LOC100382108 (LOC100382108), transcript variant X2, mRNA	-	-	-	-	gi|293336873|ref|NP_001168340.1|/0/uncharacterized protein LOC100382108 [Zea mays]
103650488	974	4.57991	0.784505	-2.54547	0.0207993	Up	0.00293239	PREDICTED: Zea mays uncharacterized LOC103650488 (LOC103650488), transcript variant X2, mRNA	-	-	-	-	gi|670387425|ref|XP_008674297.1|/9.55281e-30/PREDICTED: uncharacterized protein LOC103650488 isoform X1 [Zea mays]
100272754	947	375.399	167.415	-1.16499	0.0120944	Up	0.0015285	PREDICTED: Zea mays LOC100272754 (pco105052(23)), transcript variant X2, mRNA	K00360|1|7e-06|51.2|ppp:PHYPADRAFT_184973|nitrate reductase (NADH) [EC:1.7.1.1];K13076|2|7e-06|51.2|rcu:RCOM_1617140|delta8-fatty-acid desaturase [EC:1.14.19.4]	-	GO:0046872//metal ion binding;GO:0005506//iron ion binding;GO:0005506//iron ion binding	-	gi|413916723|gb|AFW56655.1|/9.36775e-69/cytochrome b5 isoform 2 [Zea mays]
103635595	1291	17.4679	4.62513	-1.91714	0.00758807	Up	0.000869392	PREDICTED: Zea mays uncharacterized protein At1g04910-like (LOC103635595), transcript variant X4, mRNA	-	-	-	-	gi|670431154|ref|XP_008656229.1|/0/PREDICTED: uncharacterized protein At1g04910-like isoform X2 [Zea mays]
542663	1517	524.655	249.616	-1.07166	1.09639e-06	Up	4.1392e-08	Zea mays cinnamyl alcohol dehydrogenase (cad), mRNA	K00083|1|2e-160|563|zma:542663|cinnamyl-alcohol dehydrogenase [EC:1.1.1.195]	-	GO:0046914//transition metal ion binding;GO:0016616//oxidoreductase activity, acting on the CH-OH group of donors, NAD or NADP as acceptor	GO:0009699//phenylpropanoid biosynthetic process	gi|162460804|ref|NP_001105654.1|/5.69469e-159/probable cinnamyl alcohol dehydrogenase [Zea mays]
100272925	1195	10.2979	2.14413	-2.26388	0.0167862	Up	0.00226141	Zea mays putative HLH DNA-binding domain superfamily protein (bHLH7), mRNA	K12126|1|2e-21|101|aly:ARALYDRAFT_471048|phytochrome-interacting factor 3;K13422|3|4e-07|54.3|mtr:MTR_5g030430|transcription factor MYC2	GO:0043231//intracellular membrane-bounded organelle	-	-	gi|645165064|gb|AIB04363.1|/7.18076e-103/bHLH transcription factor, partial [Zea mays]
103627850	5993	344.677	110.865	-1.63644	1.277e-15	Up	1.09989e-17	PREDICTED: Zea mays protein clueless (LOC103627850), mRNA	K03255|1|6e-96|352|ppp:PHYPADRAFT_203627|protein TIF31	-	-	-	gi|670410504|ref|XP_008646387.1|/0/PREDICTED: protein clueless [Zea mays]
100284275	1376	991.317	322.471	-1.62018	2.32403e-05	Up	1.1804e-06	Zea mays LOC100284275 (umc2208), mRNA	-	-	-	-	gi|226532782|ref|NP_001150642.1|/4.92823e-98/LOC100284275 [Zea mays]
103641571	1908	262.87	77.34	-1.76506	2.69672e-17	Up	1.89056e-19	PREDICTED: Zea mays serine carboxypeptidase 1-like (LOC103641571), mRNA	K13289|1|0.0|959|sbi:SORBI_06g011100|cathepsin A (carboxypeptidase C) [EC:3.4.16.5]	GO:0031410//cytoplasmic vesicle	GO:0004180//carboxypeptidase activity	GO:0019538//protein metabolic process	gi|670445737|ref|XP_008663135.1|/0/PREDICTED: serine carboxypeptidase 1-like [Zea mays]
100381938	1604	51.9562	24.1434	-1.10567	0.00782736	Up	0.00090308	Zea mays uncharacterized LOC100381938 (LOC100381938), mRNA	-	-	-	-	gi|293331457|ref|NP_001168183.1|/1.66167e-63/uncharacterized protein LOC100381938 [Zea mays]
100274563	1537	1829.94	405.344	-2.17458	4.24847e-17	Up	3.07569e-19	Zea mays nodulation homolog1 (znod1), mRNA	K00514|1|2e-50|198|rcu:RCOM_1428040|zeta-carotene desaturase [EC:1.3.5.6];K01206|2|1e-40|166|ath:AT1G67830|alpha-L-fucosidase [EC:3.2.1.51]	GO:0031410//cytoplasmic vesicle	GO:0016787//hydrolase activity	GO:0044238	gi|226532676|ref|NP_001142390.1|/0/Zea nodulation homolog1 precursor [Zea mays]
103646925	2658	128.27	30.2155	-2.08582	1.67967e-12	Up	2.23495e-14	PREDICTED: Zea mays probable inactive leucine-rich repeat receptor-like protein kinase At1g66830 (LOC103646925), mRNA	K00924|1|6e-34|144|aly:ARALYDRAFT_473063|[EC:2.7.1.-]	GO:0031410//cytoplasmic vesicle	GO:0016301//kinase activity	-	gi|670377397|ref|XP_008669759.1|/0/PREDICTED: probable inactive leucine-rich repeat receptor-like protein kinase At1g66830 [Zea mays]
103629751	1784	33.437	4.48471	-2.89836	7.29485e-07	Up	2.66561e-08	PREDICTED: Zea mays uncharacterized LOC103629751 (LOC103629751), mRNA	-	-	-	-	gi|670400632|ref|XP_008680144.1|/9.311e-156/PREDICTED: uncharacterized protein LOC103655116 [Zea mays]
100193807	1284	19.1662	3.54119	-2.43626	0.00531896	Up	0.000570449	PREDICTED: Zea mays nudix hydrolase 13 (LOC100193807), transcript variant X2, mRNA	-	-	GO:0003824//catalytic activity;GO:0003824//catalytic activity;GO:0003824//catalytic activity	-	gi|670392426|ref|XP_008676597.1|/8.10589e-132/PREDICTED: uncharacterized protein LOC100193807 isoform X1 [Zea mays]
100384022	3202	502.304	244.316	-1.03981	1.04539e-09	Up	2.21959e-11	PREDICTED: Zea mays uncharacterized LOC100384022 (LOC100384022), transcript variant X1, mRNA	K04733|1|4e-52|205|smo:SELMODRAFT_159261|interleukin-1 receptor-associated kinase 4 [EC:2.7.11.1];K13430|3|3e-49|195|sbi:SORBI_04g020990|serine/threonine-protein kinase PBS1 [EC:2.7.11.1]	-	GO:0004672//protein kinase activity;GO:0032559;GO:0004672//protein kinase activity;GO:0032559	GO:0050896//response to stimulus;GO:0006464//cellular protein modification process;GO:0050896//response to stimulus;GO:0006464//cellular protein modification process	gi|670361130|ref|XP_008645813.1|/0/PREDICTED: uncharacterized protein LOC100384022 isoform X1 [Zea mays]
100194076	1931	103.169	27.7427	-1.89484	1.01613e-07	Up	3.13735e-09	Zea mays LOC100194076 (si606033c11(363)), mRNA	K01184|1|9e-90|329|rcu:RCOM_1063390|polygalacturonase [EC:3.2.1.15]	GO:0043231//intracellular membrane-bounded organelle	GO:0004553//hydrolase activity, hydrolyzing O-glycosyl compounds	GO:0044238;GO:0045229//external encapsulating structure organization	gi|229577245|ref|NP_001132604.2|/0/uncharacterized protein LOC100194076 [Zea mays]
100277134	1385	187.987	74.333	-1.33856	0.00641376	Up	0.000712823	Zea mays uncharacterized LOC100277134 (LOC100277134), mRNA	-	-	-	-	gi|226510331|ref|NP_001144260.1|/2.19671e-154/uncharacterized protein LOC100277134 [Zea mays]
100285212	1575	13.5698	2.50982	-2.43474	0.00510913	Up	0.000543705	Zea mays myb-like DNA-binding domain containing protein (LOC100285212), mRNA	K09422|1|4e-136|483|zma:100285212|myb proto-oncogene protein, plant	-	-	-	gi|226493213|ref|NP_001151578.1|/1.03102e-134/myb-like DNA-binding domain containing protein [Zea mays]
100501544	1798	585.841	39.8977	-3.87613	2.88113e-05	Up	1.48974e-06	Zea mays uncharacterized LOC100501544 (LOC100501544), mRNA	K13356|1|0.0|766|sbi:SORBI_01g046030|fatty acyl-CoA reductase [EC:1.2.1.-]	GO:0043231//intracellular membrane-bounded organelle	GO:0016903//oxidoreductase activity, acting on the aldehyde or oxo group of donors	GO:0008152//metabolic process	gi|670440441|ref|XP_008660506.1|/0/PREDICTED: fatty acyl-CoA reductase 2-like [Zea mays]
100273295	868	50.5216	2.31488	-4.44789	2.90973e-12	Up	4.00486e-14	PREDICTED: Zea mays hypothetical protein (LOC100273295), transcript variant X3, mRNA	-	-	-	-	gi|226493400|ref|NP_001141208.1|/1.64598e-50/hypothetical protein [Zea mays]
100273059	1555	468.788	218.822	-1.09918	4.18876e-11	Up	7.03581e-13	Zea mays esterase (LOC100273059), mRNA	K00514|1|9e-47|186|rcu:RCOM_1428040|zeta-carotene desaturase [EC:1.3.5.6];K01206|2|8e-27|120|aly:ARALYDRAFT_475890|alpha-L-fucosidase [EC:3.2.1.51]	GO:0031410//cytoplasmic vesicle;GO:0043231//intracellular membrane-bounded organelle	GO:0016787//hydrolase activity	GO:0044238	gi|226492158|ref|NP_001140980.1|/0/esterase precursor [Zea mays]
103646633	4428	481.734	8.15226	-5.88489	2.46462e-18	Up	1.61501e-20	PREDICTED: Zea mays uncharacterized LOC103646633 (LOC103646633), ncRNA	K11492|1|4e-06|53.1|mtr:MTR_5g015600|condensin-2 complex subunit G2	-	-	-	gi|670385777|ref|XP_008673690.1|/0/PREDICTED: uncharacterized protein LOC103649739 [Zea mays]
100282024	1215	53.4146	3.93952	-3.76114	1.43934e-11	Up	2.22818e-13	Zea mays plant-specific domain TIGR01627 family protein (LOC100282024), mRNA	-	-	-	-	gi|226494881|ref|NP_001148409.1|/4.43406e-116/plant-specific domain TIGR01627 family protein [Zea mays]
100285694	1454	13.2583	1.52789	-3.11728	0.000363949	Up	2.61295e-05	Zea mays gibberellin 2-oxidase (LOC100285694), mRNA	K04125|1|2e-68|258|pop:POPTR_822902|gibberellin 2-oxidase [EC:1.14.11.13]	-	GO:0046914//transition metal ion binding;GO:0003824//catalytic activity	GO:0016101//diterpenoid metabolic process	gi|226505220|ref|NP_001152057.1|/0/gibberellin 2-oxidase [Zea mays]
100382055	3154	317.223	158.313	-1.00272	7.71171e-07	Up	2.82897e-08	Zea mays uncharacterized LOC100382055 (LOC100382055), mRNA	K13420|1|3e-134|478|osa:4337016|LRR receptor-like serine/threonine-protein kinase FLS2 [EC:2.7.11.1];K00924|4|1e-132|473|aly:ARALYDRAFT_476729|[EC:2.7.1.-]	GO:0031410//cytoplasmic vesicle	-	-	gi|414886758|tpg|DAA62772.1|/0/TPA: putative leucine-rich repeat receptor-like protein kinase family protein [Zea mays]
100501081	1654	42.4966	4.35467	-3.28671	6.57717e-08	Up	1.95544e-09	Zea mays uncharacterized LOC100501081 (LOC100501081), mRNA	-	-	-	-	gi|645168790|gb|AIB05919.1|/1.28174e-58/bHLH transcription factor, partial [Zea mays]
103642155	645	7.26639	1.13213	-2.6822	0.00847479	Up	0.000996207	PREDICTED: Zea mays uncharacterized LOC103642155 (LOC103642155), mRNA	K07213|1|4e-06|49.7|bdi:100843688|copper chaperone	-	-	-	gi|670447020|ref|XP_008663693.1|/1.32978e-48/PREDICTED: uncharacterized protein LOC103642155 [Zea mays]
100217061	1200	17.8775	6.17274	-1.53416	0.0332905	Up	0.00520881	Zea mays uncharacterized LOC100217061 (LOC100217061), mRNA	-	GO:0043231//intracellular membrane-bounded organelle;GO:0016020//membrane;GO:0031410//cytoplasmic vesicle	GO:0016757//transferase activity, transferring glycosyl groups	-	gi|414589550|tpg|DAA40121.1|/8.44762e-144/TPA: hypro1 [Zea mays]
542735	1468	40.4006	4.273	-3.24106	5.50846e-08	Up	1.60971e-09	Zea mays cinnamoyl CoA reductase2 (cncr2), mRNA	K09753|1|2e-174|610|zma:542735|cinnamoyl-CoA reductase [EC:1.2.1.44]	-	GO:0016620//oxidoreductase activity, acting on the aldehyde or oxo group of donors, NAD or NADP as acceptor;GO:0048037//cofactor binding	GO:0008152//metabolic process	gi|162458118|ref|NP_001105715.1|/6.65532e-173/cinnamoyl CoA reductase2 [Zea mays]
100286295	1699	49.648	22.5391	-1.13931	0.00827223	Up	0.000966005	Zea mays peptide chain release factor 2 (LOC100286295), mRNA	K02836|1|0.0|798|zma:100286295|peptide chain release factor 2	GO:0043231//intracellular membrane-bounded organelle	GO:0003747//translation release factor activity	GO:0006412//translation	gi|226531101|ref|NP_001152654.1|/0/peptide chain release factor 2 [Zea mays]
100285186	1354	114.065	26.4458	-2.10874	5.64796e-12	Up	8.09691e-14	Zea mays hydrolase (LOC100285186), mRNA	-	-	GO:0003824//catalytic activity	GO:0008152//metabolic process	gi|226528794|ref|NP_001151552.1|/6.39163e-151/hydrolase [Zea mays]
103633256	2466	19.5221	5.89891	-1.72659	0.0116106	Up	0.00145253	PREDICTED: Zea mays cysteine-rich receptor-like protein kinase 19 (LOC103633256), mRNA	K04733|1|8e-61|233|smo:SELMODRAFT_159261|interleukin-1 receptor-associated kinase 4 [EC:2.7.11.1];K13415|3|3e-60|231|pop:POPTR_650846|protein brassinosteroid insensitive 1 [EC:2.7.10.1 2.7.11.1];K13430|5|5e-59|228|ath:AT5G13160|serine/threonine-protein kinase PBS1 [EC:2.7.11.1]	GO:0031410//cytoplasmic vesicle	GO:0004672//protein kinase activity	-	gi|670425021|ref|XP_008653175.1|/0/PREDICTED: cysteine-rich receptor-like protein kinase 19 [Zea mays]
103652945	2029	300.218	37.3924	-3.00519	9.47079e-26	Up	3.17075e-28	PREDICTED: Zea mays long chain base biosynthesis protein 2a-like (LOC103652945), transcript variant X4, mRNA	K00654|1|0.0|790|zma:100285632|serine palmitoyltransferase [EC:2.3.1.50]	-	GO:0048037//cofactor binding;GO:0016740//transferase activity;GO:0048037//cofactor binding;GO:0016740//transferase activity;GO:0048037//cofactor binding;GO:0016740//transferase activity;GO:0048037//cofactor binding;GO:0016740//transferase activity	GO:0008152//metabolic process;GO:0008152//metabolic process;GO:0008152//metabolic process;GO:0008152//metabolic process	gi|670395533|ref|XP_008678152.1|/0/PREDICTED: long chain base biosynthesis protein 2a-like isoform X1 [Zea mays]
100279390	1265	42.402	3.2808	-3.69202	1.71767e-09	Up	3.76493e-11	Zea mays uncharacterized LOC100279390 (LOC100279390), mRNA	K01904|1|8e-48|107|sbi:SORBI_03g000610|4-coumarate--CoA ligase [EC:6.2.1.12]	-	GO:0003824//catalytic activity	-	gi|226505880|ref|NP_001145875.1|/2.35905e-59/uncharacterized protein LOC100279390 [Zea mays]
100192868	3060	311.87	29.3549	-3.40927	3.03637e-45	Up	2.08524e-48	PREDICTED: Zea mays LHY protein (LOC100192868), transcript variant X5, mRNA	K12133|1|4e-82|305|ath:AT1G01060|LATE ELONGATED HYPOCOTYL;K12134|3|1e-63|243|aly:ARALYDRAFT_904154|circadian clock associated 1	GO:0043231//intracellular membrane-bounded organelle;GO:0043231//intracellular membrane-bounded organelle;GO:0043231//intracellular membrane-bounded organelle;GO:0043231//intracellular membrane-bounded organelle;GO:0043231//intracellular membrane-bounded organelle;GO:0043231//intracellular membrane-bounded organelle	GO:0003676//nucleic acid binding;GO:0003676//nucleic acid binding;GO:0003676//nucleic acid binding;GO:0003676//nucleic acid binding;GO:0003676//nucleic acid binding;GO:0003676//nucleic acid binding	-	gi|670442097|ref|XP_008661386.1|/0/PREDICTED: LHY protein isoform X2 [Zea mays]
100272865	1889	105.946	30.0479	-1.81799	0.000203213	Up	1.34382e-05	Zea mays uncharacterized LOC100272865 (LOC100272865), mRNA	K00030|1|6e-90|330|vvi:100242228|isocitrate dehydrogenase (NAD+) [EC:1.1.1.41];K09587|2|8e-77|286|sbi:SORBI_01g041900|cytochrome P450, family 90, subfamily B, polypeptide 1 (steroid 22-alpha-hydroxylase) [EC:1.14.13.-];K09588|5|4e-73|274|gmx:100775886|cytochrome P450, family 90, subfamily A, polypeptide 1 [EC:1.14.-.-]	GO:0031410//cytoplasmic vesicle	GO:0016491//oxidoreductase activity;GO:0005506//iron ion binding	GO:0008152//metabolic process	gi|226491189|ref|NP_001140790.1|/0/uncharacterized protein LOC100272865 [Zea mays]
100383158	2651	75.6645	25.4589	-1.57145	7.04752e-05	Up	4.04738e-06	Zea mays hypothetical protein (LOC100383158), mRNA	K14423|1|8e-07|54.7|aly:ARALYDRAFT_329352|4,4-dimethyl-9beta,19-cyclopropylsterol-4alpha-methyl oxidase [EC:1.14.13.72];K06674|2|6e-06|51.6|vcn:VOLCADRAFT_106052|structural maintenance of chromosome 2	GO:0031410//cytoplasmic vesicle	GO:0046914//transition metal ion binding	-	gi|293332001|ref|NP_001169294.1|/0/hypothetical protein [Zea mays]
100282514	1310	25.6808	3.62976	-2.82274	5.38969e-05	Up	2.98425e-06	Zea mays LOC100282514 (cl878_1), mRNA	K01365|1|2e-130|463|bdi:100836282|cathepsin L [EC:3.4.22.15]	GO:0031410//cytoplasmic vesicle	GO:0004175//endopeptidase activity	GO:0019538//protein metabolic process	gi|414589857|tpg|DAA40428.1|/0/TPA: Vignain [Zea mays]
100382402	1969	1437.21	30.4181	-5.5622	6.63547e-13	Up	8.27844e-15	Zea mays uncharacterized LOC100382402 (LOC100382402), mRNA	K15403|1|7e-164|575|vvi:100246317|fatty acid omega-hydroxy dehydrogenase [EC:1.1.-.-]	GO:0031410//cytoplasmic vesicle	GO:0016491//oxidoreductase activity;GO:0050662//coenzyme binding	GO:0044281//small molecule metabolic process	gi|414867452|tpg|DAA46009.1|/0/TPA: hypothetical protein ZEAMMB73_516201 [Zea mays]
100275507	1228	170.405	51.1784	-1.73536	1.45208e-08	Up	3.85592e-10	PREDICTED: Zea mays uncharacterized LOC100275507 (LOC100275507), transcript variant X1, mRNA	-	GO:0031224//intrinsic component of membrane;GO:0031224//intrinsic component of membrane	-	-	gi|226499658|ref|NP_001143039.1|/2.53909e-119/hypothetical protein [Zea mays]
103654273	1683	1106.2	213.789	-2.37136	4.56294e-30	Up	1.0576e-32	PREDICTED: Zea mays protein trichome birefringence-like 34 (LOC103654273), transcript variant X3, mRNA	-	-	-	-	gi|670398590|ref|XP_008679330.1|/0/PREDICTED: protein trichome birefringence-like 34 [Zea mays]
100284679	1493	118.369	48.8368	-1.27725	2.74906e-05	Up	1.41201e-06	PREDICTED: Zea mays oxidoreductase (LOC100284679), transcript variant X1, mRNA	K00010|1|3e-06|51.6|cme:CMR475C|myo-inositol 2-dehydrogenase [EC:1.1.1.18]	GO:0043231//intracellular membrane-bounded organelle;GO:0043231//intracellular membrane-bounded organelle	GO:0003824//catalytic activity;GO:0003824//catalytic activity	GO:0008152//metabolic process;GO:0008152//metabolic process	gi|226492189|ref|NP_001151046.1|/0/oxidoreductase [Zea mays]
100281254	1347	93.3746	31.869	-1.55087	1.38772e-06	Up	5.38856e-08	Zea mays oxidoreductase (LOC100281254), mRNA	K00010|1|1e-06|52.8|cme:CMR475C|myo-inositol 2-dehydrogenase [EC:1.1.1.18]	GO:0043231//intracellular membrane-bounded organelle	GO:0003824//catalytic activity	GO:0008152//metabolic process	gi|226506368|ref|NP_001147645.1|/0/oxidoreductase [Zea mays]
103630626	5048	395.864	177.281	-1.15896	3.79737e-07	Up	1.31371e-08	PREDICTED: Zea mays myosin-11-like (LOC103630626), mRNA	K10400|1|2e-21|104|rcu:RCOM_0773970|kinesin family member 15;K09291|3|4e-18|93.2|mtr:MTR_2g063480|nucleoprotein TPR	-	-	-	gi|670361663|ref|XP_008649896.1|/0/PREDICTED: myosin-11-like [Zea mays]
100279348	2015	189.153	70.4105	-1.42569	2.30946e-09	Up	5.16122e-11	Zea mays uncharacterized LOC100279348 (LOC100279348), mRNA	K01188|1|0.0|789|osa:4338560|beta-glucosidase [EC:3.2.1.21];K05350|3|3e-124|444|smo:SELMODRAFT_149851|beta-glucosidase [EC:3.2.1.21]	GO:0031410//cytoplasmic vesicle	GO:0003824//catalytic activity	-	gi|226531850|ref|NP_001145839.1|/0/uncharacterized protein LOC100279348 precursor [Zea mays]
100283518	1429	77.807	10.4223	-2.90023	2.58e-13	Up	3.02687e-15	Zea mays catalytic/ hydrolase (LOC100283518), mRNA	K14759|1|6e-07|53.9|rcu:RCOM_1465190|isochorismate synthase / 2-succinyl-5-enolpyruvyl-6-hydroxy-3-cyclohexene-1-carboxylate synthase / 2-succinyl-6-hydroxy-2,4-cyclohexadiene-1-carboxylate synthase / O-succinylbenzoate synthase [EC:5.4.4.2 2.2.1.9 4.2.99.20 4.2.1.113]	-	GO:0003824//catalytic activity	-	gi|226510018|ref|NP_001149890.1|/1.06228e-167/catalytic/ hydrolase [Zea mays]
103643041	1311	183.843	55.5959	-1.72543	2.60247e-12	Up	3.56195e-14	PREDICTED: Zea mays uncharacterized LOC103643041 (LOC103643041), mRNA	-	-	-	-	gi|670448347|ref|XP_008664421.1|/0/PREDICTED: uncharacterized protein LOC103643041 [Zea mays]
103646183	3841	1689.52	293.878	-2.52333	9.88382e-17	Up	7.46653e-19	PREDICTED: Zea mays multiple C2 and transmembrane domain-containing protein 2-like (LOC103646183), mRNA	-	-	-	-	gi|670375707|ref|XP_008669128.1|/0/PREDICTED: multiple C2 and transmembrane domain-containing protein 2-like [Zea mays]
100284091	1223	644.923	180.188	-1.83963	3.00896e-17	Up	2.11808e-19	Zea mays LOC100284091 (PCO136133), mRNA	K07025|1|2e-94|343|pop:POPTR_774603|putative hydrolase of the HAD superfamily	-	GO:0003824//catalytic activity	-	gi|226508948|ref|NP_001150461.1|/6.39524e-131/LOC100284091 [Zea mays]
103634652	1778	1478.81	629.759	-1.23156	3.37064e-09	Up	7.83174e-11	PREDICTED: Zea mays magnesium-protoporphyrin IX monomethyl ester [oxidative] cyclase, chloroplastic (LOC103634652), mRNA	K04035|1|0.0|730|sbi:SORBI_03g011270|magnesium-protoporphyrin IX monomethyl ester (oxidative) cyclase [EC:1.14.13.81]	GO:0009941//chloroplast envelope	GO:0016709//oxidoreductase activity, acting on paired donors, with incorporation or reduction of molecular oxygen, NAD(P)H as one donor, and incorporation of one atom of oxygen;GO:0046914//transition metal ion binding	GO:0006779//porphyrin-containing compound biosynthetic process	gi|670429185|ref|XP_008655474.1|/0/PREDICTED: magnesium-protoporphyrin IX monomethyl ester [oxidative] cyclase, chloroplastic [Zea mays]
100276924	1302	24.9115	8.21896	-1.59979	0.00890551	Up	0.00105504	Zea mays hypothetical protein (LOC100276924), mRNA	-	GO:0043231//intracellular membrane-bounded organelle	-	-	gi|226490859|ref|NP_001144090.1|/5.48965e-176/hypothetical protein [Zea mays]
100381473	1106	11.2748	1.50039	-2.90969	0.00133864	Up	0.000115221	PREDICTED: Zea mays uncharacterized LOC100381473 (LOC100381473), transcript variant X4, mRNA	K06287|1|9e-61|232|sbi:SORBI_01g009640|septum formation protein	-	-	-	gi|670404519|ref|XP_008643920.1|/1.89854e-120/PREDICTED: uncharacterized protein LOC100381473 isoform X2 [Zea mays]
100274398	1128	39.294	15.9692	-1.29901	0.0378039	Up	0.00610431	Zea mays AP2-EREBP transcription factor (LOC100274398), mRNA	K09286|1|3e-85|313|sbi:SORBI_06g024355|EREBP-like factor;K14517|4|4e-26|117|ath:AT5G47220|ethylene-responsive transcription factor 2	-	-	-	gi|226530617|ref|NP_001142230.1|/1.0473e-100/AP2-EREBP transcription factor [Zea mays]
542681	1564	19.5346	6.82469	-1.51719	0.0285778	Up	0.00432834	Zea mays submergence induced protein SI397 (SI397), mRNA	-	-	-	-	gi|226492205|ref|NP_001146074.1|/3.85975e-150/uncharacterized protein LOC100279606 [Zea mays]
100280661	817	116.761	11.4608	-3.34878	6.47675e-08	Up	1.92188e-09	Zea mays pathogenesis-related protein PR-1 (LOC100280661), mRNA	K13449|1|5e-29|126|vvi:100258414|pathogenesis-related protein 1	GO:0031410//cytoplasmic vesicle	-	-	gi|226492447|ref|NP_001147051.1|/1.00613e-98/pathogenesis-related protein PR-1 precursor [Zea mays]
101027251	1454	14.6243	2.52008	-2.53682	0.00227685	Up	0.000212524	PREDICTED: Zea mays fused compound leaf 1 (FCL1), transcript variant X1, mRNA	-	GO:0043231//intracellular membrane-bounded organelle;GO:0043231//intracellular membrane-bounded organelle	GO:0003677//DNA binding;GO:0003677//DNA binding;GO:0001071//nucleic acid binding transcription factor activity	GO:0006351//transcription, DNA-templated;GO:0006351//transcription, DNA-templated	gi|525344056|ref|NP_001266904.1|/9.28103e-75/fused compound leaf 1 [Zea mays]
100170242	903	21.9255	8.43787	-1.37766	0.0355359	Up	0.00564453	Zea mays LOC100170242 (umc1746), mRNA	K04506|1|6e-156|548|osa:4327774|E3 ubiquitin-protein ligase SIAH1 [EC:6.3.2.19];K08742|3|2e-154|543|osa:4338181|E3 ubiquitin-protein ligase SIAH2 [EC:6.3.2.19]	GO:0043231//intracellular membrane-bounded organelle	GO:0046914//transition metal ion binding;GO:0019787//small conjugating protein transferase activity	GO:0019941//modification-dependent protein catabolic process;GO:0032501//multicellular organismal process;GO:0032446//protein modification by small protein conjugation	gi|194306577|ref|NP_001123595.1|/7.84626e-175/LOC100170242 [Zea mays]
100193221	1968	29.44	8.63263	-1.76991	0.00309078	Up	0.000302206	Zea mays LOC100193221 (IDP575), mRNA	-	GO:0044464	GO:0046914//transition metal ion binding	-	gi|212721700|ref|NP_001131845.1|/0/uncharacterized protein LOC100193221 [Zea mays]
100281606	2211	25.3458	7.32224	-1.79139	0.006954	Up	0.000785402	Zea mays WAK2 - OsWAK receptor-like cytoplasmic kinase (OsWAK-RLCK) (LOC100281606), mRNA	K04733|1|4e-57|221|aly:ARALYDRAFT_916421|interleukin-1 receptor-associated kinase 4 [EC:2.7.11.1];K00924|2|9e-57|220|osa:4333525|[EC:2.7.1.-]	-	GO:0004871//signal transducer activity;GO:0004672//protein kinase activity;GO:0032559	GO:0006464//cellular protein modification process	gi|226507340|ref|NP_001147997.1|/0/WAK2 - OsWAK receptor-like cytoplasmic kinase (OsWAK-RLCK) precursor [Zea mays]
100382474	1781	16.5963	4.41063	-1.9118	0.0169639	Up	0.00229069	Zea mays uncharacterized LOC100382474 (LOC100382474), mRNA	-	-	GO:0003676//nucleic acid binding	-	gi|694880067|gb|AIS74876.1|/7.44082e-93/NAC11 [Miscanthus lutarioriparius]
100279575	1863	333.048	152.937	-1.1228	1.73089e-07	Up	5.62154e-09	Zea mays uncharacterized LOC100279575 (LOC100279575), mRNA	K00430|1|9e-70|263|rcu:RCOM_0223760|peroxidase [EC:1.11.1.7]	GO:0031410//cytoplasmic vesicle	GO:0046872//metal ion binding;GO:0003824//catalytic activity	-	gi|413920692|gb|AFW60624.1|/2.1584e-166/hypothetical protein ZEAMMB73_059156 [Zea mays]
103650536	804	243.142	110.776	-1.13416	0.0340208	Up	0.00536592	PREDICTED: Zea mays uncharacterized LOC103650536 (LOC103650536), mRNA	-	-	-	-	gi|670387534|ref|XP_008674333.1|/2.34449e-76/PREDICTED: uncharacterized protein LOC103650536 [Zea mays]
100191691	1417	30.3055	1.70389	-4.15267	6.35053e-08	Up	1.87897e-09	Zea mays uncharacterized LOC100191691 (LOC100191691), mRNA	K15692|1|4e-06|51.2|ppp:PHYPADRAFT_16563|E3 ubiquitin-protein ligase RNF13 [EC:6.3.2.19]	-	-	-	gi|212276224|ref|NP_001130592.1|/3.30164e-129/uncharacterized protein LOC100191691 [Zea mays]
103629869	801	163.744	19.8428	-3.04475	1.53848e-23	Up	5.98716e-26	PREDICTED: Zea mays uncharacterized LOC103629869 (LOC103629869), mRNA	-	GO:0043231//intracellular membrane-bounded organelle	-	-	gi|670416518|ref|XP_008649181.1|/4.10885e-73/PREDICTED: uncharacterized protein LOC103629869 [Zea mays]
100281086	3339	189.796	76.0282	-1.31984	5.74459e-08	Up	1.68654e-09	PREDICTED: Zea mays phototropin-1 (LOC100281086), transcript variant X3, misc_RNA	K08282|1|0.0|832|ath:AT3G45780|non-specific serine/threonine protein kinase [EC:2.7.11.1]	GO:0015630//microtubule cytoskeleton;GO:0015630//microtubule cytoskeleton;GO:0015630//microtubule cytoskeleton;GO:0015630//microtubule cytoskeleton	GO:0004673//protein histidine kinase activity;GO:0004674//protein serine/threonine kinase activity;GO:0060089;GO:0032559;GO:0004673//protein histidine kinase activity;GO:0004674//protein serine/threonine kinase activity;GO:0060089;GO:0032559;GO:0004673//protein histidine kinase activity;GO:0004674//protein serine/threonine kinase activity;GO:0060089;GO:0032559;GO:0004673//protein histidine kinase…	GO:0007017//microtubule-based process;GO:0007165//signal transduction;GO:0006351//transcription, DNA-templated;GO:0006464//cellular protein modification process;GO:0007017//microtubule-based process;GO:0007165//signal transduction;GO:0006351//transcription, DNA-templated;GO:0006464//cellular protein modification process;GO:0007017//microtubule-based process;GO:0007165//signal transduction;GO:0006…	gi|226531740|ref|NP_001147477.1|/0/phototropin-1 [Zea mays]
100276337	1033	525.297	219.772	-1.25713	9.23038e-05	Up	5.49908e-06	PREDICTED: Zea mays uncharacterized LOC100276337 (LOC100276337), mRNA	-	-	-	-	gi|670388150|ref|XP_008674574.1|/2.90485e-54/PREDICTED: uncharacterized protein LOC100276337 [Zea mays]
100275567	1994	41.8579	12.5624	-1.73639	0.000486292	Up	3.6235e-05	Zea mays uncharacterized LOC100275567 (LOC100275567), mRNA	-	-	-	-	gi|226533484|ref|NP_001143091.1|/0/uncharacterized protein LOC100275567 [Zea mays]
100383382	1783	284.005	125.465	-1.17863	5.36263e-10	Up	1.07722e-11	Zea mays putative bZIP transcription factor superfamily protein (bZIP9), mRNA	K04371|1|1e-08|60.1|vvi:100254083|extracellular signal-regulated kinase 1/2 [EC:2.7.11.24]	GO:0043231//intracellular membrane-bounded organelle	GO:0003677//DNA binding	GO:0006351//transcription, DNA-templated	gi|645166726|gb|AIB05049.1|/1.28033e-43/bZIP transcription factor, partial [Zea mays]
100384486	1476	44.2392	19.5655	-1.17702	0.00965134	Up	0.0011613	Zea mays uncharacterized LOC100384486 (LOC100384486), mRNA	-	GO:0031410//cytoplasmic vesicle	GO:0003824//catalytic activity	-	gi|223942355|gb|ACN25261.1|/1.05129e-169/unknown [Zea mays]
100275497	1699	43.729	17.0703	-1.3571	0.00841597	Up	0.000986885	PREDICTED: Zea mays hypothetical protein (LOC100275497), transcript variant X1, mRNA	-	-	-	-	gi|670393024|ref|XP_008676914.1|/1.26257e-146/PREDICTED: uncharacterized protein LOC100275497 isoform X1 [Zea mays]
103647558	711	125.474	44.5497	-1.49389	0.0031884	Up	0.000312846	PREDICTED: Zea mays L-ascorbate peroxidase 1, cytosolic-like (LOC103647558), mRNA	K00434|1|3e-70|263|zma:100283822|L-ascorbate peroxidase [EC:1.11.1.11]	-	GO:0005506//iron ion binding;GO:0016209//antioxidant activity	GO:0008152//metabolic process;GO:0006950//response to stress	gi|670378764|ref|XP_008670299.1|/2.98332e-82/PREDICTED: L-ascorbate peroxidase 1, cytosolic-like [Zea mays]
100273063	1518	190.064	75.8992	-1.32433	4.31941e-08	Up	1.24464e-09	Zea mays putative cytochrome P450 superfamily protein (LOC100273063), mRNA	K15402|1|2e-76|285|aly:ARALYDRAFT_910327|cytochrome P450, family 86, subfamily B, polypeptide 1 (fatty acid omega-hydroxylase) [EC:1.14.-.-];K15405|5|3e-75|281|aly:ARALYDRAFT_474859|cytochrome P450, family 96, subfamily A, polypeptide 15 (midchain alkane hydroxylase)	-	GO:0016491//oxidoreductase activity;GO:0005506//iron ion binding	GO:0006091//generation of precursor metabolites and energy	gi|238014800|gb|ACR38435.1|/0/unknown [Zea mays]
100381953	1439	157.884	71.9641	-1.13351	4.9063e-06	Up	2.12835e-07	PREDICTED: Zea mays putative MYB DNA-binding domain superfamily protein isoform 1 (LOC100381953), transcript variant X1, mRNA	-	-	-	-	gi|408690226|gb|AFU81573.1|/2.03775e-156/MYB-type transcription factor, partial [Zea mays subsp. mays]
100283967	1913	925.317	362.87	-1.3505	4.07135e-14	Up	4.22898e-16	Zea mays LOC100283967 (cl24849_-1), mRNA	K00924|1|3e-134|477|ath:AT5G22850|[EC:2.7.1.-]	-	GO:0004175//endopeptidase activity	GO:0019538//protein metabolic process	gi|226508052|ref|NP_001150337.1|/0/LOC100283967 precursor [Zea mays]
542558	1387	342.906	106.961	-1.68073	3.91641e-12	Up	5.45767e-14	PREDICTED: Zea mays ferredoxin (L-FNRI), transcript variant X1, mRNA	K02641|1|3e-164|576|zma:542558|ferredoxin--NADP+ reductase [EC:1.18.1.2]	GO:0034357;GO:0043231//intracellular membrane-bounded organelle;GO:0034357;GO:0043231//intracellular membrane-bounded organelle	GO:0008937//ferredoxin-NAD(P) reductase activity;GO:0050662//coenzyme binding;GO:0000166//nucleotide binding;GO:0008937//ferredoxin-NAD(P) reductase activity;GO:0050662//coenzyme binding;GO:0000166//nucleotide binding	GO:0006091//generation of precursor metabolites and energy;GO:0006091//generation of precursor metabolites and energy	gi|13096165|pdb|1GAQ|A/7.48644e-163/Chain A, Crystal Structure Of The Complex Between Ferredoxin And Ferredoxin-Nadp+ Reductase
100279695	1343	56.0976	9.72747	-2.5278	3.0469e-06	Up	1.26507e-07	Zea mays uncharacterized LOC100279695 (LOC100279695), mRNA	-	-	-	-	gi|670394683|ref|XP_008677778.1|/8.87618e-161/PREDICTED: LOC541978 isoform X1 [Zea mays]
103638155	3359	33.9728	9.60681	-1.82225	0.00063434	Up	4.93357e-05	PREDICTED: Zea mays probable receptor-like protein kinase At2g21480 (LOC103638155), mRNA	K04733|1|9e-96|350|aly:ARALYDRAFT_916421|interleukin-1 receptor-associated kinase 4 [EC:2.7.11.1];K00924|5|5e-62|238|aly:ARALYDRAFT_486409|[EC:2.7.1.-]	-	GO:0004672//protein kinase activity;GO:0032559	GO:0006464//cellular protein modification process	gi|670437514|ref|XP_008659357.1|/0/PREDICTED: probable receptor-like protein kinase At2g21480 [Zea mays]
542759	3351	151.874	37.6455	-2.01233	2.61848e-13	Up	3.07951e-15	PREDICTED: Zea mays pyruvate, orthophosphate dikinase1 (pdk1), transcript variant X1, mRNA	K01006|1|0.0|1751|zma:542759|pyruvate,orthophosphate dikinase [EC:2.7.9.1]	GO:0009536//plastid;GO:0009536//plastid	GO:0043169//cation binding;GO:0004672//protein kinase activity;GO:0032559;GO:0016781//phosphotransferase activity, paired acceptors;GO:0043169//cation binding;GO:0004672//protein kinase activity;GO:0032559;GO:0016781//phosphotransferase activity, paired acceptors	GO:0006464//cellular protein modification process;GO:0006796//phosphate-containing compound metabolic process;GO:0006464//cellular protein modification process;GO:0006796//phosphate-containing compound metabolic process	gi|670414198|ref|XP_008648321.1|/0/PREDICTED: pyruvate, phosphate dikinase 1, chloroplastic isoform X1 [Zea mays]
542128	1267	125.532	62.2363	-1.01222	0.00121253	Up	0.000102527	Zea mays yabby14 (yab14), mRNA	-	-	-	-	gi|162463810|ref|NP_001105230.1|/5.56308e-93/yabby14 [Zea mays]
103643915	2106	47.0101	14.1293	-1.73428	0.000132512	Up	8.26613e-06	PREDICTED: Zea mays 65-kDa microtubule-associated protein 6-like (LOC103643915), mRNA	-	-	-	-	gi|670368090|ref|XP_008665306.1|/0/PREDICTED: 65-kDa microtubule-associated protein 6-like [Zea mays]
100191372	1467	140.148	54.8074	-1.35451	5.38881e-05	Up	2.98222e-06	PREDICTED: Zea mays uncharacterized LOC100191372 (LOC100191372), transcript variant X1, mRNA	-	-	-	-	gi|226505030|ref|NP_001140968.1|/0/hypothetical protein [Zea mays]
542321	1040	604.083	109.069	-2.4695	7.52254e-17	Up	5.5536e-19	Zea mays light harvesting chlorophyll a/b binding protein6 (lhcb6), mRNA	K08917|1|8e-133|471|zma:542321|light-harvesting complex II chlorophyll a/b binding protein 6	GO:0009521;GO:0031224//intrinsic component of membrane;GO:0009534//chloroplast thylakoid	GO:0046906//tetrapyrrole binding	GO:0006464//cellular protein modification process;GO:0006091//generation of precursor metabolites and energy	gi|162461245|ref|NP_001105375.1|/2.27e-131/light harvesting chlorophyll a/b binding protein6 precursor [Zea mays]
100272591	2893	335.695	165.653	-1.01899	7.48377e-08	Up	2.26139e-09	PREDICTED: Zea mays uncharacterized LOC100272591 (LOC100272591), transcript variant X1, mRNA	K13457|1|1e-15|84.0|osa:4342596|disease resistance protein RPM1	-	GO:0032559;GO:0032559	GO:0012501//programmed cell death;GO:0006950//response to stress;GO:0012501//programmed cell death;GO:0006950//response to stress	gi|414877548|tpg|DAA54679.1|/0/TPA: hypothetical protein ZEAMMB73_240498 [Zea mays]
103654809	1025	5.27264	0.799725	-2.72095	0.0111945	Up	0.00139026	PREDICTED: Zea mays uncharacterized LOC103654809 (LOC103654809), transcript variant X6, misc_RNA	-	-	-	-	gi|670399913|ref|XP_008679847.1|/7.99332e-136/PREDICTED: uncharacterized protein LOC103654809 isoform X3 [Zea mays]
100285047	1128	67.2636	33.026	-1.02623	0.013582	Up	0.00175785	Zea mays dehydroascorbate reductase (LOC100285047), mRNA	K01873|1|5e-86|307|aly:ARALYDRAFT_326110|valyl-tRNA synthetase [EC:6.1.1.9];K00799|3|1e-11|68.9|cre:CHLREDRAFT_146799|glutathione S-transferase [EC:2.5.1.18]	GO:0043231//intracellular membrane-bounded organelle	-	-	gi|413944152|gb|AFW76801.1|/1.10861e-134/dehydroascorbate reductase [Zea mays]
103627663	1854	15.2866	1.87958	-3.02378	0.000304806	Up	2.13862e-05	PREDICTED: Zea mays probable amino acid permease 7 (LOC103627663), mRNA	K14209|1|1e-10|66.6|pop:POPTR_679959|solute carrier family 36 (proton-coupled amino acid transporter)	GO:0031224//intrinsic component of membrane	-	-	gi|670410005|ref|XP_008646179.1|/0/PREDICTED: probable amino acid permease 7 [Zea mays]
100284317	1822	3397.65	546.81	-2.63542	1.84979e-38	Up	2.22312e-41	PREDICTED: Zea mays glucose-6-phosphate 1-dehydrogenase, cytoplasmic isoform (LOC100284317), transcript variant X3, mRNA	K00036|1|0.0|964|zma:100284317|glucose-6-phosphate 1-dehydrogenase [EC:1.1.1.49]	GO:0043231//intracellular membrane-bounded organelle;GO:0043231//intracellular membrane-bounded organelle;GO:0043231//intracellular membrane-bounded organelle;GO:0043231//intracellular membrane-bounded organelle	GO:0016616//oxidoreductase activity, acting on the CH-OH group of donors, NAD or NADP as acceptor;GO:0000166//nucleotide binding;GO:0016616//oxidoreductase activity, acting on the CH-OH group of donors, NAD or NADP as acceptor;GO:0000166//nucleotide binding;GO:0016616//oxidoreductase activity, acting on the CH-OH group of donors, NAD or NADP as acceptor;GO:0000166//nucleotide binding;GO:0016616//…	GO:0019318//hexose metabolic process;GO:0019318//hexose metabolic process;GO:0019318//hexose metabolic process;GO:0019318//hexose metabolic process	gi|226491622|ref|NP_001150684.1|/0/glucose-6-phosphate 1-dehydrogenase, cytoplasmic isoform [Zea mays]
100282329	1495	21.5745	7.5418	-1.51634	0.0259465	Up	0.00383774	Zea mays myb-like DNA-binding domain, SHAQKYF class family protein (LOC100282329), mRNA	K14491|1|1e-12|73.2|gmx:100807822|two-component response regulator ARR-B family	GO:0043231//intracellular membrane-bounded organelle	GO:0003676//nucleic acid binding	-	gi|226502562|ref|NP_001148713.1|/9.20908e-162/myb-like DNA-binding domain, SHAQKYF class family protein [Zea mays]
100272926	1840	743.93	345.255	-1.10751	0.00485598	Up	0.000512779	PREDICTED: Zea mays hypothetical protein (LOC100272926), transcript variant X2, mRNA	-	-	-	-	gi|414591215|tpg|DAA41786.1|/1.51619e-105/TPA: hypothetical protein ZEAMMB73_672081 [Zea mays]
100192101	1653	238.984	49.1421	-2.28188	1.44567e-16	Up	1.10451e-18	PREDICTED: Zea mays hypothetical protein (LOC100192101), transcript variant X2, mRNA	-	GO:0044464;GO:0044464;GO:0044464	-	-	gi|195622708|gb|ACG33184.1|/0/integral membrane protein DUF6 containing protein [Zea mays]
103627163	1816	33.7263	14.2976	-1.2381	0.017923	Up	0.00244276	PREDICTED: Zea mays homeobox protein prophet of Pit-1-like (LOC103627163), transcript variant X3, misc_RNA	-	-	-	-	gi|670422513|ref|XP_008652153.1|/1.95875e-131/PREDICTED: uncharacterized protein LOC103632075 [Zea mays]
103647044	528	5.27207	0.784561	-2.74841	0.0100818	Up	0.00122261	PREDICTED: Zea mays uncharacterized LOC103647044 (LOC103647044), ncRNA	-	-	-	-	gi|670374819|ref|XP_008668772.1|/4.84493e-81/PREDICTED: uncharacterized protein LOC103645833 [Zea mays]
103634496	2757	170.449	34.7262	-2.29524	1.08248e-17	Up	7.34106e-20	PREDICTED: Zea mays protein trichome birefringence-like 28 (LOC103634496), mRNA	-	-	-	-	gi|670363055|ref|XP_008654511.1|/0/PREDICTED: protein trichome birefringence-like 28 [Zea mays]
103654984	2696	25.641	9.11378	-1.49233	0.0110989	Up	0.00137477	PREDICTED: Zea mays wall-associated receptor kinase 5-like (LOC103654984), transcript variant X2, misc_RNA	K00924|1|2e-48|192|osa:4333525|[EC:2.7.1.-];K04733|5|7e-45|181|smo:SELMODRAFT_159261|interleukin-1 receptor-associated kinase 4 [EC:2.7.11.1]	GO:0031410//cytoplasmic vesicle	GO:0004672//protein kinase activity;GO:0000166//nucleotide binding	-	gi|413926878|gb|AFW66810.1|/0/putative wall-associated receptor protein kinase family protein [Zea mays]
103631371	2516	23.3172	6.90837	-1.75498	0.0181139	Up	0.00247552	PREDICTED: Zea mays uncharacterized LOC103631371 (LOC103631371), mRNA	K10949|1|2e-53|209|vvi:100259001|ER lumen protein retaining receptor	-	-	-	gi|670419470|ref|XP_008650517.1|/0/PREDICTED: uncharacterized protein LOC103631371 [Zea mays]
100285035	1364	110.684	46.6498	-1.2465	2.00864e-05	Up	1.0047e-06	Zea mays mpv17 / PMP22 family protein (LOC100285035), mRNA	K13348|1|2e-21|102|cme:CMS031C|protein Mpv17	GO:0043231//intracellular membrane-bounded organelle;GO:0031224//intrinsic component of membrane	-	-	gi|226497458|ref|NP_001151402.1|/1.87886e-158/mpv17 / PMP22 family protein [Zea mays]
100277347	1099	38.8336	13.3858	-1.5366	0.00572072	Up	0.000620412	Zea mays uncharacterized LOC100277347 (LOC100277347), mRNA	-	-	-	-	gi|226504004|ref|NP_001144411.1|/1.92638e-83/uncharacterized protein LOC100277347 [Zea mays]
100284545	1754	190.991	88.5606	-1.10876	4.81037e-06	Up	2.08399e-07	Zea mays polygalacturonase (LOC100284545), mRNA	K01184|1|1e-128|458|rcu:RCOM_1063390|polygalacturonase [EC:3.2.1.15]	-	GO:0004553//hydrolase activity, hydrolyzing O-glycosyl compounds	GO:0044238;GO:0045229//external encapsulating structure organization	gi|226502228|ref|NP_001150912.1|/0/polygalacturonase precursor [Zea mays]
103647598	1842	15.2241	1.55718	-3.28935	0.000123512	Up	7.65166e-06	PREDICTED: Zea mays alpha-L-fucosidase 1-like (LOC103647598), mRNA	K01206|1|0.0|846|zma:100285202|alpha-L-fucosidase [EC:3.2.1.51]	GO:0031410//cytoplasmic vesicle	GO:0043167//ion binding;GO:0015928//fucosidase activity	GO:0044238	gi|670378839|ref|XP_008670330.1|/0/PREDICTED: alpha-L-fucosidase 1-like [Zea mays]
100281426	1907	19.0521	1.32809	-3.84252	4.95245e-05	Up	2.72089e-06	Zea mays WRKY22 - superfamily of TFs having WRKY and zinc finger domains (LOC100281426), mRNA	K13426|1|5e-12|71.2|rcu:RCOM_1689100|WRKY transcription factor 29;K13425|4|6e-11|67.8|rcu:RCOM_1616660|WRKY transcription factor 22	-	GO:0003677//DNA binding;GO:0001071//nucleic acid binding transcription factor activity	GO:0010467//gene expression	gi|226500816|ref|NP_001147816.1|/8.44731e-142/WRKY22 - superfamily of TFs having WRKY and zinc finger domains [Zea mays]
103642057	3500	904.202	286.413	-1.65855	4.2906e-16	Up	3.48465e-18	PREDICTED: Zea mays probable LRR receptor-like serine/threonine-protein kinase At1g56130 (LOC103642057), mRNA	K04733|1|5e-72|271|smo:SELMODRAFT_159261|interleukin-1 receptor-associated kinase 4 [EC:2.7.11.1];K13418|2|5e-71|268|rcu:RCOM_0186340|somatic embryogenesis receptor kinase 1 [EC:2.7.10.1 2.7.11.1]	-	GO:0004672//protein kinase activity;GO:0032559	GO:0006464//cellular protein modification process	gi|670446788|ref|XP_008663599.1|/0/PREDICTED: probable LRR receptor-like serine/threonine-protein kinase At1g56130 [Zea mays]
100285871	1432	192.735	12.702	-3.92349	5.23864e-21	Up	2.56333e-23	Zea mays systemin receptor SR160 (LOC100285871), mRNA	K13420|1|4e-28|124|vvi:100253808|LRR receptor-like serine/threonine-protein kinase FLS2 [EC:2.7.11.1]	GO:0031410//cytoplasmic vesicle	GO:0016772//transferase activity, transferring phosphorus-containing groups;GO:0004871//signal transducer activity	GO:0006796//phosphate-containing compound metabolic process	gi|226503243|ref|NP_001152233.1|/0/systemin receptor SR160 precursor [Zea mays]
100382234	1441	23.3284	5.52696	-2.07753	0.00293623	Up	0.000284575	Zea mays putative MYB DNA-binding domain superfamily protein (LOC100382234), mRNA	K09422|1|3e-90|330|sbi:SORBI_09g027200|myb proto-oncogene protein, plant	GO:0043231//intracellular membrane-bounded organelle	GO:0003676//nucleic acid binding	-	gi|293334779|ref|NP_001168460.1|/7.82792e-110/uncharacterized protein LOC100382234 [Zea mays]
100274098	1466	11.3732	2.39404	-2.24812	0.0103315	Up	0.0012594	PREDICTED: Zea mays plant-specific domain TIGR01568 family protein (OFP32), transcript variant X1, mRNA	-	GO:0043231//intracellular membrane-bounded organelle;GO:0043231//intracellular membrane-bounded organelle	-	-	gi|226492243|ref|NP_001141949.1|/1.52449e-76/plant-specific domain TIGR01568 family protein [Zea mays]
103652750	1809	17.2723	1.85895	-3.2159	6.05131e-05	Up	3.41465e-06	PREDICTED: Zea mays polyol transporter 5-like (LOC103652750), mRNA	K08150|1|8e-39|160|bdi:100834044|MFS transporter, SP family, solute carrier family 2 (myo-inositol transporter), member 13	GO:0031224//intrinsic component of membrane	GO:0022857//transmembrane transporter activity	GO:0006810//transport	gi|670395033|ref|XP_008677942.1|/0/PREDICTED: polyol transporter 5-like [Zea mays]
606484	2160	483.701	135.046	-1.84067	2.51453e-21	Up	1.17283e-23	Zea mays deoxy xylulose synthase 1 (dxs1), mRNA	K01662|1|0.0|1412|zma:606484|1-deoxy-D-xylulose-5-phosphate synthase [EC:2.2.1.7]	GO:0043231//intracellular membrane-bounded organelle	GO:0016903//oxidoreductase activity, acting on the aldehyde or oxo group of donors;GO:0016744	GO:0006772//thiamine metabolic process;GO:0006721//terpenoid metabolic process	gi|256355109|ref|NP_001157805.1|/0/deoxy xylulose synthase 1 [Zea mays]
100502532	3147	123.595	52.195	-1.24364	4.35891e-06	Up	1.86595e-07	PREDICTED: Zea mays chloride channel protein (LOC100502532), transcript variant X1, mRNA	K05016|1|0.0|738|sbi:SORBI_04g022890|chloride channel 7	GO:0031224//intrinsic component of membrane;GO:0031224//intrinsic component of membrane	GO:0005254//chloride channel activity;GO:0005254//chloride channel activity	GO:0015698//inorganic anion transport;GO:0015698//inorganic anion transport	gi|413954994|gb|AFW87643.1|/0/chloride channel protein [Zea mays]
100194154	1458	5259.34	624.009	-3.07524	3.70166e-76	Up	2.11844e-80	PREDICTED: Zea mays protochlorophyllide reductase1 (pcr1), transcript variant X1, mRNA	K00218|1|3e-166|583|zma:100194154|protochlorophyllide reductase [EC:1.3.1.33]	GO:0009536//plastid;GO:0009536//plastid	GO:0016628//oxidoreductase activity, acting on the CH-CH group of donors, NAD or NADP as acceptor;GO:0016628//oxidoreductase activity, acting on the CH-CH group of donors, NAD or NADP as acceptor	GO:0044237//cellular metabolic process;GO:0044237//cellular metabolic process	gi|212721052|ref|NP_001132676.1|/5.39537e-167/protochlorophyllide reductase1 [Zea mays]
103627408	1957	124.188	17.0658	-2.86334	0.00753786	Up	0.000862776	PREDICTED: Zea mays probable glycosyltransferase At5g20260 (LOC103627408), mRNA	-	GO:0016020//membrane	-	-	gi|670409362|ref|XP_008645924.1|/0/PREDICTED: probable glycosyltransferase At5g20260 [Zea mays]
100285793	1443	67.1682	5.57975	-3.58951	3.51585e-10	Up	6.77074e-12	Zea mays esterase (LOC100285793), mRNA	K00514|1|1e-60|232|rcu:RCOM_1428040|zeta-carotene desaturase [EC:1.3.5.6];K01206|2|2e-30|132|ath:AT1G67830|alpha-L-fucosidase [EC:3.2.1.51]	GO:0031410//cytoplasmic vesicle	GO:0016787//hydrolase activity	GO:0044238	gi|226530321|ref|NP_001152155.1|/0/esterase precursor [Zea mays]
100280111	1683	103.891	40.5634	-1.35682	0.00162132	Up	0.00014331	Zea mays hypothetical protein (LOC100280111), mRNA	-	-	-	-	gi|226505316|ref|NP_001146520.1|/4.96831e-50/hypothetical protein [Zea mays]
100274367	1039	57.2755	17.2621	-1.73031	0.0028168	Up	0.000271146	Zea mays LOC100274367 (TIDP2662), mRNA	-	GO:0016020//membrane;GO:0043231//intracellular membrane-bounded organelle	-	GO:0007165//signal transduction	gi|226531087|ref|NP_001142199.1|/1.09372e-117/uncharacterized protein LOC100274367 [Zea mays]
103627883	3055	124.832	48.6276	-1.36014	0.000177993	Up	1.15718e-05	PREDICTED: Zea mays phosphate transporter PHO1-2-like (LOC103627883), mRNA	-	GO:0031224//intrinsic component of membrane	-	-	gi|670410579|ref|XP_008646412.1|/0/PREDICTED: LOW QUALITY PROTEIN: phosphate transporter PHO1-2-like [Zea mays]
100280367	2300	884.717	180.457	-2.29356	7.94423e-10	Up	1.65036e-11	PREDICTED: Zea mays LOC100280367 (pco121700), transcript variant X4, mRNA	K14506|1|0.0|1093|sbi:SORBI_09g030050|jasmonic acid-amino synthetase;K14487|4|0.0|930|sbi:SORBI_03g028240|auxin responsive GH3 gene family	-	-	GO:0009314//response to radiation;GO:0009725//response to hormone;GO:0009314//response to radiation;GO:0009725//response to hormone;GO:0009314//response to radiation;GO:0009725//response to hormone;GO:0009314//response to radiation;GO:0009725//response to hormone;GO:0009314//response to radiation;GO:0009725//response to hormone	gi|670428191|ref|XP_008654868.1|/1.3106e-170/PREDICTED: uncharacterized protein LOC100280367 isoform X2 [Zea mays]
100501496	1608	53.6637	11.6556	-2.20293	3.68536e-07	Up	1.27179e-08	Zea mays uncharacterized LOC100501496 (LOC100501496), mRNA	K13496|1|2e-81|227|ath:AT2G36790|UDP-glucosyl transferase 73C [EC:2.4.1.-]	-	GO:0016757//transferase activity, transferring glycosyl groups	-	gi|414881278|tpg|DAA58409.1|/0/TPA: hypothetical protein ZEAMMB73_874258 [Zea mays]
103636119	559	20.1783	2.60981	-2.95079	0.000141181	Up	8.86344e-06	PREDICTED: Zea mays uncharacterized LOC103636119 (LOC103636119), ncRNA	-	-	-	-	gi|413950765|gb|AFW83414.1|/3.68321e-40/hypothetical protein ZEAMMB73_602173 [Zea mays]
103633557	1262	29.6208	1.96439	-3.91446	8.75863e-08	Up	2.67669e-09	PREDICTED: Zea mays cationic peroxidase 1-like (LOC103633557), mRNA	K00430|1|8e-83|305|gmx:100790279|peroxidase [EC:1.11.1.7]	GO:0031410//cytoplasmic vesicle	GO:0016209//antioxidant activity;GO:0005506//iron ion binding;GO:0003824//catalytic activity	GO:0006950//response to stress;GO:0008152//metabolic process	gi|670425689|ref|XP_008653466.1|/2.77548e-177/PREDICTED: cationic peroxidase 1-like [Zea mays]
100282577	889	68.2098	1.53598	-5.47275	5.40399e-14	Up	5.73692e-16	Zea mays LOC100282577 (IDP844), mRNA	-	GO:0031224//intrinsic component of membrane	-	-	gi|226528346|ref|NP_001148957.1|/1.93386e-69/casparian strip membrane protein 1 [Zea mays]
103635401	2961	180.949	74.1568	-1.28694	1.25192e-07	Up	3.93342e-09	PREDICTED: Zea mays spastin-like (LOC103635401), transcript variant X3, mRNA	K07767|1|1e-58|226|smo:SELMODRAFT_78692|microtubule-severing ATPase [EC:3.6.4.3]	-	GO:0032559;GO:0016462//pyrophosphatase activity;GO:0032559;GO:0016462//pyrophosphatase activity;GO:0032559;GO:0016462//pyrophosphatase activity	-	gi|670430762|ref|XP_008656078.1|/0/PREDICTED: peroxisome biosynthesis protein PAS1-like isoform X2 [Zea mays]
100285296	1155	37.1354	16.8843	-1.13711	0.0243033	Up	0.0035314	Zea mays xylanase inhibitor protein 1 (LOC100285296), mRNA	K01183|1|9e-51|199|gmx:100796155|chitinase [EC:3.2.1.14]	GO:0031410//cytoplasmic vesicle	GO:0016798//hydrolase activity, acting on glycosyl bonds;GO:0043167//ion binding	GO:0000272//polysaccharide catabolic process	gi|226496775|ref|NP_001151661.1|/3.19515e-177/xylanase inhibitor protein 1 precursor [Zea mays]
100382111	1888	47.7264	14.1454	-1.75446	5.5526e-05	Up	3.0932e-06	Zea mays LOC100382111 (phi064), mRNA	K03320|1|0.0|769|bdi:100834472|ammonium transporter, Amt family	GO:0031224//intrinsic component of membrane	GO:0015101//organic cation transmembrane transporter activity	GO:0015696//ammonium transport	gi|414873834|tpg|DAA52391.1|/0/TPA: hypothetical protein ZEAMMB73_397947 [Zea mays]
103650176	2422	102.968	36.5322	-1.49496	2.55565e-05	Up	1.31048e-06	PREDICTED: Zea mays acyltransferase-like protein At1g54570, chloroplastic (LOC103650176), mRNA	-	GO:0043231//intracellular membrane-bounded organelle	-	-	gi|670386718|ref|XP_008674037.1|/0/PREDICTED: acyltransferase-like protein At1g54570, chloroplastic [Zea mays]
100191617	1723	43.6488	18.9088	-1.20688	0.0206641	Up	0.00290859	Zea mays hydroquinone glucosyltransferase (LOC100191617), mRNA	K08237|1|3e-162|570|sbi:SORBI_05g023240|hydroquinone glucosyltransferase [EC:2.4.1.218]	-	GO:0016757//transferase activity, transferring glycosyl groups	-	gi|195612070|gb|ACG27865.1|/0/hydroquinone glucosyltransferase [Zea mays]
103648215	1238	15.1234	1.73651	-3.12252	0.000621979	Up	4.81964e-05	PREDICTED: Zea mays 3-hydroxyisobutyryl-CoA hydrolase 1-like (LOC103648215), mRNA	K05605|1|3e-178|622|sbi:SORBI_01g028410|3-hydroxyisobutyryl-CoA hydrolase [EC:3.1.2.4]	-	-	-	gi|670380372|ref|XP_008670927.1|/0/PREDICTED: 3-hydroxyisobutyryl-CoA hydrolase 1-like [Zea mays]
100382657	1430	159.866	67.5507	-1.24282	3.34e-07	Up	1.14401e-08	Zea mays uncharacterized LOC100382657 (LOC100382657), mRNA	K09753|1|6e-135|479|bdi:100823534|cinnamoyl-CoA reductase [EC:1.2.1.44]	-	GO:0048037//cofactor binding;GO:0003824//catalytic activity	GO:0008152//metabolic process	gi|293335445|ref|NP_001168852.1|/6.44464e-165/uncharacterized protein LOC100382657 [Zea mays]
103637943	498	24.5586	1.46763	-4.06467	1.58428e-06	Up	6.22434e-08	PREDICTED: Zea mays uncharacterized LOC103637943 (LOC103637943), ncRNA	-	-	-	-	gi|670374819|ref|XP_008668772.1|/5.38986e-70/PREDICTED: uncharacterized protein LOC103645833 [Zea mays]
100285922	2436	1909.49	840.004	-1.18472	4.34266e-17	Up	3.15631e-19	PREDICTED: Zea mays ankyrin protein kinase-like (LOC100285922), transcript variant X1, mRNA	-	-	GO:0016741;GO:0016772//transferase activity, transferring phosphorus-containing groups;GO:0016741;GO:0016772//transferase activity, transferring phosphorus-containing groups	GO:0006730//one-carbon metabolic process;GO:0006796//phosphate-containing compound metabolic process;GO:0006730//one-carbon metabolic process;GO:0006796//phosphate-containing compound metabolic process	gi|226498100|ref|NP_001152283.1|/0/ankyrin protein kinase-like [Zea mays]
732845	1420	30.6669	10.9391	-1.48719	0.0219336	Up	0.00312877	PREDICTED: Zea mays Helminthosporium carbonum susceptibility1 (hm1), transcript variant X2, mRNA	K13082|1|2e-40|165|bdi:100845692|bifunctional dihydroflavonol 4-reductase/flavanone 4-reductase [EC:1.1.1.219 1.1.1.234]	-	GO:0048037//cofactor binding;GO:0048037//cofactor binding;GO:0048037//cofactor binding	GO:0008152//metabolic process;GO:0008152//metabolic process;GO:0008152//metabolic process	gi|414869895|tpg|DAA48452.1|/8.44745e-179/TPA: helminthosporium carbonum susceptibility1 [Zea mays]
100382140	619	82.6658	25.9412	-1.67204	0.000240453	Up	1.63274e-05	Zea mays uncharacterized LOC100382140 (LOC100382140), mRNA	-	-	-	-	gi|293333740|ref|NP_001168372.1|/4.56856e-11/uncharacterized protein LOC100382140 [Zea mays]
103646226	1707	145.845	2.85001	-5.67733	8.16549e-25	Up	2.8973e-27	PREDICTED: Zea mays probable inactive beta-glucosidase 14 (LOC103646226), transcript variant X2, mRNA	K05350|1|0.0|886|sbi:SORBI_06g022410|beta-glucosidase [EC:3.2.1.21]	GO:0031410//cytoplasmic vesicle;GO:0031410//cytoplasmic vesicle	GO:0016798//hydrolase activity, acting on glycosyl bonds;GO:0043167//ion binding;GO:0016798//hydrolase activity, acting on glycosyl bonds;GO:0043167//ion binding	GO:0044238;GO:0044238	gi|670375823|ref|XP_008669177.1|/0/PREDICTED: probable inactive beta-glucosidase 14 isoform X2 [Zea mays]
100192481	2397	171.94	74.759	-1.20158	8.03691e-05	Up	4.69378e-06	PREDICTED: Zea mays LOC100192481 (umc1988), transcript variant X1, mRNA	-	GO:0043231//intracellular membrane-bounded organelle;GO:0043231//intracellular membrane-bounded organelle	GO:0003677//DNA binding;GO:0001071//nucleic acid binding transcription factor activity;GO:0003677//DNA binding;GO:0001071//nucleic acid binding transcription factor activity	GO:0006351//transcription, DNA-templated;GO:0006351//transcription, DNA-templated	gi|212720916|ref|NP_001131173.1|/0/uncharacterized protein LOC100192481 [Zea mays]
541895	1073	26.0207	10.1398	-1.35963	0.0243033	Up	0.00353081	Zea mays tonoplast intrinsic protein2 (tip2b), mRNA	K09873|1|5e-118|422|osa:4330207|aquaporin TIP	GO:0031090//organelle membrane;GO:0043231//intracellular membrane-bounded organelle;GO:0031224//intrinsic component of membrane;GO:0031410//cytoplasmic vesicle;GO:0042995//cell projection	-	GO:0050896//response to stimulus;GO:0006810//transport	gi|162460718|ref|NP_001105031.1|/2.09036e-127/aquaporin TIP2-2 [Zea mays]
103651353	2699	199.374	82.8331	-1.2672	1.0853e-07	Up	3.37264e-09	PREDICTED: Zea mays uncharacterized LOC103651353 (LOC103651353), mRNA	-	-	-	-	gi|414880999|tpg|DAA58130.1|/0/TPA: hypothetical protein ZEAMMB73_104357 [Zea mays]
100273479	1349	1330.77	519.405	-1.35733	6.43524e-06	Up	2.87078e-07	PREDICTED: Zea mays LOC100273479 (gpm233), transcript variant X1, mRNA	K00430|1|2e-76|284|vvi:100255112|peroxidase [EC:1.11.1.7]	GO:0031410//cytoplasmic vesicle;GO:0031410//cytoplasmic vesicle	GO:0016209//antioxidant activity;GO:0005506//iron ion binding;GO:0003824//catalytic activity;GO:0016209//antioxidant activity;GO:0005506//iron ion binding;GO:0003824//catalytic activity	GO:0006950//response to stress;GO:0008152//metabolic process;GO:0006950//response to stress;GO:0008152//metabolic process	gi|670412776|ref|XP_008647554.1|/3.27291e-179/PREDICTED: uncharacterized protein LOC100273479 isoform X1 [Zea mays]
100281679	979	307.698	141.992	-1.1157	5.13612e-07	Up	1.81947e-08	Zea mays photosystem I reaction center subunit XI (LOC100281679), mRNA	K02699|1|1e-103|374|zma:100281679|photosystem I subunit XI	GO:0031224//intrinsic component of membrane;GO:0009534//chloroplast thylakoid;GO:0009522//photosystem I	-	GO:0044237//cellular metabolic process	gi|226509545|ref|NP_001148071.1|/2.6462e-102/photosystem I reaction center subunit XI [Zea mays]
100279407	1989	67.6623	8.81215	-2.94079	8.76837e-12	Up	1.29969e-13	Zea mays putative laccase family protein (LOC100279407), mRNA	K00423|1|3e-56|218|ppp:PHYPADRAFT_163787|L-ascorbate oxidase [EC:1.10.3.3]	GO:0005576//extracellular region;GO:0031410//cytoplasmic vesicle	GO:0046914//transition metal ion binding;GO:0016682//oxidoreductase activity, acting on diphenols and related substances as donors, oxygen as acceptor	GO:0009808//lignin metabolic process	gi|226528200|ref|NP_001145891.1|/0/putative laccase family protein precursor [Zea mays]
103649476	1161	59.8739	3.74577	-3.99859	7.14663e-12	Up	1.0409e-13	PREDICTED: Zea mays probable 3-hydroxyisobutyryl-CoA hydrolase 3 (LOC103649476), mRNA	K05605|1|6e-177|618|sbi:SORBI_01g028410|3-hydroxyisobutyryl-CoA hydrolase [EC:3.1.2.4]	-	-	-	gi|670382399|ref|XP_008671962.1|/0/PREDICTED: probable 3-hydroxyisobutyryl-CoA hydrolase 3 [Zea mays]
100384710	2041	62.58	13.0128	-2.26577	8.76723e-08	Up	2.68182e-09	Zea mays putative cytochrome P450 superfamily protein (LOC100384710), mRNA	K15402|1|4e-118|424|bdi:100824104|cytochrome P450, family 86, subfamily B, polypeptide 1 (fatty acid omega-hydroxylase) [EC:1.14.-.-]	-	GO:0016491//oxidoreductase activity;GO:0005506//iron ion binding	GO:0008152//metabolic process	gi|413922907|gb|AFW62839.1|/0/putative cytochrome P450 superfamily protein [Zea mays]
103630788	2356	1404.3	541.882	-1.3738	4.07662e-29	Up	1.0382e-31	PREDICTED: Zea mays CAS1 domain-containing protein 1-like (LOC103630788), transcript variant X2, mRNA	-	GO:0031410//cytoplasmic vesicle;GO:0031410//cytoplasmic vesicle	-	-	gi|670418663|ref|XP_008650073.1|/0/PREDICTED: CAS1 domain-containing protein 1-like [Zea mays]
100101533	1323	337.848	16.8939	-4.3218	1.13099e-42	Up	9.70888e-46	Zea mays LOC100101533 (pco073925), mRNA	K00430|1|1e-95|348|zma:100125639|peroxidase [EC:1.11.1.7]	-	GO:0016209//antioxidant activity;GO:0005506//iron ion binding;GO:0003824//catalytic activity	GO:0042743//hydrogen peroxide metabolic process;GO:0006950//response to stress	gi|414888093|tpg|DAA64107.1|/1.65356e-171/TPA: LOW QUALITY PROTEIN: hypothetical protein ZEAMMB73_945061 [Zea mays]
103640882	2297	11.2706	1.52747	-2.88335	0.00172913	Up	0.00015378	PREDICTED: Zea mays uncharacterized LOC103640882 (LOC103640882), mRNA	-	-	-	-	gi|670395960|ref|XP_008678315.1|/0/PREDICTED: uncharacterized protein LOC103653133 [Zea mays]
100501520	922	80.1853	22.0672	-1.86143	1.31263e-07	Up	4.15421e-09	Zea mays uncharacterized LOC100501520 (LOC100501520), mRNA	K00924|1|2e-39|161|aly:ARALYDRAFT_486409|[EC:2.7.1.-];K04733|3|5e-39|159|smo:SELMODRAFT_159261|interleukin-1 receptor-associated kinase 4 [EC:2.7.11.1]	GO:0043231//intracellular membrane-bounded organelle	GO:0004871//signal transducer activity;GO:0004672//protein kinase activity;GO:0032559	GO:0006464//cellular protein modification process	gi|413933843|gb|AFW68394.1|/9.63471e-128/putative protein kinase superfamily protein [Zea mays]
103632857	1079	32.381	3.61709	-3.16225	1.1897e-06	Up	4.52955e-08	PREDICTED: Zea mays probable BRI1 kinase inhibitor 1 (LOC103632857), mRNA	K14499|1|3e-53|207|sbi:SORBI_02g026700|BRI1 kinase inhibitor 1	-	-	-	gi|670424131|ref|XP_008652800.1|/2.29e-73/PREDICTED: probable BRI1 kinase inhibitor 1 [Zea mays]
100273376	945	50.9371	23.5482	-1.1131	0.0388474	Up	0.00631505	Zea mays embryogeneis transmembrane protein (LOC100273376), mRNA	K11267|1|3e-30|130|sbi:SORBI_10g010540|sister chromatid cohesion protein PDS5	GO:0044464	-	-	gi|226507168|ref|NP_001141287.1|/2.38578e-145/embryogeneis transmembrane protein [Zea mays]
100216925	1489	45.1959	21.8271	-1.05007	0.0373058	Up	0.00599934	Zea mays LOC100216925 (pco066808), mRNA	-	-	-	-	gi|219362837|ref|NP_001136782.1|/0/uncharacterized protein LOC100216925 [Zea mays]
100284675	1462	308.401	53.1547	-2.53654	8.17587e-21	Up	4.02395e-23	Zea mays LOC100284675 (umc2389), mRNA	K00430|1|5e-77|286|bdi:100826228|peroxidase [EC:1.11.1.7]	GO:0031410//cytoplasmic vesicle	GO:0016209//antioxidant activity;GO:0005506//iron ion binding;GO:0003824//catalytic activity	GO:0006950//response to stress;GO:0008152//metabolic process	gi|226496972|ref|NP_001151042.1|/0/LOC100284675 precursor [Zea mays]
103631823	1543	46.1169	1.16675	-5.30473	3.80525e-11	Up	6.31541e-13	PREDICTED: Zea mays uncharacterized LOC103631823 (LOC103631823), mRNA	-	-	-	-	gi|670362317|ref|XP_008651797.1|/0/PREDICTED: uncharacterized protein LOC103631823 [Zea mays]
100382139	1603	52.7712	10.7965	-2.28919	1.83213e-06	Up	7.31866e-08	PREDICTED: Zea mays uncharacterized LOC100382139 (LOC100382139), transcript variant X2, mRNA	K03921|1|0.0|753|zma:100382139|acyl-[acyl-carrier-protein] desaturase [EC:1.14.19.2]	GO:0043231//intracellular membrane-bounded organelle;GO:0043231//intracellular membrane-bounded organelle;GO:0043231//intracellular membrane-bounded organelle	GO:0046872//metal ion binding;GO:0016717//oxidoreductase activity, acting on paired donors, with oxidation of a pair of donors resulting in the reduction of molecular oxygen to two molecules of water;GO:0046872//metal ion binding;GO:0016717//oxidoreductase activity, acting on paired donors, with oxidation of a pair of donors resulting in the reduction of molecular oxygen to two molecules of water…	GO:0032787//monocarboxylic acid metabolic process;GO:0032787//monocarboxylic acid metabolic process;GO:0032787//monocarboxylic acid metabolic process	gi|293333421|ref|NP_001168371.1|/0/uncharacterized protein LOC100382139 [Zea mays]
100272845	1517	313.388	105.322	-1.57315	5.96167e-07	Up	2.14604e-08	Zea mays LOC100272845 (AY110170), mRNA	K01623|1|0.0|779|zma:100272845|fructose-bisphosphate aldolase, class I [EC:4.1.2.13]	GO:0043231//intracellular membrane-bounded organelle	GO:0016832//aldehyde-lyase activity	GO:0006007//glucose catabolic process	gi|226494664|ref|NP_001140770.1|/0/uncharacterized protein LOC100272845 [Zea mays]
103650299	3395	26.4476	5.12485	-2.36755	0.000205838	Up	1.36354e-05	PREDICTED: Zea mays receptor-like protein kinase HSL1 (LOC103650299), mRNA	K00924|1|2e-155|548|aly:ARALYDRAFT_473063|[EC:2.7.1.-];K08286|3|3e-152|538|ath:AT4G28490|protein-serine/threonine kinase [EC:2.7.11.-]	GO:0031410//cytoplasmic vesicle	GO:0004672//protein kinase activity;GO:0032559	GO:0006464//cellular protein modification process	gi|670386966|ref|XP_008674126.1|/0/PREDICTED: receptor-like protein kinase HSL1 [Zea mays]
100275829	1522	6.60831	1.11372	-2.56889	0.0135396	Up	0.00175158	PREDICTED: Zea mays uncharacterized LOC100275829 (LOC100275829), transcript variant X4, mRNA	K12183|1|9e-09|60.1|osa:4331267|ESCRT-I complex subunit TSG101	-	-	-	gi|226493315|ref|NP_001143293.1|/6.44398e-144/uncharacterized protein LOC100275829 [Zea mays]
100275559	2132	153.2	60.415	-1.34244	0.000986305	Up	8.08672e-05	Zea mays hypothetical protein (LOC100275559), mRNA	K14861|1|1e-17|90.1|gmx:100777901|nucleolar pre-ribosomal-associated protein 1	-	GO:0016787//hydrolase activity	-	gi|226499058|ref|NP_001143085.1|/0/hypothetical protein [Zea mays]
103639328	1604	1415.31	208.485	-2.7631	0.00503506	Up	0.000534382	PREDICTED: Zea mays strictosidine synthase (LOC103639328), mRNA	K01757|1|3e-31|134|ath:AT1G74020|strictosidine synthase [EC:4.3.3.2]	GO:0043231//intracellular membrane-bounded organelle	GO:0016843	GO:0008152//metabolic process	gi|14028757|gb|AAK52489.1|AF360356_1/0/male fertility protein [Zea mays]
542311	985	218.901	21.064	-3.37742	1.01547e-12	Up	1.30759e-14	Zea mays glutathione S-transferase2 (gst2), mRNA	K00799|1|1e-74|278|sbi:SORBI_03g015070|glutathione S-transferase [EC:2.5.1.18]	-	GO:0016765//transferase activity, transferring alkyl or aryl (other than methyl) groups	-	gi|162460024|ref|NP_001105366.1|/6.50565e-125/glutathione S-transferase 4 [Zea mays]
100283202	1184	272.668	43.6507	-2.64307	9.34545e-15	Up	8.9585e-17	PREDICTED: Zea mays blue copper protein (LOC100283202), transcript variant X1, mRNA	-	GO:0031410//cytoplasmic vesicle;GO:0031410//cytoplasmic vesicle	GO:0046914//transition metal ion binding;GO:0046914//transition metal ion binding	-	gi|226499736|ref|NP_001149576.1|/2.14779e-51/blue copper protein precursor [Zea mays]
103653478	1071	39.7603	10.3305	-1.94442	0.000264055	Up	1.82097e-05	PREDICTED: Zea mays chorismate mutase 2-like (LOC103653478), mRNA	K01850|1|7e-63|239|vvi:100261098|chorismate mutase [EC:5.4.99.5]	GO:0031410//cytoplasmic vesicle	GO:0016866//intramolecular transferase activity	GO:0008652//cellular amino acid biosynthetic process;GO:0043648//dicarboxylic acid metabolic process	gi|670396723|ref|XP_008678594.1|/2.14819e-148/PREDICTED: chorismate mutase 2-like [Zea mays]
103654421	1996	47.4443	11.4363	-2.05262	6.95548e-05	Up	3.99054e-06	PREDICTED: Zea mays calcium-dependent protein kinase 13-like (LOC103654421), transcript variant X2, mRNA	K13412|1|1e-162|357|sbi:SORBI_09g022960|calcium-dependent protein kinase [EC:2.7.11.1]	GO:0043231//intracellular membrane-bounded organelle;GO:0043231//intracellular membrane-bounded organelle	GO:0046872//metal ion binding;GO:0004672//protein kinase activity;GO:0032559;GO:0004672//protein kinase activity;GO:0000166//nucleotide binding	GO:0006464//cellular protein modification process	gi|670398978|ref|XP_008679475.1|/0/PREDICTED: calcium-dependent protein kinase 13-like isoform X1 [Zea mays]
100282080	1719	383.097	147.203	-1.3799	0.000360845	Up	2.58344e-05	Zea mays anthocyanidin 3-O-glucosyltransferase (LOC100282080), mRNA	K08237|1|2e-67|255|vvi:100246482|hydroquinone glucosyltransferase [EC:2.4.1.218]	-	GO:0016757//transferase activity, transferring glycosyl groups	-	gi|226533278|ref|NP_001148465.1|/0/anthocyanidin 3-O-glucosyltransferase [Zea mays]
100284244	1584	10078.7	1269.63	-2.98884	3.12704e-08	Up	8.81373e-10	PREDICTED: Zea mays chalcone synthase G (LOC100284244), transcript variant X1, mRNA	K13232|1|6e-68|256|vvi:100241891|stilbene synthase [EC:2.3.1.95];K00660|3|2e-67|255|pop:POPTR_814872|chalcone synthase [EC:2.3.1.74]	-	GO:0016747//transferase activity, transferring acyl groups other than amino-acyl groups;GO:0016747//transferase activity, transferring acyl groups other than amino-acyl groups	GO:0008152//metabolic process;GO:0008152//metabolic process	gi|226509470|ref|NP_001150611.1|/0/chalcone synthase G [Zea mays]
103627338	2260	24.3752	9.24607	-1.3985	0.0480313	Up	0.0082368	PREDICTED: Zea mays probable bifunctional riboflavin biosynthesis protein RIBA 2, chloroplastic (LOC103627338), misc_RNA	K14652|1|0.0|962|zma:100304324|3,4-dihydroxy 2-butanone 4-phosphate synthase / GTP cyclohydrolase II [EC:4.1.99.12 3.5.4.25]	GO:0043231//intracellular membrane-bounded organelle	GO:0003933//GTP cyclohydrolase activity;GO:0046914//transition metal ion binding;GO:0016830//carbon-carbon lyase activity	GO:0006771//riboflavin metabolic process	gi|413937460|gb|AFW72011.1|/0/hypothetical protein ZEAMMB73_340735 [Zea mays]
100283222	693	582.157	21.1982	-4.77939	2.61321e-45	Up	1.71986e-48	Zea mays chemocyanin (LOC100283222), mRNA	-	GO:0031410//cytoplasmic vesicle	GO:0046914//transition metal ion binding	-	gi|226497072|ref|NP_001149596.1|/2.23022e-55/chemocyanin precursor [Zea mays]
100193902	1309	40.0145	16.4866	-1.27923	0.0151861	Up	0.00201195	PREDICTED: Zea mays LOC100193902 (pco093521a), transcript variant X4, mRNA	-	GO:0043231//intracellular membrane-bounded organelle;GO:0043231//intracellular membrane-bounded organelle;GO:0043231//intracellular membrane-bounded organelle;GO:0043231//intracellular membrane-bounded organelle;GO:0043231//intracellular membrane-bounded organelle	-	-	gi|670442193|ref|XP_008661439.1|/1.66801e-71/PREDICTED: uncharacterized protein LOC100193902 isoform X1 [Zea mays]
100272494	1964	181.283	80.0175	-1.17986	5.02987e-07	Up	1.77608e-08	Zea mays LOC100272494 (cl17115_1(187)), mRNA	-	GO:0044464	-	GO:0016192//vesicle-mediated transport	gi|226505572|ref|NP_001140435.1|/0/uncharacterized protein LOC100272494 [Zea mays]
100193865	1610	226.031	95.4681	-1.24343	9.51868e-07	Up	3.55449e-08	PREDICTED: Zea mays hypothetical protein (LOC100193865), transcript variant X1, mRNA	-	-	-	-	gi|212721302|ref|NP_001132417.1|/2.6284e-93/hypothetical protein [Zea mays]
103629927	6038	2320.08	956.592	-1.2782	1.28365e-12	Up	1.67128e-14	PREDICTED: Zea mays uncharacterized LOC103629927 (LOC103629927), transcript variant X2, mRNA	K08332|1|6e-15|82.8|vcn:VOLCADRAFT_41528|vacuolar protein 8	-	-	-	gi|670416669|ref|XP_008649250.1|/0/PREDICTED: uncharacterized protein LOC103629927 [Zea mays]
100280307	2459	128.13	37.8653	-1.75866	1.01133e-08	Up	2.59871e-10	Zea mays uncharacterized LOC100280307 (LOC100280307), mRNA	-	-	-	-	gi|670399479|ref|XP_008679683.1|/7.10171e-176/PREDICTED: BEL1-like homeodomain protein 1 [Zea mays]
100285613	1180	51.4578	19.9478	-1.36716	0.0117568	Up	0.00147856	PREDICTED: Zea mays LOC100285613 (umc2566), transcript variant X1, mRNA	-	-	-	-	gi|413943499|gb|AFW76148.1|/1.34702e-49/membrane protein 14 [Zea mays]
100281560	2305	38.0559	15.1116	-1.33246	0.00964951	Up	0.0011608	Zea mays type I inositol-1,4,5-trisphosphate 5-phosphatase CVP2 (LOC100281560), mRNA	K01099|1|8e-47|187|ota:Ot04g02290|phosphatidylinositol-bisphosphatase [EC:3.1.3.36]	-	GO:0016791//phosphatase activity	-	gi|226498484|ref|NP_001147951.1|/0/type I inositol-1,4,5-trisphosphate 5-phosphatase CVP2 [Zea mays]
103650885	2805	100.729	29.2864	-1.78217	3.23585e-06	Up	1.35093e-07	PREDICTED: Zea mays probable methyltransferase PMT19 (LOC103650885), transcript variant X2, misc_RNA	-	-	GO:0016741;GO:0016741	GO:0006730//one-carbon metabolic process;GO:0006730//one-carbon metabolic process	gi|670388426|ref|XP_008674698.1|/0/PREDICTED: probable methyltransferase PMT19 [Zea mays]
100383326	2811	31.4776	9.27562	-1.76281	0.00232698	Up	0.00021767	Zea mays hypothetical protein (LOC100383326), mRNA	-	-	-	-	gi|293336746|ref|NP_001169455.1|/0/hypothetical protein [Zea mays]
103646270	1449	38.0426	14.7333	-1.36854	0.00615514	Up	0.000679501	PREDICTED: Zea mays zinc finger protein CONSTANS-LIKE 3-like (LOC103646270), transcript variant X2, mRNA	K12135|1|3e-15|81.6|aly:ARALYDRAFT_488429|zinc finger protein CONSTANS;K12130|4|9e-09|60.1|aly:ARALYDRAFT_910487|pseudo-response regulator 5;K12129|5|9e-09|60.1|ath:AT5G02810|pseudo-response regulator 7	-	-	-	gi|670375943|ref|XP_008669218.1|/1.22765e-142/PREDICTED: zinc finger protein CONSTANS-LIKE 3-like isoform X1 [Zea mays]
103639300	1079	7.0133	1.69056	-2.05259	0.0476927	Up	0.00816159	PREDICTED: Zea mays nitric oxide synthase-interacting protein-like (LOC103639300), mRNA	K13125|1|3e-153|539|sbi:SORBI_01g039130|nitric oxide synthase-interacting protein	-	GO:0046914//transition metal ion binding	-	gi|670439924|ref|XP_008660286.1|/6.93937e-163/PREDICTED: nitric oxide synthase-interacting protein-like [Zea mays]
103642050	4925	71.9084	26.6446	-1.43232	0.00142809	Up	0.000124175	PREDICTED: Zea mays centrosomal protein of 112 kDa-like (LOC103642050), transcript variant X2, mRNA	K10400|1|7e-09|62.4|mtr:MTR_4g087040|kinesin family member 15;K06636|2|4e-08|60.1|gmx:100785315|structural maintenance of chromosome 1;K06675|5|2e-07|57.8|bdi:100831033|structural maintenance of chromosome 4	-	-	-	gi|413919511|gb|AFW59443.1|/0/hypothetical protein ZEAMMB73_392937 [Zea mays]
100284154	1172	1183.26	148.935	-2.99	1.59092e-80	Up	4.55237e-85	Zea mays chlorophyll a-b binding protein of LHCII type III (LOC100284154), mRNA	K08914|1|5e-153|538|zma:100284154|light-harvesting complex II chlorophyll a/b binding protein 3	GO:0009521;GO:0031224//intrinsic component of membrane;GO:0009534//chloroplast thylakoid	GO:0046906//tetrapyrrole binding;GO:0043169//cation binding	GO:0006464//cellular protein modification process;GO:0006091//generation of precursor metabolites and energy	gi|226509520|ref|NP_001150523.1|/1.38396e-151/chlorophyll a-b binding protein of LHCII type III [Zea mays]
100304080	1801	217.388	36.9208	-2.55776	0.000953265	Up	7.78771e-05	PREDICTED: Zea mays solute carrier family 2, facilitated glucose transporter member 8 (LOC100304080), transcript variant X1, misc_RNA	K08145|1|2e-149|402|pop:POPTR_764739|MFS transporter, SP family, solute carrier family 2 (facilitated glucose transporter), member 8	GO:0031224//intrinsic component of membrane;GO:0031224//intrinsic component of membrane	GO:0022857//transmembrane transporter activity;GO:0022857//transmembrane transporter activity	GO:0071702;GO:0071702	gi|259489860|ref|NP_001159053.1|/0/solute carrier family 2, facilitated glucose transporter member 8 [Zea mays]
100384254	1107	41.9691	11.9675	-1.8102	0.000223796	Up	1.50555e-05	PREDICTED: Zea mays uncharacterized LOC100384254 (LOC100384254), transcript variant X1, mRNA	-	-	GO:0016787//hydrolase activity	-	gi|670361165|ref|XP_008646099.1|/6.49278e-109/PREDICTED: uncharacterized protein LOC100384254 isoform X1 [Zea mays]
103643992	570	8.19024	1.6195	-2.33836	0.0269163	Up	0.00401583	PREDICTED: Zea mays protein TIFY 3B-like (LOC103643992), misc_RNA	K13464|1|1e-62|236|zma:100303971|jasmonate ZIM domain-containing protein	-	-	-	gi|195619840|gb|ACG31750.1|/6.41012e-64/ZIM motif family protein [Zea mays]
100284262	1238	532.868	254.487	-1.06618	1.60725e-06	Up	6.31918e-08	Zea mays LOC100284262 (umc1534), mRNA	K14484|1|9e-44|176|ath:AT3G23050|auxin-responsive protein IAA	-	-	-	gi|226497528|ref|NP_001150629.1|/6.19475e-73/LOC100284262 [Zea mays]
100281050	1065	93.6178	42.4702	-1.14033	0.000208671	Up	1.38469e-05	PREDICTED: Zea mays cystathionin beta synthase protein (LOC100281050), transcript variant X1, mRNA	-	GO:0043231//intracellular membrane-bounded organelle;GO:0043231//intracellular membrane-bounded organelle	-	-	gi|293334723|ref|NP_001168672.1|/7.68226e-75/hypothetical protein [Zea mays]
103632364	3083	17.5694	3.31453	-2.40619	0.00372807	Up	0.000376359	PREDICTED: Zea mays probable LRR receptor-like serine/threonine-protein kinase At4g37250 (LOC103632364), mRNA	K00924|1|3e-30|132|ath:AT1G28440|[EC:2.7.1.-]	GO:0031410//cytoplasmic vesicle	-	-	gi|670423130|ref|XP_008652405.1|/0/PREDICTED: probable LRR receptor-like serine/threonine-protein kinase At4g37250 [Zea mays]
541685	704	883.288	303.012	-1.54351	3.51999e-13	Up	4.25603e-15	Zea mays photosystem I H subunit1 (psah1), mRNA	K02695|1|3e-38|156|zma:541685|photosystem I subunit VI	GO:0034357;GO:0044425//membrane part;GO:0009536//plastid	-	-	gi|162460533|ref|NP_001104905.1|/6.33638e-37/photosystem I reaction center subunit VI, chloroplastic precursor [Zea mays]
100282290	852	10.5561	1.20316	-3.13317	0.000875895	Up	7.07292e-05	Zea mays RING-H2 finger protein ATL2L (LOC100282290), mRNA	K15692|1|5e-06|50.1|smo:SELMODRAFT_67002|E3 ubiquitin-protein ligase RNF13 [EC:6.3.2.19];K10632|2|6e-06|49.7|ppp:PHYPADRAFT_180211|BRCA1-associated protein [EC:6.3.2.19]	-	GO:0046914//transition metal ion binding	-	gi|226528982|ref|NP_001148674.1|/1.08893e-66/RING-H2 finger protein ATL2L [Zea mays]
100273248	1146	207.316	57.4515	-1.85141	3.77541e-13	Up	4.58058e-15	Zea mays hypothetical protein (LOC100273248), mRNA	-	GO:0043231//intracellular membrane-bounded organelle	-	-	gi|226491910|ref|NP_001141162.1|/4.05913e-116/hypothetical protein [Zea mays]
100191400	2134	1142.87	567.693	-1.00948	0.000372672	Up	2.68838e-05	Zea mays LOC100191400 (cl16097_1), mRNA	K00924|1|7e-14|77.8|ath:AT5G22850|[EC:2.7.1.-]	GO:0031410//cytoplasmic vesicle	GO:0004175//endopeptidase activity	GO:0019538//protein metabolic process	gi|212275143|ref|NP_001130306.1|/0/uncharacterized protein LOC100191400 precursor [Zea mays]
100501747	725	156.449	67.4454	-1.2139	3.39022e-05	Up	1.78887e-06	Zea mays uncharacterized LOC100501747 (LOC100501747), mRNA	-	-	GO:0046914//transition metal ion binding	-	gi|413932719|gb|AFW67270.1|/3.67657e-59/hypothetical protein ZEAMMB73_189474, partial [Zea mays]
100284459	1338	964.252	177.434	-2.44213	0.00201064	Up	0.000183764	Zea mays DNA-binding protein (LOC100284459), mRNA	-	-	-	-	gi|226491364|ref|NP_001150826.1|/8.73039e-92/DNA-binding protein [Zea mays]
542609	1919	523.799	146.937	-1.83382	1.49469e-17	Up	1.03076e-19	Zea mays LOC542609 (pco131778b), mRNA	K01369|1|0.0|944|zma:542609|legumain [EC:3.4.22.34]	GO:0031410//cytoplasmic vesicle	GO:0004175//endopeptidase activity	GO:0019538//protein metabolic process	gi|162459010|ref|NP_001105613.1|/0/LOC542609 precursor [Zea mays]
100286125	2465	352.904	71.9687	-2.29383	3.95369e-27	Up	1.16528e-29	Zea mays vacuolar sorting receptor 7 (LOC100286125), mRNA	-	GO:0031410//cytoplasmic vesicle	GO:0046872//metal ion binding;GO:0004871//signal transducer activity	-	gi|226529403|ref|NP_001152485.1|/0/vacuolar sorting receptor 7 precursor [Zea mays]
100276586	1450	60.8884	13.7244	-2.14943	1.56835e-06	Up	6.15727e-08	Zea mays uncharacterized LOC100276586 (LOC100276586), mRNA	-	GO:0044464	-	-	gi|226491384|ref|NP_001143812.1|/3.06913e-146/uncharacterized protein LOC100276586 [Zea mays]
100277191	941	52.1979	22.4098	-1.21986	0.0100516	Up	0.00121809	Zea mays hypothetical protein (LOC100277191), mRNA	-	-	-	-	gi|226528657|ref|NP_001144303.1|/8.30147e-66/hypothetical protein [Zea mays]
100275953	626	34.3611	2.89236	-3.57046	2.38948e-08	Up	6.59813e-10	Zea mays hypothetical protein (LOC100275953), mRNA	-	-	-	-	gi|226493043|ref|NP_001143344.1|/2.07653e-51/hypothetical protein [Zea mays]
103645940	3812	199.468	93.3954	-1.09474	0.000831072	Up	6.67055e-05	PREDICTED: Zea mays probable LRR receptor-like serine/threonine-protein kinase At1g56130 (LOC103645940), misc_RNA	K04733|1|8e-72|271|smo:SELMODRAFT_159261|interleukin-1 receptor-associated kinase 4 [EC:2.7.11.1];K13418|3|2e-66|253|vvi:100247683|somatic embryogenesis receptor kinase 1 [EC:2.7.10.1 2.7.11.1]	-	GO:0004672//protein kinase activity;GO:0000166//nucleotide binding	-	gi|514803863|ref|XP_004976813.1|/0/PREDICTED: probable LRR receptor-like serine/threonine-protein kinase At1g56130-like [Setaria italica]
100272793	1138	2170.11	130.918	-4.05103	1.63899e-05	Up	8.001e-07	Zea mays LOC100272793 (pco125381), mRNA	-	GO:0031410//cytoplasmic vesicle	-	-	gi|226492938|ref|NP_001140718.1|/2.76421e-32/uncharacterized protein LOC100272793 precursor [Zea mays]
100285321	1078	17.7291	4.0345	-2.13566	0.00338157	Up	0.00033501	Zea mays pathogen-related protein (LOC100285321), mRNA	-	-	-	-	gi|226528762|ref|NP_001151686.1|/7.23301e-120/pathogen-related protein [Zea mays]
100276872	1529	92.4475	24.7364	-1.902	5.21439e-09	Up	1.2638e-10	Zea mays uncharacterized LOC100276872 (LOC100276872), mRNA	-	GO:0044464	-	-	gi|226506752|ref|NP_001144048.1|/8.08828e-137/uncharacterized protein LOC100276872 [Zea mays]
100284215	892	36.5898	7.84558	-2.22149	0.000119248	Up	7.34998e-06	Zea mays LOC100284215 (pco101548(16)), mRNA	-	GO:0031410//cytoplasmic vesicle	GO:0046914//transition metal ion binding	-	gi|226529966|ref|NP_001150582.1|/6.04757e-71/LOC100284215 precursor [Zea mays]
100272786	1478	298.04	53.4581	-2.47903	7.50495e-20	Up	3.97292e-22	PREDICTED: Zea mays hypothetical protein (LOC100272786), transcript variant X1, mRNA	K08237|1|8e-37|153|pop:POPTR_731288|hydroquinone glucosyltransferase [EC:2.4.1.218];K12356|2|1e-34|145|aly:ARALYDRAFT_485420|coniferyl-alcohol glucosyltransferase [EC:2.4.1.111];K13691|5|5e-34|144|bdi:100834854|pathogen-inducible salicylic acid glucosyltransferase [EC:2.4.1.-]	-	GO:0016757//transferase activity, transferring glycosyl groups;GO:0016757//transferase activity, transferring glycosyl groups	-	gi|414590349|tpg|DAA40920.1|/0/TPA: anthocyanidin 3-O-glucosyltransferase [Zea mays]
100216859	1338	20.6861	2.82937	-2.87011	7.18133e-05	Up	4.13655e-06	PREDICTED: Zea mays hypothetical protein (LOC100216859), transcript variant X1, mRNA	K00430|1|7e-170|595|sbi:SORBI_06g016610|peroxidase [EC:1.11.1.7]	GO:0031410//cytoplasmic vesicle;GO:0031410//cytoplasmic vesicle	GO:0016209//antioxidant activity;GO:0005506//iron ion binding;GO:0003824//catalytic activity;GO:0016209//antioxidant activity;GO:0005506//iron ion binding;GO:0003824//catalytic activity	GO:0006950//response to stress;GO:0008152//metabolic process;GO:0006950//response to stress;GO:0008152//metabolic process	gi|670372107|ref|XP_008667349.1|/1.83492e-171/PREDICTED: hypothetical protein isoform X1 [Zea mays]
100193256	2591	727.713	249.517	-1.54423	8.81713e-12	Up	1.31196e-13	PREDICTED: Zea mays putative subtilase family protein (LOC100193256), transcript variant X2, mRNA	-	-	GO:0005515//protein binding;GO:0004175//endopeptidase activity;GO:0005515//protein binding;GO:0004175//endopeptidase activity;GO:0005515//protein binding;GO:0004175//endopeptidase activity	GO:0019538//protein metabolic process;GO:0044092//negative regulation of molecular function;GO:0019538//protein metabolic process;GO:0044092//negative regulation of molecular function;GO:0019538//protein metabolic process;GO:0044092//negative regulation of molecular function	gi|414591395|tpg|DAA41966.1|/0/TPA: putative subtilase family protein [Zea mays]
100382353	2018	114.127	44.3231	-1.36451	0.00012287	Up	7.60487e-06	Zea mays hypothetical protein (LOC100382353), mRNA	-	-	-	-	gi|293332599|ref|NP_001168570.1|/1.68872e-71/hypothetical protein [Zea mays]
103655239	1635	126.954	10.49	-3.59722	8.25123e-16	Up	6.91793e-18	PREDICTED: Zea mays protein ASPARTIC PROTEASE IN GUARD CELL 1-like (LOC103655239), partial mRNA	K00924|1|2e-12|72.4|ath:AT5G22850|[EC:2.7.1.-]	GO:0031410//cytoplasmic vesicle	GO:0008233//peptidase activity	-	gi|670400816|ref|XP_008680242.1|/0/PREDICTED: protein ASPARTIC PROTEASE IN GUARD CELL 1-like, partial [Zea mays]
100272437	1631	120.587	56.1769	-1.10202	0.000478147	Up	3.5505e-05	Zea mays MAP3K-like protein kinase (LOC100272437), mRNA	-	GO:0031410//cytoplasmic vesicle	GO:0042578//phosphoric ester hydrolase activity;GO:0004620//phospholipase activity;GO:0016772//transferase activity, transferring phosphorus-containing groups	GO:0007165//signal transduction;GO:0006796//phosphate-containing compound metabolic process;GO:0044238	gi|226506412|ref|NP_001140383.1|/0/uncharacterized LOC100272437 precursor [Zea mays]
100382015	1829	154.847	71.8819	-1.10714	0.00021044	Up	1.39884e-05	PREDICTED: Zea mays hypothetical protein (LOC100382015), transcript variant X2, mRNA	-	GO:0044464;GO:0044464;GO:0044464	-	-	gi|293333164|ref|NP_001168252.1|/3.3117e-151/hypothetical protein [Zea mays]
100191438	2673	68.4083	29.1583	-1.23026	0.000971083	Up	7.95273e-05	PREDICTED: Zea mays putative WAK family receptor-like protein kinase (LOC100191438), transcript variant X1, mRNA	K00924|1|5e-53|207|aly:ARALYDRAFT_486409|[EC:2.7.1.-];K04733|3|5e-51|201|smo:SELMODRAFT_230241|interleukin-1 receptor-associated kinase 4 [EC:2.7.11.1]	-	GO:0046872//metal ion binding;GO:0004672//protein kinase activity;GO:0032559;GO:0046872//metal ion binding;GO:0004672//protein kinase activity;GO:0032559	GO:0006464//cellular protein modification process;GO:0006464//cellular protein modification process	gi|670371504|ref|XP_008667030.1|/0/PREDICTED: uncharacterized LOC100191438 isoform X1 [Zea mays]
103638539	850	19.0598	4.14575	-2.20083	0.00304879	Up	0.000297577	PREDICTED: Zea mays uncharacterized LOC103638539 (LOC103638539), ncRNA	-	-	-	-	gi|670401444|ref|XP_008680575.1|/5.61075e-07/PREDICTED: uncharacterized protein LOC103655633 [Zea mays]
100273579	2179	3392.58	1435.72	-1.24061	6.02657e-12	Up	8.69143e-14	Zea mays uncharacterized LOC100273579 (LOC100273579), mRNA	K10775|1|0.0|1216|sbi:SORBI_04g026520|phenylalanine ammonia-lyase [EC:4.3.1.24]	GO:0044424	GO:0016840	GO:0006558//L-phenylalanine metabolic process	gi|413937860|gb|AFW72411.1|/0/phenylalanine ammonia-lyase [Zea mays]
[truncated: 2,521 more rows]
