# Supplementary material for: Comparative transcriptome analysis of isonuclear-alloplasmic lines unmask key transcription factor genes and metabolic pathways involved in sterility of maize CMS-C
Source: PeerJ. 2017 May 30;5:e3408. doi: 10.7717/peerj.3408 (PMC5452966; doi:10.7717/peerj.3408)
Supplement: Supplemental Information 1 — Identified DEGs between different comparisons. DESeq2 package (version 1.14.1) was applied to detect DEGs between each chosen sample pairs. The results of all statistical tests were corrected for multiple testing using the Benjamini-Hochberg False Discovery Rate (FDR ≤ 0.001) and |Log2FC| ≥ 1 (FC = fold change). [file peerj-05-3408-s007.zip › The DEGS between different comparisons/MS-C vs PS-N.DEseq2.GeneDiffExpFilter.xlsx]

## Sheet: MS-C vs PS-N.DEseq2_Method.Gene
GeneID	Length	MS-C-Expression	PS-N-Expression	log2FoldChange(NM/CU)	Padj	Up/Down-Regulation	Pvalue	Description	KEGG Orthology	GO Component	GO Function	GO Process	Blast nr
100500997	623	332.273	137.122	-1.27691	1.52464e-10	Up	2.92781e-12	PREDICTED: Zea mays uncharacterized LOC100500997 (LOC100500997), ncRNA	-	-	-	-	gi|293336414|ref|NP_001168920.1|/1.48069e-25/uncharacterized protein LOC100382730 [Zea mays]
103646213	2654	6.4892	1.21444	-2.41775	0.0145154	Up	0.00176206	PREDICTED: Zea mays wall-associated receptor kinase 5-like (LOC103646213), transcript variant X2, mRNA	K04733|1|3e-54|212|smo:SELMODRAFT_230241|interleukin-1 receptor-associated kinase 4 [EC:2.7.11.1];K00924|2|6e-54|211|aly:ARALYDRAFT_313416|[EC:2.7.1.-]	-	GO:0005488//binding;GO:0016301//kinase activity;GO:0005488//binding;GO:0016301//kinase activity	-	gi|670375790|ref|XP_008669163.1|/0/PREDICTED: wall-associated receptor kinase 5-like isoform X1 [Zea mays]
100279368	1372	105.088	36.9278	-1.50881	1.39603e-06	Up	5.3098e-08	Zea mays uncharacterized LOC100279368 (LOC100279368), mRNA	-	-	-	-	gi|226501974|ref|NP_001145857.1|/1.14585e-54/uncharacterized protein LOC100279368 [Zea mays]
100282316	1125	729.008	231.335	-1.65595	1.72245e-33	Up	3.64238e-36	PREDICTED: Zea mays caleosin related protein (LOC100282316), transcript variant X2, mRNA	-	GO:0043231//intracellular membrane-bounded organelle;GO:0043231//intracellular membrane-bounded organelle;GO:0043231//intracellular membrane-bounded organelle	GO:0046872//metal ion binding;GO:0046872//metal ion binding;GO:0046872//metal ion binding	-	gi|413938741|gb|AFW73292.1|/1.33265e-103/caleosin protein [Zea mays]
103638555	1748	15.3872	1.11087	-3.79197	9.55039e-06	Up	4.25747e-07	PREDICTED: Zea mays uncharacterized LOC103638555 (LOC103638555), transcript variant X2, mRNA	-	-	-	-	gi|670438315|ref|XP_008659657.1|/7.28999e-67/PREDICTED: uncharacterized protein LOC103638555 isoform X2 [Zea mays]
100282934	1301	181.843	88.244	-1.04313	4.20313e-06	Up	1.7452e-07	Zea mays LOC100282934 (pco064378(509)), mRNA	-	-	-	-	gi|414881379|tpg|DAA58510.1|/1.94601e-173/TPA: protein ABIL1 [Zea mays]
103631517	3975	10.3442	2.1127	-2.29166	0.016329	Up	0.00204054	PREDICTED: Zea mays uncharacterized LOC103631517 (LOC103631517), mRNA	K12619|1|2e-62|240|vvi:100260845|5'-3' exoribonuclease 2 [EC:3.1.13.-];K13148|2|1e-53|211|vvi:100261060|integrator complex subunit 11 [EC:3.1.27.-];K14327|3|1e-44|181|vvi:100258101|regulator of nonsense transcripts 2;K13217|4|2e-40|166|vvi:100243465|pre-mRNA-processing factor 39;K01855|5|3e-28|126|vvi:100244254|tRNA pseudouridine38/39 synthase [EC:5.4.99.45]	-	-	-	gi|670419682|ref|XP_008650633.1|/0/PREDICTED: uncharacterized protein LOC103631517 [Zea mays]
100192585	834	324.35	156.262	-1.05358	2.4428e-05	Up	1.1867e-06	Zea mays putative ubiquitin-conjugating enzyme family (LOC100192585), mRNA	K06689|1|1e-82|304|sbi:SORBI_10g020030|ubiquitin-conjugating enzyme E2 D/E [EC:6.3.2.19]	GO:0016020//membrane	GO:0019787//small conjugating protein transferase activity;GO:0032559	GO:0070646//protein modification by small protein removal;GO:0019941//modification-dependent protein catabolic process;GO:0032446//protein modification by small protein conjugation	gi|212721246|ref|NP_001131272.1|/2.10743e-83/putative ubiquitin-conjugating enzyme family [Zea mays]
100283188	1396	39.1657	12.568	-1.63983	0.00352942	Up	0.000330713	Zea mays protein kinase APK1A (LOC100283188), mRNA	K04733|1|2e-42|172|smo:SELMODRAFT_159261|interleukin-1 receptor-associated kinase 4 [EC:2.7.11.1];K00924|2|4e-42|170|osa:4333525|[EC:2.7.1.-]	-	GO:0004672//protein kinase activity;GO:0032559	GO:0006464//cellular protein modification process	gi|226505400|ref|NP_001149562.1|/0/protein kinase APK1A [Zea mays]
103629944	2304	13.9687	2.06774	-2.75607	0.00114631	Up	8.89358e-05	PREDICTED: Zea mays protein ALTERED XYLOGLUCAN 4-like (LOC103629944), transcript variant X2, mRNA	-	-	-	-	gi|670416708|ref|XP_008649266.1|/0/PREDICTED: protein ALTERED XYLOGLUCAN 4-like [Zea mays]
103648213	711	334.952	135.862	-1.30181	6.60663e-05	Up	3.54742e-06	PREDICTED: Zea mays ergosterol biosynthetic protein 28-like (LOC103648213), mRNA	-	GO:0031224//intrinsic component of membrane	-	-	gi|414591856|tpg|DAA42427.1|/4.56114e-83/TPA: erg28 like protein [Zea mays]
100283550	888	329.034	124.164	-1.40598	1.41931e-08	Up	3.71518e-10	Zea mays LOC100283550 (pco137705), mRNA	-	GO:0031410//cytoplasmic vesicle	-	-	gi|226495181|ref|NP_001149922.1|/5.60063e-85/LOC100283550 precursor [Zea mays]
100382509	1341	42.682	18.9485	-1.17155	0.00856604	Up	0.00093802	Zea mays uncharacterized LOC100382509 (LOC100382509), mRNA	K15032|1|7e-26|116|ppp:PHYPADRAFT_22863|mTERF domain-containing protein, mitochondrial;K15031|5|2e-21|101|aly:ARALYDRAFT_481036|transcription termination factor, mitochondrial	GO:0043231//intracellular membrane-bounded organelle	-	-	gi|293334265|ref|NP_001168717.1|/6.58271e-156/uncharacterized protein LOC100382509 [Zea mays]
103627859	1598	104.831	50.8821	-1.04284	0.00233853	Up	0.000203888	PREDICTED: Zea mays alpha/beta hydrolase domain-containing protein 17C-like (LOC103627859), mRNA	K06889|1|2e-10|65.5|cme:CMQ233C|	-	GO:0070011//peptidase activity, acting on L-amino acid peptides	GO:0019538//protein metabolic process	gi|670410529|ref|XP_008646393.1|/1.00716e-161/PREDICTED: alpha/beta hydrolase domain-containing protein 17C-like [Zea mays]
100279820	1843	154.1	43.6222	-1.82073	3.68971e-13	Up	4.99778e-15	Zea mays uncharacterized LOC100279820 (LOC100279820), mRNA	K00855|1|0.0|800|zma:100279820|phosphoribulokinase [EC:2.7.1.19]	GO:0009536//plastid	GO:0016301//kinase activity;GO:0032559	GO:0015977//carbon fixation;GO:0006796//phosphate-containing compound metabolic process;GO:0044238	gi|413923574|gb|AFW63506.1|/0/phosphoribulokinase [Zea mays]
100285069	2095	124.083	43.8849	-1.4995	5.04295e-07	Up	1.75957e-08	Zea mays endoglucanase 1 (LOC100285069), mRNA	K01179|1|2e-107|388|vvi:100260645|endoglucanase [EC:3.2.1.4]	GO:0031410//cytoplasmic vesicle	GO:0016798//hydrolase activity, acting on glycosyl bonds	GO:0044238	gi|226508548|ref|NP_001151436.1|/0/endoglucanase 1 precursor [Zea mays]
100192880	1616	76.7128	11.331	-2.75919	5.99354e-07	Up	2.11865e-08	PREDICTED: Zea mays hypothetical protein (LOC100192880), transcript variant X1, mRNA	-	-	-	-	gi|670402390|ref|XP_008681072.1|/1.06741e-112/PREDICTED: hypothetical protein isoform X1 [Zea mays]
100501080	1397	32.3676	5.38976	-2.58626	1.99519e-05	Up	9.51585e-07	Zea mays uncharacterized LOC100501080 (LOC100501080), mRNA	K09753|1|2e-166|583|zma:542735|cinnamoyl-CoA reductase [EC:1.2.1.44]	-	GO:0016620//oxidoreductase activity, acting on the aldehyde or oxo group of donors, NAD or NADP as acceptor;GO:0048037//cofactor binding	GO:0008152//metabolic process	gi|414884579|tpg|DAA60593.1|/7.872e-168/TPA: cinnamoyl-CoA reductase isoform 1 [Zea mays]
103634585	1990	20.911	3.98393	-2.392	0.00263214	Up	0.000233921	PREDICTED: Zea mays uncharacterized LOC103634585 (LOC103634585), mRNA	-	-	-	-	gi|670390595|ref|XP_008675616.1|/0/PREDICTED: uncharacterized protein LOC103651685 [Zea mays]
100283414	901	27.8309	12.1114	-1.20032	0.0483466	Up	0.0076946	Zea mays blue copper protein (LOC100283414), mRNA	-	GO:0031410//cytoplasmic vesicle	GO:0046914//transition metal ion binding	-	gi|226509294|ref|NP_001149787.1|/3.71261e-68/blue copper protein precursor [Zea mays]
100276306	955	300.053	126.55	-1.24551	3.17396e-07	Up	1.06916e-08	Zea mays hypothetical protein (LOC100276306), mRNA	-	GO:0031410//cytoplasmic vesicle	-	-	gi|226530560|ref|NP_001143600.1|/1.67602e-37/hypothetical protein precursor [Zea mays]
103649576	2350	40.1639	4.99623	-3.00699	3.66049e-08	Up	1.03557e-09	PREDICTED: Zea mays transcription factor bHLH106-like (LOC103649576), transcript variant X2, mRNA	-	GO:0043231//intracellular membrane-bounded organelle;GO:0043231//intracellular membrane-bounded organelle	-	-	gi|670385375|ref|XP_008673530.1|/5.69011e-82/PREDICTED: uncharacterized protein LOC103649576 isoform X1 [Zea mays]
100240695	907	277.712	131.067	-1.08329	0.000271083	Up	1.73136e-05	PREDICTED: Zea mays LOC100240695 (IDP1471), transcript variant X5, mRNA	K08341|1|8e-63|238|zma:100240695|GABA(A) receptor-associated protein (autophagy-related protein 8)	-	GO:0004871//signal transducer activity;GO:0004871//signal transducer activity;GO:0004871//signal transducer activity;GO:0004871//signal transducer activity;GO:0004871//signal transducer activity;GO:0004871//signal transducer activity	-	gi|221137193|ref|NP_001137493.1|/2.13036e-61/LOC100240695 [Zea mays]
100384061	1503	98.4361	22.8527	-2.10683	1.32654e-07	Up	4.16225e-09	Zea mays uncharacterized LOC100384061 (LOC100384061), mRNA	-	-	-	-	gi|293332785|ref|NP_001170134.1|/0/uncharacterized protein LOC100384061 [Zea mays]
103653300	1711	46.8148	16.2032	-1.53068	0.000844354	Up	6.23481e-05	PREDICTED: Zea mays uncharacterized LOC103653300 (LOC103653300), mRNA	-	-	GO:0003824//catalytic activity	-	gi|670396345|ref|XP_008678460.1|/0/PREDICTED: uncharacterized protein LOC103653300 [Zea mays]
103641133	1333	62.2715	1.86184	-5.06377	2.53647e-15	Up	2.73261e-17	PREDICTED: Zea mays uncharacterized LOC103641133 (LOC103641133), mRNA	K11492|1|1e-06|53.1|mtr:MTR_5g015600|condensin-2 complex subunit G2	-	-	-	gi|670444766|ref|XP_008662726.1|/0/PREDICTED: uncharacterized protein LOC103641133 [Zea mays]
103644036	1892	23.5499	6.44862	-1.86866	0.00365435	Up	0.000344403	PREDICTED: Zea mays isoflavone 2'-hydroxylase-like (LOC103644036), mRNA	K00517|1|0.0|679|osa:4334183|[EC:1.14.-.-]	-	GO:0016491//oxidoreductase activity;GO:0005506//iron ion binding	GO:0008152//metabolic process	gi|670368419|ref|XP_008665450.1|/0/PREDICTED: isoflavone 2'-hydroxylase-like [Zea mays]
100273114	1682	130.405	63.2948	-1.04284	8.80775e-05	Up	4.87529e-06	Zea mays putative calmodulin-binding family protein (LOC100273114), mRNA	-	-	-	-	gi|226504116|ref|NP_001141035.1|/0/putative calmodulin-binding family protein [Zea mays]
103647909	1753	4.19355	0.831689	-2.33406	0.0248925	Up	0.00340236	PREDICTED: Zea mays sugar transport protein 1-like (LOC103647909), mRNA	K08150|1|2e-49|195|vvi:100268023|MFS transporter, SP family, solute carrier family 2 (myo-inositol transporter), member 13	GO:0031224//intrinsic component of membrane	GO:0005402//cation:sugar symporter activity	GO:0071702	gi|670379599|ref|XP_008670623.1|/0/PREDICTED: sugar transport protein 1-like [Zea mays]
100193833	725	2750	562.333	-2.28993	5.45005e-50	Up	3.11485e-53	Zea mays light harvesting complex mesophyll7 (lhcb7), mRNA	K08912|1|3e-49|192|zma:542381|light-harvesting complex II chlorophyll a/b binding protein 1	GO:0009521;GO:0031224//intrinsic component of membrane;GO:0009534//chloroplast thylakoid	GO:0046906//tetrapyrrole binding;GO:0043169//cation binding	GO:0006464//cellular protein modification process;GO:0006091//generation of precursor metabolites and energy	gi|212721622|ref|NP_001132387.1|/4.4528e-89/light harvesting complex mesophyll7 [Zea mays]
100285026	1558	16.2951	5.42775	-1.58602	0.0432756	Up	0.00666806	Zea mays nodulin-like protein (LOC100285026), mRNA	-	GO:0044464	-	-	gi|226502452|ref|NP_001151393.1|/1.00084e-174/nodulin-like protein [Zea mays]
100286242	657	12.3357	1.36872	-3.17194	0.000272225	Up	1.74176e-05	Zea mays LOC100286242 (umc2186), mRNA	-	-	-	GO:0009725//response to hormone	gi|226496826|ref|NP_001152602.1|/3.84256e-30/LOC100286242 precursor [Zea mays]
100281166	2905	845.483	359.806	-1.23256	5.81743e-10	Up	1.24016e-11	Zea mays LOC100281166 (si687013d08), mRNA	K14515|1|0.0|768|sbi:SORBI_04g006870|EIN3-binding F-box protein	-	-	-	gi|226505408|ref|NP_001147557.1|/0/LOC100281166 [Zea mays]
100274995	932	35.6081	6.54528	-2.44368	5.69165e-06	Up	2.4397e-07	Zea mays hypothetical protein (LOC100274995), mRNA	-	-	-	-	gi|226530516|ref|NP_001142692.1|/2.16379e-42/hypothetical protein [Zea mays]
100275788	1036	119.798	52.3238	-1.19507	0.00582827	Up	0.000590553	Zea mays LOC100275788 (umc2507), mRNA	-	-	-	-	gi|226496069|ref|NP_001143259.1|/2.83335e-41/uncharacterized protein LOC100275788 [Zea mays]
100283978	1455	197.901	2.9661	-6.06007	7.36277e-34	Up	1.5009e-36	Zea mays lichenase-2 (LOC100283978), mRNA	-	GO:0031410//cytoplasmic vesicle	GO:0004553//hydrolase activity, hydrolyzing O-glycosyl compounds;GO:0043167//ion binding	GO:0044238	gi|226533548|ref|NP_001150348.1|/0/lichenase-2 precursor [Zea mays]
103632988	1657	133.07	26.2718	-2.3406	9.86291e-17	Up	9.10362e-19	PREDICTED: Zea mays uncharacterized LOC103632988 (LOC103632988), mRNA	-	GO:0031224//intrinsic component of membrane	-	-	gi|670424397|ref|XP_008652911.1|/7.54636e-176/PREDICTED: uncharacterized protein LOC103632988 [Zea mays]
100304142	877	106.663	37.1683	-1.52092	0.00110085	Up	8.4871e-05	PREDICTED: Zea mays dirigent-like protein pDIR3 (LOC100304142), transcript variant X2, mRNA	-	-	-	-	gi|414883337|tpg|DAA59351.1|/2.8044e-110/TPA: dirigent-like protein pDIR3 [Zea mays]
100273835	1636	10.1691	1.90255	-2.41819	0.00663669	Up	0.000690714	Zea mays hypothetical protein (LOC100273835), mRNA	K00924|1|1e-38|159|ath:AT5G22850|[EC:2.7.1.-]	-	GO:0004175//endopeptidase activity	GO:0019538//protein metabolic process	gi|226504334|ref|NP_001141706.1|/0/hypothetical protein precursor [Zea mays]
103636518	1798	182.477	88.2253	-1.04845	1.16192e-05	Up	5.26604e-07	PREDICTED: Zea mays UDP-glucuronic acid decarboxylase 1-like (LOC103636518), mRNA	K01710|1|7e-110|396|cme:CME136C|dTDP-glucose 4,6-dehydratase [EC:4.2.1.46];K12449|2|2e-20|99.0|ath:AT2G27860|UDP-apiose/xylose synthase;K10046|4|9e-20|97.1|ppp:PHYPADRAFT_170239|GDP-D-mannose 3', 5'-epimerase [EC:5.1.3.18 5.1.3.-]	GO:0043231//intracellular membrane-bounded organelle	GO:0048037//cofactor binding	GO:0008152//metabolic process	gi|673921815|ref|NP_001288406.1|/0/UDP-glucuronic acid decarboxylase 1-like [Zea mays]
100382169	1974	292.04	138.179	-1.07962	9.31062e-08	Up	2.83091e-09	PREDICTED: Zea mays hypothetical protein (LOC100382169), transcript variant X2, mRNA	-	GO:0031410//cytoplasmic vesicle;GO:0031410//cytoplasmic vesicle;GO:0031410//cytoplasmic vesicle	-	-	gi|670436364|ref|XP_008658821.1|/2.47225e-168/PREDICTED: hypothetical protein isoform X1 [Zea mays]
100279422	1210	124.007	34.4689	-1.84706	5.91403e-10	Up	1.26413e-11	PREDICTED: Zea mays LOC100279422 (LOC100279422), transcript variant X4, mRNA	-	GO:0031224//intrinsic component of membrane;GO:0031224//intrinsic component of membrane;GO:0031224//intrinsic component of membrane;GO:0031224//intrinsic component of membrane	-	-	gi|670388927|ref|XP_008674897.1|/1.4522e-140/PREDICTED: transmembrane protein 56-B isoform X3 [Zea mays]
100280703	1533	16.4431	5.92104	-1.47356	0.0443086	Up	0.00688071	Zea mays esterase PIR7B (LOC100280703), mRNA	K08233|1|3e-37|154|ath:AT4G37150|polyneuridine-aldehyde esterase [EC:3.1.1.78];K13544|3|9e-36|149|aly:ARALYDRAFT_493208|pheophorbidase [EC:3.1.1.82]	-	-	-	gi|226493396|ref|NP_001147094.1|/0/esterase PIR7B [Zea mays]
100277415	1805	266.724	115.598	-1.20623	2.22739e-10	Up	4.38552e-12	PREDICTED: Zea mays uncharacterized LOC100277415 (LOC100277415), transcript variant X1, mRNA	K10532|1|1e-123|441|pop:POPTR_898175|heparan-alpha-glucosaminide N-acetyltransferase [EC:2.3.1.78]	-	-	-	gi|670403512|ref|XP_008643383.1|/0/PREDICTED: uncharacterized protein LOC100277415 isoform X1 [Zea mays]
100382397	1835	83.7319	20.4125	-2.03633	1.88567e-05	Up	8.96657e-07	Zea mays hypothetical protein (LOC100382397), mRNA	K13496|1|1e-38|159|aly:ARALYDRAFT_902799|UDP-glucosyl transferase 73C [EC:2.4.1.-]	-	GO:0016757//transferase activity, transferring glycosyl groups	-	gi|293334043|ref|NP_001168613.1|/0/hypothetical protein [Zea mays]
103653804	2567	3400.97	979.939	-1.79518	6.1096e-62	Up	1.92049e-65	PREDICTED: Zea mays phenylalanine/tyrosine ammonia-lyase-like (LOC103653804), mRNA	K13064|1|0.0|1278|zma:542258|phenylalanine/tyrosine ammonia-lyase [EC:4.3.1.25]	GO:0044424	GO:0016840	GO:0006558//L-phenylalanine metabolic process	gi|670397377|ref|XP_008678828.1|/0/PREDICTED: LOW QUALITY PROTEIN: phenylalanine/tyrosine ammonia-lyase-like [Zea mays]
103649536	920	117.439	44.3284	-1.40561	0.00434646	Up	0.000419194	PREDICTED: Zea mays uncharacterized LOC103649536 (LOC103649536), mRNA	-	GO:0043231//intracellular membrane-bounded organelle	-	-	gi|670385251|ref|XP_008673475.1|/8.22556e-111/PREDICTED: uncharacterized protein LOC103649536 [Zea mays]
103636433	1631	82.6808	30.163	-1.45477	5.76733e-05	Up	3.04402e-06	PREDICTED: Zea mays putative F-box protein At3g23970 (LOC103636433), mRNA	-	-	-	-	gi|226533387|ref|NP_001150772.1|/0/F-box protein interaction domain containing protein [Zea mays]
542166	1668	565.765	281.938	-1.00482	0.000211994	Up	1.3055e-05	Zea mays LOC542166 (pco063262), mRNA	K01904|1|0.0|974|zma:542166|4-coumarate--CoA ligase [EC:6.2.1.12]	-	GO:0003824//catalytic activity	-	gi|162463359|ref|NP_001105258.1|/0/LOC542166 [Zea mays]
103626147	1997	106.768	21.112	-2.33835	1.1517e-12	Up	1.64556e-14	PREDICTED: Zea mays peptide-N4-(N-acetyl-beta-glucosaminyl)asparagine amidase A-like (LOC103626147), mRNA	-	GO:0031410//cytoplasmic vesicle	-	-	gi|670406379|ref|XP_008644752.1|/0/PREDICTED: peptide-N4-(N-acetyl-beta-glucosaminyl)asparagine amidase A-like [Zea mays]
100285530	1207	24.0733	1.50842	-3.99633	3.03243e-07	Up	1.01214e-08	Zea mays CBF-like protein (LOC100285530), mRNA	K09286|1|6e-19|93.6|ath:AT5G25810|EREBP-like factor	GO:0043231//intracellular membrane-bounded organelle	GO:0003676//nucleic acid binding;GO:0001071//nucleic acid binding transcription factor activity	GO:0006351//transcription, DNA-templated	gi|226492844|ref|NP_001151893.1|/5.77521e-100/CBF-like protein [Zea mays]
103650384	1142	9.57074	2.1361	-2.16365	0.0151116	Up	0.00185171	PREDICTED: Zea mays uncharacterized LOC103650384 (LOC103650384), mRNA	-	-	-	-	gi|670387161|ref|XP_008674189.1|/6.0412e-112/PREDICTED: uncharacterized protein LOC103650384 [Zea mays]
100279398	1640	421.174	139.336	-1.59585	1.39619e-19	Up	9.41595e-22	Zea mays uncharacterized LOC100279398 (LOC100279398), mRNA	-	GO:0031410//cytoplasmic vesicle	GO:0016798//hydrolase activity, acting on glycosyl bonds;GO:0043167//ion binding	GO:0044238	gi|226496153|ref|NP_001145882.1|/0/uncharacterized protein LOC100279398 precursor [Zea mays]
100281661	2062	70.9111	32.748	-1.11461	0.00139483	Up	0.000111486	PREDICTED: Zea mays CBL-interacting serine/threonine-protein kinase 15 (LOC100281661), transcript variant X1, mRNA	K00924|1|5e-106|383|osa:4342410|[EC:2.7.1.-];K07198|3|6e-49|194|gmx:100806916|5'-AMP-activated protein kinase, catalytic alpha subunit [EC:2.7.11.11]	-	GO:0004672//protein kinase activity;GO:0032559;GO:0004672//protein kinase activity;GO:0032559	GO:0006464//cellular protein modification process;GO:0023052//signaling;GO:0006464//cellular protein modification process;GO:0023052//signaling	gi|226499662|ref|NP_001148053.1|/0/CBL-interacting serine/threonine-protein kinase 15 [Zea mays]
103651447	1658	28.4358	12.1519	-1.22653	0.0441488	Up	0.00684298	PREDICTED: Zea mays CASP-like protein Sb03g029220 (LOC103651447), transcript variant X2, mRNA	-	-	-	-	gi|670389866|ref|XP_008675298.1|/3.6427e-114/PREDICTED: CASP-like protein Sb03g029220 isoform X2 [Zea mays]
100382593	2178	49.8146	16.2029	-1.62032	0.000147715	Up	8.69981e-06	PREDICTED: Zea mays uncharacterized LOC100382593 (LOC100382593), transcript variant X3, mRNA	-	GO:0044464;GO:0044464	-	GO:0015031//protein transport;GO:0015031//protein transport	gi|670413761|ref|XP_008648085.1|/0/PREDICTED: uncharacterized protein LOC100382593 isoform X1 [Zea mays]
100284608	1467	190.357	54.7871	-1.7968	1.75144e-14	Up	2.07206e-16	Zea mays calcium sensing receptor (LOC100284608), mRNA	-	GO:0043231//intracellular membrane-bounded organelle	-	-	gi|226508328|ref|NP_001150975.1|/2.6354e-145/calcium sensing receptor [Zea mays]
100193013	1922	104.679	23.3437	-2.16486	8.0151e-12	Up	1.27042e-13	Zea mays uncharacterized LOC100193013 (LOC100193013), mRNA	-	-	GO:0003676//nucleic acid binding	-	gi|212723060|ref|NP_001131653.1|/0/uncharacterized protein LOC100193013 [Zea mays]
100382663	1063	18.3055	5.3608	-1.77175	0.028973	Up	0.00408921	Zea mays uncharacterized LOC100382663 (LOC100382663), mRNA	K08233|1|5e-58|223|ath:AT2G23610|polyneuridine-aldehyde esterase [EC:3.1.1.78]	-	-	-	gi|293337149|ref|NP_001168858.1|/1.97935e-154/uncharacterized protein LOC100382663 [Zea mays]
103636483	1209	21.0972	4.00033	-2.39886	0.000714771	Up	5.17174e-05	PREDICTED: Zea mays uncharacterized LOC103636483 (LOC103636483), transcript variant X2, mRNA	K07466|1|9e-06|49.3|zma:100273584|replication factor A1	-	-	-	gi|670433121|ref|XP_008657048.1|/4.81169e-162/PREDICTED: uncharacterized protein LOC103636483 isoform X1 [Zea mays]
103628099	664	176.436	81.6748	-1.11118	3.15162e-07	Up	1.05913e-08	PREDICTED: Zea mays uncharacterized LOC103628099 (LOC103628099), mRNA	-	-	-	-	gi|670410960|ref|XP_008646594.1|/1.65642e-12/PREDICTED: uncharacterized protein LOC103628099 [Zea mays]
100502215	1183	46.7447	19.4781	-1.26295	0.00901787	Up	0.000994971	PREDICTED: Zea mays uncharacterized LOC100502215 (LOC100502215), transcript variant X1, mRNA	-	-	-	-	gi|670361315|ref|XP_008647547.1|/0/PREDICTED: uncharacterized protein LOC100502215 isoform X1 [Zea mays]
542434	1169	3166.94	1516.32	-1.06252	5.98268e-12	Up	9.30039e-14	Zea mays transmembrane protein (inra1(tmp)), mRNA	K09872|1|2e-149|526|osa:4330248|aquaporin PIP	GO:0031224//intrinsic component of membrane	-	GO:0006810//transport	gi|162458279|ref|NP_001105466.1|/1.57002e-163/aquaporin PIP1-1 [Zea mays]
100277096	674	78.5645	37.8688	-1.05287	0.00950927	Up	0.00106169	PREDICTED: Zea mays uncharacterized LOC100277096 (LOC100277096), transcript variant X2, mRNA	-	GO:0031410//cytoplasmic vesicle	-	-	gi|670430512|ref|XP_008655987.1|/4.17221e-27/PREDICTED: uncharacterized protein LOC100277096 isoform X2 [Zea mays]
100272515	1292	444.324	116.929	-1.92598	2.34767e-20	Up	1.46251e-22	PREDICTED: Zea mays uncharacterized LOC100272515 (LOC100272515), transcript variant X1, mRNA	-	GO:0031410//cytoplasmic vesicle;GO:0031410//cytoplasmic vesicle	GO:0005488//binding;GO:0004518//nuclease activity;GO:0005488//binding;GO:0004518//nuclease activity	GO:0006259//DNA metabolic process;GO:0006259//DNA metabolic process	gi|670358718|ref|XP_008666626.1|/2.3942e-167/PREDICTED: uncharacterized protein LOC100272515 isoform X1 [Zea mays]
100279094	1668	38.9832	16.3555	-1.25308	0.00786748	Up	0.000845562	Zea mays hypothetical protein (LOC100279094), mRNA	-	-	-	-	gi|226492126|ref|NP_001145612.1|/8.72223e-140/uncharacterized protein LOC100279094 [Zea mays]
103651761	995	19.8001	1.52483	-3.69878	2.78009e-05	Up	1.36804e-06	PREDICTED: Zea mays myb-related protein Hv33-like (LOC103651761), mRNA	K09422|1|2e-103|373|sbi:SORBI_03g004600|myb proto-oncogene protein, plant	-	-	-	gi|670390726|ref|XP_008675683.1|/3.52781e-118/PREDICTED: myb-related protein Hv33-like [Zea mays]
732778	2159	61.7263	23.9718	-1.36455	0.000222461	Up	1.38013e-05	PREDICTED: Zea mays beta-glycosidase-like (sfr2), transcript variant X1, mRNA	K05350|1|9e-28|124|rcu:RCOM_0905360|beta-glucosidase [EC:3.2.1.21];K01188|3|6e-27|121|rcu:RCOM_1621030|beta-glucosidase [EC:3.2.1.21]	GO:0031410//cytoplasmic vesicle;GO:0031410//cytoplasmic vesicle	GO:0016798//hydrolase activity, acting on glycosyl bonds;GO:0043167//ion binding;GO:0016798//hydrolase activity, acting on glycosyl bonds;GO:0043167//ion binding	GO:0044238;GO:0044238	gi|670374566|ref|XP_008668665.1|/0/PREDICTED: putative beta-glycosidase isoform X1 [Zea mays]
100279873	1979	7.96383	1.7002	-2.22775	0.0264754	Up	0.0036671	Zea mays putative bZIP transcription factor superfamily protein (bZIP70), mRNA	K14431|1|0.0|719|zma:100279873|transcription factor TGA	-	GO:0003677//DNA binding	GO:0006351//transcription, DNA-templated	gi|645166834|gb|AIB05095.1|/0/bZIP transcription factor, partial [Zea mays]
100285989	1199	25.2067	8.18748	-1.62232	0.0157523	Up	0.00195092	Zea mays ubiquitin-protein ligase/ zinc ion binding protein (LOC100285989), mRNA	-	-	-	-	gi|226532992|ref|NP_001152349.1|/3.80419e-120/ubiquitin-protein ligase/ zinc ion binding protein [Zea mays]
542374	1537	483.574	229.181	-1.07725	3.9084e-13	Up	5.31634e-15	Zea mays malate dehydrogenase6 (mdh6), mRNA	K00051|1|0.0|796|zma:542374|malate dehydrogenase (NADP+) [EC:1.1.1.82]	GO:0009536//plastid	GO:0016615//malate dehydrogenase activity	GO:0043648//dicarboxylic acid metabolic process;GO:0044238	gi|162462055|ref|NP_001105420.1|/0/malate dehydrogenase [NADP], chloroplastic precursor [Zea mays]
100282835	1249	52.4803	22.0787	-1.24912	0.0074773	Up	0.00079508	Zea mays LOC100282835 (cl945_1), mRNA	K06892|1|6e-37|153|ath:AT3G19010|;K05278|2|4e-36|150|osa:4330843|flavonol synthase [EC:1.14.11.23];K00475|4|1e-33|142|sbi:SORBI_06g031790|naringenin 3-dioxygenase [EC:1.14.11.9]	-	GO:0003824//catalytic activity	GO:0008152//metabolic process	gi|226499322|ref|NP_001149213.1|/0/LOC100282835 [Zea mays]
100281434	1970	34.0478	5.82361	-2.54757	3.51267e-05	Up	1.76567e-06	Zea mays mitochondrial chaperone BCS1 (LOC100281434), mRNA	K08900|1|0.0|793|sbi:SORBI_09g030330|mitochondrial chaperone BCS1;K13120|5|3e-105|381|vvi:100263357|protein FAM32A	-	GO:0032559;GO:0016462//pyrophosphatase activity	-	gi|226491602|ref|NP_001147824.1|/0/mitochondrial chaperone BCS1 [Zea mays]
100192575	1545	143.12	70.8258	-1.01487	7.64919e-05	Up	4.18373e-06	PREDICTED: Zea mays iron ion binding protein (LOC100192575), transcript variant X1, mRNA	K06892|1|0.0|632|zma:100192575|	-	GO:0003824//catalytic activity;GO:0046914//transition metal ion binding;GO:0003824//catalytic activity;GO:0046914//transition metal ion binding	GO:0008152//metabolic process;GO:0008152//metabolic process	gi|212723792|ref|NP_001131262.1|/0/iron ion binding protein [Zea mays]
100282364	811	197.796	13.6623	-3.85574	4.51841e-29	Up	1.38158e-31	Zea mays nitrilase-associated protein (LOC100282364), mRNA	-	-	-	-	gi|226529761|ref|NP_001148748.1|/1.00373e-58/nitrilase-associated protein [Zea mays]
100281517	2018	140.967	50.647	-1.47681	7.95722e-09	Up	2.01921e-10	Zea mays LOC100281517 (umc2731), mRNA	-	-	GO:0016798//hydrolase activity, acting on glycosyl bonds;GO:0043167//ion binding	GO:0000272//polysaccharide catabolic process	gi|414876455|tpg|DAA53586.1|/0/TPA: putative glycosyl hydrolase family 10 protein [Zea mays]
100275468	1208	31.2944	8.10706	-1.94866	0.000450607	Up	3.06465e-05	Zea mays uncharacterized LOC100275468 (LOC100275468), mRNA	-	-	-	-	gi|226508508|ref|NP_001143005.1|/8.47588e-43/uncharacterized protein LOC100275468 [Zea mays]
103646782	1523	3259.47	1484.45	-1.13471	3.62173e-25	Up	1.41789e-27	PREDICTED: Zea mays natterin-1-like (LOC103646782), mRNA	-	-	-	-	gi|212722702|ref|NP_001132659.1|/0/uncharacterized protein LOC100194135 [Zea mays]
103646464	2068	1860.4	855.361	-1.121	0.0240063	Up	0.00325444	PREDICTED: Zea mays 4-coumarate--CoA ligase-like 9 (LOC103646464), mRNA	K01904|1|0.0|942|zma:100283944|4-coumarate--CoA ligase [EC:6.2.1.12]	-	GO:0003824//catalytic activity	-	gi|670376420|ref|XP_008669418.1|/0/PREDICTED: LOW QUALITY PROTEIN: 4-coumarate--CoA ligase-like 9 [Zea mays]
100281572	2835	2070.96	920.121	-1.17041	2.66908e-19	Up	1.82292e-21	PREDICTED: Zea mays BEL1-related homeotic protein 30 (LOC100281572), transcript variant X3, mRNA	-	GO:0043231//intracellular membrane-bounded organelle;GO:0043231//intracellular membrane-bounded organelle;GO:0043231//intracellular membrane-bounded organelle;GO:0043231//intracellular membrane-bounded organelle	GO:0003677//DNA binding;GO:0001071//nucleic acid binding transcription factor activity;GO:0003677//DNA binding;GO:0001071//nucleic acid binding transcription factor activity;GO:0003677//DNA binding;GO:0001071//nucleic acid binding transcription factor activity;GO:0003677//DNA binding;GO:0001071//nucleic acid binding transcription factor activity	GO:0006351//transcription, DNA-templated;GO:0006351//transcription, DNA-templated;GO:0006351//transcription, DNA-templated;GO:0006351//transcription, DNA-templated	gi|670359911|ref|XP_008675002.1|/0/PREDICTED: BEL1-related homeotic protein 30 isoform X1 [Zea mays]
100283515	941	32.2353	7.23311	-2.15595	0.000185406	Up	1.11845e-05	Zea mays caltractin (LOC100283515), mRNA	K13448|1|1e-48|191|zma:100284444|calcium-binding protein CML	-	GO:0046872//metal ion binding	-	gi|226530278|ref|NP_001149887.1|/1.50588e-83/caltractin [Zea mays]
103632652	2060	93.1912	33.2072	-1.4887	7.54267e-07	Up	2.73307e-08	PREDICTED: Zea mays L-ascorbate oxidase-like (LOC103632652), transcript variant X2, mRNA	K00423|1|6e-171|599|smo:SELMODRAFT_104957|L-ascorbate oxidase [EC:1.10.3.3]	-	GO:0046914//transition metal ion binding;GO:0016682//oxidoreductase activity, acting on diphenols and related substances as donors, oxygen as acceptor;GO:0046914//transition metal ion binding;GO:0016682//oxidoreductase activity, acting on diphenols and related substances as donors, oxygen as acceptor	GO:0008152//metabolic process;GO:0008152//metabolic process	gi|670423731|ref|XP_008652628.1|/0/PREDICTED: L-ascorbate oxidase-like isoform X1 [Zea mays]
100273345	1103	25.4331	1.41784	-4.16494	3.34644e-08	Up	9.36208e-10	Zea mays germin-like protein subfamily 1 member 17 (LOC100273345), mRNA	-	GO:0005576//extracellular region;GO:0031410//cytoplasmic vesicle	GO:0046914//transition metal ion binding	-	gi|195643554|gb|ACG41245.1|/6.16586e-114/germin-like protein subfamily 1 member 17 precursor [Zea mays]
100285954	1062	1234.42	578.454	-1.09356	2.50262e-06	Up	9.99074e-08	Zea mays LOC100285954 (umc2386), mRNA	-	-	-	-	gi|226528860|ref|NP_001152315.1|/4.22404e-72/LOC100285954 [Zea mays]
100284309	1802	645.044	59.3037	-3.4432	1.24061e-50	Up	6.73591e-54	Zea mays serine carboxypeptidase K10B2.2 (LOC100284309), mRNA	K08249|1|3e-177|620|sbi:SORBI_03g038940|hydroxymandelonitrile lyase [EC:4.1.2.11]	GO:0031410//cytoplasmic vesicle	GO:0004180//carboxypeptidase activity	GO:0019538//protein metabolic process	gi|226500300|ref|NP_001150676.1|/0/serine carboxypeptidase K10B2.2 precursor [Zea mays]
100277782	1309	168.243	81.3833	-1.04774	9.86096e-06	Up	4.41565e-07	Zea mays uncharacterized LOC100277782 (LOC100277782), mRNA	-	GO:0031410//cytoplasmic vesicle	-	-	gi|226532774|ref|NP_001144736.1|/1.70123e-84/uncharacterized protein LOC100277782 precursor [Zea mays]
103630274	1146	7.20138	1.46305	-2.29929	0.0254645	Up	0.00349797	PREDICTED: Zea mays uncharacterized protein At5g39865 (LOC103630274), mRNA	-	GO:0043231//intracellular membrane-bounded organelle	-	-	gi|670417484|ref|XP_008649560.1|/2.73537e-96/PREDICTED: uncharacterized protein At5g39865 [Zea mays]
100273132	1867	597.862	206.91	-1.53081	0.0454573	Up	0.00711594	Zea mays putative MATE efflux family protein (LOC100273132), mRNA	K03327|1|0.0|856|zma:100273132|multidrug resistance protein, MATE family	GO:0044464	GO:0015291//secondary active transmembrane transporter activity	GO:0015893//drug transport	gi|226493351|ref|NP_001141051.1|/0/putative MATE efflux family protein [Zea mays]
103636006	710	9.26748	2.4329	-1.9295	0.0349324	Up	0.00513395	PREDICTED: Zea mays uncharacterized LOC103636006 (LOC103636006), mRNA	-	-	-	-	gi|670432043|ref|XP_008656594.1|/2.14344e-40/PREDICTED: uncharacterized protein LOC103636006 [Zea mays]
103639747	2397	35.3743	2.29876	-3.94378	4.0244e-07	Up	1.38808e-08	PREDICTED: Zea mays probable glycosyltransferase At5g25310 (LOC103639747), mRNA	K12619|1|8e-35|147|vvi:100260845|5'-3' exoribonuclease 2 [EC:3.1.13.-];K13217|2|1e-34|146|vvi:100243465|pre-mRNA-processing factor 39;K13148|3|5e-34|144|vvi:100261060|integrator complex subunit 11 [EC:3.1.27.-];K01855|4|2e-12|73.2|vvi:100244254|tRNA pseudouridine38/39 synthase [EC:5.4.99.45];K14327|5|2e-10|66.6|vvi:100258101|regulator of nonsense transcripts 2	GO:0031410//cytoplasmic vesicle	GO:0016740//transferase activity	-	gi|670440849|ref|XP_008660691.1|/0/PREDICTED: probable glycosyltransferase At5g25310 [Zea mays]
100502410	1264	3.86999	0.846305	-2.19308	0.0395013	Up	0.00597009	PREDICTED: Zea mays uncharacterized LOC100502410 (LOC100502410), transcript variant X1, mRNA	K11492|1|3e-07|54.7|mtr:MTR_5g015600|condensin-2 complex subunit G2	-	-	-	gi|670374819|ref|XP_008668772.1|/0/PREDICTED: uncharacterized protein LOC103645833 [Zea mays]
100282512	1231	606.679	168.876	-1.84497	5.42785e-10	Up	1.14625e-11	Zea mays chlorophyll a-b binding protein (LOC100282512), mRNA	K08908|1|4e-124|442|zma:100282512|light-harvesting complex I chlorophyll a/b binding protein 2	GO:0009536//plastid	-	GO:0006091//generation of precursor metabolites and energy	gi|226499760|ref|NP_001148893.1|/1.10138e-122/chlorophyll a-b binding protein [Zea mays]
100274159	1516	63.7559	13.2354	-2.26816	3.3135e-06	Up	1.35025e-07	PREDICTED: Zea mays uncharacterized LOC100274159 (LOC100274159), transcript variant X1, mRNA	K10615|1|4e-13|74.7|cme:CMB070C|E3 ubiquitin-protein ligase HERC4 [EC:6.3.2.19];K11493|5|4e-08|58.2|ota:Ot03g05690|regulator of chromosome condensation	-	-	-	gi|670383443|ref|XP_008672521.1|/2.0011e-78/PREDICTED: uncharacterized protein LOC100274159 isoform X1 [Zea mays]
103649651	2206	31.6163	8.6467	-1.87044	0.0159164	Up	0.00197625	PREDICTED: Zea mays probable WRKY transcription factor 72 (LOC103649651), mRNA	K13424|1|2e-17|89.4|sbi:SORBI_09g023270|WRKY transcription factor 33	-	-	-	gi|645165566|gb|AIB04564.1|/0/WRKY transcription factor, partial [Zea mays]
732808	2338	2905.09	1425.63	-1.02698	3.28533e-07	Up	1.11251e-08	Zea mays Binding protein homolog1 (bip1), mRNA	K09490|1|0.0|1125|zma:732808|heat shock 70kDa protein 5	GO:0031410//cytoplasmic vesicle;GO:0044432	GO:0032559	-	gi|162457723|ref|NP_001105893.1|/0/luminal-binding protein 2 precursor [Zea mays]
100281369	1456	31.0884	3.06001	-3.34477	1.86443e-07	Up	5.99384e-09	Zea mays glutathione S-transferase (LOC100281369), mRNA	K00799|1|5e-89|326|sbi:SORBI_03g045800|glutathione S-transferase [EC:2.5.1.18]	-	GO:0016740//transferase activity	-	gi|226500262|ref|NP_001147759.1|/1.03954e-101/glutathione S-transferase [Zea mays]
100276738	1609	106.67	16.4371	-2.69812	5.53638e-17	Up	4.96778e-19	Zea mays uncharacterized LOC100276738 (LOC100276738), mRNA	-	-	-	-	gi|226491201|ref|NP_001143927.1|/0/uncharacterized protein LOC100276738 [Zea mays]
100194091	1144	47.1973	5.68218	-3.05419	3.35872e-09	Up	8.00471e-11	Zea mays LOC100194091 (cl32321_1), mRNA	-	-	-	-	gi|212721832|ref|NP_001132617.1|/9.5552e-41/uncharacterized protein LOC100194091 precursor [Zea mays]
100383110	1992	95.7352	29.0952	-1.71827	8.13652e-08	Up	2.453e-09	Zea mays uncharacterized LOC100383110 (LOC100383110), mRNA	K03549|1|1e-107|389|mtr:MTR_8g088200|KUP system potassium uptake protein	GO:0044464	-	GO:0030001//metal ion transport	gi|576866930|gb|AHH35062.1|/0/high-affinity potassium transporter [Zea mays]
100382938	1060	117.534	20.2404	-2.53777	1.64087e-14	Up	1.93187e-16	Zea mays uncharacterized LOC100382938 (LOC100382938), mRNA	-	-	-	-	gi|195627226|gb|ACG35443.1|/4.84545e-28/membrane protein [Zea mays]
100194270	2694	1743.58	788.293	-1.14524	2.58541e-14	Up	3.1178e-16	PREDICTED: Zea mays LOC100194270 (pco084581a), transcript variant X1, mRNA	K05658|1|0.0|2062|sbi:SORBI_03g011860|ATP-binding cassette, subfamily B (MDR/TAP), member 1	GO:0031224//intrinsic component of membrane;GO:0031224//intrinsic component of membrane	GO:0017111//nucleoside-triphosphatase activity;GO:0015405;GO:0032559;GO:0017111//nucleoside-triphosphatase activity;GO:0015405;GO:0032559	GO:0006810//transport;GO:0009207;GO:0006810//transport;GO:0009207	gi|223944251|gb|ACN26209.1|/5.50657e-163/unknown [Zea mays]
103644119	644	52.2936	6.91256	-2.91934	4.19133e-10	Up	8.64634e-12	PREDICTED: Zea mays protein app1-like (LOC103644119), mRNA	-	-	-	-	-
100274460	2170	54.9046	17.8935	-1.61749	0.000129139	Up	7.46184e-06	Zea mays uncharacterized LOC100274460 (LOC100274460), mRNA	K15336|1|6e-20|97.8|vvi:100259391|tRNA (cytosine38-C5)-methyltransferase [EC:2.1.1.204]	-	-	-	gi|414585751|tpg|DAA36322.1|/0/TPA: hypothetical protein ZEAMMB73_184989 [Zea mays]
103632702	863	30.1039	1.16861	-4.68708	1.36794e-09	Up	3.11944e-11	PREDICTED: Zea mays uncharacterized LOC103632702 (LOC103632702), ncRNA	K11492|1|5e-07|53.1|mtr:MTR_5g015600|condensin-2 complex subunit G2	-	-	-	gi|670385777|ref|XP_008673690.1|/2.53535e-95/PREDICTED: uncharacterized protein LOC103649739 [Zea mays]
103649566	1540	14.9192	2.0697	-2.84968	0.00166249	Up	0.000137583	PREDICTED: Zea mays GDSL esterase/lipase At5g45910-like (LOC103649566), mRNA	K00514|1|2e-47|188|rcu:RCOM_1428040|zeta-carotene desaturase [EC:1.3.5.6];K01206|2|7e-33|140|aly:ARALYDRAFT_475890|alpha-L-fucosidase [EC:3.2.1.51]	GO:0031410//cytoplasmic vesicle;GO:0043231//intracellular membrane-bounded organelle	GO:0016787//hydrolase activity	GO:0044238	gi|670385356|ref|XP_008673524.1|/0/PREDICTED: GDSL esterase/lipase At5g45910-like [Zea mays]
100276232	704	16.2091	2.78518	-2.54096	0.00197523	Up	0.000168318	PREDICTED: Zea mays hypothetical protein (LOC100276232), transcript variant X2, mRNA	-	-	GO:0043169//cation binding;GO:0043169//cation binding	GO:0006812//cation transport;GO:0006812//cation transport	gi|670383555|ref|XP_008672581.1|/1.27429e-127/PREDICTED: hypothetical protein isoform X1 [Zea mays]
100170237	1113	263.248	108.003	-1.28535	5.79342e-10	Up	1.23338e-11	Zea mays LOC100170237 (pco064225), mRNA	-	-	GO:0005488//binding;GO:0004518//nuclease activity	GO:0006259//DNA metabolic process	gi|194306597|ref|NP_001123591.1|/1.77322e-169/putative bifunctional nuclease precursor [Zea mays]
100279205	1641	147.685	53.7911	-1.45709	0.00193691	Up	0.000164444	Zea mays uncharacterized LOC100279205 (LOC100279205), mRNA	K00815|1|0.0|873|zma:100279205|tyrosine aminotransferase [EC:2.6.1.5]	-	GO:0016769//transferase activity, transferring nitrogenous groups;GO:0048037//cofactor binding;GO:0016846//carbon-sulfur lyase activity	GO:0008652//cellular amino acid biosynthetic process	gi|226501690|ref|NP_001145701.1|/0/uncharacterized protein LOC100279205 [Zea mays]
100278079	881	84.081	12.4115	-2.76011	1.7599e-11	Up	2.97223e-13	Zea mays uncharacterized LOC100278079 (LOC100278079), mRNA	K13083|1|9e-114|407|sbi:SORBI_01g034460|cytochrome P450, family 75, subfamily A (flavonoid 3',5'-hydroxylase) [EC:1.14.13.88]	-	GO:0016491//oxidoreductase activity;GO:0005506//iron ion binding	GO:0008152//metabolic process	gi|226506336|ref|NP_001144946.1|/8.98206e-120/uncharacterized protein LOC100278079 [Zea mays]
100285576	1001	80.9548	22.8192	-1.82687	5.79553e-08	Up	1.68596e-09	Zea mays 16.9 kDa class I heat shock protein 2 (LOC100285576), mRNA	K13993|1|2e-70|263|zma:100285576|HSP20 family protein	GO:0031410//cytoplasmic vesicle	-	GO:0050896//response to stimulus	gi|226533184|ref|NP_001151939.1|/6.81351e-69/16.9 kDa class I heat shock protein 2 [Zea mays]
100502428	2155	21.673	4.61763	-2.23067	0.00474531	Up	0.000462815	PREDICTED: Zea mays uncharacterized LOC100502428 (LOC100502428), transcript variant X1, mRNA	K14685|1|0.0|919|zma:100502428|solute carrier family 40 (iron-regulated transporter), member 1	GO:0031224//intrinsic component of membrane;GO:0031224//intrinsic component of membrane	GO:0022890//inorganic cation transmembrane transporter activity;GO:0022890//inorganic cation transmembrane transporter activity	GO:0006826//iron ion transport;GO:0006826//iron ion transport	gi|670436672|ref|XP_008658997.1|/0/PREDICTED: uncharacterized protein LOC100502428 isoform X1 [Zea mays]
100282214	1246	988.51	235.462	-2.06976	8.64376e-23	Up	4.12501e-25	PREDICTED: Zea mays chlorophyll a-b binding protein 8 (LOC100282214), transcript variant X1, mRNA	K08909|1|4e-119|426|vvi:100232927|light-harvesting complex I chlorophyll a/b binding protein 3	GO:0009536//plastid;GO:0009536//plastid	-	GO:0006091//generation of precursor metabolites and energy;GO:0006091//generation of precursor metabolites and energy	gi|195613254|gb|ACG28457.1|/1.8581e-134/chlorophyll a-b binding protein 8 [Zea mays]
100284243	1261	7282.76	2985.21	-1.28665	9.5136e-41	Up	1.03308e-43	Zea mays LOC100284243 (pco142520), mRNA	-	-	-	-	gi|226505644|ref|NP_001150610.1|/5.67076e-130/LOC100284243 precursor [Zea mays]
100282448	1334	140.129	64.4236	-1.1211	0.000129727	Up	7.51064e-06	Zea mays LOC100282448 (cl42025_1), mRNA	K09753|1|7e-66|249|pop:POPTR_813757|cinnamoyl-CoA reductase [EC:1.2.1.44]	-	GO:0048037//cofactor binding	GO:0008152//metabolic process	gi|226493844|ref|NP_001148831.1|/3.92801e-177/LOC100282448 [Zea mays]
100276266	1097	175.379	25.0621	-2.80689	1.87193e-26	Up	6.63313e-29	Zea mays uncharacterized LOC100276266 (LOC100276266), mRNA	-	-	-	-	gi|195627226|gb|ACG35443.1|/2.72041e-29/membrane protein [Zea mays]
100191984	873	1010.53	295.423	-1.77426	1.46344e-40	Up	1.63097e-43	Zea mays photosystem I reaction center subunit II (LOC100191984), mRNA	K02692|1|1e-89|327|zma:100191984|photosystem I subunit II	GO:0009522//photosystem I;GO:0043231//intracellular membrane-bounded organelle	-	GO:0044237//cellular metabolic process	gi|212275394|ref|NP_001130880.1|/3.05887e-88/photosystem I reaction center subunit II [Zea mays]
103627453	2554	15.4655	1.98657	-2.9607	0.000196585	Up	1.19916e-05	PREDICTED: Zea mays probable metal-nicotianamine transporter YSL14 (LOC103627453), mRNA	-	GO:0044464	-	GO:0006810//transport	gi|670409466|ref|XP_008645969.1|/0/PREDICTED: probable metal-nicotianamine transporter YSL14 [Zea mays]
100381429	2552	501.477	168.302	-1.57513	4.52733e-18	Up	3.63543e-20	Zea mays uncharacterized LOC100381429 (LOC100381429), mRNA	K13430|1|6e-67|254|pop:POPTR_413452|serine/threonine-protein kinase PBS1 [EC:2.7.11.1]	GO:0031224//intrinsic component of membrane;GO:0031410//cytoplasmic vesicle	GO:0016301//kinase activity;GO:0032559	GO:0006464//cellular protein modification process;GO:0006796//phosphate-containing compound metabolic process	gi|293332319|ref|NP_001167741.1|/0/uncharacterized protein LOC100381429 precursor [Zea mays]
542647	955	139.343	42.9538	-1.69778	3.23525e-07	Up	1.09185e-08	Zea mays tonoplast intrinsic protein4 (tip4d), mRNA	K09873|1|3e-72|270|osa:4324276|aquaporin TIP	GO:0016020//membrane	-	GO:0051234//establishment of localization	gi|414875619|tpg|DAA52750.1|/3.78404e-106/TPA: aquaporin TIP4-4 [Zea mays]
100284784	1083	379.793	102.006	-1.89656	3.33165e-11	Up	5.83615e-13	Zea mays LOC100284784 (gpm454), mRNA	K12135|1|3e-14|77.8|aly:ARALYDRAFT_488429|zinc finger protein CONSTANS	GO:0031410//cytoplasmic vesicle	GO:0046914//transition metal ion binding;GO:0003676//nucleic acid binding	-	gi|226496621|ref|NP_001151151.1|/2.7792e-111/LOC100284784 [Zea mays]
100280524	651	113.677	20.7263	-2.45541	5.48866e-15	Up	6.08561e-17	Zea mays adhesive/proline-rich protein (LOC100280524), mRNA	-	-	-	-	-
100127507	397	1298.31	573.767	-1.1781	8.15892e-19	Up	6.03864e-21	Zea mays Asr protein (LOC100127507), mRNA	-	-	-	-	gi|163838700|ref|NP_001106235.1|/7.38302e-14/Asr protein [Zea mays]
100284969	1392	285.643	78.9815	-1.85463	5.80548e-20	Up	3.76591e-22	Zea mays sucrose responsive element binding protein (LOC100284969), mRNA	K09422|1|1e-106|384|zma:100284969|myb proto-oncogene protein, plant	GO:0043231//intracellular membrane-bounded organelle	GO:0003676//nucleic acid binding	-	gi|226503595|ref|NP_001151336.1|/4.22657e-105/sucrose responsive element binding protein [Zea mays]
100273698	1189	35.5143	13.1742	-1.43069	0.00439247	Up	0.000424009	Zea mays hypothetical protein (LOC100273698), mRNA	-	-	-	-	gi|226493597|ref|NP_001141582.1|/0/uncharacterized protein LOC100273698 [Zea mays]
100281600	2354	27.7804	9.58493	-1.53523	0.00656259	Up	0.000681126	Zea mays receptor kinase (LOC100281600), mRNA	K10576|1|2e-46|186|vvi:100250088|ubiquitin-conjugating enzyme E2 H [EC:6.3.2.19];K00924|2|1e-34|147|aly:ARALYDRAFT_473063|[EC:2.7.1.-]	-	GO:0004871//signal transducer activity;GO:0016301//kinase activity;GO:0032559	GO:0006464//cellular protein modification process	gi|226504754|ref|NP_001147991.1|/0/receptor kinase precursor [Zea mays]
542522	1627	7.13706	1.56712	-2.18722	0.0283315	Up	0.00397761	Zea mays alpha-amylase (LOC542522), mRNA	K01176|1|0.0|897|zma:542522|alpha-amylase [EC:3.2.1.1]	GO:0031410//cytoplasmic vesicle	GO:0016160//amylase activity;GO:0046872//metal ion binding	GO:0005985//sucrose metabolic process;GO:0005982//starch metabolic process	gi|162462658|ref|NP_001105539.1|/0/alpha-amylase precursor [Zea mays]
100273117	1092	1624.59	593.353	-1.45312	3.75109e-15	Up	4.09475e-17	PREDICTED: Zea mays oxygen-evolving enhancer protein 2, chloroplastic (LOC100273117), mRNA	K02717|1|1e-95|348|sbi:SORBI_02g002690|photosystem II oxygen-evolving enhancer protein 2	GO:0009523//photosystem II;GO:0009534//chloroplast thylakoid	GO:0046872//metal ion binding	GO:0044237//cellular metabolic process	gi|670422154|ref|XP_008652004.1|/1.06709e-134/PREDICTED: oxygen-evolving enhancer protein 2, chloroplastic [Zea mays]
103627094	1195	234.662	69.8824	-1.74758	6.72741e-17	Up	6.11338e-19	PREDICTED: Zea mays uncharacterized LOC103627094 (LOC103627094), mRNA	-	-	-	-	gi|670408624|ref|XP_008645639.1|/7.67867e-89/PREDICTED: uncharacterized protein LOC103627094 [Zea mays]
100193284	1449	265.443	76.7393	-1.79036	1.47065e-14	Up	1.72726e-16	Zea mays uncharacterized LOC100193284 (LOC100193284), mRNA	-	-	-	-	gi|212721382|ref|NP_001131899.1|/0/uncharacterized protein LOC100193284 [Zea mays]
101027252	2080	40.6256	15.2128	-1.4171	0.0144179	Up	0.00174611	PREDICTED: Zea mays pyrophosphate--fructose 6-phosphate 1-phosphotransferase subunit alpha (LOC101027252), mRNA	K00895|1|0.0|1105|osa:4340909|pyrophosphate--fructose-6-phosphate 1-phosphotransferase [EC:2.7.1.90]	GO:0043234//protein complex	GO:0008443//phosphofructokinase activity;GO:0032559	GO:0006007//glucose catabolic process	gi|670437893|ref|XP_008659507.1|/0/PREDICTED: pyrophosphate--fructose 6-phosphate 1-phosphotransferase subunit alpha [Zea mays]
103640184	3793	8.06669	0.969581	-3.05654	0.00113163	Up	8.74738e-05	PREDICTED: Zea mays probable RNA-dependent RNA polymerase SHL2 (LOC103640184), mRNA	-	GO:0043231//intracellular membrane-bounded organelle	GO:0034062//RNA polymerase activity	-	gi|670441479|ref|XP_008661039.1|/0/PREDICTED: probable RNA-dependent RNA polymerase SHL2 [Zea mays]
542325	1083	19.7831	7.53661	-1.39228	0.0389312	Up	0.00585959	PREDICTED: Zea mays AGAMOUS homolog2 (zag2), transcript variant X3, mRNA	K09264|1|2e-69|261|bdi:100841720|MADS-box transcription factor, plant	GO:0043231//intracellular membrane-bounded organelle;GO:0043231//intracellular membrane-bounded organelle;GO:0043231//intracellular membrane-bounded organelle;GO:0043231//intracellular membrane-bounded organelle	GO:0001071//nucleic acid binding transcription factor activity;GO:0003677//DNA binding;GO:0001071//nucleic acid binding transcription factor activity;GO:0003677//DNA binding;GO:0001071//nucleic acid binding transcription factor activity;GO:0003677//DNA binding;GO:0001071//nucleic acid binding transcription factor activity;GO:0003677//DNA binding	GO:0048281//inflorescence morphogenesis;GO:0006351//transcription, DNA-templated;GO:0048281//inflorescence morphogenesis;GO:0006351//transcription, DNA-templated;GO:0048281//inflorescence morphogenesis;GO:0006351//transcription, DNA-templated;GO:0048281//inflorescence morphogenesis;GO:0006351//transcription, DNA-templated	gi|162461817|ref|NP_001105378.1|/1.90688e-144/Zea AGAMOUS homolog2 [Zea mays]
100274469	744	2955.3	767.456	-1.94515	6.92836e-26	Up	2.63323e-28	Zea mays LOC100274469 (umc1594), mRNA	-	GO:0031410//cytoplasmic vesicle	GO:0005488//binding	GO:0010876//lipid localization;GO:0051234//establishment of localization;GO:0009725//response to hormone;GO:0000302//response to reactive oxygen species	gi|226505072|ref|NP_001142300.1|/1.1146e-50/uncharacterized protein LOC100274469 precursor [Zea mays]
103644115	774	389.233	89.0842	-2.12739	0.00546651	Up	0.000548061	PREDICTED: Zea mays RNA-binding protein 12-like (LOC103644115), mRNA	-	-	-	-	-
100285302	854	590.279	131.521	-2.1661	3.92788e-24	Up	1.64999e-26	Zea mays metal ion binding protein (LOC100285302), mRNA	K07213|1|2e-11|67.8|bdi:100823139|copper chaperone	-	GO:0043169//cation binding	GO:0006812//cation transport	gi|226530499|ref|NP_001151667.1|/7.27031e-79/metal ion binding protein [Zea mays]
100282012	872	23.59	7.4752	-1.65799	0.0156524	Up	0.00193362	Zea mays 16.9 kDa class I heat shock protein 1 (LOC100282012), mRNA	K13993|1|2e-54|210|zma:100282012|HSP20 family protein	-	-	-	gi|308081297|ref|NP_001183377.1|/4.7521e-65/uncharacterized protein LOC100501790 [Zea mays]
103637737	584	6.14674	0.90691	-2.76079	0.0047424	Up	0.000462395	PREDICTED: Zea mays DNA-directed RNA polymerase III subunit RPC4-like (LOC103637737), mRNA	K03026|1|7e-35|144|osa:4335691|DNA-directed RNA polymerase III subunit RPC4	GO:0044451	GO:0034062//RNA polymerase activity;GO:0003676//nucleic acid binding	GO:0006351//transcription, DNA-templated	gi|226507644|ref|NP_001150257.1|/2.01101e-55/DNA binding protein [Zea mays]
103643710	1604	97.4257	18.3899	-2.40539	0.00654756	Up	0.000679027	PREDICTED: Zea mays leucine-rich repeat extensin-like protein 6 (LOC103643710), mRNA	K00924|1|2e-30|132|aly:ARALYDRAFT_473063|[EC:2.7.1.-];K13420|5|1e-29|129|osa:4337016|LRR receptor-like serine/threonine-protein kinase FLS2 [EC:2.7.11.1]	GO:0031410//cytoplasmic vesicle	-	-	gi|414871819|tpg|DAA50376.1|/0/TPA: leucine-rich repeat (LRR) family protein [Zea mays]
100501693	1675	101.77	50.2971	-1.01676	0.00515049	Up	0.000510722	Zea mays uncharacterized LOC100501693 (LOC100501693), mRNA	K13420|1|3e-36|151|sbi:SORBI_06g028760|LRR receptor-like serine/threonine-protein kinase FLS2 [EC:2.7.11.1]	GO:0016020//membrane	GO:0004672//protein kinase activity;GO:0032559	GO:0006464//cellular protein modification process	gi|670360848|ref|XP_008643846.1|/0/PREDICTED: uncharacterized protein LOC100382229 isoform X1 [Zea mays]
100282434	1754	169.133	76.842	-1.13819	2.51351e-06	Up	1.00439e-07	Zea mays LOC100282434 (umc2300), mRNA	K04733|1|1e-66|252|smo:SELMODRAFT_33807|interleukin-1 receptor-associated kinase 4 [EC:2.7.11.1];K13430|2|4e-65|247|aly:ARALYDRAFT_909268|serine/threonine-protein kinase PBS1 [EC:2.7.11.1]	-	GO:0004871//signal transducer activity;GO:0004672//protein kinase activity;GO:0032559	GO:0006464//cellular protein modification process	gi|226499510|ref|NP_001148817.1|/0/LOC100282434 precursor [Zea mays]
103647445	3392	197.271	90.874	-1.11824	0.0307319	Up	0.00440771	PREDICTED: Zea mays glutamate receptor 2.9-like (LOC103647445), mRNA	K05387|1|3e-179|627|ath:AT2G29100|glutamate receptor, ionotropic, other eukaryote	GO:0030313;GO:0031224//intrinsic component of membrane;GO:0031410//cytoplasmic vesicle	GO:0008066//glutamate receptor activity;GO:0005231//excitatory extracellular ligand-gated ion channel activity	GO:0006810//transport	gi|670378537|ref|XP_008670208.1|/0/PREDICTED: glutamate receptor 2.9-like [Zea mays]
103626139	939	11.4712	2.24075	-2.35596	0.00638212	Up	0.000658748	PREDICTED: Zea mays putative ripening-related protein 4 (LOC103626139), mRNA	-	GO:0031410//cytoplasmic vesicle	-	-	gi|670406365|ref|XP_008644747.1|/1.3483e-100/PREDICTED: putative ripening-related protein 4 [Zea mays]
100273093	1588	86.9951	42.5813	-1.03071	0.000941729	Up	7.0265e-05	Zea mays uncharacterized LOC100273093 (LOC100273093), mRNA	K01087|1|0.0|691|zma:100273093|trehalose 6-phosphate phosphatase [EC:3.1.3.12]	-	-	GO:0005991//trehalose metabolic process	gi|226504186|ref|NP_001141014.1|/0/uncharacterized protein LOC100273093 [Zea mays]
103630029	3092	213.053	101.417	-1.07091	7.17571e-07	Up	2.56729e-08	PREDICTED: Zea mays villin-1-like (LOC103630029), mRNA	K05768|1|0.0|681|osa:4341731|gelsolin	-	-	-	gi|670416923|ref|XP_008649346.1|/0/PREDICTED: villin-1-like [Zea mays]
100285312	753	71.4554	14.2537	-2.32571	7.51676e-07	Up	2.71938e-08	Zea mays LOC100285312 (magi93868), mRNA	-	-	-	-	-
100280011	1840	697.295	324.618	-1.10303	2.62187e-07	Up	8.68363e-09	Zea mays uncharacterized LOC100280011 (LOC100280011), mRNA	K03781|1|0.0|874|zma:542370|catalase [EC:1.11.1.6]	GO:0043231//intracellular membrane-bounded organelle	GO:0005506//iron ion binding;GO:0004601//peroxidase activity	GO:0042743//hydrogen peroxide metabolic process;GO:0006950//response to stress	gi|1345683|sp|P18123.2|CATA3_MAIZE/0/RecName: Full=Catalase isozyme 3 [Zea mays]
100280258	2096	56.3009	12.1896	-2.20751	7.53203e-07	Up	2.72706e-08	Zea mays uncharacterized LOC100280258 (LOC100280258), mRNA	K00423|1|1e-61|236|ppp:PHYPADRAFT_163787|L-ascorbate oxidase [EC:1.10.3.3]	GO:0005576//extracellular region;GO:0031410//cytoplasmic vesicle	GO:0046914//transition metal ion binding;GO:0016682//oxidoreductase activity, acting on diphenols and related substances as donors, oxygen as acceptor	GO:0009808//lignin metabolic process	gi|226494660|ref|NP_001146658.1|/0/uncharacterized protein LOC100280258 precursor [Zea mays]
103637806	1375	8.46627	1.25769	-2.75095	0.003057	Up	0.000277973	PREDICTED: Zea mays transcription factor bHLH18-like (LOC103637806), mRNA	K13422|1|6e-15|80.5|osa:4349484|transcription factor MYC2	-	-	-	gi|645166032|gb|AIB04753.1|/3.47493e-152/bHLH transcription factor, partial [Zea mays]
100286091	1075	108.913	37.1653	-1.55115	2.20552e-08	Up	6.03156e-10	Zea mays LOC100286091 (pco131734), mRNA	K00588|1|4e-75|280|aly:ARALYDRAFT_912997|caffeoyl-CoA O-methyltransferase [EC:2.1.1.104]	-	GO:0008168//methyltransferase activity	GO:0006730//one-carbon metabolic process	gi|413925228|gb|AFW65160.1|/1.00695e-129/caffeoyl-CoA O-methyltransferase 1 [Zea mays]
100136882	1599	295.21	119.392	-1.30603	3.07415e-05	Up	1.5268e-06	Zea mays yellow endosperm1 (y1), mRNA	K02291|1|0.0|825|zma:100136882|phytoene synthase [EC:2.5.1.32]	GO:0009536//plastid	GO:0004337//geranyltranstransferase activity	GO:0016109	gi|167908781|ref|NP_001108124.2|/0/phytoene synthase, chloroplastic [Zea mays]
103644195	1891	317.976	65.7715	-2.27338	2.45997e-11	Up	4.21782e-13	PREDICTED: Zea mays uncharacterized LOC103644195 (LOC103644195), mRNA	K08900|1|2e-138|491|sbi:SORBI_01g034560|mitochondrial chaperone BCS1	-	GO:0032559;GO:0016462//pyrophosphatase activity	-	gi|670368799|ref|XP_008665611.1|/0/PREDICTED: uncharacterized protein LOC103644195 [Zea mays]
100284773	1249	21.433	7.25099	-1.56358	0.0131661	Up	0.00156741	PREDICTED: Zea mays LOC100284773 (pco067049), transcript variant X1, mRNA	-	-	-	-	gi|226494161|ref|NP_001151140.1|/1.03573e-75/LOC100284773 [Zea mays]
103626330	1993	55.8135	27.8227	-1.00435	0.0138419	Up	0.00166091	PREDICTED: Zea mays synaptotagmin-3-like (LOC103626330), transcript variant X3, mRNA	-	-	-	-	gi|670406861|ref|XP_008644948.1|/0/PREDICTED: synaptotagmin-3-like isoform X1 [Zea mays]
100191216	1597	215.274	105.036	-1.03528	1.31535e-05	Up	6.03446e-07	PREDICTED: Zea mays LOC100191216 (IDP141), transcript variant X1, mRNA	K01090|1|1e-98|358|osa:4341433|protein phosphatase [EC:3.1.3.16]	GO:0043234//protein complex;GO:0043234//protein complex	GO:0043169//cation binding;GO:0004721//phosphoprotein phosphatase activity;GO:0003676//nucleic acid binding;GO:0043169//cation binding;GO:0004721//phosphoprotein phosphatase activity;GO:0003676//nucleic acid binding	GO:0006464//cellular protein modification process;GO:0006464//cellular protein modification process	gi|670402152|ref|XP_008680948.1|/0/PREDICTED: uncharacterized protein LOC100191216 isoform X1 [Zea mays]
103643997	1194	34.1935	8.74521	-1.96716	0.00161881	Up	0.00013303	PREDICTED: Zea mays BI1-like protein (LOC103643997), mRNA	K06890|1|3e-121|433|sbi:SORBI_01g008350|	GO:0031224//intrinsic component of membrane	-	-	gi|670368308|ref|XP_008665403.1|/4.03399e-122/PREDICTED: BI1-like protein [Zea mays]
100284820	1720	101.334	50.0891	-1.01655	0.000992095	Up	7.48168e-05	Zea mays LOC100284820 (pco089834b), mRNA	K15287|1|0.0|633|zma:100284820|solute carrier family 35, member F1/2	GO:0031410//cytoplasmic vesicle	-	-	gi|226496557|ref|NP_001151187.1|/8.99205e-180/LOC100284820 precursor [Zea mays]
103636267	1740	117.315	53.7811	-1.12521	6.4281e-05	Up	3.44111e-06	PREDICTED: Zea mays transcription factor LAF1-like (LOC103636267), mRNA	K09422|1|4e-87|320|sbi:SORBI_06g023610|myb proto-oncogene protein, plant;K01528|5|5e-35|147|smo:SELMODRAFT_437242|dynamin GTPase [EC:3.6.5.5]	GO:0044464	-	-	gi|670432633|ref|XP_008656851.1|/2.44926e-116/PREDICTED: transcription factor LAF1-like [Zea mays]
100281139	1244	17.6843	6.29025	-1.49128	0.0401128	Up	0.00607871	Zea mays lactoylglutathione lyase (LOC100281139), mRNA	K01759|1|0.0|654|zma:100281139|lactoylglutathione lyase [EC:4.4.1.5]	-	GO:0016846//carbon-sulfur lyase activity;GO:0043169//cation binding	-	gi|226500882|ref|NP_001147530.1|/0/lactoylglutathione lyase [Zea mays]
103636590	2423	39.8045	13.9413	-1.51357	0.00209538	Up	0.00018026	PREDICTED: Zea mays uncharacterized LOC103636590 (LOC103636590), mRNA	-	-	-	-	gi|670433356|ref|XP_008657167.1|/0/PREDICTED: uncharacterized protein LOC103636590 [Zea mays]
103643956	1773	50.5104	20.0842	-1.33052	0.00299404	Up	0.000271649	PREDICTED: Zea mays lecithin-cholesterol acyltransferase-like 1 (LOC103643956), mRNA	K06129|1|0.0|764|sbi:SORBI_01g009270|lysophospholipase III [EC:3.1.1.5]	GO:0031410//cytoplasmic vesicle	GO:0008374//O-acyltransferase activity	GO:0044238	gi|670368187|ref|XP_008665348.1|/0/PREDICTED: LOW QUALITY PROTEIN: lecithin-cholesterol acyltransferase-like 1 [Zea mays]
103643800	2173	130.82	29.1367	-2.16667	3.76486e-06	Up	1.54924e-07	PREDICTED: Zea mays laccase-4-like (LOC103643800), mRNA	K00423|1|1e-67|256|ppp:PHYPADRAFT_163787|L-ascorbate oxidase [EC:1.10.3.3]	GO:0005576//extracellular region;GO:0031410//cytoplasmic vesicle	GO:0046914//transition metal ion binding;GO:0016682//oxidoreductase activity, acting on diphenols and related substances as donors, oxygen as acceptor	GO:0009808//lignin metabolic process	gi|670367804|ref|XP_008665185.1|/0/PREDICTED: laccase-4-like [Zea mays]
100192570	1412	147.848	65.7775	-1.16845	0.0012046	Up	9.42162e-05	PREDICTED: Zea mays hypothetical protein (LOC100192570), transcript variant X1, mRNA	K15285|1|7e-172|602|zma:100192570|solute carrier family 35, member E3	GO:0031224//intrinsic component of membrane;GO:0031410//cytoplasmic vesicle;GO:0031224//intrinsic component of membrane;GO:0031410//cytoplasmic vesicle	-	-	gi|212723260|ref|NP_001131257.1|/1.62298e-170/hypothetical protein [Zea mays]
542491	872	11.0265	1.02189	-3.43166	0.00012342	Up	7.09612e-06	Zea mays glutathione transferase35 (gst35), mRNA	K00799|1|7e-90|328|zma:100192043|glutathione S-transferase [EC:2.5.1.18]	GO:0044424	GO:0016765//transferase activity, transferring alkyl or aryl (other than methyl) groups	-	gi|162459446|ref|NP_001105511.1|/7.19667e-130/glutathione transferase35 [Zea mays]
103641922	1461	280.97	1.63412	-7.42576	6.62028e-32	Up	1.53238e-34	PREDICTED: Zea mays uncharacterized LOC103641922 (LOC103641922), mRNA	K11492|1|4e-07|54.7|mtr:MTR_5g015600|condensin-2 complex subunit G2	-	-	-	gi|670374819|ref|XP_008668772.1|/0/PREDICTED: uncharacterized protein LOC103645833 [Zea mays]
100284252	1716	20.2575	4.4835	-2.17576	0.00116801	Up	9.0887e-05	Zea mays nodulin-like protein (LOC100284252), mRNA	-	GO:0044464	-	-	gi|226500136|ref|NP_001150619.1|/0/nodulin-like protein [Zea mays]
100384439	2038	106.892	38.3786	-1.47778	1.13198e-05	Up	5.11742e-07	PREDICTED: Zea mays uncharacterized LOC100384439 (LOC100384439), transcript variant X1, mRNA	K01179|1|2e-100|365|pop:POPTR_802297|endoglucanase [EC:3.2.1.4]	GO:0031410//cytoplasmic vesicle;GO:0031410//cytoplasmic vesicle	GO:0016798//hydrolase activity, acting on glycosyl bonds;GO:0004553//hydrolase activity, hydrolyzing O-glycosyl compounds	GO:0044238;GO:0044238	gi|452891059|gb|AGG19103.1|/2.67445e-117/cellulase [Zea mays]
103636359	1522	37.6821	18.2974	-1.04224	0.0380979	Up	0.00570151	PREDICTED: Zea mays nucleolin (LOC103636359), mRNA	-	-	-	-	gi|670432847|ref|XP_008656941.1|/9.92603e-103/PREDICTED: nucleolin [Zea mays]
100191568	1149	76.5273	25.1222	-1.60701	6.72799e-06	Up	2.91988e-07	PREDICTED: Zea mays LOC100191568 (umc2617), transcript variant X2, mRNA	K10523|1|1e-09|62.8|ota:Ot14g03470|speckle-type POZ protein	-	-	-	gi|670412271|ref|XP_008647288.1|/1.70813e-80/PREDICTED: uncharacterized protein LOC100191568 isoform X2 [Zea mays]
103646269	724	19.0961	1.38404	-3.78632	1.68383e-06	Up	6.4959e-08	PREDICTED: Zea mays uncharacterized LOC103646269 (LOC103646269), mRNA	-	-	-	-	gi|414586546|tpg|DAA37117.1|/8.15265e-75/TPA: hypothetical protein ZEAMMB73_391383 [Zea mays]
100193483	1773	593.217	157.204	-1.91592	3.90825e-23	Up	1.78693e-25	Zea mays MYB transcription factor (LOC100193483), mRNA	K09422|1|0.0|831|zma:100193483|myb proto-oncogene protein, plant	GO:0043231//intracellular membrane-bounded organelle	GO:0003676//nucleic acid binding	-	gi|212722316|ref|NP_001132070.1|/0/MYB transcription factor [Zea mays]
100383552	2388	28.0973	7.26545	-1.95131	0.00766146	Up	0.000817946	Zea mays LOC100383552 (pco089998), mRNA	-	GO:0031224//intrinsic component of membrane	GO:0015291//secondary active transmembrane transporter activity	GO:0015698//inorganic anion transport	gi|293333583|ref|NP_001169671.1|/0/uncharacterized protein LOC100383552 [Zea mays]
103654949	821	25.4026	8.00342	-1.66629	0.00603766	Up	0.000617155	PREDICTED: Zea mays 18.9 kDa heat shock protein-like (LOC103654949), mRNA	K13993|1|3e-24|110|zma:100282012|HSP20 family protein	-	-	GO:0050896//response to stimulus	gi|670400265|ref|XP_008679975.1|/7.86586e-51/PREDICTED: 18.9 kDa heat shock protein-like [Zea mays]
103630075	1732	7.12357	0.929025	-2.93881	0.00203001	Up	0.000173509	PREDICTED: Zea mays UDP-glycosyltransferase 73C3-like (LOC103630075), mRNA	K13496|1|6e-101|366|ath:AT2G36770|UDP-glucosyl transferase 73C [EC:2.4.1.-]	-	GO:0016757//transferase activity, transferring glycosyl groups	-	gi|670417042|ref|XP_008649392.1|/0/PREDICTED: UDP-glycosyltransferase 73C3-like [Zea mays]
100282443	1741	81.7411	27.4165	-1.57602	5.36939e-06	Up	2.29236e-07	Zea mays ANAC010 (LOC100282443), mRNA	-	-	GO:0003676//nucleic acid binding	-	gi|226528930|ref|NP_001148826.1|/8.30167e-165/ANAC010 [Zea mays]
100283426	1555	837.765	400.101	-1.06618	1.30201e-18	Up	9.85973e-21	Zea mays LOC100283426 (pco131654), mRNA	-	-	-	-	gi|226495981|ref|NP_001149799.1|/2.24521e-150/LOC100283426 [Zea mays]
103626623	675	14.6445	4.74596	-1.62559	0.0435205	Up	0.00672072	PREDICTED: Zea mays uncharacterized LOC103626623 (LOC103626623), ncRNA	K01915|1|2e-07|44.7|bdi:100845598|glutamine synthetase [EC:6.3.1.2]	-	GO:0032561//guanyl ribonucleotide binding;GO:0017111//nucleoside-triphosphatase activity	GO:0009207	gi|413937804|gb|AFW72355.1|/7.24262e-39/putative protein kinase superfamily protein [Zea mays]
103639004	1409	7.22345	1.80558	-2.00022	0.0438994	Up	0.00679303	PREDICTED: Zea mays proline-rich receptor-like protein kinase PERK8 (LOC103639004), mRNA	-	-	-	-	gi|670439235|ref|XP_008660005.1|/2.77171e-11/PREDICTED: proline-rich receptor-like protein kinase PERK8 [Zea mays]
103634660	3239	200.132	34.9612	-2.51712	1.40381e-23	Up	6.21796e-26	PREDICTED: Zea mays uncharacterized LOC103634660 (LOC103634660), transcript variant X2, misc_RNA	-	-	-	-	gi|670429197|ref|XP_008655480.1|/0/PREDICTED: uncharacterized protein LOC103634660 [Zea mays]
100275282	831	176.507	49.4551	-1.83554	2.37255e-07	Up	7.76296e-09	Zea mays LOC100275282 (si829009d02d), mRNA	-	-	-	-	gi|226530497|ref|NP_001142877.1|/4.66335e-83/uncharacterized protein LOC100275282 [Zea mays]
100280544	877	33.6772	11.6159	-1.53567	0.00498784	Up	0.000491315	Zea mays auxin-inducible protein (LOC100280544), mRNA	-	-	-	-	gi|351735919|gb|AEQ59625.1|/7.95509e-36/auxin regulated gene involved in organ size 4 [Zea mays]
100272503	1295	134.129	50.0093	-1.42336	2.52795e-06	Up	1.01208e-07	Zea mays uncharacterized LOC100272503 (LOC100272503), mRNA	-	-	-	-	gi|414888073|tpg|DAA64087.1|/3.00143e-113/TPA: hypothetical protein ZEAMMB73_996720 [Zea mays]
103638635	2324	88.785	37.9854	-1.22487	0.0010622	Up	8.13784e-05	PREDICTED: Zea mays protein NRT1/ PTR FAMILY 4.6-like (LOC103638635), mRNA	K14638|1|1e-91|335|smo:SELMODRAFT_97812|solute carrier family 15 (peptide/histidine transporter), member 3/4	GO:0044464	-	GO:0015833//peptide transport	gi|670438468|ref|XP_008659709.1|/0/PREDICTED: protein NRT1/ PTR FAMILY 4.6-like [Zea mays]
103644340	1436	38.6457	18.4028	-1.07038	0.0439486	Up	0.00680567	PREDICTED: Zea mays myosin-12-like (LOC103644340), mRNA	K10357|1|3e-40|164|aly:ARALYDRAFT_887631|myosin V;K03165|3|2e-17|88.6|ota:Ot06g03550|DNA topoisomerase III [EC:5.99.1.2];K06675|4|6e-07|53.9|sbi:SORBI_09g024390|structural maintenance of chromosome 4	GO:0015629//actin cytoskeleton	GO:0008092//cytoskeletal protein binding;GO:0017111//nucleoside-triphosphatase activity;GO:0032559	-	gi|242038139|ref|XP_002466464.1|/3.01116e-162/hypothetical protein SORBIDRAFT_01g008180 [Sorghum bicolor]
100273068	1824	388.746	194.244	-1.00096	1.03517e-08	Up	2.66823e-10	PREDICTED: Zea mays LOC100273068 (pco107465a), transcript variant X4, mRNA	K15356|1|5e-72|270|ppp:PHYPADRAFT_208148|GDP-mannose transporter	GO:0031224//intrinsic component of membrane;GO:0031224//intrinsic component of membrane;GO:0031224//intrinsic component of membrane;GO:0031224//intrinsic component of membrane;GO:0031224//intrinsic component of membrane	-	-	gi|670358843|ref|XP_008667323.1|/1.22518e-177/PREDICTED: uncharacterized protein LOC100273068 isoform X2 [Zea mays]
732775	1392	23.0398	5.95466	-1.95204	0.00500633	Up	0.000493566	PREDICTED: Zea mays beta-carotene hydroxylase (HYD1), transcript variant X2, mRNA	K15746|1|7e-102|369|zma:732775|beta-carotene 3-hydroxylase [EC:1.14.13.129]	GO:0043231//intracellular membrane-bounded organelle;GO:0016020//membrane;GO:0016020//membrane	-	GO:0008152//metabolic process;GO:0008152//metabolic process	gi|289470400|gb|ADC96676.1|/4.15381e-117/beta-carotene hydroxylase [Zea mays]
100276065	1373	127.44	53.9898	-1.23906	7.36157e-06	Up	3.22702e-07	PREDICTED: Zea mays hypothetical protein (LOC100276065), transcript variant X11, mRNA	-	GO:0044464;GO:0044464;GO:0044464;GO:0044464;GO:0044464;GO:0044464;GO:0044464;GO:0044464;GO:0044464;GO:0044464;GO:0044464;GO:0044464	-	-	gi|670435557|ref|XP_008658360.1|/1.865e-144/PREDICTED: hypothetical protein isoform X4 [Zea mays]
103641820	1218	13.0706	1.33155	-3.29515	0.000106223	Up	5.99194e-06	PREDICTED: Zea mays uncharacterized LOC103641820 (LOC103641820), ncRNA	-	-	-	-	gi|670426485|ref|XP_008653897.1|/2.45763e-66/PREDICTED: uncharacterized protein LOC103634049 [Zea mays]
100382272	1448	804.548	344.916	-1.22193	3.3574e-10	Up	6.7795e-12	Zea mays uncharacterized LOC100382272 (LOC100382272), mRNA	K01904|1|0.0|754|sbi:SORBI_10g026130|4-coumarate--CoA ligase [EC:6.2.1.12]	-	-	-	gi|413954990|gb|AFW87639.1|/0/putative AMP-dependent synthetase and ligase superfamily protein [Zea mays]
103646092	3580	129.455	51.9086	-1.31841	2.88086e-07	Up	9.57434e-09	PREDICTED: Zea mays probable copper-transporting ATPase HMA5 (LOC103646092), transcript variant X1, misc_RNA	K01533|1|0.0|1746|sbi:SORBI_06g024900|Cu2+-exporting ATPase [EC:3.6.3.4]	GO:0031224//intrinsic component of membrane;GO:0031224//intrinsic component of membrane	GO:0043169//cation binding;GO:0043682//copper-transporting ATPase activity;GO:0032559;GO:0043169//cation binding;GO:0043682//copper-transporting ATPase activity;GO:0032559	GO:0035434//copper ion transmembrane transport;GO:0009206;GO:0035434//copper ion transmembrane transport;GO:0009206	gi|670375479|ref|XP_008669040.1|/0/PREDICTED: probable copper-transporting ATPase HMA5 [Zea mays]
100382354	920	31.0491	8.90313	-1.80217	0.00335722	Up	0.000310644	Zea mays uncharacterized LOC100382354 (LOC100382354), mRNA	-	-	-	-	gi|293332961|ref|NP_001168571.1|/2.70189e-37/uncharacterized protein LOC100382354 [Zea mays]
103651542	2071	44.0439	9.63711	-2.19227	2.33618e-05	Up	1.12957e-06	PREDICTED: Zea mays putative methyltransferase DDB_G0268948 (LOC103651542), transcript variant X2, mRNA	-	-	GO:0016741;GO:0016741	GO:0006730//one-carbon metabolic process;GO:0006730//one-carbon metabolic process	gi|670390129|ref|XP_008675410.1|/2.52022e-143/PREDICTED: putative methyltransferase DDB_G0268948 isoform X1 [Zea mays]
100272708	1572	47.0524	21.236	-1.14775	0.00722892	Up	0.000764332	Zea mays hypothetical protein (LOC100272708), mRNA	K14664|1|0.0|745|zma:100272708|IAA-amino acid hydrolase [EC:3.5.1.-]	-	GO:0003824//catalytic activity	-	gi|226532042|ref|NP_001140633.1|/0/hypothetical protein [Zea mays]
103627785	1235	304.736	95.97	-1.6669	4.25731e-18	Up	3.3821e-20	PREDICTED: Zea mays flavonol synthase/flavanone 3-hydroxylase-like (LOC103627785), mRNA	K05278|1|0.0|638|zma:100272992|flavonol synthase [EC:1.14.11.23]	-	GO:0003824//catalytic activity;GO:0046914//transition metal ion binding	GO:0008152//metabolic process	gi|670410330|ref|XP_008646309.1|/0/PREDICTED: flavonol synthase/flavanone 3-hydroxylase-like [Zea mays]
103646104	1519	26.3142	10.6012	-1.31162	0.0473096	Up	0.00749199	PREDICTED: Zea mays cyclin-P2-1 (LOC103646104), mRNA	-	-	-	-	gi|670375504|ref|XP_008669050.1|/4.9473e-78/PREDICTED: cyclin-P2-1 [Zea mays]
100278401	2129	255.741	110.141	-1.21533	2.8564e-08	Up	7.91767e-10	PREDICTED: Zea mays uncharacterized LOC100278401 (LOC100278401), transcript variant X1, mRNA	-	-	-	-	gi|670427990|ref|XP_008654752.1|/8.93212e-124/PREDICTED: uncharacterized protein LOC100278401 isoform X1 [Zea mays]
100285535	745	234.177	98.7377	-1.24593	0.000139941	Up	8.17242e-06	Zea mays LOC100285535 (csu621), mRNA	-	GO:0031410//cytoplasmic vesicle	-	-	gi|226491382|ref|NP_001151898.1|/6.99763e-45/LOC100285535 precursor [Zea mays]
100281599	3265	35.4228	9.03453	-1.97116	8.74562e-05	Up	4.83841e-06	PREDICTED: Zea mays lectin-like receptor kinase 7 (LOC100281599), transcript variant X2, mRNA	K04733|1|5e-59|228|smo:SELMODRAFT_230241|interleukin-1 receptor-associated kinase 4 [EC:2.7.11.1];K13417|3|2e-56|219|aly:ARALYDRAFT_899604|somatic embryogenesis receptor kinase 4 [EC:2.7.10.1 2.7.11.1];K13416|5|1e-55|217|ath:AT4G33430|brassinosteroid insensitive 1-associated receptor kinase 1 [EC:2.7.10.1 2.7.11.1]	-	GO:0004871//signal transducer activity;GO:0004672//protein kinase activity;GO:0032559;GO:0004871//signal transducer activity;GO:0004672//protein kinase activity;GO:0032559;GO:0004871//signal transducer activity;GO:0004672//protein kinase activity;GO:0032559	GO:0006464//cellular protein modification process;GO:0006464//cellular protein modification process;GO:0006464//cellular protein modification process	gi|226508034|ref|NP_001147990.1|/0/lectin-like receptor kinase 7 precursor [Zea mays]
100281813	1635	179.787	66.5682	-1.43338	8.14512e-07	Up	2.96533e-08	PREDICTED: Zea mays membrane protein (LOC100281813), transcript variant X1, mRNA	-	GO:0031224//intrinsic component of membrane;GO:0031224//intrinsic component of membrane	-	-	gi|413956719|gb|AFW89368.1|/0/membrane protein [Zea mays]
103627089	1745	58.6074	23.0082	-1.34894	0.000702045	Up	5.05559e-05	PREDICTED: Zea mays probable protein phosphatase 2C 12 (LOC103627089), mRNA	K04345|1|2e-28|125|aly:ARALYDRAFT_480465|protein kinase A [EC:2.7.11.11]	-	-	-	gi|670408611|ref|XP_008645636.1|/1.23756e-176/PREDICTED: probable protein phosphatase 2C 12 [Zea mays]
100383182	1089	58.5033	25.6027	-1.19222	0.0191569	Up	0.00247824	Zea mays uncharacterized LOC100383182 (LOC100383182), mRNA	-	-	-	-	gi|293332847|ref|NP_001169317.1|/2.40019e-86/uncharacterized protein LOC100383182 [Zea mays]
100303819	1412	8.47315	2.19619	-1.9479	0.0465692	Up	0.00733541	Zea mays hypothetical protein (LOC100303819), mRNA	-	GO:0044464	-	-	gi|259490771|ref|NP_001158920.1|/4.76139e-112/hypothetical protein precursor [Zea mays]
103630329	1980	40.6922	19.6243	-1.05212	0.0299126	Up	0.00426285	PREDICTED: Zea mays probable E3 ubiquitin-protein ligase LUL4 (LOC103630329), mRNA	-	-	GO:0046914//transition metal ion binding	-	gi|670417612|ref|XP_008649614.1|/2.66126e-29/PREDICTED: probable E3 ubiquitin-protein ligase LUL4 [Zea mays]
103634749	1199	43.7522	17.8065	-1.29695	0.00845877	Up	0.000923569	PREDICTED: Zea mays leucine-rich repeat extensin-like protein 1 (LOC103634749), mRNA	-	-	-	-	gi|413947172|gb|AFW79821.1|/1.17501e-28/sulfated surface glycoprotein 185 [Zea mays]
103646225	1592	330.36	45.2672	-2.8675	4.54353e-34	Up	9.08862e-37	PREDICTED: Zea mays probable inactive beta-glucosidase 14 (LOC103646225), transcript variant X2, misc_RNA	K05350|1|0.0|571|sbi:SORBI_06g022410|beta-glucosidase [EC:3.2.1.21]	GO:0031410//cytoplasmic vesicle	GO:0016798//hydrolase activity, acting on glycosyl bonds;GO:0043167//ion binding;GO:0016798//hydrolase activity, acting on glycosyl bonds;GO:0043167//ion binding	GO:0044238;GO:0044238	gi|670375818|ref|XP_008669175.1|/0/PREDICTED: probable inactive beta-glucosidase 14 [Zea mays]
103638190	1836	38.7787	16.7716	-1.20925	0.0203423	Up	0.00267169	PREDICTED: Zea mays NAC domain-containing protein 7-like (LOC103638190), transcript variant X2, mRNA	-	-	GO:0003676//nucleic acid binding;GO:0003676//nucleic acid binding	-	gi|226501932|ref|NP_001147909.1|/0/ANAC076 [Zea mays]
103632940	1407	293.273	65.3045	-2.16699	0.0219547	Up	0.00292737	PREDICTED: Zea mays cinnamoyl-CoA reductase 2-like (LOC103632940), mRNA	K09753|1|4e-70|263|pop:POPTR_814849|cinnamoyl-CoA reductase [EC:1.2.1.44]	-	GO:0048037//cofactor binding	GO:0008152//metabolic process	gi|670424298|ref|XP_008652870.1|/0/PREDICTED: cinnamoyl-CoA reductase 2-like [Zea mays]
103630729	1549	8.57189	1.81838	-2.23696	0.0151116	Up	0.00185146	PREDICTED: Zea mays uncharacterized LOC103630729 (LOC103630729), mRNA	K11492|1|4e-07|54.7|mtr:MTR_5g015600|condensin-2 complex subunit G2	-	-	-	gi|670418501|ref|XP_008649996.1|/0/PREDICTED: uncharacterized protein LOC103630729 [Zea mays]
100304381	1607	123.05	59.3691	-1.05146	0.00208427	Up	0.00017904	Zea mays uncharacterized LOC100304381 (LOC100304381), mRNA	K13263|1|2e-87|321|gmx:100101902|isoflavone 7-O-glucosyltransferase [EC:2.4.1.170];K08237|2|7e-85|313|ath:AT4G01070|hydroquinone glucosyltransferase [EC:2.4.1.218]	-	GO:0016757//transferase activity, transferring glycosyl groups	-	gi|414880850|tpg|DAA57981.1|/0/TPA: hypothetical protein ZEAMMB73_776613 [Zea mays]
100283848	853	484.214	156.842	-1.62633	1.22913e-11	Up	2.01611e-13	Zea mays LOC100283848 (pco139896), mRNA	K14332|1|2e-80|296|zma:100283848|photosystem I subunit PsaO	GO:0009521;GO:0009536//plastid	-	GO:0009765//photosynthesis, light harvesting	gi|226498632|ref|NP_001150218.1|/5.56668e-79/LOC100283848 [Zea mays]
103638302	1295	21.1482	3.94751	-2.42152	0.000504847	Up	3.47683e-05	PREDICTED: Zea mays very-long-chain 3-oxoacyl-CoA reductase-like protein At1g24470 (LOC103638302), mRNA	K10251|1|4e-59|227|rcu:RCOM_1082860|beta-keto reductase [EC:1.1.1.-]	-	GO:0003824//catalytic activity	GO:0008152//metabolic process	gi|670437809|ref|XP_008659475.1|/0/PREDICTED: very-long-chain 3-oxoacyl-CoA reductase-like protein At1g24470 [Zea mays]
100502466	1933	21.4474	7.56184	-1.504	0.0174506	Up	0.00220646	PREDICTED: Zea mays hypothetical protein (LOC100502466), transcript variant X1, mRNA	-	GO:0005622//intracellular;GO:0005622//intracellular	-	-	gi|308081018|ref|NP_001183873.1|/1.96044e-170/hypothetical protein [Zea mays]
103641068	1097	90.7607	23.8787	-1.92634	2.66542e-09	Up	6.28384e-11	PREDICTED: Zea mays uncharacterized LOC103641068 (LOC103641068), transcript variant X2, ncRNA	-	-	-	-	-
100383538	1163	198.714	38.3825	-2.37217	1.86288e-11	Up	3.15679e-13	Zea mays hypothetical protein (LOC100383538), mRNA	-	-	-	-	-
732777	2037	156.583	57.8605	-1.43628	1.51969e-09	Up	3.47851e-11	PREDICTED: Zea mays bHLH transcription factor PTF1 (LOC732777), transcript variant X1, mRNA	K12126|1|2e-13|76.6|aly:ARALYDRAFT_471048|phytochrome-interacting factor 3;K10863|3|3e-10|65.5|ath:AT5G01310|aprataxin [EC:3.-.-.-];K13422|5|2e-06|53.1|gmx:100790168|transcription factor MYC2	GO:0043231//intracellular membrane-bounded organelle;GO:0043231//intracellular membrane-bounded organelle	-	-	gi|162460249|ref|NP_001105867.1|/0/bHLH transcription factor PTF1 [Zea mays]
100284183	1567	51.8687	18.114	-1.51775	0.000231225	Up	1.44573e-05	Zea mays indole-3-acetate beta-glucosyltransferase (LOC100284183), mRNA	K13691|1|0.0|790|zma:100284183|pathogen-inducible salicylic acid glucosyltransferase [EC:2.4.1.-]	-	GO:0016757//transferase activity, transferring glycosyl groups	-	gi|226493444|ref|NP_001150551.1|/0/indole-3-acetate beta-glucosyltransferase [Zea mays]
103653668	2704	40.493	19.0214	-1.09005	0.0415222	Up	0.00633856	PREDICTED: Zea mays uncharacterized LOC103653668 (LOC103653668), transcript variant X4, mRNA	K12831|1|4e-06|52.4|gmx:100791039|splicing factor 3B subunit 4	GO:0031410//cytoplasmic vesicle;GO:0031410//cytoplasmic vesicle;GO:0031410//cytoplasmic vesicle;GO:0031410//cytoplasmic vesicle	-	-	gi|670397084|ref|XP_008678723.1|/0/PREDICTED: uncharacterized protein LOC103653668 [Zea mays]
103646714	1664	11.0735	1.04353	-3.40757	0.000146995	Up	8.64871e-06	PREDICTED: Zea mays U-box domain-containing protein 33-like (LOC103646714), mRNA	K04733|1|3e-39|161|smo:SELMODRAFT_230241|interleukin-1 receptor-associated kinase 4 [EC:2.7.11.1];K00924|3|5e-38|157|aly:ARALYDRAFT_485972|[EC:2.7.1.-];K05658|4|5e-38|157|vvi:100262734|ATP-binding cassette, subfamily B (MDR/TAP), member 1	-	GO:0004672//protein kinase activity;GO:0032559	GO:0006464//cellular protein modification process	gi|670377017|ref|XP_008669631.1|/0/PREDICTED: U-box domain-containing protein 33-like [Zea mays]
103646234	3415	1121.28	283.049	-1.98603	2.08847e-17	Up	1.79042e-19	PREDICTED: Zea mays cellulose synthase A catalytic subunit 4 [UDP-forming]-like (LOC103646234), mRNA	K10999|1|0.0|1892|zma:542139|cellulose synthase A [EC:2.4.1.12]	GO:0031224//intrinsic component of membrane	GO:0016759//cellulose synthase activity;GO:0046914//transition metal ion binding	GO:0045229//external encapsulating structure organization;GO:0009250//glucan biosynthetic process	gi|670375844|ref|XP_008669185.1|/0/PREDICTED: LOW QUALITY PROTEIN: cellulose synthase A catalytic subunit 4 [UDP-forming]-like [Zea mays]
100279324	1462	11.2894	3.12908	-1.85116	0.0340329	Up	0.00497257	Zea mays uncharacterized LOC100279324 (LOC100279324), mRNA	K05283|1|3e-13|75.1|aly:ARALYDRAFT_354960|phosphatidylinositol glycan, class W [EC:2.3.-.-];K15277|2|3e-07|55.1|ota:Ot17g00560|solute carrier family 35 (adenosine 3'-phospho 5'-phosphosulfate transporter), member B3;K13148|3|4e-07|54.7|vvi:100261060|integrator complex subunit 11 [EC:3.1.27.-];K15692|4|6e-07|53.9|sbi:SORBI_06g034040|E3 ubiquitin-protein ligase RNF13 [EC:6.3.2.19]	-	-	-	gi|226491438|ref|NP_001145817.1|/7.90845e-134/uncharacterized protein LOC100279324 [Zea mays]
100281488	1894	193.752	20.2641	-3.25721	5.01501e-25	Up	1.99202e-27	Zea mays LOC100281488 (pco116765), mRNA	-	-	-	-	gi|226499458|ref|NP_001147878.1|/0/LOC100281488 [Zea mays]
103653538	980	7.96938	1.04401	-2.93234	0.00218444	Up	0.000188959	PREDICTED: Zea mays uncharacterized LOC103653538 (LOC103653538), mRNA	-	GO:0031410//cytoplasmic vesicle	-	-	gi|670396841|ref|XP_008678640.1|/7.61464e-25/PREDICTED: uncharacterized protein LOC103653538 [Zea mays]
100273445	766	150.42	42.2421	-1.83224	1.5222e-13	Up	1.9879e-15	Zea mays Threonine endopeptidase (LOC100273445), mRNA	-	GO:0043231//intracellular membrane-bounded organelle	-	-	gi|226504766|ref|NP_001141354.1|/1.03192e-78/uncharacterized protein LOC100273445 [Zea mays]
100101531	1616	149.203	68.3125	-1.12705	1.85495e-05	Up	8.78338e-07	Zea mays plastid ADP-glucose pyrophosphorylase large subunit (LOC100101531), mRNA	K00975|1|0.0|979|zma:100101531|glucose-1-phosphate adenylyltransferase [EC:2.7.7.27]	GO:0009536//plastid	GO:0070566//adenylyltransferase activity	GO:0005982//starch metabolic process;GO:0005977//glycogen metabolic process	gi|162460455|ref|NP_001106017.1|/0/plastid ADP-glucose pyrophosphorylase large subunit [Zea mays]
100272915	1760	48.6693	19.6502	-1.30847	0.00158539	Up	0.000129662	Zea mays LOC100272915 (umc1586), mRNA	K14297|1|5e-11|67.8|mtr:MTR_1g066430|nuclear pore complex protein Nup98-Nup96;K13148|2|2e-10|66.2|vvi:100261060|integrator complex subunit 11 [EC:3.1.27.-];K05283|4|3e-08|58.9|aly:ARALYDRAFT_354960|phosphatidylinositol glycan, class W [EC:2.3.-.-];K11982|5|4e-08|58.2|vvi:100262515|E3 ubiquitin-protein ligase RNF115/126 [EC:6.3.2.19]	GO:0005887//integral component of plasma membrane	GO:0046914//transition metal ion binding	GO:0031589//cell-substrate adhesion	gi|223943525|gb|ACN25846.1|/8.97349e-58/unknown [Zea mays]
100279929	1817	589.215	253.181	-1.21862	3.31816e-19	Up	2.30415e-21	Zea mays LOC100279929 (IDP781), mRNA	K13289|1|0.0|982|zma:100279929|cathepsin A (carboxypeptidase C) [EC:3.4.16.5]	GO:0031410//cytoplasmic vesicle	GO:0004180//carboxypeptidase activity	GO:0019538//protein metabolic process	gi|226533357|ref|NP_001146351.1|/0/uncharacterized protein LOC100279929 precursor [Zea mays]
100280834	1168	73.9112	35.6853	-1.05046	0.00352449	Up	0.000329747	Zea mays glucan endo-1,3-beta-glucosidase 4 (LOC100280834), mRNA	K14489|1|2e-15|82.0|vvi:100263145|arabidopsis histidine kinase 2/3/4 (cytokinin receptor) [EC:2.7.13.3]	GO:0031410//cytoplasmic vesicle	-	-	gi|226528441|ref|NP_001147226.1|/1.85562e-47/glucan endo-1,3-beta-glucosidase 4 precursor [Zea mays]
103626451	1694	4.17385	0.84376	-2.30647	0.0273546	Up	0.00381467	PREDICTED: Zea mays ras-related protein RABA3-like (LOC103626451), mRNA	K07976|1|8e-71|266|osa:4347642|Rab family, other	-	GO:0000166//nucleotide binding	-	gi|670407196|ref|XP_008645083.1|/4.61847e-104/PREDICTED: ras-related protein RABA3-like [Zea mays]
100217282	765	81.7016	40.6966	-1.00546	0.00591717	Up	0.000602133	Zea mays LOC100217282 (si603009f05(73)), mRNA	K15402|1|4e-75|279|bdi:100824104|cytochrome P450, family 86, subfamily B, polypeptide 1 (fatty acid omega-hydroxylase) [EC:1.14.-.-]	-	GO:0016491//oxidoreductase activity;GO:0005506//iron ion binding	GO:0008152//metabolic process	gi|414870996|tpg|DAA49553.1|/4.30161e-77/TPA: putative cytochrome P450 superfamily protein [Zea mays]
103632239	2768	309.678	62.9383	-2.29876	1.97138e-20	Up	1.20811e-22	PREDICTED: Zea mays subtilisin-like protease SBT5.3 (LOC103632239), transcript variant X2, mRNA	-	-	-	GO:0008152//metabolic process;GO:0008152//metabolic process	gi|670422829|ref|XP_008652275.1|/0/PREDICTED: subtilisin-like protease SBT5.3 isoform X1 [Zea mays]
103644294	1283	537.555	191.518	-1.48894	2.45669e-15	Up	2.6256e-17	PREDICTED: Zea mays uncharacterized LOC103644294 (LOC103644294), ncRNA	-	-	-	-	gi|194700752|gb|ACF84460.1|/2.19333e-36/unknown [Zea mays]
732829	1533	671.674	198.073	-1.76173	6.85647e-11	Up	1.25593e-12	Zea mays 12-oxo-phytodienoic acid reductase5 (opr5), mRNA	K05894|1|0.0|760|zma:732829|12-oxophytodienoic acid reductase [EC:1.3.1.42]	GO:0043231//intracellular membrane-bounded organelle	GO:0003824//catalytic activity;GO:0000166//nucleotide binding	-	gi|162460667|ref|NP_001105909.1|/0/12-oxo-phytodienoic acid reductase5 [Zea mays]
100501088	1545	320.331	151	-1.08501	6.36408e-09	Up	1.58584e-10	PREDICTED: Zea mays uncharacterized LOC100501088 (LOC100501088), transcript variant X1, mRNA	K00514|1|8e-51|199|rcu:RCOM_1428040|zeta-carotene desaturase [EC:1.3.5.6];K01206|2|9e-36|149|aly:ARALYDRAFT_475890|alpha-L-fucosidase [EC:3.2.1.51]	GO:0031410//cytoplasmic vesicle;GO:0031410//cytoplasmic vesicle	GO:0016787//hydrolase activity;GO:0016787//hydrolase activity	GO:0044238;GO:0044238	gi|670436585|ref|XP_008658948.1|/1.01176e-177/PREDICTED: uncharacterized protein LOC100501088 isoform X1 [Zea mays]
100280731	1626	17.7668	6.61094	-1.42626	0.0498364	Up	0.00798943	Zea mays serine/threonine-protein kinase Cx32 (LOC100280731), mRNA	K00924|1|5e-119|426|ath:AT4G35600|[EC:2.7.1.-];K05658|5|1e-106|385|vvi:100262734|ATP-binding cassette, subfamily B (MDR/TAP), member 1	GO:0043231//intracellular membrane-bounded organelle	GO:0004672//protein kinase activity;GO:0032559	GO:0006464//cellular protein modification process	gi|226502776|ref|NP_001147123.1|/0/serine/threonine-protein kinase Cx32 [Zea mays]
103630630	1006	22.5584	4.52682	-2.3171	0.000378284	Up	2.51318e-05	PREDICTED: Zea mays probable WRKY transcription factor 24 (LOC103630630), mRNA	K13424|1|4e-22|103|rcu:RCOM_0664190|WRKY transcription factor 33	-	-	-	gi|413946139|gb|AFW78788.1|/6.77357e-93/putative WRKY DNA-binding domain superfamily protein [Zea mays]
100383397	1427	120.616	54.9983	-1.13296	0.00104446	Up	7.96019e-05	Zea mays uncharacterized LOC100383397 (LOC100383397), mRNA	K08235|1|9e-171|598|zma:100285520|xyloglucan:xyloglucosyl transferase [EC:2.4.1.207]	GO:0005576//extracellular region;GO:0031410//cytoplasmic vesicle;GO:0030312//external encapsulating structure	GO:0016798//hydrolase activity, acting on glycosyl bonds;GO:0016758//transferase activity, transferring hexosyl groups	GO:0044042//glucan metabolic process	gi|414886682|tpg|DAA62696.1|/7.8368e-171/TPA: xyloglucan endotransglucosylase/hydrolase protein 32 [Zea mays]
103647989	847	17.1153	4.57395	-1.90377	0.0148495	Up	0.00181238	PREDICTED: Zea mays uncharacterized LOC103647989 (LOC103647989), mRNA	-	-	-	-	gi|670379820|ref|XP_008670722.1|/3.02914e-61/PREDICTED: uncharacterized protein LOC103647989 [Zea mays]
103628935	757	111.684	41.8703	-1.41542	3.3922e-06	Up	1.38522e-07	PREDICTED: Zea mays ferredoxin-5, chloroplastic (LOC103628935), mRNA	K02639|1|4e-50|196|zma:542274|ferredoxin	GO:0009536//plastid	GO:0051536//iron-sulfur cluster binding	-	gi|670414259|ref|XP_008648349.1|/5.69576e-90/PREDICTED: ferredoxin-5, chloroplastic [Zea mays]
100284344	1786	118.964	54.0076	-1.13929	0.00106685	Up	8.17651e-05	Zea mays LOC100284344 (IDP2462), mRNA	K08150|1|2e-61|235|vvi:100268023|MFS transporter, SP family, solute carrier family 2 (myo-inositol transporter), member 13	GO:0031224//intrinsic component of membrane	GO:0022857//transmembrane transporter activity	GO:0006810//transport	gi|226497714|ref|NP_001150711.1|/0/LOC100284344 [Zea mays]
100279838	1788	118.98	30.4563	-1.96591	0.000289123	Up	1.86393e-05	PREDICTED: Zea mays uncharacterized LOC100279838 (LOC100279838), transcript variant X3, mRNA	K14380|1|7e-06|50.8|pop:POPTR_946533|four and a half LIM domains protein 2	-	GO:0046914//transition metal ion binding;GO:0046914//transition metal ion binding;GO:0046914//transition metal ion binding;GO:0046914//transition metal ion binding	-	gi|414866021|tpg|DAA44578.1|/0/TPA: hypothetical protein ZEAMMB73_683852 [Zea mays]
103627878	2021	25.4797	2.97576	-3.09802	2.61736e-06	Up	1.05179e-07	PREDICTED: Zea mays protein CUP-SHAPED COTYLEDON 3-like (LOC103627878), mRNA	-	-	-	-	gi|670410566|ref|XP_008646406.1|/2.02077e-149/PREDICTED: protein CUP-SHAPED COTYLEDON 3-like [Zea mays]
103646959	655	183.443	40.7766	-2.16952	6.9726e-14	Up	8.74713e-16	PREDICTED: Zea mays non-specific lipid-transfer protein 4-like (LOC103646959), mRNA	K02605|1|3e-06|50.1|smo:SELMODRAFT_427211|origin recognition complex subunit 3	GO:0031410//cytoplasmic vesicle	-	GO:0010876//lipid localization	gi|226505026|ref|NP_001152452.1|/2.52648e-58/LOC100286092 precursor [Zea mays]
100280120	2148	1251.95	189.464	-2.72418	2.66084e-08	Up	7.33757e-10	PREDICTED: Zea mays uncharacterized LOC100280120 (LOC100280120), transcript variant X1, mRNA	K00924|1|4e-36|151|aly:ARALYDRAFT_489138|[EC:2.7.1.-];K01379|3|2e-09|62.8|cme:CMN194C|cathepsin D [EC:3.4.23.5]	-	GO:0004175//endopeptidase activity;GO:0004175//endopeptidase activity	GO:0019538//protein metabolic process;GO:0019538//protein metabolic process	gi|670435833|ref|XP_008658519.1|/0/PREDICTED: uncharacterized protein LOC100280120 isoform X1 [Zea mays]
103630156	1899	7.44665	1.64277	-2.18046	0.0305276	Up	0.00436969	PREDICTED: Zea mays serine carboxypeptidase 2-like (LOC103630156), transcript variant X2, mRNA	K08249|1|1e-174|611|vvi:100251399|hydroxymandelonitrile lyase [EC:4.1.2.11]	GO:0043231//intracellular membrane-bounded organelle;GO:0043231//intracellular membrane-bounded organelle	GO:0004180//carboxypeptidase activity;GO:0004180//carboxypeptidase activity	GO:0019538//protein metabolic process;GO:0019538//protein metabolic process	gi|670417235|ref|XP_008649461.1|/0/PREDICTED: serine carboxypeptidase 2-like isoform X2 [Zea mays]
103632122	1649	57.7947	21.8405	-1.40393	0.00101579	Up	7.69809e-05	PREDICTED: Zea mays chloroplast stem-loop binding protein of 41 kDa a, chloroplastic (LOC103632122), mRNA	-	GO:0043231//intracellular membrane-bounded organelle	GO:0048037//cofactor binding	GO:0008152//metabolic process	gi|670422595|ref|XP_008652190.1|/0/PREDICTED: chloroplast stem-loop binding protein of 41 kDa a, chloroplastic [Zea mays]
103640659	1523	14.0347	2.02462	-2.79327	0.000809561	Up	5.94088e-05	PREDICTED: Zea mays O-methyltransferase ZRP4-like (LOC103640659), mRNA	K13230|1|7e-47|186|zma:100147731|2,4,7-trihydroxy-1,4-benzoxazin-3-one-glucoside 7-O-methyltransferase [EC:2.1.1.241];K16040|2|3e-46|184|vvi:100233030|trans-resveratrol di-O-methyltransferase [EC:2.1.1.240];K05279|3|1e-15|83.2|zma:100125646|flavonol 3-O-methyltransferase [EC:2.1.1.76]	-	-	-	gi|670443834|ref|XP_008662364.1|/0/PREDICTED: O-methyltransferase ZRP4-like [Zea mays]
103643208	2621	84.7974	40.3164	-1.07266	0.00129427	Up	0.000102362	PREDICTED: Zea mays probable rhamnogalacturonate lyase B (LOC103643208), transcript variant X2, mRNA	-	-	GO:0005488//binding;GO:0005488//binding	GO:0044238;GO:0044238	gi|670366278|ref|XP_008664579.1|/0/PREDICTED: probable rhamnogalacturonate lyase B isoform X2 [Zea mays]
100280301	1644	13.6673	4.02575	-1.7634	0.0242393	Up	0.00329087	Zea mays hypothetical protein (LOC100280301), mRNA	K09646|1|0.0|886|zma:100280301|serine carboxypeptidase 1 [EC:3.4.16.-]	GO:0031410//cytoplasmic vesicle	GO:0004180//carboxypeptidase activity	GO:0019538//protein metabolic process	gi|226499100|ref|NP_001146700.1|/0/hypothetical protein precursor [Zea mays]
103641445	1956	40.6541	8.80922	-2.20631	0.000716724	Up	5.19202e-05	PREDICTED: Zea mays cytochrome P450 93A2-like (LOC103641445), mRNA	K13261|1|7e-119|426|gmx:100776878|cytochrome P450, family 93, subfamily A, polypeptide 1 (3,9-dihydroxypterocarpan 6a-monooxygenase) [EC:1.14.13.28];K15814|2|4e-99|360|gmx:100037459|beta-amyrin 24-hydroxylase [EC:1.14.99.43];K05280|3|3e-85|314|sbi:SORBI_04g024730|flavonoid 3'-monooxygenase [EC:1.14.13.21]	-	GO:0016491//oxidoreductase activity;GO:0005506//iron ion binding	GO:0008152//metabolic process	gi|670445448|ref|XP_008663013.1|/0/PREDICTED: cytochrome P450 93A2-like [Zea mays]
103627170	2230	13.0524	1.02439	-3.67148	2.20422e-05	Up	1.0601e-06	PREDICTED: Zea mays probable glucuronosyltransferase Os05g0559600 (LOC103627170), transcript variant X4, mRNA	-	GO:0044464;GO:0044464;GO:0044464;GO:0044464	GO:0015020//glucuronosyltransferase activity;GO:0015020//glucuronosyltransferase activity;GO:0015020//glucuronosyltransferase activity;GO:0015020//glucuronosyltransferase activity	-	gi|670365975|ref|XP_008664354.1|/3.09482e-163/PREDICTED: probable glucuronosyltransferase Os05g0559600 [Zea mays]
100277128	1927	122.001	23.6549	-2.36668	2.29323e-15	Up	2.43779e-17	Zea mays uncharacterized LOC100277128 (LOC100277128), mRNA	-	GO:0031224//intrinsic component of membrane	GO:0008493//tetracycline transporter activity	GO:0015850//organic hydroxy compound transport;GO:0042221//response to chemical	gi|226506830|ref|NP_001144256.1|/0/uncharacterized protein LOC100277128 precursor [Zea mays]
100384373	1063	23.1979	5.21202	-2.15408	0.00109247	Up	8.39471e-05	Zea mays zinc finger protein (LOC100384373), mRNA	K02350|1|5e-06|50.4|rcu:RCOM_1431670|DNA polymerase zeta subunit [EC:2.7.7.7]	GO:0044464	GO:0046914//transition metal ion binding	-	gi|293331013|ref|NP_001170387.1|/3.33142e-85/uncharacterized LOC100384373 [Zea mays]
100272909	1881	601.856	290.965	-1.04858	5.30111e-07	Up	1.85268e-08	Zea mays beta3-glucuronyltransferase (LOC100272909), mRNA	-	GO:0043231//intracellular membrane-bounded organelle	GO:0015020//glucuronosyltransferase activity	-	gi|226528306|ref|NP_001140833.1|/1.00459e-171/uncharacterized protein LOC100272909 [Zea mays]
100280702	2077	102.972	47.6609	-1.11138	0.00135964	Up	0.000108168	PREDICTED: Zea mays ATP binding protein (LOC100280702), transcript variant X2, mRNA	K04733|1|3e-64|245|smo:SELMODRAFT_159261|interleukin-1 receptor-associated kinase 4 [EC:2.7.11.1];K13416|4|1e-55|216|rcu:RCOM_1534760|brassinosteroid insensitive 1-associated receptor kinase 1 [EC:2.7.10.1 2.7.11.1];K13418|5|3e-55|215|aly:ARALYDRAFT_895025|somatic embryogenesis receptor kinase 1 [EC:2.7.10.1 2.7.11.1]	-	GO:0004672//protein kinase activity;GO:0032559;GO:0004672//protein kinase activity;GO:0032559;GO:0004672//protein kinase activity;GO:0032559	GO:0006464//cellular protein modification process;GO:0006464//cellular protein modification process;GO:0006464//cellular protein modification process	gi|670442993|ref|XP_008661875.1|/0/PREDICTED: ATP binding protein isoform X2 [Zea mays]
103627659	2224	30.7943	7.28119	-2.08042	0.000639188	Up	4.53901e-05	PREDICTED: Zea mays protein ASPARTIC PROTEASE IN GUARD CELL 2-like (LOC103627659), mRNA	K00924|1|2e-21|102|aly:ARALYDRAFT_489138|[EC:2.7.1.-]	-	GO:0004175//endopeptidase activity	GO:0019538//protein metabolic process	gi|670409993|ref|XP_008646173.1|/0/PREDICTED: protein ASPARTIC PROTEASE IN GUARD CELL 2-like [Zea mays]
100192547	2312	4900.13	1245.64	-1.97593	1.62233e-37	Up	2.4571e-40	PREDICTED: Zea mays uncharacterized LOC100192547 (LOC100192547), transcript variant X1, mRNA	K15404|1|3e-98|358|ath:AT1G02205|aldehyde decarbonylase [EC:4.1.99.5]	GO:0031224//intrinsic component of membrane;GO:0031224//intrinsic component of membrane	GO:0046914//transition metal ion binding;GO:0003824//catalytic activity;GO:0046914//transition metal ion binding;GO:0003824//catalytic activity	GO:0006631//fatty acid metabolic process;GO:0006631//fatty acid metabolic process	gi|413954928|gb|AFW87577.1|/0/gl1 protein [Zea mays]
100279509	2449	13.0474	1.67243	-2.96374	0.000473121	Up	3.2367e-05	Zea mays LOC100279509 (IDP778), mRNA	K12843|1|0.0|776|vvi:100248403|U4/U6 small nuclear ribonucleoprotein PRP3;K05681|2|1e-58|226|cme:CMS467C|ATP-binding cassette, subfamily G (WHITE), member 2;K01990|4|4e-10|65.5|cme:CMR388C|ABC-2 type transport system ATP-binding protein;K05643|5|1e-09|63.5|olu:OSTLU_42103|ATP-binding cassette, subfamily A (ABC1), member 3	GO:0044464	GO:0017111//nucleoside-triphosphatase activity;GO:0032559	GO:0009207	gi|226505996|ref|NP_001145981.1|/0/uncharacterized protein LOC100279509 [Zea mays]
103647288	1563	3.86475	0.821023	-2.23488	0.0346166	Up	0.00507765	PREDICTED: Zea mays uncharacterized LOC103647288 (LOC103647288), mRNA	-	-	-	-	gi|670378153|ref|XP_008670058.1|/0/PREDICTED: uncharacterized protein LOC103647288 [Zea mays]
103633116	2664	606.83	80.4789	-2.91461	4.46739e-40	Up	5.48945e-43	PREDICTED: Zea mays probable beta-D-xylosidase 7 (LOC103633116), mRNA	K15920|1|0.0|713|sbi:SORBI_06g030270|beta-D-xylosidase 4 [EC:3.2.1.37]	GO:0031410//cytoplasmic vesicle	GO:0016798//hydrolase activity, acting on glycosyl bonds	GO:0044238	gi|670377391|ref|XP_008669758.1|/0/PREDICTED: probable beta-D-xylosidase 7 [Zea mays]
100281075	2153	53.7599	25.4651	-1.07801	0.00717723	Up	0.000758456	Zea mays ubiquitin-protein ligase (LOC100281075), mRNA	K08332|1|2e-08|59.3|vcn:VOLCADRAFT_41528|vacuolar protein 8	GO:0043234//protein complex;GO:0043231//intracellular membrane-bounded organelle	GO:0019787//small conjugating protein transferase activity	GO:0032446//protein modification by small protein conjugation	gi|226531115|ref|NP_001147466.1|/0/ubiquitin-protein ligase [Zea mays]
100501442	1495	81.7318	32.7096	-1.32118	0.000459506	Up	3.13174e-05	Zea mays uncharacterized LOC100501442 (LOC100501442), mRNA	-	-	-	-	gi|670365960|ref|XP_008664320.1|/0/PREDICTED: 65-kDa microtubule-associated protein 8 isoform X2 [Zea mays]
103626381	1824	30.5199	13.0794	-1.22245	0.0291136	Up	0.00411654	PREDICTED: Zea mays mitochondrial chaperone BCS1-like (LOC103626381), mRNA	K08900|1|4e-78|290|pop:POPTR_262253|mitochondrial chaperone BCS1	-	GO:0016462//pyrophosphatase activity;GO:0032559	-	gi|670407005|ref|XP_008645004.1|/0/PREDICTED: mitochondrial chaperone BCS1-like [Zea mays]
103641916	3231	252.587	79.9928	-1.65884	2.51983e-17	Up	2.17462e-19	PREDICTED: Zea mays helicase sen1-like (LOC103641916), mRNA	K14326|1|2e-113|409|osa:4349244|regulator of nonsense transcripts 1 [EC:3.6.4.-]	-	-	-	gi|670446473|ref|XP_008663447.1|/0/PREDICTED: helicase sen1-like [Zea mays]
103651685	1681	7.45324	0.954079	-2.96569	0.00179018	Up	0.000149992	PREDICTED: Zea mays uncharacterized LOC103651685 (LOC103651685), mRNA	K11492|1|8e-06|50.4|mtr:MTR_5g015600|condensin-2 complex subunit G2	-	-	-	gi|670390595|ref|XP_008675616.1|/0/PREDICTED: uncharacterized protein LOC103651685 [Zea mays]
103627584	2569	66.6292	7.32771	-3.18472	7.36853e-13	Up	1.02967e-14	PREDICTED: Zea mays pentatricopeptide repeat-containing protein At1g31920-like (LOC103627584), transcript variant X4, mRNA	K15078|1|2e-77|288|vvi:100250139|structure-specific endonuclease subunit SLX1 [EC:3.6.1.-];K03798|4|2e-64|245|rcu:RCOM_0340700|cell division protease FtsH [EC:3.4.24.-];K15271|5|9e-53|207|rcu:RCOM_1095670|ATP-dependent DNA helicase HFM1/MER3 [EC:3.6.4.12]	-	-	-	gi|670409846|ref|XP_008646110.1|/0/PREDICTED: pentatricopeptide repeat-containing protein At1g31920-like isoform X2 [Zea mays]
103635816	7881	284.063	139.828	-1.02256	4.97371e-05	Up	2.58251e-06	PREDICTED: Zea mays uncharacterized LOC103635816 (LOC103635816), ncRNA	-	-	-	-	gi|413949738|gb|AFW82387.1|/1.69901e-06/hypothetical protein ZEAMMB73_594988 [Zea mays]
100193836	1260	826.388	307.108	-1.42807	2.10689e-08	Up	5.74377e-10	Zea mays LOC100193836 (pco145926), mRNA	K13448|1|1e-122|437|zma:100193836|calcium-binding protein CML	-	GO:0046872//metal ion binding	-	gi|212721930|ref|NP_001132390.1|/3.68421e-121/uncharacterized protein LOC100193836 [Zea mays]
100285202	1832	182.55	83.1286	-1.13488	1.32208e-05	Up	6.07507e-07	Zea mays alpha-L-fucosidase 1 (LOC100285202), mRNA	K01206|1|0.0|872|zma:100285202|alpha-L-fucosidase [EC:3.2.1.51]	GO:0031410//cytoplasmic vesicle	GO:0043167//ion binding;GO:0015928//fucosidase activity	GO:0044238	gi|226494837|ref|NP_001151568.1|/0/alpha-L-fucosidase 1 precursor [Zea mays]
103646970	959	4.19355	0.831689	-2.33406	0.0248925	Up	0.00340236	PREDICTED: Zea mays 1-aminocyclopropane-1-carboxylate oxidase (LOC103646970), mRNA	K05933|1|6e-148|521|sbi:SORBI_05g005720|aminocyclopropanecarboxylate oxidase [EC:1.14.17.4]	-	GO:0003824//catalytic activity	GO:0008152//metabolic process	gi|414588354|tpg|DAA38925.1|/3.8733e-159/TPA: hypothetical protein ZEAMMB73_007924 [Zea mays]
103634520	4219	215.925	89.6361	-1.26838	3.41172e-10	Up	6.91236e-12	PREDICTED: Zea mays protein SCAR2-like (LOC103634520), transcript variant X2, mRNA	-	-	-	-	gi|414866360|tpg|DAA44917.1|/0/TPA: hypothetical protein ZEAMMB73_920086 [Zea mays]
100283212	1142	144.784	26.8417	-2.43135	6.94843e-16	Up	7.00919e-18	Zea mays chlorophyll a-b binding protein 6A (LOC100283212), mRNA	K08907|1|3e-126|449|zma:100283212|light-harvesting complex I chlorophyll a/b binding protein 1	GO:0009521;GO:0031224//intrinsic component of membrane;GO:0009534//chloroplast thylakoid	GO:0046906//tetrapyrrole binding;GO:0043169//cation binding	GO:0006464//cellular protein modification process;GO:0006091//generation of precursor metabolites and energy	gi|226530077|ref|NP_001149586.1|/8.12714e-125/chlorophyll a-b binding protein 6A [Zea mays]
100274009	1513	22.1456	5.85656	-1.9189	0.00483408	Up	0.00047313	Zea mays putative protein kinase superfamily protein (LOC100274009), mRNA	K04733|1|1e-56|219|smo:SELMODRAFT_159261|interleukin-1 receptor-associated kinase 4 [EC:2.7.11.1];K13416|4|7e-52|203|aly:ARALYDRAFT_491347|brassinosteroid insensitive 1-associated receptor kinase 1 [EC:2.7.10.1 2.7.11.1]	GO:0043231//intracellular membrane-bounded organelle	GO:0004672//protein kinase activity;GO:0032559	GO:0006464//cellular protein modification process	gi|226505646|ref|NP_001141866.1|/0/uncharacterized LOC100274009 [Zea mays]
100279953	1435	56.8369	7.62644	-2.89775	4.58157e-08	Up	1.31186e-09	Zea mays uncharacterized LOC100279953 (LOC100279953), mRNA	-	-	GO:0003824//catalytic activity	GO:0044237//cellular metabolic process	gi|226502929|ref|NP_001146375.1|/0/uncharacterized protein LOC100279953 [Zea mays]
100280994	807	41.1425	12.4767	-1.72139	0.00126734	Up	9.99561e-05	Zea mays photosystem II core complex proteins psbY (LOC100280994), mRNA	K02723|1|1e-26|118|zma:100280994|photosystem II PsbY protein	GO:0043231//intracellular membrane-bounded organelle;GO:0016020//membrane	-	-	gi|226510030|ref|NP_001147385.1|/3.21307e-25/photosystem II core complex proteins psbY [Zea mays]
100281707	2525	31.2829	7.1737	-2.12458	0.000156936	Up	9.28772e-06	Zea mays ATPase, coupled to transmembrane movement of substances (LOC100281707), mRNA	K12843|1|2e-63|242|vvi:100248403|U4/U6 small nuclear ribonucleoprotein PRP3;K05681|2|6e-43|174|cme:CMS467C|ATP-binding cassette, subfamily G (WHITE), member 2;K05658|4|2e-14|79.7|rcu:RCOM_1598590|ATP-binding cassette, subfamily B (MDR/TAP), member 1	GO:0031224//intrinsic component of membrane	GO:0017111//nucleoside-triphosphatase activity;GO:0032559	GO:0009207	gi|226496471|ref|NP_001148099.1|/0/ATPase, coupled to transmembrane movement of substances [Zea mays]
100192007	1676	81.9516	22.4097	-1.87065	5.84578e-07	Up	2.05794e-08	PREDICTED: Zea mays putative bZIP transcription factor superfamily protein isoform 1 (LOC100192007), transcript variant X5, mRNA	K14431|1|0.0|664|zma:100192007|transcription factor TGA	GO:0043231//intracellular membrane-bounded organelle;GO:0043231//intracellular membrane-bounded organelle;GO:0043231//intracellular membrane-bounded organelle;GO:0043231//intracellular membrane-bounded organelle;GO:0043231//intracellular membrane-bounded organelle;GO:0043231//intracellular membrane-bounded organelle	GO:0003677//DNA binding;GO:0001071//nucleic acid binding transcription factor activity;GO:0005515//protein binding;GO:0003677//DNA binding;GO:0001071//nucleic acid binding transcription factor activity;GO:0005515//protein binding;GO:0003677//DNA binding;GO:0001071//nucleic acid binding transcription factor activity;GO:0005515//protein binding;GO:0003677//DNA binding;GO:0001071//nucleic acid bindi…	GO:0006351//transcription, DNA-templated;GO:0006351//transcription, DNA-templated;GO:0006351//transcription, DNA-templated;GO:0006351//transcription, DNA-templated;GO:0006351//transcription, DNA-templated;GO:0006351//transcription, DNA-templated	gi|645165240|gb|AIB04435.1|/0/bZIP transcription factor, partial [Zea mays]
100280442	2009	79.3198	14.7836	-2.42368	8.81891e-09	Up	2.25551e-10	Zea mays LOC100280442 (si606002e05), mRNA	K12134|1|8e-25|114|ath:AT2G46830|circadian clock associated 1;K12133|3|4e-24|111|ath:AT1G01060|LATE ELONGATED HYPOCOTYL;K11649|5|8e-06|50.8|vvi:100855339|SWI/SNF related-matrix-associated actin-dependent regulator of chromatin subfamily C	GO:0043231//intracellular membrane-bounded organelle	GO:0003676//nucleic acid binding	-	gi|226528934|ref|NP_001146835.1|/0/LOC100280442 [Zea mays]
541978	2571	117.021	36.3823	-1.68546	1.12605e-08	Up	2.91215e-10	PREDICTED: Zea mays LOC541978 (pco117107), transcript variant X1, mRNA	-	GO:0044464;GO:0044464	-	GO:0006810//transport;GO:0006810//transport	gi|670394683|ref|XP_008677778.1|/0/PREDICTED: LOC541978 isoform X1 [Zea mays]
100278708	1054	60.0186	7.13428	-3.07257	3.37279e-10	Up	6.82384e-12	Zea mays hypothetical protein (LOC100278708), mRNA	-	GO:0043231//intracellular membrane-bounded organelle	-	-	gi|226530900|ref|NP_001145367.1|/6.75884e-115/hypothetical protein [Zea mays]
541729	1218	36.6639	9.80361	-1.90298	0.000378685	Up	2.51923e-05	PREDICTED: Zea mays myb-related protein Myb4 (LOC541729), mRNA	K09422|1|4e-104|376|sbi:SORBI_07g008580|myb proto-oncogene protein, plant	-	-	-	gi|645166187|gb|AIB04817.1|/6.98667e-146/MYB transcription factor, partial [Zea mays]
100191896	1267	435.231	180.538	-1.26947	3.16233e-13	Up	4.25633e-15	PREDICTED: Zea mays LOC100191896 (IDP258), transcript variant X2, mRNA	K12382|1|4e-38|157|pop:POPTR_825403|saposin	GO:0031410//cytoplasmic vesicle;GO:0031410//cytoplasmic vesicle;GO:0031410//cytoplasmic vesicle	-	GO:0044238;GO:0044238;GO:0044238	gi|413916069|gb|AFW56001.1|/7.93126e-124/surfactant protein B containing protein [Zea mays]
100279627	1580	111.547	48.2039	-1.21043	0.0018851	Up	0.000159453	Zea mays uncharacterized LOC100279627 (LOC100279627), mRNA	-	-	-	-	gi|414886481|tpg|DAA62495.1|/6.19874e-172/TPA: collagen, type IV, alpha 5 [Zea mays]
103645857	1946	456.795	199.814	-1.19289	4.4286e-05	Up	2.27163e-06	PREDICTED: Zea mays NEDD8 ultimate buster 1 (LOC103645857), mRNA	-	-	-	-	gi|670374867|ref|XP_008668788.1|/0/PREDICTED: NEDD8 ultimate buster 1 [Zea mays]
100193025	1947	37.7562	6.03882	-2.64438	0.000179815	Up	1.07993e-05	Zea mays putative laccase family protein (LOC100193025), mRNA	K00423|1|4e-55|214|ppp:PHYPADRAFT_163787|L-ascorbate oxidase [EC:1.10.3.3]	GO:0005576//extracellular region;GO:0031410//cytoplasmic vesicle	GO:0046914//transition metal ion binding;GO:0016682//oxidoreductase activity, acting on diphenols and related substances as donors, oxygen as acceptor	GO:0009808//lignin metabolic process	gi|212721074|ref|NP_001131665.1|/0/uncharacterized protein LOC100193025 precursor [Zea mays]
100277266	778	319.94	135.271	-1.24195	8.30409e-05	Up	4.57278e-06	PREDICTED: Zea mays uncharacterized LOC100277266 (LOC100277266), mRNA	-	GO:0031410//cytoplasmic vesicle	-	-	gi|670395460|ref|XP_008678124.1|/7.15459e-67/PREDICTED: uncharacterized protein LOC100277266 [Zea mays]
103643789	1498	42.6156	7.68418	-2.47142	2.73687e-06	Up	1.10276e-07	PREDICTED: Zea mays nicotianamine synthase 3-like (LOC103643789), mRNA	K05953|1|3e-131|466|sbi:SORBI_02g043670|nicotianamine synthase [EC:2.5.1.43]	-	GO:0016765//transferase activity, transferring alkyl or aryl (other than methyl) groups	GO:0018130;GO:0000041//transition metal ion transport	gi|20387260|dbj|BAB91326.1|/3.76657e-147/nicotianamine synthase 3 [Zea mays]
100285339	852	109.824	29.6915	-1.88707	3.60224e-08	Up	1.01703e-09	Zea mays LOC100285339 (cl4013_1), mRNA	K08818|1|8e-06|49.3|vvi:100246062|cell division cycle 2-like [EC:2.7.11.22]	-	-	-	gi|226531838|ref|NP_001151703.1|/2.17996e-67/LOC100285339 [Zea mays]
103637728	1429	52.9625	20.7243	-1.35365	0.000998485	Up	7.53843e-05	PREDICTED: Zea mays probable xyloglucan endotransglucosylase/hydrolase protein 27 (LOC103637728), mRNA	K08235|1|2e-87|321|zma:100279904|xyloglucan:xyloglucosyl transferase [EC:2.4.1.207]	GO:0005576//extracellular region;GO:0031410//cytoplasmic vesicle;GO:0030312//external encapsulating structure	GO:0016798//hydrolase activity, acting on glycosyl bonds;GO:0016758//transferase activity, transferring hexosyl groups	GO:0044042//glucan metabolic process	gi|670364394|ref|XP_008658729.1|/0/PREDICTED: probable xyloglucan endotransglucosylase/hydrolase protein 27 [Zea mays]
103644451	1248	19.0765	1.09315	-4.12523	4.93913e-07	Up	1.72194e-08	PREDICTED: Zea mays uncharacterized LOC103644451 (LOC103644451), mRNA	-	-	-	-	gi|670369389|ref|XP_008665876.1|/2.23884e-179/PREDICTED: uncharacterized protein LOC103644451 [Zea mays]
100501790	844	24.5151	7.80891	-1.65048	0.0130746	Up	0.00155475	Zea mays uncharacterized LOC100501790 (LOC100501790), mRNA	K13993|1|7e-54|208|zma:100280576|HSP20 family protein	-	-	-	gi|308081297|ref|NP_001183377.1|/1.3159e-72/uncharacterized protein LOC100501790 [Zea mays]
100278105	720	8.09276	1.92042	-2.07521	0.0357331	Up	0.00526898	Zea mays LOC100278105 (umc1712), mRNA	-	-	GO:0005515//protein binding	-	gi|226506660|ref|NP_001144962.1|/7.65252e-33/uncharacterized protein LOC100278105 [Zea mays]
542649	1173	15.1594	3.55823	-2.09098	0.00784095	Up	0.000842038	Zea mays beta-expansin 7 (expB7), mRNA	-	GO:0031410//cytoplasmic vesicle	-	GO:0000003//reproduction	gi|414867715|tpg|DAA46272.1|/2.13021e-160/TPA: beta-expansin 7 Precursor [Zea mays]
100285280	844	82.7997	28.3186	-1.54788	0.00211338	Up	0.000182023	Zea mays ubiquitin-protein ligase CIP8 (LOC100285280), mRNA	K11982|1|1e-10|65.1|zma:100383341|E3 ubiquitin-protein ligase RNF115/126 [EC:6.3.2.19]	GO:0043231//intracellular membrane-bounded organelle	GO:0046872//metal ion binding	-	gi|226495011|ref|NP_001151645.1|/1.56528e-49/ubiquitin-protein ligase CIP8 [Zea mays]
100273453	1200	501.414	219.313	-1.19301	1.06346e-14	Up	1.23383e-16	Zea mays uncharacterized LOC100273453 (LOC100273453), mRNA	K01206|1|5e-81|299|ath:AT1G67830|alpha-L-fucosidase [EC:3.2.1.51];K00514|3|4e-21|100|rcu:RCOM_1428040|zeta-carotene desaturase [EC:1.3.5.6]	-	-	-	gi|413945283|gb|AFW77932.1|/0/hypothetical protein ZEAMMB73_209815 [Zea mays]
100284722	1383	14.0039	2.3583	-2.57001	0.00208758	Up	0.000179503	Zea mays gibberellin receptor GID1L2 (LOC100284722), mRNA	K14493|1|4e-64|243|ppp:PHYPADRAFT_118478|gibberellin receptor GID1 [EC:3.-.-.-]	-	GO:0004871//signal transducer activity;GO:0003824//catalytic activity	-	gi|226498284|ref|NP_001151089.1|/0/gibberellin receptor GID1L2 [Zea mays]
103627562	1843	54.444	9.34487	-2.54253	1.1404e-07	Up	3.51629e-09	PREDICTED: Zea mays uncharacterized LOC103627562 (LOC103627562), mRNA	-	-	-	-	gi|670409746|ref|XP_008646067.1|/0/PREDICTED: uncharacterized protein LOC103627562 [Zea mays]
100284714	935	42.5748	7.7012	-2.46684	0.00124938	Up	9.82181e-05	Zea mays invertase inhibitor (LOC100284714), mRNA	-	-	-	-	gi|226507430|ref|NP_001151081.1|/1.26968e-58/invertase inhibitor precursor [Zea mays]
100382230	952	24.9743	6.68145	-1.90221	0.00685042	Up	0.000718048	Zea mays hypothetical protein (LOC100382230), mRNA	-	GO:0031410//cytoplasmic vesicle	GO:0046914//transition metal ion binding	-	gi|293333579|ref|NP_001168456.1|/1.7688e-63/uncharacterized protein LOC100382230 precursor [Zea mays]
100191778	1661	120.662	17.0748	-2.82103	2.41829e-15	Up	2.57765e-17	Zea mays uncharacterized LOC100191778 (LOC100191778), mRNA	K00924|1|7e-13|73.9|ath:AT5G22850|[EC:2.7.1.-]	GO:0031410//cytoplasmic vesicle	GO:0004175//endopeptidase activity	GO:0019538//protein metabolic process	gi|212275300|ref|NP_001130675.1|/0/uncharacterized protein LOC100191778 precursor [Zea mays]
100284962	1695	15.1827	3.78881	-2.00262	0.0220128	Up	0.00293881	Zea mays cationic amino acid transporter (LOC100284962), mRNA	-	GO:0016020//membrane	-	GO:0006865//amino acid transport	gi|226496449|ref|NP_001151329.1|/0/cationic amino acid transporter [Zea mays]
103647735	930	1187.46	489.193	-1.27941	2.17873e-06	Up	8.59811e-08	PREDICTED: Zea mays oxygen-evolving enhancer protein 3-1, chloroplastic-like (LOC103647735), mRNA	K08901|1|7e-83|305|zma:542279|photosystem II oxygen-evolving enhancer protein 3	GO:0009523//photosystem II;GO:0009507//chloroplast	GO:0046872//metal ion binding	GO:0044237//cellular metabolic process	gi|414590487|tpg|DAA41058.1|/7.06416e-86/TPA: oxygen-evolving enhancer protein 3-1 [Zea mays]
103631856	1984	29.28	3.4824	-3.07176	4.17844e-06	Up	1.73375e-07	PREDICTED: Zea mays laccase-14-like (LOC103631856), mRNA	K00423|1|2e-63|241|smo:SELMODRAFT_104957|L-ascorbate oxidase [EC:1.10.3.3]	GO:0031410//cytoplasmic vesicle	-	-	gi|670421941|ref|XP_008651902.1|/0/PREDICTED: laccase-14-like [Zea mays]
103653413	3256	127.519	25.386	-2.32861	2.68316e-08	Up	7.4068e-10	PREDICTED: Zea mays ABC transporter A family member 7-like (LOC103653413), mRNA	K05641|1|5e-61|234|ota:Ot18g01460|ATP-binding cassette, subfamily A (ABC1), member 1;K05643|3|2e-59|229|olu:OSTLU_42103|ATP-binding cassette, subfamily A (ABC1), member 3	GO:0044464	GO:0017111//nucleoside-triphosphatase activity;GO:0032559	GO:0009207	gi|670396594|ref|XP_008678547.1|/0/PREDICTED: ABC transporter A family member 7-like [Zea mays]
100281630	552	91.0403	38.7838	-1.23105	0.00773445	Up	0.000827949	Zea mays ultraviolet-B-repressible protein (LOC100281630), mRNA	-	-	-	-	gi|226499802|ref|NP_001148021.1|/1.87012e-25/ultraviolet-B-repressible protein [Zea mays]
103626276	1386	233.626	12.3509	-4.24152	1.73489e-35	Up	3.07376e-38	PREDICTED: Zea mays uncharacterized LOC103626276 (LOC103626276), mRNA	K10293|1|1e-07|56.2|zma:100501928|F-box protein 7	-	-	-	gi|670406719|ref|XP_008644887.1|/0/PREDICTED: uncharacterized protein LOC103626276 [Zea mays]
100273700	1689	28.7402	8.01802	-1.84175	0.000967156	Up	7.26321e-05	Zea mays LOC100273700 (pco073762), mRNA	K03841|1|0.0|685|zma:100273700|fructose-1,6-bisphosphatase I [EC:3.1.3.11]	GO:0044424	GO:0019203//carbohydrate phosphatase activity;GO:0043169//cation binding	GO:0005975//carbohydrate metabolic process	gi|226501262|ref|NP_001141584.1|/0/uncharacterized protein LOC100273700 [Zea mays]
100285881	1677	6.46493	0.912921	-2.82407	0.00352419	Up	0.000329619	Zea mays polygalacturonase (LOC100285881), mRNA	K01213|1|2e-90|331|pop:POPTR_552472|galacturan 1,4-alpha-galacturonidase [EC:3.2.1.67]	GO:0031410//cytoplasmic vesicle	GO:0004553//hydrolase activity, hydrolyzing O-glycosyl compounds	GO:0044238;GO:0045229//external encapsulating structure organization	gi|226502008|ref|NP_001152243.1|/0/polygalacturonase precursor [Zea mays]
103651488	3135	5.56646	1.18091	-2.23686	0.0343613	Up	0.00502939	PREDICTED: Zea mays uncharacterized LOC103651488 (LOC103651488), transcript variant X4, misc_RNA	-	-	-	-	gi|670434149|ref|XP_008657586.1|/0/PREDICTED: uncharacterized protein LOC103637102 [Zea mays]
100217312	1343	20.2654	5.09527	-1.99179	0.00274719	Up	0.000245405	Zea mays hypothetical protein (LOC100217312), mRNA	-	-	-	-	gi|219363433|ref|NP_001137130.1|/3.25184e-171/hypothetical protein [Zea mays]
100275374	1562	22.7564	8.3582	-1.44501	0.033606	Up	0.00489868	Zea mays uncharacterized LOC100275374 (LOC100275374), mRNA	-	-	-	-	gi|226496643|ref|NP_001142935.1|/1.84629e-152/uncharacterized protein LOC100275374 [Zea mays]
100280901	661	1695.26	600.691	-1.49681	9.11177e-14	Up	1.1613e-15	PREDICTED: Zea mays metallothionein-like protein type 2 (LOC100280901), transcript variant X1, mRNA	-	-	-	-	gi|293333740|ref|NP_001168372.1|/3.91458e-11/uncharacterized protein LOC100382140 [Zea mays]
103634575	1310	45.5795	4.44689	-3.35752	1.98114e-09	Up	4.58004e-11	PREDICTED: Zea mays uncharacterized LOC103634575 (LOC103634575), mRNA	-	-	-	-	gi|670363272|ref|XP_008655006.1|/7.56001e-16/PREDICTED: uncharacterized protein LOC103634575 [Zea mays]
103639318	2157	205.94	93.5989	-1.13766	9.78394e-07	Up	3.6039e-08	PREDICTED: Zea mays protein DA1-related 2-like (LOC103639318), transcript variant X2, mRNA	K14380|1|8e-07|54.3|pop:POPTR_946533|four and a half LIM domains protein 2	-	GO:0046914//transition metal ion binding;GO:0046914//transition metal ion binding	-	gi|645168167|gb|AIB05666.1|/0/LIM transcription factor, partial [Zea mays]
100191656	731	34.5177	15.3782	-1.16645	0.0306302	Up	0.00439049	Zea mays LOC100191656 (IDP1986), mRNA	-	-	-	-	gi|212275151|ref|NP_001130557.1|/1.27275e-51/uncharacterized protein LOC100191656 [Zea mays]
100191256	1567	3169.63	1133.64	-1.48335	3.36655e-29	Up	1.01014e-31	Zea mays uncharacterized LOC100191256 (LOC100191256), mRNA	-	-	-	-	gi|212274979|ref|NP_001130162.1|/3.75686e-137/uncharacterized LOC100191256 [Zea mays]
100281899	1454	41.6417	9.39543	-2.148	0.000685487	Up	4.91676e-05	Zea mays anther-specific proline-rich protein APG (LOC100281899), mRNA	K01206|1|5e-28|124|ath:AT1G67830|alpha-L-fucosidase [EC:3.2.1.51];K00514|3|5e-18|90.9|rcu:RCOM_1428040|zeta-carotene desaturase [EC:1.3.5.6]	GO:0031410//cytoplasmic vesicle	GO:0016787//hydrolase activity	GO:0044238	gi|226510379|ref|NP_001148291.1|/0/anther-specific proline-rich protein APG precursor [Zea mays]
100191684	1395	928.489	340.567	-1.44695	7.48945e-17	Up	6.84867e-19	Zea mays uncharacterized LOC100191684 (LOC100191684), mRNA	K02716|1|2e-175|613|zma:100191684|photosystem II oxygen-evolving enhancer protein 1	GO:0009523//photosystem II;GO:0043231//intracellular membrane-bounded organelle	GO:0046872//metal ion binding	GO:0042548//regulation of photosynthesis, light reaction	gi|413934662|gb|AFW69213.1|/0/oxygen-evolving enhancer protein 1 [Zea mays]
100281300	1236	91.2597	39.9763	-1.19083	7.20306e-05	Up	3.89855e-06	Zea mays tic62 protein (LOC100281300), mRNA	-	GO:0043231//intracellular membrane-bounded organelle	-	-	gi|226502638|ref|NP_001147690.1|/4.48309e-140/tic62 protein [Zea mays]
103646924	572	7.2985	1.14697	-2.66977	0.00728133	Up	0.000770912	PREDICTED: Zea mays uncharacterized LOC103646924 (LOC103646924), ncRNA	-	GO:0043231//intracellular membrane-bounded organelle	-	-	gi|673921499|ref|NP_001288387.1|/1.25392e-30/uncharacterized protein LOC103652876 [Zea mays]
100282363	1900	38.6563	12.9715	-1.57536	0.00227985	Up	0.000198577	Zea mays carboxyl-terminal-processing protease (LOC100282363), mRNA	K01802|1|2e-06|52.8|ota:Ot01g03920|peptidylprolyl isomerase [EC:5.2.1.8]	-	GO:0070011//peptidase activity, acting on L-amino acid peptides	GO:0019538//protein metabolic process	gi|226493045|ref|NP_001148747.1|/0/carboxyl-terminal-processing protease [Zea mays]
100272782	2334	26.5906	11.4487	-1.21574	0.0425653	Up	0.00652455	Zea mays hypothetical protein (LOC100272782), mRNA	K09553|1|5e-56|121|zma:100285569|stress-induced-phosphoprotein 1	GO:0043234//protein complex	GO:0004672//protein kinase activity;GO:0019787//small conjugating protein transferase activity;GO:0032559	GO:0032446//protein modification by small protein conjugation	gi|242063316|ref|XP_002452947.1|/1.2783e-134/hypothetical protein SORBIDRAFT_04g035396 [Sorghum bicolor]
100283060	1701	326.535	159.551	-1.03322	1.2093e-07	Up	3.74258e-09	Zea mays ethylene response factor (EREB202), mRNA	K09286|1|7e-69|259|zma:100284306|EREBP-like factor	-	-	GO:0006351//transcription, DNA-templated	gi|226502086|ref|NP_001149434.1|/1.97113e-179/ethylene response factor [Zea mays]
100384215	2264	2624.83	1122.66	-1.2253	8.28364e-09	Up	2.1044e-10	PREDICTED: Zea mays uncharacterized LOC100384215 (LOC100384215), transcript variant X1, mRNA	K13064|1|0.0|1290|sbi:SORBI_06g022740|phenylalanine/tyrosine ammonia-lyase [EC:4.3.1.25]	GO:0044424;GO:0044424	GO:0016840;GO:0016840	GO:0006558//L-phenylalanine metabolic process;GO:0006558//L-phenylalanine metabolic process	gi|670374218|ref|XP_008668474.1|/0/PREDICTED: uncharacterized protein LOC100384215 isoform X1 [Zea mays]
100275230	1047	5.51748	1.17959	-2.22572	0.0305805	Up	0.0043825	PREDICTED: Zea mays uncharacterized LOC100275230 (LOC100275230), transcript variant X1, mRNA	-	GO:0044464;GO:0044464	-	-	gi|670359159|ref|XP_008669307.1|/5.80045e-143/PREDICTED: uncharacterized protein LOC100275230 isoform X1 [Zea mays]
103650178	2200	24.7516	8.30808	-1.57494	0.00940783	Up	0.00104741	PREDICTED: Zea mays cysteine-rich receptor-like protein kinase 10 (LOC103650178), mRNA	K04733|1|3e-57|221|smo:SELMODRAFT_159261|interleukin-1 receptor-associated kinase 4 [EC:2.7.11.1];K13415|2|2e-55|215|rcu:RCOM_0478150|protein brassinosteroid insensitive 1 [EC:2.7.10.1 2.7.11.1];K13417|3|6e-55|214|aly:ARALYDRAFT_899604|somatic embryogenesis receptor kinase 4 [EC:2.7.10.1 2.7.11.1]	-	-	-	gi|670386721|ref|XP_008674038.1|/0/PREDICTED: cysteine-rich receptor-like protein kinase 10 [Zea mays]
542253	2797	72.7877	35.3335	-1.04266	0.00323119	Up	0.000296951	Zea mays anther ear1 (an1), mRNA	K04120|1|0.0|1676|zma:542253|ent-copalyl diphosphate synthase [EC:5.5.1.13]	GO:0043231//intracellular membrane-bounded organelle	GO:0046872//metal ion binding;GO:0016872//intramolecular lyase activity	GO:0016101//diterpenoid metabolic process;GO:0046246//terpene biosynthetic process	gi|162461363|ref|NP_001105329.1|/0/anther ear1 [Zea mays]
778435	1784	582.956	116.784	-2.31954	6.57908e-15	Up	7.38863e-17	Zea mays brittle stalk2 (bk2), mRNA	-	GO:0031410//cytoplasmic vesicle	-	-	gi|162459967|ref|NP_001105928.1|/0/brittle stalk2 precursor [Zea mays]
103639386	1236	74.704	17.7913	-2.07002	1.41446e-07	Up	4.45832e-09	PREDICTED: Zea mays peroxidase A2-like (LOC103639386), mRNA	K00430|1|6e-168|588|sbi:SORBI_01g041770|peroxidase [EC:1.11.1.7]	GO:0031410//cytoplasmic vesicle	GO:0016209//antioxidant activity;GO:0005506//iron ion binding;GO:0003824//catalytic activity	GO:0006950//response to stress;GO:0008152//metabolic process	gi|670440081|ref|XP_008660359.1|/0/PREDICTED: LOW QUALITY PROTEIN: peroxidase A2-like [Zea mays]
103635154	5151	957.31	365.59	-1.38876	1.65237e-17	Up	1.40239e-19	PREDICTED: Zea mays ABC transporter C family member 14-like (LOC103635154), mRNA	K05666|1|0.0|651|olu:OSTLU_35503|ATP-binding cassette, subfamily C (CFTR/MRP), member 2;K05658|2|5e-60|232|mtr:MTR_5g029750|ATP-binding cassette, subfamily B (MDR/TAP), member 1	-	-	-	gi|670430294|ref|XP_008655904.1|/0/PREDICTED: ABC transporter C family member 14-like [Zea mays]
103650939	1627	127.71	10.5568	-3.59663	7.96285e-21	Up	4.77853e-23	PREDICTED: Zea mays putative F-box protein At3g23970 (LOC103650939), mRNA	-	-	-	-	gi|670388610|ref|XP_008674764.1|/0/PREDICTED: putative F-box protein At3g23970 [Zea mays]
100382730	1645	383.345	183.543	-1.06252	5.81191e-09	Up	1.43924e-10	Zea mays uncharacterized LOC100382730 (LOC100382730), mRNA	-	-	-	-	gi|293336414|ref|NP_001168920.1|/3.14181e-57/uncharacterized protein LOC100382730 [Zea mays]
103646891	925	10.1156	1.29725	-2.96306	0.000959395	Up	7.18847e-05	PREDICTED: Zea mays cytochrome P450 93A1-like (LOC103646891), mRNA	K13261|1|4e-59|226|gmx:100776878|cytochrome P450, family 93, subfamily A, polypeptide 1 (3,9-dihydroxypterocarpan 6a-monooxygenase) [EC:1.14.13.28];K05280|2|8e-52|202|sbi:SORBI_04g024750|flavonoid 3'-monooxygenase [EC:1.14.13.21]	-	GO:0016491//oxidoreductase activity;GO:0005506//iron ion binding	GO:0008152//metabolic process	gi|670445448|ref|XP_008663013.1|/1.1434e-112/PREDICTED: cytochrome P450 93A2-like [Zea mays]
103640449	2159	67.9458	1.26757	-5.74424	2.52509e-16	Up	2.46058e-18	PREDICTED: Zea mays uncharacterized LOC103640449 (LOC103640449), mRNA	-	-	-	-	gi|670399852|ref|XP_008679825.1|/4.85081e-152/PREDICTED: uncharacterized protein LOC103654787 [Zea mays]
100384178	1298	52.6981	23.8688	-1.14262	0.00596303	Up	0.000608504	Zea mays uncharacterized LOC100384178 (LOC100384178), mRNA	-	-	-	-	gi|413920385|gb|AFW60317.1|/1.65044e-39/pistil-specific extensin-like protein [Zea mays]
100286192	1002	798.547	185.978	-2.10224	1.84212e-22	Up	9.15953e-25	Zea mays extensin (LOC100286192), mRNA	-	-	-	-	gi|226492106|ref|NP_001152552.1|/2.11314e-78/extensin [Zea mays]
100193315	1351	78.481	26.7772	-1.55134	1.77933e-05	Up	8.39479e-07	Zea mays LOC100193315 (cl1019_1), mRNA	K00860|1|2e-125|447|zma:100193315|adenylylsulfate kinase [EC:2.7.1.25]	-	GO:0016301//kinase activity;GO:0032559	GO:0006790//sulfur compound metabolic process;GO:0006796//phosphate-containing compound metabolic process	gi|212721006|ref|NP_001131924.1|/6.66048e-124/uncharacterized protein LOC100193315 [Zea mays]
103636988	759	6.50237	1.20891	-2.42726	0.0138984	Up	0.00167036	PREDICTED: Zea mays uncharacterized LOC103636988 (LOC103636988), mRNA	K11492|1|3e-06|50.4|mtr:MTR_5g015600|condensin-2 complex subunit G2	-	-	-	gi|670433993|ref|XP_008657501.1|/7.12929e-149/PREDICTED: uncharacterized protein LOC103636988 [Zea mays]
103638141	2592	84.6812	6.75121	-3.64882	6.23591e-17	Up	5.6311e-19	PREDICTED: Zea mays putative endo-1,3(4)-beta-glucanase 2 (LOC103638141), mRNA	K01057|1|8e-14|77.8|gmx:100804571|6-phosphogluconolactonase [EC:3.1.1.31]	-	GO:0004553//hydrolase activity, hydrolyzing O-glycosyl compounds	GO:0009056//catabolic process	gi|670437485|ref|XP_008659345.1|/0/PREDICTED: LOW QUALITY PROTEIN: putative endo-1,3(4)-beta-glucanase 2 [Zea mays]
100282049	1091	34.6009	13.7785	-1.32839	0.00793938	Up	0.000854929	Zea mays thylakoid lumenal 19 kDa protein (LOC100282049), mRNA	-	GO:0043231//intracellular membrane-bounded organelle	-	-	gi|226491484|ref|NP_001148434.1|/1.22985e-90/thylakoid lumenal 19 kDa protein [Zea mays]
100501522	1167	210.441	53.5591	-1.97421	4.01219e-17	Up	3.5084e-19	PREDICTED: Zea mays hypothetical protein (LOC100501522), transcript variant X1, mRNA	-	-	-	-	gi|308044355|ref|NP_001183152.1|/3.70645e-24/uncharacterized protein LOC100501522 [Zea mays]
100283796	1061	76.7199	37.0762	-1.04911	0.00559228	Up	0.000563389	Zea mays prenylated Rab receptor 2 (LOC100283796), mRNA	-	-	-	-	gi|413933119|gb|AFW67670.1|/1.41007e-80/prenylated Rab receptor 2 [Zea mays]
100194211	1392	313.679	91.6778	-1.77465	3.28708e-07	Up	1.11404e-08	Zea mays Sigma factor sigB regulation protein rsbQ (LOC100194211), mRNA	-	-	-	-	gi|212722384|ref|NP_001132725.1|/4.16816e-153/Sigma factor sigB regulation protein rsbQ [Zea mays]
100282468	1262	322.089	152.28	-1.08073	5.83687e-09	Up	1.44779e-10	PREDICTED: Zea mays phosphatidylinositol transfer protein CSR1 (LOC100282468), transcript variant X1, mRNA	-	-	-	-	gi|670384117|ref|XP_008672871.1|/1.22465e-139/PREDICTED: phosphatidylinositol transfer protein CSR1 isoform X1 [Zea mays]
100194073	1902	51.0781	22.6002	-1.17637	0.00509102	Up	0.000503661	Zea mays uncharacterized LOC100194073 (LOC100194073), mRNA	K13228|1|3e-97|354|zma:100274317|UDP-glucosyltransferase BX9 [EC:2.4.1.202];K13227|2|1e-82|305|zma:100277344|UDP-glucosyltransferase BX8 [EC:2.4.1.202];K13493|3|4e-79|294|ath:AT5G05860|cytokinin-N-glucosyltransferase [EC:2.4.1.-];K13030|5|3e-54|211|sbi:SORBI_01g001220|cyanohydrin beta-glucosyltransferase [EC:2.4.1.85]	GO:0043231//intracellular membrane-bounded organelle	GO:0016757//transferase activity, transferring glycosyl groups	-	gi|212723594|ref|NP_001132601.1|/0/uncharacterized protein LOC100194073 [Zea mays]
103640481	2430	52.6695	5.31834	-3.30792	2.39069e-11	Up	4.09219e-13	PREDICTED: Zea mays achilleol B synthase-like (LOC103640481), transcript variant X6, mRNA	K01853|1|1e-168|592|vvi:100243389|cycloartenol synthase [EC:5.4.99.8]	-	GO:0016853//isomerase activity;GO:0016853//isomerase activity;GO:0003824//catalytic activity;GO:0003824//catalytic activity;GO:0016853//isomerase activity	-	gi|670365082|ref|XP_008661275.1|/0/PREDICTED: achilleol B synthase-like isoform X4 [Zea mays]
103649535	1716	6.5046	1.2062	-2.43099	0.0137287	Up	0.00164538	PREDICTED: Zea mays uncharacterized LOC103649535 (LOC103649535), mRNA	-	-	-	-	gi|670385249|ref|XP_008673474.1|/4.96881e-138/PREDICTED: uncharacterized protein LOC103649535 [Zea mays]
100193752	1743	110.921	32.5758	-1.76766	1.25082e-07	Up	3.89609e-09	Zea mays putative lung seven transmembrane receptor family protein (LOC100193752), mRNA	-	GO:0031224//intrinsic component of membrane;GO:0031410//cytoplasmic vesicle	GO:0004871//signal transducer activity	-	gi|212723632|ref|NP_001132310.1|/0/uncharacterized LOC100193752 precursor [Zea mays]
100383565	1601	34.3713	11.297	-1.60526	0.0021863	Up	0.000189366	Zea mays putative alcohol dehydrogenase superfamily protein (LOC100383565), mRNA	K00001|1|0.0|654|sbi:SORBI_01g025570|alcohol dehydrogenase [EC:1.1.1.1]	-	GO:0003824//catalytic activity;GO:0046914//transition metal ion binding	GO:0008152//metabolic process	gi|293331273|ref|NP_001169684.1|/0/uncharacterized protein LOC100383565 [Zea mays]
100282311	1226	780.66	46.5594	-4.06755	1.11593e-64	Up	2.87002e-68	Zea mays beta-expansin 1a (LOC100282311), mRNA	-	GO:0031410//cytoplasmic vesicle	-	GO:0000003//reproduction	gi|226494269|ref|NP_001148695.1|/3.28885e-135/beta-expansin 1a precursor [Zea mays]
100282642	1482	483.328	137.826	-1.81015	0.00794672	Up	0.000857031	Zea mays chalcone synthase (LOC100282642), mRNA	K00660|1|0.0|763|zma:100282642|chalcone synthase [EC:2.3.1.74]	-	GO:0016747//transferase activity, transferring acyl groups other than amino-acyl groups	GO:0009699//phenylpropanoid biosynthetic process	gi|226528948|ref|NP_001149022.1|/0/chalcone synthase [Zea mays]
100282076	1527	243.991	29.5329	-3.04644	3.02951e-22	Up	1.53408e-24	Zea mays lichenase-2 (LOC100282076), mRNA	-	GO:0031410//cytoplasmic vesicle	GO:0004553//hydrolase activity, hydrolyzing O-glycosyl compounds;GO:0043167//ion binding	GO:0044238	gi|226494275|ref|NP_001148461.1|/2.47868e-178/lichenase-2 precursor [Zea mays]
103637658	1088	11.8852	1.78213	-2.7375	0.00239258	Up	0.000209216	PREDICTED: Zea mays expansin-B3-like (LOC103637658), mRNA	-	GO:0031410//cytoplasmic vesicle	-	GO:0000003//reproduction	gi|670364252|ref|XP_008658382.1|/1.20483e-146/PREDICTED: expansin-B3-like [Zea mays]
542514	3443	406.416	94.158	-2.1098	5.18435e-17	Up	4.59264e-19	Zea mays cellulose synthase catalytic subunit 12 (CesA12), mRNA	K10999|1|0.0|2084|zma:542514|cellulose synthase A [EC:2.4.1.12]	GO:0031224//intrinsic component of membrane	GO:0016759//cellulose synthase activity;GO:0046914//transition metal ion binding	GO:0045229//external encapsulating structure organization;GO:0009250//glucan biosynthetic process	gi|162461937|ref|NP_001105532.1|/0/cellulose synthase catalytic subunit 12 [Zea mays]
100272496	1449	157.707	61.3358	-1.36244	2.38708e-06	Up	9.46808e-08	PREDICTED: Zea mays uncharacterized LOC100272496 (LOC100272496), transcript variant X1, mRNA	K00430|1|2e-110|397|osa:4344276|peroxidase [EC:1.11.1.7]	-	GO:0005506//iron ion binding;GO:0003824//catalytic activity;GO:0016209//antioxidant activity;GO:0016209//antioxidant activity;GO:0005506//iron ion binding;GO:0003824//catalytic activity	GO:0008152//metabolic process;GO:0006950//response to stress;GO:0006950//response to stress;GO:0008152//metabolic process	gi|226493546|ref|NP_001140437.1|/8.90483e-142/uncharacterized protein LOC100272496 [Zea mays]
100276935	1604	11.2811	3.07531	-1.8751	0.0274122	Up	0.00382662	PREDICTED: Zea mays uncharacterized LOC100276935 (LOC100276935), transcript variant X1, mRNA	K05282|1|4e-98|357|gmx:100816992|gibberellin 20-oxidase [EC:1.14.11.12]	-	GO:0003824//catalytic activity;GO:0046914//transition metal ion binding;GO:0003824//catalytic activity;GO:0046914//transition metal ion binding	GO:0008152//metabolic process;GO:0008152//metabolic process	gi|413951718|gb|AFW84367.1|/0/hypothetical protein ZEAMMB73_890121 [Zea mays]
100272958	1216	3.5712	0.794563	-2.16818	0.0427731	Up	0.00656375	Zea mays hypothetical protein (LOC100272958), mRNA	-	GO:0044464	-	-	gi|226531029|ref|NP_001140882.1|/3.3559e-156/hypothetical protein [Zea mays]
100383089	2004	45.6696	22.1868	-1.04153	0.0218713	Up	0.00291438	Zea mays putative HLH DNA-binding domain superfamily protein (LOC100383089), mRNA	K12126|1|2e-08|46.2|aly:ARALYDRAFT_471048|phytochrome-interacting factor 3	GO:0043231//intracellular membrane-bounded organelle	-	-	gi|645164856|gb|AIB04281.1|/0/bHLH transcription factor, partial [Zea mays]
103636503	1991	125.714	36.5697	-1.78143	1.55403e-08	Up	4.09445e-10	PREDICTED: Zea mays ultraviolet-B receptor UVR8-like (LOC103636503), mRNA	K10615|1|6e-11|67.8|cme:CMB070C|E3 ubiquitin-protein ligase HERC4 [EC:6.3.2.19];K11493|4|2e-08|59.7|ota:Ot03g05690|regulator of chromosome condensation	-	-	-	gi|670433156|ref|XP_008657067.1|/0/PREDICTED: ultraviolet-B receptor UVR8-like [Zea mays]
100284139	813	17.622	4.7403	-1.89433	0.00747129	Up	0.000793801	Zea mays 17.4 kDa class I heat shock protein 3 (LOC100284139), mRNA	K13993|1|3e-39|160|bdi:100843335|HSP20 family protein	GO:0043231//intracellular membrane-bounded organelle	-	-	gi|413952508|gb|AFW85157.1|/3.04342e-55/class I heat shock protein 3 [Zea mays]
100283787	893	96.8871	40.3342	-1.2643	1.83825e-05	Up	8.69902e-07	Zea mays LOC100283787 (gpm605), mRNA	K03671|1|5e-50|196|gmx:100499776|thioredoxin 1	GO:0043231//intracellular membrane-bounded organelle	GO:0015036//disulfide oxidoreductase activity	GO:0018904;GO:0019725//cellular homeostasis;GO:0006091//generation of precursor metabolites and energy	gi|226530809|ref|NP_001150158.1|/1.09449e-96/LOC100283787 [Zea mays]
103643081	3470	110.212	44.3352	-1.31376	0.000509155	Up	3.50941e-05	PREDICTED: Zea mays uncharacterized LOC103643081 (LOC103643081), transcript variant X6, mRNA	-	GO:0043231//intracellular membrane-bounded organelle;GO:0043231//intracellular membrane-bounded organelle;GO:0043231//intracellular membrane-bounded organelle;GO:0043231//intracellular membrane-bounded organelle;GO:0043231//intracellular membrane-bounded organelle;GO:0043231//intracellular membrane-bounded organelle	-	-	gi|670398136|ref|XP_008679136.1|/0/PREDICTED: uncharacterized protein LOC103654098 isoform X1 [Zea mays]
100275466	1404	1143.47	336.107	-1.76643	6.94036e-25	Up	2.79645e-27	Zea mays uncharacterized LOC100275466 (LOC100275466), mRNA	-	-	-	-	gi|226531001|ref|NP_001143004.1|/0/uncharacterized protein LOC100275466 [Zea mays]
542706	1268	353.952	64.0465	-2.46636	4.83382e-27	Up	1.62997e-29	Zea mays root preferential4 (zrp4), mRNA	K16040|1|8e-77|285|vvi:100233030|trans-resveratrol di-O-methyltransferase [EC:2.1.1.240];K13230|2|1e-61|235|zma:100147731|2,4,7-trihydroxy-1,4-benzoxazin-3-one-glucoside 7-O-methyltransferase [EC:2.1.1.241];K05279|3|1e-27|122|ath:AT5G54160|flavonol 3-O-methyltransferase [EC:2.1.1.76]	-	GO:0005515//protein binding;GO:0008168//methyltransferase activity	GO:0006730//one-carbon metabolic process	gi|162460240|ref|NP_001105689.1|/0/O-methyltransferase ZRP4 [Zea mays]
100273374	1395	22.0288	3.6335	-2.59996	0.000821773	Up	6.04929e-05	PREDICTED: Zea mays hypothetical protein (LOC100273374), transcript variant X2, mRNA	-	-	-	-	gi|226499556|ref|NP_001141285.1|/0/hypothetical protein [Zea mays]
100191675	1872	26.8956	11.4143	-1.23653	0.0309163	Up	0.00443769	Zea mays putative cytochrome P450 superfamily protein (LOC100191675), mRNA	K13407|1|2e-97|355|rcu:RCOM_0992750|cytochrome P450, family 94, subfamily A, polypeptide 1 (fatty acid omega-hydroxylase) [EC:1.14.-.-];K00517|3|6e-95|346|aly:ARALYDRAFT_324175|[EC:1.14.-.-]	GO:0031410//cytoplasmic vesicle	GO:0016491//oxidoreductase activity;GO:0005506//iron ion binding	GO:0008152//metabolic process	gi|195606642|gb|ACG25151.1|/0/cytochrome P450 CYP94E4 [Zea mays]
103640673	3865	31.842	13.121	-1.27905	0.0180304	Up	0.00229643	PREDICTED: Zea mays putative disease resistance RPP13-like protein 3 (LOC103640673), misc_RNA	K13457|1|6e-58|215|vvi:100252764|disease resistance protein RPM1	-	GO:0000166//nucleotide binding	-	gi|413915924|gb|AFW55856.1|/0/hypothetical protein ZEAMMB73_412433 [Zea mays]
100284743	1547	241.741	108.419	-1.15684	0.00723472	Up	0.000765152	Zea mays septum-promoting GTP-binding protein 1 (LOC100284743), mRNA	K06883|1|1e-86|318|osa:4343414|;K07890|4|9e-15|80.1|osa:4338469|Ras-related protein Rab-21;K07910|5|1e-11|69.7|vvi:100267442|Ras-related protein Rab-18	GO:0044464	GO:0032561//guanyl ribonucleotide binding	GO:0035556//intracellular signal transduction	gi|226499814|ref|NP_001151110.1|/2.24318e-126/septum-promoting GTP-binding protein 1 [Zea mays]
103651560	1884	107.049	27.6185	-1.95457	4.19919e-10	Up	8.67581e-12	PREDICTED: Zea mays uncharacterized LOC103651560 (LOC103651560), mRNA	K14007|1|2e-10|66.2|bdi:100824425|protein transport protein SEC24;K14325|2|2e-09|62.8|sbi:SORBI_03g046480|RNA-binding protein with serine-rich domain 1	-	-	-	gi|670390183|ref|XP_008675438.1|/0/PREDICTED: uncharacterized protein LOC103651560 [Zea mays]
103646451	2673	71.2551	17.4608	-2.02887	3.02116e-07	Up	1.00751e-08	PREDICTED: Zea mays cellulose synthase-like protein H1 (LOC103646451), transcript variant X3, mRNA	K10999|1|4e-99|361|zma:542514|cellulose synthase A [EC:2.4.1.12]	GO:0016020//membrane;GO:0016020//membrane;GO:0016020//membrane	GO:0016757//transferase activity, transferring glycosyl groups;GO:0016757//transferase activity, transferring glycosyl groups;GO:0016757//transferase activity, transferring glycosyl groups	GO:0009987//cellular process;GO:0009987//cellular process;GO:0009987//cellular process	gi|670376402|ref|XP_008669411.1|/0/PREDICTED: cellulose synthase-like protein H1 isoform X2 [Zea mays]
100283085	685	220.784	100.481	-1.13571	1.12391e-06	Up	4.19772e-08	Zea mays LOC100283085 (gpm930), mRNA	K02693|1|3e-64|243|zma:100283085|photosystem I subunit IV	GO:0009522//photosystem I;GO:0009536//plastid	-	GO:0044237//cellular metabolic process	gi|226496954|ref|NP_001149459.1|/6.28716e-63/LOC100283085 [Zea mays]
100281131	898	48.2205	7.62436	-2.66096	6.33546e-08	Up	1.85751e-09	Zea mays LOC100281131 (gpm680), mRNA	-	-	-	-	gi|226510147|ref|NP_001147522.1|/8.40621e-12/LOC100281131 precursor [Zea mays]
103638172	1805	23.3976	7.60323	-1.62168	0.0252409	Up	0.0034622	PREDICTED: Zea mays uncharacterized LOC103638172 (LOC103638172), mRNA	K09422|1|1e-79|296|osa:4339902|myb proto-oncogene protein, plant	-	-	-	gi|670437561|ref|XP_008659377.1|/9.61269e-164/PREDICTED: uncharacterized protein LOC103638172 [Zea mays]
103626399	3434	72.0844	20.5421	-1.8111	0.00157163	Up	0.000128312	PREDICTED: Zea mays disease resistance protein RPM1-like (LOC103626399), transcript variant X4, mRNA	K13457|1|0.0|1278|sbi:SORBI_10g028730|disease resistance protein RPM1	-	GO:0032559;GO:0032559;GO:0032559;GO:0032559	GO:0012501//programmed cell death;GO:0006950//response to stress;GO:0012501//programmed cell death;GO:0006950//response to stress;GO:0012501//programmed cell death;GO:0006950//response to stress;GO:0012501//programmed cell death;GO:0006950//response to stress	gi|670407045|ref|XP_008645020.1|/0/PREDICTED: disease resistance protein RPM1-like [Zea mays]
103636109	859	26.3862	9.01367	-1.5496	0.0109727	Up	0.00126144	PREDICTED: Zea mays uncharacterized LOC103636109 (LOC103636109), transcript variant X2, mRNA	K00001|1|4e-06|50.4|gmx:100787307|alcohol dehydrogenase [EC:1.1.1.1]	-	-	-	gi|670432260|ref|XP_008656693.1|/5.65827e-118/PREDICTED: uncharacterized protein LOC103636109 isoform X1 [Zea mays]
541909	1273	1600.81	630.411	-1.34444	1.22161e-17	Up	1.01237e-19	Zea mays beta-expansin 4 (expB4), mRNA	-	-	-	GO:0000003//reproduction	gi|162463154|ref|NP_001105043.1|/1.07435e-160/beta-expansin 4 precursor [Zea mays]
100274244	1488	308.057	120.542	-1.35366	1.69427e-10	Up	3.28746e-12	Zea mays hypothetical protein (LOC100274244), mRNA	-	-	-	-	gi|195641696|gb|ACG40316.1|/5.35802e-77/SRC2 [Zea mays]
100272258	1507	127.092	53.1297	-1.25829	0.0119399	Up	0.0013938	Zea mays gibberellin receptor GID1L2 (LOC100272258), mRNA	K13258|1|1e-49|195|gmx:547489|2-hydroxyisoflavanone dehydratase [EC:4.2.1.105];K14493|2|5e-32|137|ath:AT5G27320|gibberellin receptor GID1 [EC:3.-.-.-]	-	GO:0004871//signal transducer activity;GO:0003824//catalytic activity	-	gi|226502845|ref|NP_001140223.1|/0/uncharacterized LOC100272258 [Zea mays]
732785	1472	90.2755	41.6136	-1.11728	0.000230415	Up	1.43935e-05	Zea mays LOC732785 (pco142971), mRNA	K09773|1|0.0|758|zma:732785|hypothetical protein	GO:0009532//plastid stroma	GO:0004672//protein kinase activity;GO:0032559	GO:0006796//phosphate-containing compound metabolic process	gi|162461196|ref|NP_001105873.1|/0/pyruvate, phosphate dikinase regulatory protein, chloroplastic [Zea mays]
103638396	1322	29.8292	10.2681	-1.53855	0.00563407	Up	0.000568978	PREDICTED: Zea mays uncharacterized LOC103638396 (LOC103638396), transcript variant X2, mRNA	-	-	-	-	gi|670438010|ref|XP_008659552.1|/4.78155e-86/PREDICTED: uncharacterized protein LOC103638396 isoform X2 [Zea mays]
103641518	718	15.6414	4.39885	-1.83017	0.0139829	Up	0.00168183	PREDICTED: Zea mays germin-like protein 8-4 (LOC103641518), partial mRNA	-	GO:0005576//extracellular region;GO:0031410//cytoplasmic vesicle	GO:0046914//transition metal ion binding	-	gi|670445617|ref|XP_008663081.1|/1.00169e-109/PREDICTED: germin-like protein 8-4, partial [Zea mays]
100284422	1090	39.5611	8.17023	-2.27563	6.92125e-06	Up	3.01027e-07	Zea mays RING zinc finger protein-like (LOC100284422), mRNA	K05283|1|1e-06|52.8|aly:ARALYDRAFT_354960|phosphatidylinositol glycan, class W [EC:2.3.-.-];K06058|2|4e-06|50.8|smo:SELMODRAFT_119112|deltex;K14297|3|6e-06|50.1|mtr:MTR_1g066430|nuclear pore complex protein Nup98-Nup96	GO:0031410//cytoplasmic vesicle	GO:0046914//transition metal ion binding	-	gi|226508192|ref|NP_001150789.1|/4.24658e-75/RING zinc finger protein-like [Zea mays]
100274779	790	12.2822	3.08893	-1.99139	0.0141953	Up	0.00171347	Zea mays uncharacterized LOC100274779 (LOC100274779), mRNA	-	-	-	-	gi|226493770|ref|NP_001142536.1|/6.22547e-10/uncharacterized protein LOC100274779 precursor [Zea mays]
542154	2060	50.7733	15.9152	-1.67367	0.000132621	Up	7.68575e-06	Zea mays glossy1 (gl1), mRNA	K15404|1|9e-101|366|ath:AT1G02205|aldehyde decarbonylase [EC:4.1.99.5]	GO:0031224//intrinsic component of membrane	GO:0046914//transition metal ion binding;GO:0003824//catalytic activity	GO:0006631//fatty acid metabolic process	gi|162461300|ref|NP_001105247.1|/0/glossy1 [Zea mays]
100384235	1330	119.851	40.1789	-1.57673	1.88257e-08	Up	5.0569e-10	Zea mays uncharacterized LOC100384235 (LOC100384235), mRNA	K01206|1|7e-19|93.6|ath:AT1G67830|alpha-L-fucosidase [EC:3.2.1.51]	GO:0031410//cytoplasmic vesicle	GO:0016787//hydrolase activity	-	gi|293335834|ref|NP_001170274.1|/1.49476e-160/uncharacterized protein LOC100384235 precursor [Zea mays]
103634637	1340	49.5194	18.4907	-1.42119	0.0341085	Up	0.00498557	PREDICTED: Zea mays bidirectional sugar transporter SWEET16 (LOC103634637), mRNA	K15382|1|5e-89|326|sbi:SORBI_01g035840|solute carrier family 50 (sugar transporter)	GO:0044464	-	-	gi|414866731|tpg|DAA45288.1|/2.88616e-111/TPA: cytochrome c oxidoreductase [Zea mays]
100283833	1362	339.538	147.147	-1.20632	3.5254e-05	Up	1.77509e-06	Zea mays LOC100283833 (cl21519_1), mRNA	-	GO:0043231//intracellular membrane-bounded organelle	-	-	gi|226531063|ref|NP_001150203.1|/1.22535e-125/LOC100283833 [Zea mays]
100280737	704	39.8447	18.3441	-1.11907	0.0318345	Up	0.00459314	Zea mays metal ion binding protein (LOC100280737), mRNA	K07213|1|2e-12|70.5|smo:SELMODRAFT_109953|copper chaperone	-	GO:0043169//cation binding	GO:0006812//cation transport	gi|226505980|ref|NP_001147129.1|/4.96273e-74/metal ion binding protein [Zea mays]
100382640	2262	1510.66	751.08	-1.00814	1.37745e-08	Up	3.60167e-10	Zea mays LOC100382640 (umc2070), mRNA	-	GO:0044464	GO:0005099//Ras GTPase activator activity	GO:0032318//regulation of Ras GTPase activity	gi|293336629|ref|NP_001168835.1|/0/uncharacterized protein LOC100382640 [Zea mays]
100304412	2865	78.0384	30.1082	-1.37403	0.00217886	Up	0.00018841	Zea mays uncharacterized LOC100304412 (LOC100304412), mRNA	K03655|1|8e-13|74.7|gmx:100806552|ATP-dependent DNA helicase RecG [EC:3.6.4.12]	-	-	-	gi|259490591|ref|NP_001159320.1|/0/uncharacterized protein LOC100304412 [Zea mays]
103628951	1267	86.1206	9.80825	-3.13429	0.000941096	Up	7.01909e-05	PREDICTED: Zea mays pleckstrin homology domain-containing family A member 8-like (LOC103628951), transcript variant X2, misc_RNA	-	GO:0044424;GO:0044424	GO:0005319//lipid transporter activity;GO:0008289//lipid binding;GO:0005319//lipid transporter activity;GO:0008289//lipid binding	GO:0006869//lipid transport;GO:0006869//lipid transport	gi|670414287|ref|XP_008648360.1|/4.25451e-109/PREDICTED: pleckstrin homology domain-containing family A member 8-like [Zea mays]
100281514	1996	945.654	170.579	-2.47087	1.97403e-26	Up	7.0513e-29	Zea mays serine carboxypeptidase 1 (LOC100281514), mRNA	K13289|1|8e-149|525|rcu:RCOM_0962680|cathepsin A (carboxypeptidase C) [EC:3.4.16.5]	-	GO:0004180//carboxypeptidase activity	GO:0019538//protein metabolic process	gi|226502318|ref|NP_001147904.1|/0/serine carboxypeptidase 1 precursor [Zea mays]
100279496	3223	1256.33	453.033	-1.47153	3.19842e-12	Up	4.78017e-14	Zea mays LOC100279496 (cl31389_1), mRNA	K09955|1|0.0|1761|zma:100279496|hypothetical protein	GO:0031410//cytoplasmic vesicle	GO:0003824//catalytic activity	GO:0008152//metabolic process	gi|226497412|ref|NP_001145969.1|/0/uncharacterized protein LOC100279496 precursor [Zea mays]
778429	1785	149.222	42.5863	-1.809	3.16836e-12	Up	4.7262e-14	PREDICTED: Zea mays low affinity nitrate transporter (NRT1.2), transcript variant X1, mRNA	K14638|1|9e-149|525|sbi:SORBI_01g009890|solute carrier family 15 (peptide/histidine transporter), member 3/4	GO:0031224//intrinsic component of membrane;GO:0031224//intrinsic component of membrane	-	GO:0015833//peptide transport;GO:0015833//peptide transport	gi|162459014|ref|NP_001105925.1|/0/low affinity nitrate transporter [Zea mays]
100281601	1267	8.20599	1.8525	-2.1472	0.0243413	Up	0.00330681	PREDICTED: Zea mays nuclear transcription factor Y subunit C-1 (LOC100281601), transcript variant X1, mRNA	K03506|1|3e-07|54.7|olu:OSTLU_19031|DNA polymerase epsilon subunit 4 [EC:2.7.7.7];K03004|2|3e-07|54.7|sbi:SORBI_03g003610|DNA-directed RNA polymerase I subunit RPA43	-	-	-	gi|226508506|ref|NP_001147992.1|/4.01461e-67/nuclear transcription factor Y subunit C-1 [Zea mays]
103646038	2409	551.725	178.073	-1.63148	1.20126e-09	Up	2.71875e-11	PREDICTED: Zea mays scarecrow-like protein 8 (LOC103646038), mRNA	K14494|1|9e-28|124|smo:SELMODRAFT_437369|DELLA protein	-	-	-	gi|645167696|gb|AIB05466.1|/0/GRAS transcription factor, partial [Zea mays]
103642146	685	47.4404	12.0094	-1.98195	6.24672e-06	Up	2.69548e-07	PREDICTED: Zea mays uncharacterized LOC103642146 (LOC103642146), mRNA	-	-	-	-	gi|670446997|ref|XP_008663683.1|/8.27338e-71/PREDICTED: uncharacterized protein LOC103642146 [Zea mays]
100383521	2049	231.459	32.8978	-2.81469	0.00253177	Up	0.000222761	Zea mays putative AMP-dependent synthetase and ligase superfamily protein (LOC100383521), mRNA	K00666|1|7e-178|622|sbi:SORBI_10g012080|fatty-acyl-CoA synthase [EC:6.2.1.-];K01904|2|2e-33|142|bdi:100845934|4-coumarate--CoA ligase [EC:6.2.1.12]	-	-	-	gi|293337111|ref|NP_001169640.1|/0/uncharacterized protein LOC100383521 [Zea mays]
542290	1851	658.325	328.451	-1.00312	7.55456e-13	Up	1.06214e-14	PREDICTED: Zea mays glyceraldehyde phosphate dehydrogenase B1 (gpb1), mRNA	K05298|1|0.0|752|osa:4331495|glyceraldehyde-3-phosphate dehydrogenase (NADP+) (phosphorylating) [EC:1.2.1.13]	GO:0043231//intracellular membrane-bounded organelle	GO:0000166//nucleotide binding	GO:0006007//glucose catabolic process	gi|195612634|gb|ACG28147.1|/0/glyceraldehyde-3-phosphate dehydrogenase B [Zea mays]
100192520	1526	151.452	20.9722	-2.85231	0.00018529	Up	1.11722e-05	PREDICTED: Zea mays putative inositol polyphosphate phosphatase (synaptogenin-like) family protein isoform 1 (LOC100192520), transcript variant X1, mRNA	K01099|1|6e-35|147|ota:Ot04g02290|phosphatidylinositol-bisphosphatase [EC:3.1.3.36]	-	-	-	gi|212721774|ref|NP_001131212.1|/2.64825e-180/uncharacterized protein LOC100192520 [Zea mays]
103630335	1246	72.3282	1.31193	-5.7848	1.6522e-16	Up	1.57694e-18	PREDICTED: Zea mays uncharacterized LOC103630335 (LOC103630335), transcript variant X2, mRNA	K11492|1|2e-07|54.7|mtr:MTR_5g015600|condensin-2 complex subunit G2	-	-	-	gi|670374819|ref|XP_008668772.1|/0/PREDICTED: uncharacterized protein LOC103645833 [Zea mays]
100501871	1680	137.648	22.7305	-2.59828	1.06275e-14	Up	1.22997e-16	Zea mays uncharacterized LOC100501871 (LOC100501871), mRNA	-	-	-	-	gi|670429197|ref|XP_008655480.1|/0/PREDICTED: uncharacterized protein LOC103634660 [Zea mays]
103641326	1983	103.893	50.6746	-1.03577	0.030318	Up	0.00433189	PREDICTED: Zea mays uncharacterized LOC103641326 (LOC103641326), mRNA	-	-	-	-	gi|670445187|ref|XP_008662897.1|/0/PREDICTED: uncharacterized protein LOC103641326 [Zea mays]
100278045	1032	124.153	58.6387	-1.08219	3.88365e-05	Up	1.96768e-06	Zea mays uncharacterized LOC100278045 (LOC100278045), mRNA	-	-	-	-	gi|226495219|ref|NP_001144924.1|/8.92529e-80/uncharacterized protein LOC100278045 [Zea mays]
103644122	987	65.764	12.2688	-2.4223	7.36257e-07	Up	2.64677e-08	PREDICTED: Zea mays vegetative cell wall protein gp1-like (LOC103644122), transcript variant X2, mRNA	-	-	-	-	gi|670368633|ref|XP_008665537.1|/1.9336e-68/PREDICTED: vegetative cell wall protein gp1-like isoform X2 [Zea mays]
541619	765	71.6449	29.4143	-1.28435	0.000945748	Up	7.05998e-05	Zea mays ferredoxin2 (fdx2), mRNA	K02639|1|2e-58|223|zma:541619|ferredoxin	-	GO:0051536//iron-sulfur cluster binding;GO:0043169//cation binding	GO:0006091//generation of precursor metabolites and energy	gi|162464264|ref|NP_001104844.1|/4.94456e-57/ferredoxin2 [Zea mays]
103633426	2521	416.907	95.1544	-2.13138	1.06122e-21	Up	5.76191e-24	PREDICTED: Zea mays protein STRUBBELIG-RECEPTOR FAMILY 6-like (LOC103633426), transcript variant X2, mRNA	K13430|1|8e-62|237|pop:POPTR_413452|serine/threonine-protein kinase PBS1 [EC:2.7.11.1]	GO:0031224//intrinsic component of membrane;GO:0031224//intrinsic component of membrane	GO:0016301//kinase activity;GO:0032559;GO:0016301//kinase activity;GO:0032559	GO:0006464//cellular protein modification process;GO:0006464//cellular protein modification process	gi|670425402|ref|XP_008653345.1|/0/PREDICTED: protein STRUBBELIG-RECEPTOR FAMILY 6-like isoform X1 [Zea mays]
100191821	1437	218.006	84.4969	-1.3674	1.20779e-10	Up	2.30554e-12	PREDICTED: Zea mays LOC100191821 (cl17019_1), transcript variant X2, mRNA	K11714|1|4e-06|51.2|aly:ARALYDRAFT_474813|rhamnogalacturonan II specific xylosyltransferase [EC:2.4.2.-]	GO:0031410//cytoplasmic vesicle;GO:0031410//cytoplasmic vesicle;GO:0031410//cytoplasmic vesicle	-	-	gi|212274615|ref|NP_001130717.1|/0/uncharacterized protein LOC100191821 [Zea mays]
100193279	1269	34.6217	4.72486	-2.87333	1.87249e-05	Up	8.88249e-07	Zea mays uncharacterized LOC100193279 (LOC100193279), mRNA	K00016|1|0.0|637|zma:100193279|L-lactate dehydrogenase [EC:1.1.1.27]	GO:0044424	GO:0004457//lactate dehydrogenase activity	GO:0050896//response to stimulus;GO:0006007//glucose catabolic process	gi|212724068|ref|NP_001131896.1|/0/uncharacterized LOC100193279 [Zea mays]
100286200	1078	324.775	148.634	-1.12767	6.78616e-07	Up	2.41629e-08	Zea mays LOC100286200 (umc1409), mRNA	-	GO:0031410//cytoplasmic vesicle	-	-	gi|226502184|ref|NP_001152560.1|/1.9386e-72/LOC100286200 precursor [Zea mays]
100276702	863	5.14088	0.883302	-2.54104	0.0117997	Up	0.00137271	PREDICTED: Zea mays uncharacterized LOC100276702 (LOC100276702), transcript variant X2, misc_RNA	-	-	-	-	gi|413953222|gb|AFW85871.1|/9.12893e-10/hypothetical protein ZEAMMB73_993994 [Zea mays]
100501564	2614	31.588	4.95122	-2.67352	4.84434e-06	Up	2.04743e-07	PREDICTED: Zea mays uncharacterized LOC100501564 (LOC100501564), transcript variant X2, mRNA	K04733|1|2e-102|204|smo:SELMODRAFT_159261|interleukin-1 receptor-associated kinase 4 [EC:2.7.11.1]	GO:0043231//intracellular membrane-bounded organelle;GO:0043231//intracellular membrane-bounded organelle;GO:0043231//intracellular membrane-bounded organelle	GO:0004672//protein kinase activity;GO:0000166//nucleotide binding;GO:0004672//protein kinase activity;GO:0000166//nucleotide binding	-	gi|670361263|ref|XP_008647176.1|/0/PREDICTED: uncharacterized protein LOC100501564 isoform X1 [Zea mays]
100284765	1116	317.976	50.5217	-2.65394	2.72214e-13	Up	3.63274e-15	Zea mays fasciclin-like arabinogalactan protein 7 (LOC100284765), mRNA	-	GO:0031410//cytoplasmic vesicle	-	-	gi|226503689|ref|NP_001151132.1|/3.83368e-71/fasciclin-like arabinogalactan protein 7 precursor [Zea mays]
100284163	893	72.4838	28.7078	-1.33622	0.00307544	Up	0.000280089	Zea mays lipid transfer protein (LOC100284163), mRNA	-	GO:0031410//cytoplasmic vesicle	-	GO:0010876//lipid localization	gi|226496818|ref|NP_001150532.1|/3.2067e-72/lipid transfer protein precursor [Zea mays]
103649273	1973	13.4073	1.02421	-3.71044	1.62227e-05	Up	7.60281e-07	PREDICTED: Zea mays glutathione S-transferase T3-like (LOC103649273), mRNA	-	-	-	-	gi|670382100|ref|XP_008671799.1|/0/PREDICTED: glutathione S-transferase T3-like [Zea mays]
103648957	612	5.12974	0.940231	-2.4478	0.0167876	Up	0.00210841	PREDICTED: Zea mays uncharacterized LOC103648957 (LOC103648957), mRNA	K11492|1|1e-07|54.7|mtr:MTR_5g015600|condensin-2 complex subunit G2	-	-	-	gi|670381615|ref|XP_008671545.1|/4.46505e-120/PREDICTED: uncharacterized protein LOC103648957 [Zea mays]
100193068	1575	39.6597	11.5616	-1.77833	0.0112321	Up	0.00129576	Zea mays hypothetical protein (LOC100193068), mRNA	K08150|1|1e-38|159|sbi:SORBI_02g003050|MFS transporter, SP family, solute carrier family 2 (myo-inositol transporter), member 13	GO:0016020//membrane	GO:0005215//transporter activity	GO:0006810//transport	gi|212721888|ref|NP_001131706.1|/0/uncharacterized protein LOC100193068 [Zea mays]
100192876	1871	18.3929	6.67403	-1.46251	0.0480749	Up	0.00764247	PREDICTED: Zea mays uncharacterized LOC100192876 (LOC100192876), transcript variant X1, mRNA	K00517|1|1e-87|322|ath:AT5G24960|[EC:1.14.-.-];K11868|2|1e-86|319|ath:AT2G30770|cytochrome P450, family 71, subfamily A, polypeptide 13 (indoleacetaldoxime dehydratase) [EC:4.99.1.6]	GO:0031410//cytoplasmic vesicle;GO:0031410//cytoplasmic vesicle	GO:0016491//oxidoreductase activity;GO:0005506//iron ion binding;GO:0016491//oxidoreductase activity;GO:0005506//iron ion binding	GO:0008152//metabolic process;GO:0008152//metabolic process	gi|670427267|ref|XP_008654327.1|/0/PREDICTED: uncharacterized protein LOC100192876 isoform X1 [Zea mays]
542508	2137	23.1475	3.19524	-2.85686	0.000116606	Up	6.64433e-06	PREDICTED: Zea mays barley mlo defense gene homolog3 (mlo3), transcript variant X1, mRNA	K08472|1|1e-156|551|osa:4335950|mlo protein	GO:0031224//intrinsic component of membrane;GO:0031224//intrinsic component of membrane	-	GO:0009987//cellular process;GO:0009987//cellular process	gi|162461262|ref|NP_001105527.1|/0/barley mlo defense gene homolog3 [Zea mays]
100275817	939	78.2784	13.2868	-2.55862	1.20261e-08	Up	3.12388e-10	Zea mays hypothetical protein (LOC100275817), mRNA	-	-	-	-	gi|226507130|ref|NP_001143283.1|/2.059e-40/hypothetical protein [Zea mays]
100281847	1856	189.513	91.4565	-1.05114	1.31677e-05	Up	6.04688e-07	Zea mays LOC100281847 (pco149699b), mRNA	K01634|1|0.0|960|zma:100281847|sphinganine-1-phosphate aldolase [EC:4.1.2.27]	-	GO:0016830//carbon-carbon lyase activity;GO:0048037//cofactor binding	GO:0043436	gi|226496892|ref|NP_001148239.1|/0/LOC100281847 [Zea mays]
100276227	2552	1209.05	229.18	-2.39932	3.61767e-65	Up	8.27038e-69	PREDICTED: Zea mays uncharacterized LOC100276227 (LOC100276227), transcript variant X3, mRNA	-	-	-	-	gi|670359270|ref|XP_008670249.1|/0/PREDICTED: uncharacterized protein LOC100276227 isoform X3 [Zea mays]
541884	1387	5.1808	1.16864	-2.14834	0.0407383	Up	0.0061863	Zea mays NOD26-like membrane intrinsic protein2 (nip2b), mRNA	K09874|1|7e-147|518|osa:4340558|aquaporin NIP	GO:0044420//extracellular matrix part;GO:0031224//intrinsic component of membrane	GO:0015103//inorganic anion transmembrane transporter activity	GO:0015698//inorganic anion transport	gi|162458818|ref|NP_001105020.1|/3.26736e-166/aquaporin NIP2-2 [Zea mays]
100281579	2241	654.636	283.954	-1.20503	1.50839e-11	Up	2.53022e-13	Zea mays glycoside transferase, six-hairpin, subgroup (LOC100281579), mRNA	K01179|1|0.0|702|sbi:SORBI_01g008860|endoglucanase [EC:3.2.1.4]	-	GO:0016798//hydrolase activity, acting on glycosyl bonds	GO:0044238	gi|226491646|ref|NP_001147970.1|/0/glycoside transferase, six-hairpin, subgroup [Zea mays]
100383499	2659	341.76	161.171	-1.08439	5.01757e-09	Up	1.23454e-10	PREDICTED: Zea mays hypothetical protein (LOC100383499), transcript variant X2, mRNA	K08818|1|1e-08|60.8|vvi:100246062|cell division cycle 2-like [EC:2.7.11.22]	-	-	-	gi|670421650|ref|XP_008651734.1|/0/PREDICTED: hypothetical protein isoform X1 [Zea mays]
542126	1024	294.354	97.2931	-1.59714	1.92288e-14	Up	2.28588e-16	Zea mays photosystem II subunit PsbS1 (psbs1), mRNA	K03542|1|3e-103|373|zma:100283653|photosystem II 22kDa protein	GO:0043231//intracellular membrane-bounded organelle	-	-	gi|414879500|tpg|DAA56631.1|/4.33661e-103/TPA: photosystem II protein [Zea mays]
103639034	1978	4.20435	0.828521	-2.34327	0.0241295	Up	0.00327321	PREDICTED: Zea mays pectinesterase-like (LOC103639034), mRNA	K01051|1|1e-93|342|rcu:RCOM_1412190|pectinesterase [EC:3.1.1.11]	GO:0030312//external encapsulating structure	GO:0030234//enzyme regulator activity	GO:0071555//cell wall organization	gi|670439311|ref|XP_008660035.1|/0/PREDICTED: pectinesterase-like [Zea mays]
100382061	1272	23.6521	7.05757	-1.74472	0.00624633	Up	0.00064259	Zea mays uncharacterized LOC100382061 (LOC100382061), mRNA	K01365|1|1e-70|265|rcu:RCOM_1014640|cathepsin L [EC:3.4.22.15]	GO:0031410//cytoplasmic vesicle	GO:0008233//peptidase activity	-	gi|414887427|tpg|DAA63441.1|/0/TPA: hypothetical protein ZEAMMB73_713985 [Zea mays]
100381341	1681	706.678	284.375	-1.31326	1.46212e-22	Up	7.1865e-25	Zea mays protochlorophyllide reductase B (LOC100381341), mRNA	K00218|1|0.0|741|zma:100381341|protochlorophyllide reductase [EC:1.3.1.33]	GO:0009536//plastid	GO:0016628//oxidoreductase activity, acting on the CH-CH group of donors, NAD or NADP as acceptor	GO:0006779//porphyrin-containing compound biosynthetic process	gi|293337123|ref|NP_001167680.1|/0/protochlorophyllide reductase B [Zea mays]
100284300	1116	366.481	154.485	-1.24627	1.24662e-11	Up	2.0555e-13	Zea mays LOC100284300 (cl24227_1), mRNA	-	-	-	-	gi|226504484|ref|NP_001150667.1|/8.3338e-26/LOC100284300 [Zea mays]
541712	1864	571.132	97.7555	-2.54657	4.2161e-33	Up	9.27701e-36	PREDICTED: Zea mays RUBISCO activase1 (rca1), transcript variant X1, misc_RNA	K03062|1|4e-06|51.6|pop:POPTR_573394|26S proteasome regulatory subunit T2	GO:0009532//plastid stroma;GO:0009532//plastid stroma	GO:0001071//nucleic acid binding transcription factor activity;GO:0032559;GO:0001071//nucleic acid binding transcription factor activity;GO:0032559	-	gi|162458161|ref|NP_001104921.1|/0/ribulose bisphosphate carboxylase/oxygenase activase, chloroplastic precursor [Zea mays]
542716	957	1301.99	378.791	-1.78125	4.33439e-17	Up	3.80253e-19	Zea mays light harvesting chlorophyll a/b binding protein5 (lhcb5), mRNA	K08916|1|2e-140|496|zma:542716|light-harvesting complex II chlorophyll a/b binding protein 5	GO:0009536//plastid	-	GO:0006091//generation of precursor metabolites and energy	gi|162461210|ref|NP_001105698.1|/5.81479e-139/light harvesting chlorophyll a/b binding protein5 precursor [Zea mays]
100191680	2323	1199.07	510.269	-1.23258	1.99918e-18	Up	1.53678e-20	PREDICTED: Zea mays uncharacterized LOC100191680 (LOC100191680), transcript variant X1, mRNA	K14638|1|2e-114|411|smo:SELMODRAFT_135522|solute carrier family 15 (peptide/histidine transporter), member 3/4	GO:0044464;GO:0044464	-	GO:0015833//peptide transport;GO:0015833//peptide transport	gi|670357892|ref|XP_008670500.1|/0/PREDICTED: uncharacterized protein LOC100191680 isoform X1 [Zea mays]
103636104	1673	9.41398	1.35464	-2.7969	0.00261928	Up	0.000232282	PREDICTED: Zea mays cytochrome P450 72A14-like (LOC103636104), mRNA	K15639|1|9e-106|382|aly:ARALYDRAFT_901457|cytochrome P450, family 734, subfamily A, polypeptide 1 (PHYB activation tagged suppressor 1) [EC:1.14.-.-];K15638|3|4e-105|380|aly:ARALYDRAFT_494050|cytochrome P450, family 72, subfamily C, polypeptide 1;K10717|5|1e-84|312|osa:9269428|cytokinin trans-hydroxylase	-	GO:0016491//oxidoreductase activity;GO:0005506//iron ion binding	GO:0008152//metabolic process	gi|670432254|ref|XP_008656689.1|/0/PREDICTED: cytochrome P450 72A14-like [Zea mays]
100282281	955	23.9753	7.63749	-1.65038	0.0239716	Up	0.00324835	Zea mays LOC100282281 (gpm842), mRNA	K01061|1|6e-74|275|bdi:100822628|carboxymethylenebutenolidase [EC:3.1.1.45]	-	GO:0003824//catalytic activity	-	gi|226498850|ref|NP_001148665.1|/5.41369e-137/LOC100282281 [Zea mays]
103637672	981	6.17771	1.19363	-2.37172	0.0174506	Up	0.00220663	PREDICTED: Zea mays uncharacterized LOC103637672 (LOC103637672), ncRNA	-	-	GO:0016740//transferase activity	-	gi|414884791|tpg|DAA60805.1|/6.61213e-69/TPA: hypothetical protein ZEAMMB73_626221 [Zea mays]
100283024	1690	100.235	34.269	-1.54841	0.00930868	Up	0.00103397	Zea mays F-box domain containing protein (LOC100283024), mRNA	-	-	-	-	gi|226499920|ref|NP_001149398.1|/2.24473e-167/F-box domain containing protein [Zea mays]
100281545	2622	10.5633	2.17352	-2.28095	0.00837165	Up	0.000911212	PREDICTED: Zea mays bell-like homeodomain protein 3 (LOC100281545), transcript variant X2, mRNA	-	-	GO:0003677//DNA binding;GO:0003677//DNA binding	GO:0006351//transcription, DNA-templated;GO:0006351//transcription, DNA-templated	gi|645165705|gb|AIB04621.1|/0/HB transcription factor, partial [Zea mays]
100502441	2133	80.0386	38.1037	-1.07076	0.00675603	Up	0.00070545	PREDICTED: Zea mays putative protein kinase superfamily protein (LOC100502441), transcript variant X1, mRNA	K13430|1|2e-111|402|rcu:RCOM_1078760|serine/threonine-protein kinase PBS1 [EC:2.7.11.1]	-	GO:0004672//protein kinase activity;GO:0032559;GO:0004672//protein kinase activity;GO:0032559	GO:0006464//cellular protein modification process;GO:0006464//cellular protein modification process	gi|670436674|ref|XP_008658998.1|/0/PREDICTED: uncharacterized LOC100502441 isoform X1 [Zea mays]
103633337	1642	33.5252	5.57763	-2.58752	4.11328e-06	Up	1.69966e-07	PREDICTED: Zea mays trichohyalin-like (LOC103633337), mRNA	-	-	-	-	gi|670425238|ref|XP_008653277.1|/3.953e-169/PREDICTED: trichohyalin-like [Zea mays]
103644709	2343	164.024	38.1794	-2.10304	1.82471e-15	Up	1.88759e-17	PREDICTED: Zea mays uncharacterized LOC103644709 (LOC103644709), misc_RNA	K07748|1|1e-66|181|sbi:SORBI_01g032980|sterol-4alpha-carboxylate 3-dehydrogenase (decarboxylating) [EC:1.1.1.170]	-	GO:0033764//steroid dehydrogenase activity, acting on the CH-OH group of donors, NAD or NADP as acceptor	GO:0008202//steroid metabolic process	gi|414867162|tpg|DAA45719.1|/0/TPA: hypothetical protein ZEAMMB73_834557 [Zea mays]
100283009	1742	27.484	9.5479	-1.52533	0.00638745	Up	0.00066021	PREDICTED: Zea mays serine/threonine-protein kinase receptor (LOC100283009), transcript variant X1, mRNA	K04733|1|9e-61|233|smo:SELMODRAFT_33807|interleukin-1 receptor-associated kinase 4 [EC:2.7.11.1];K13430|4|3e-54|211|zma:100283091|serine/threonine-protein kinase PBS1 [EC:2.7.11.1]	-	GO:0004871//signal transducer activity;GO:0004672//protein kinase activity;GO:0032559;GO:0004871//signal transducer activity;GO:0004672//protein kinase activity;GO:0032559	GO:0006464//cellular protein modification process;GO:0006464//cellular protein modification process	gi|226501760|ref|NP_001149383.1|/0/serine/threonine-protein kinase receptor [Zea mays]
541679	2243	188.697	89.9756	-1.06847	0.00105668	Up	8.08022e-05	PREDICTED: Zea mays LOC541679 (gpm837), transcript variant X1, mRNA	K01193|1|0.0|1063|zma:541679|beta-fructofuranosidase [EC:3.2.1.26]	GO:0031410//cytoplasmic vesicle;GO:0031410//cytoplasmic vesicle	GO:0004558//alpha-1,4-glucosidase activity;GO:0004558//alpha-1,4-glucosidase activity	GO:0044238;GO:0044238	gi|162461928|ref|NP_001104899.1|/0/LOC541679 precursor [Zea mays]
100383979	1446	22.5529	5.86374	-1.94342	0.0041299	Up	0.000395122	Zea mays uncharacterized LOC100383979 (LOC100383979), mRNA	K05282|1|8e-103|372|aly:ARALYDRAFT_492287|gibberellin 20-oxidase [EC:1.14.11.12]	-	GO:0003824//catalytic activity;GO:0046914//transition metal ion binding	GO:0008152//metabolic process	gi|414879371|tpg|DAA56502.1|/0/TPA: hypothetical protein ZEAMMB73_262586 [Zea mays]
100285822	1369	138.252	58.8596	-1.23195	5.47939e-06	Up	2.34088e-07	Zea mays P-protein (LOC100285822), mRNA	K05359|1|1e-71|268|bdi:100829551|arogenate/prephenate dehydratase [EC:4.2.1.91 4.2.1.51]	-	GO:0016836//hydro-lyase activity	GO:0006558//L-phenylalanine metabolic process	gi|226490920|ref|NP_001152184.1|/0/P-protein [Zea mays]
103626026	1948	42.571	11.1077	-1.93831	9.04748e-05	Up	5.01316e-06	PREDICTED: Zea mays cytochrome P450 87A3-like (LOC103626026), mRNA	K00030|1|1e-90|332|vvi:100242228|isocitrate dehydrogenase (NAD+) [EC:1.1.1.41];K09587|2|3e-68|258|osa:4332134|cytochrome P450, family 90, subfamily B, polypeptide 1 (steroid 22-alpha-hydroxylase) [EC:1.14.13.-];K09588|4|2e-67|255|aly:ARALYDRAFT_908485|cytochrome P450, family 90, subfamily A, polypeptide 1 [EC:1.14.-.-]	GO:0031410//cytoplasmic vesicle	GO:0016491//oxidoreductase activity;GO:0005506//iron ion binding	GO:0008152//metabolic process	gi|670406088|ref|XP_008644631.1|/0/PREDICTED: cytochrome P450 87A3-like [Zea mays]
103650598	1165	77.8075	35.7241	-1.12301	0.0373973	Up	0.0055732	PREDICTED: Zea mays isoflavone reductase homolog (LOC103650598), mRNA	K00224|1|4e-109|392|aly:ARALYDRAFT_658933|[EC:1.3.1.-];K13081|5|4e-51|200|vvi:100233112|leucoanthocyanidin reductase [EC:1.17.1.3]	GO:0043231//intracellular membrane-bounded organelle	-	-	gi|670387678|ref|XP_008674386.1|/7.71339e-171/PREDICTED: isoflavone reductase homolog [Zea mays]
100273010	1679	32.725	8.69636	-1.91191	0.000252342	Up	1.59075e-05	Zea mays putative cytochrome P450 superfamily protein (LOC100273010), mRNA	K16085|1|2e-152|537|osa:4335091|cytochrome P450, family 99, subfamily A, polypeptide 3 (9beta-pimara-7,15-diene oxidase) [EC:1.14.13.144];K16083|2|4e-88|323|osa:4329725|cytochrome P450, family 71, subfamily Z, polypeptide 6 (ent-isokaurene C2-hydroxylase) [EC:1.14.13.143];K13267|3|4e-86|317|gmx:100814284|cytochrome P450, family 71, subfamily D, polypeptide 9 (flavonoid 6-hydroxylase) [EC:1.14.13.…	-	GO:0016491//oxidoreductase activity;GO:0005506//iron ion binding	GO:0051501//diterpene phytoalexin metabolic process	gi|226530918|ref|NP_001140932.1|/0/putative cytochrome P450 superfamily protein [Zea mays]
103649492	1597	249.374	16.5462	-3.91374	1.79812e-31	Up	4.46833e-34	PREDICTED: Zea mays methanol O-anthraniloyltransferase-like (LOC103649492), mRNA	K15400|1|6e-15|80.9|pop:POPTR_797957|omega-hydroxypalmitate O-feruloyl transferase [EC:2.3.1.188]	-	-	-	gi|670382423|ref|XP_008671974.1|/0/PREDICTED: methanol O-anthraniloyltransferase-like [Zea mays]
100275243	687	11.1605	1.92576	-2.5349	0.00343939	Up	0.000320606	Zea mays hypothetical protein (LOC100275243), mRNA	-	GO:0044424	-	-	gi|226508676|ref|NP_001142849.1|/1.57119e-45/uncharacterized protein LOC100275243 [Zea mays]
103631699	2797	30.2761	5.52142	-2.45507	1.64502e-05	Up	7.7141e-07	PREDICTED: Zea mays uncharacterized LOC103631699 (LOC103631699), mRNA	-	-	-	-	gi|670361964|ref|XP_008650921.1|/0/PREDICTED: uncharacterized protein LOC103631699 [Zea mays]
100383486	1993	291.139	90.2183	-1.69022	2.58498e-19	Up	1.75808e-21	PREDICTED: Zea mays uncharacterized LOC100383486 (LOC100383486), transcript variant X3, mRNA	K08245|1|0.0|1132|zma:100383486|phytepsin [EC:3.4.23.40]	GO:0031410//cytoplasmic vesicle;GO:0031410//cytoplasmic vesicle;GO:0031410//cytoplasmic vesicle;GO:0031410//cytoplasmic vesicle	GO:0004175//endopeptidase activity;GO:0004175//endopeptidase activity;GO:0004175//endopeptidase activity;GO:0004175//endopeptidase activity	GO:0019538//protein metabolic process;GO:0019538//protein metabolic process;GO:0019538//protein metabolic process;GO:0019538//protein metabolic process	gi|670384753|ref|XP_008673208.1|/0/PREDICTED: uncharacterized protein LOC100383486 isoform X1 [Zea mays]
100272340	1737	9.30174	1.38348	-2.7492	0.00341589	Up	0.000317928	PREDICTED: Zea mays LOC100272340 (pco098770), transcript variant X1, mRNA	-	-	-	-	gi|226500396|ref|NP_001140295.1|/0/LOC100272340 [Zea mays]
100382213	1229	23.6583	6.37894	-1.89096	0.00198484	Up	0.000169251	Zea mays uncharacterized LOC100382213 (LOC100382213), mRNA	-	GO:0043231//intracellular membrane-bounded organelle	-	-	gi|293334805|ref|NP_001168441.1|/3.58433e-81/uncharacterized protein LOC100382213 [Zea mays]
100191824	822	62.5294	21.3462	-1.55055	0.00608308	Up	0.000622492	Zea mays blue copper protein (LOC100191824), mRNA	-	-	-	-	gi|212274711|ref|NP_001130720.1|/1.93743e-49/uncharacterized protein LOC100191824 precursor [Zea mays]
103647718	1180	23.8808	2.49361	-3.25954	9.64715e-06	Up	4.30888e-07	PREDICTED: Zea mays uncharacterized LOC103647718 (LOC103647718), mRNA	-	-	-	-	gi|414590459|tpg|DAA41030.1|/7.34215e-76/TPA: harpin-induced protein [Zea mays]
100281930	612	104.073	45.4437	-1.19545	0.000201299	Up	1.23101e-05	Zea mays ultraviolet-B-repressible protein (LOC100281930), mRNA	-	-	-	-	gi|226509852|ref|NP_001148321.1|/1.97571e-11/ultraviolet-B-repressible protein [Zea mays]
100501563	873	94.2683	43.1874	-1.12616	0.00139557	Up	0.000111625	Zea mays uncharacterized LOC100501563 (LOC100501563), mRNA	-	-	-	-	gi|670425515|ref|XP_008653395.1|/1.65143e-142/PREDICTED: uncharacterized protein LOC103633477 [Zea mays]
103642911	2298	20.1029	2.5694	-2.9679	0.000184938	Up	1.11439e-05	PREDICTED: Zea mays exocyst complex component EXO70B1-like (LOC103642911), mRNA	K07195|1|7e-99|360|osa:4327750|exocyst complex component 7	GO:0043231//intracellular membrane-bounded organelle	-	-	gi|670365952|ref|XP_008664291.1|/0/PREDICTED: exocyst complex component EXO70B1-like [Zea mays]
103632738	4116	926.912	347.145	-1.41689	4.61875e-17	Up	4.0652e-19	PREDICTED: Zea mays uncharacterized LOC103632738 (LOC103632738), mRNA	-	GO:0030529//ribonucleoprotein complex	GO:0005198//structural molecule activity	GO:0010467//gene expression	gi|670423891|ref|XP_008652702.1|/0/PREDICTED: uncharacterized protein LOC103632738 [Zea mays]
103627522	1690	3.5712	0.794563	-2.16818	0.0427731	Up	0.00656375	PREDICTED: Zea mays uncharacterized LOC103627522 (LOC103627522), mRNA	-	-	-	-	gi|670409671|ref|XP_008646037.1|/0/PREDICTED: uncharacterized protein LOC103627522 [Zea mays]
103641862	2671	45.7191	14.2867	-1.67813	0.000309786	Up	2.0175e-05	PREDICTED: Zea mays 5'-3' exoribonuclease 4-like (LOC103641862), transcript variant X3, mRNA	K12619|1|0.0|1060|sbi:SORBI_05g001880|5'-3' exoribonuclease 2 [EC:3.1.13.-]	GO:0043231//intracellular membrane-bounded organelle;GO:0043231//intracellular membrane-bounded organelle;GO:0043231//intracellular membrane-bounded organelle	-	-	gi|670446354|ref|XP_008663397.1|/0/PREDICTED: 5'-3' exoribonuclease 4-like isoform X3 [Zea mays]
100284239	920	999.515	209.684	-2.25301	8.97947e-20	Up	5.97879e-22	Zea mays mitochondria fission 1 protein (LOC100284239), mRNA	-	-	-	-	gi|226533504|ref|NP_001150606.1|/9.17919e-78/mitochondria fission 1 protein [Zea mays]
103640354	3621	64.1155	27.1963	-1.23727	0.000662862	Up	4.73175e-05	PREDICTED: Zea mays uncharacterized LOC103640354 (LOC103640354), mRNA	-	-	-	-	gi|670441722|ref|XP_008661174.1|/0/PREDICTED: uncharacterized protein LOC103640354 [Zea mays]
100284049	1801	392.206	102.755	-1.93239	1.83278e-22	Up	9.06074e-25	Zea mays homeobox protein HD1 (LOC100284049), mRNA	-	GO:0043231//intracellular membrane-bounded organelle	GO:0003677//DNA binding;GO:0001071//nucleic acid binding transcription factor activity	GO:0006351//transcription, DNA-templated	gi|226531836|ref|NP_001150419.1|/3.31206e-148/homeobox protein HD1 [Zea mays]
100382484	1186	18.9792	1.42422	-3.73617	3.15622e-06	Up	1.28435e-07	Zea mays putative MYB DNA-binding domain superfamily protein (MYB164), mRNA	K09422|1|1e-121|434|zma:100382484|myb proto-oncogene protein, plant	GO:0043231//intracellular membrane-bounded organelle	GO:0003676//nucleic acid binding	-	gi|645168259|gb|AIB05704.1|/3.7472e-120/MYB transcription factor, partial [Zea mays]
103633517	2130	106.86	51.9915	-1.03937	0.00509931	Up	0.000504919	PREDICTED: Zea mays uncharacterized LOC103633517 (LOC103633517), mRNA	-	-	GO:0016740//transferase activity	-	gi|670425582|ref|XP_008653420.1|/0/PREDICTED: uncharacterized protein LOC103633517 [Zea mays]
103633591	1855	416.011	197.676	-1.07349	0.00125784	Up	9.90726e-05	PREDICTED: Zea mays glycine-rich cell wall structural protein-like (LOC103633591), transcript variant X2, mRNA	-	-	-	-	gi|670425775|ref|XP_008653509.1|/1.45318e-12/PREDICTED: glycine-rich cell wall structural protein-like isoform X2 [Zea mays]
100284911	1540	1061.06	127.383	-3.05827	2.90478e-86	Up	1.66016e-90	Zea mays LOC100284911 (cl13598_-2), mRNA	K01365|1|0.0|712|zma:100284911|cathepsin L [EC:3.4.22.15];K01376|4|1e-130|464|ath:AT5G50260|[EC:3.4.22.-]	GO:0031410//cytoplasmic vesicle	GO:0004175//endopeptidase activity	GO:0019538//protein metabolic process	gi|414870137|tpg|DAA48694.1|/0/TPA: vignain [Zea mays]
103637956	1181	13.0247	1.30762	-3.31623	0.000301371	Up	1.95494e-05	PREDICTED: Zea mays beta-1,3-galactosyltransferase 6-like (LOC103637956), mRNA	-	GO:0043231//intracellular membrane-bounded organelle;GO:0031224//intrinsic component of membrane;GO:0031410//cytoplasmic vesicle	GO:0016758//transferase activity, transferring hexosyl groups	GO:0006464//cellular protein modification process	gi|55741077|gb|AAV64218.1|/4.95652e-165/hypro1 [Zea mays]
103649954	3954	354.513	157.558	-1.16996	3.41488e-11	Up	6.01122e-13	PREDICTED: Zea mays topless-related protein 2 (LOC103649954), transcript variant X2, mRNA	K14558|1|7e-50|198|aly:ARALYDRAFT_901180|periodic tryptophan protein 2	-	-	-	gi|670386260|ref|XP_008673871.1|/0/PREDICTED: topless-related protein 2 isoform X1 [Zea mays]
100282845	1658	186.281	86.2953	-1.11013	2.42246e-05	Up	1.17544e-06	Zea mays LOC100282845 (pco092382), mRNA	K00855|1|0.0|785|zma:100282845|phosphoribulokinase [EC:2.7.1.19]	GO:0009536//plastid	GO:0016301//kinase activity;GO:0032559	GO:0015977//carbon fixation;GO:0006796//phosphate-containing compound metabolic process;GO:0044238	gi|226498182|ref|NP_001149223.1|/0/LOC100282845 [Zea mays]
103632960	1086	51.4174	2.47636	-4.37596	1.96143e-10	Up	3.83945e-12	PREDICTED: Zea mays ethylene-responsive transcription factor 11-like (LOC103632960), mRNA	K09286|1|1e-16|85.5|ath:AT1G43160|EREBP-like factor	-	-	-	gi|645167377|gb|AIB05330.1|/8.17824e-87/AP2-EREBP transcription factor, partial [Zea mays]
100281174	1106	145.769	67.8155	-1.104	0.00470919	Up	0.000458485	Zea mays fasciclin-like arabinogalactan protein 7 (LOC100281174), mRNA	-	-	-	-	gi|226529634|ref|NP_001147565.1|/1.17187e-72/fasciclin-like arabinogalactan protein 7 precursor [Zea mays]
542643	1293	31.4867	10.455	-1.59055	0.00875524	Up	0.00096174	Zea mays NOD26-like membrane integral protein ZmNIP2-1 (NIP2-1), mRNA	K09874|1|2e-133|473|osa:4330713|aquaporin NIP	GO:0044420//extracellular matrix part;GO:0031224//intrinsic component of membrane	GO:0015103//inorganic anion transmembrane transporter activity	GO:0015698//inorganic anion transport	gi|162464348|ref|NP_001105637.1|/2.29404e-158/aquaporin NIP2-1 [Zea mays]
100281353	1305	97.7626	3.51628	-4.79716	3.28857e-11	Up	5.75129e-13	Zea mays transposon protein (LOC100281353), mRNA	K00540|1|8e-123|438|osa:4336874|[EC:1.-.-.-]	GO:0031967;GO:0043231//intracellular membrane-bounded organelle;GO:0031224//intrinsic component of membrane	GO:0043169//cation binding;GO:0003824//catalytic activity	GO:0032501//multicellular organismal process;GO:0006091//generation of precursor metabolites and energy	gi|226498802|ref|NP_001147743.1|/2.63888e-170/transposon protein [Zea mays]
100383951	2200	309.861	88.4223	-1.80914	8.23792e-19	Up	6.12064e-21	Zea mays MYB transcription factor (LOC100383951), mRNA	K09422|1|2e-179|627|zma:100383951|myb proto-oncogene protein, plant	GO:0043231//intracellular membrane-bounded organelle	GO:0003676//nucleic acid binding	-	gi|293333201|ref|NP_001170039.1|/6.66541e-178/MYB transcription factor [Zea mays]
103650749	1824	309.225	51.6508	-2.5818	2.29406e-29	Up	6.68668e-32	PREDICTED: Zea mays cytosolic sulfotransferase 8-like (LOC103650749), transcript variant X15, misc_RNA	K11821|1|8e-60|230|ath:AT1G74100|desulfoglucosinolate sulfotransferase A/B/C [EC:2.8.2.-];K01014|3|4e-10|65.5|olu:OSTLU_32551|aryl sulfotransferase [EC:2.8.2.1]	-	GO:0016782//transferase activity, transferring sulfur-containing groups;GO:0016782//transferase activity, transferring sulfur-containing groups;GO:0016782//transferase activity, transferring sulfur-containing groups;GO:0016782//transferase activity, transferring sulfur-containing groups;GO:0016782//transferase activity, transferring sulfur-containing groups;GO:0016782//transferase activity, trans…	-	gi|670388056|ref|XP_008674534.1|/0/PREDICTED: cytosolic sulfotransferase 8-like isoform X2 [Zea mays]
100282059	617	67.7097	25.379	-1.41573	0.00755107	Up	0.000803788	Zea mays LOC100282059 (csu275a(mtl)), mRNA	-	-	-	-	-
103635001	1780	7.39287	1.60399	-2.20447	0.0274122	Up	0.00382661	PREDICTED: Zea mays cytochrome P450 71A1-like (LOC103635001), mRNA	K11868|1|2e-90|331|ath:AT2G30770|cytochrome P450, family 71, subfamily A, polypeptide 13 (indoleacetaldoxime dehydratase) [EC:4.99.1.6];K00517|2|1e-89|329|ath:AT5G24960|[EC:1.14.-.-]	GO:0031410//cytoplasmic vesicle	GO:0016491//oxidoreductase activity;GO:0005506//iron ion binding	GO:0008152//metabolic process	gi|670429982|ref|XP_008655796.1|/0/PREDICTED: cytochrome P450 71A1-like [Zea mays]
100191502	2006	28.394	10.5217	-1.43222	0.0373973	Up	0.00557262	Zea mays hypothetical protein (LOC100191502), mRNA	K09756|1|5e-110|397|ath:AT5G09640|serine carboxypeptidase-like 19 [EC:3.4.16.- 2.3.1.91];K13289|2|7e-108|389|mtr:MTR_4g021500|cathepsin A (carboxypeptidase C) [EC:3.4.16.5]	-	GO:0004180//carboxypeptidase activity	GO:0019538//protein metabolic process	gi|212274677|ref|NP_001130406.1|/0/uncharacterized protein LOC100191502 precursor [Zea mays]
100280342	1718	87.8324	22.9713	-1.93492	3.77658e-08	Up	1.07165e-09	Zea mays uncharacterized LOC100280342 (LOC100280342), mRNA	-	GO:0043231//intracellular membrane-bounded organelle	GO:0003677//DNA binding;GO:0001071//nucleic acid binding transcription factor activity	GO:0006351//transcription, DNA-templated	gi|645168950|gb|AIB05988.1|/0/HB transcription factor, partial [Zea mays]
103652531	3276	309.039	81.4885	-1.92312	8.82285e-16	Up	8.95043e-18	PREDICTED: Zea mays ABC transporter B family member 4-like (LOC103652531), mRNA	K05658|1|0.0|1602|sbi:SORBI_03g032030|ATP-binding cassette, subfamily B (MDR/TAP), member 1	GO:0031224//intrinsic component of membrane	GO:0017111//nucleoside-triphosphatase activity;GO:0015405;GO:0032559	GO:0006810//transport;GO:0009207	gi|670391905|ref|XP_008676311.1|/0/PREDICTED: ABC transporter B family member 4-like [Zea mays]
542278	3228	36.5306	15.1133	-1.27329	0.01565	Up	0.00193288	PREDICTED: Zea mays nitrate reductase [NADH]-like (LOC542278), mRNA	K00360|1|0.0|982|ppp:PHYPADRAFT_184973|nitrate reductase (NADH) [EC:1.7.1.1];K00387|4|1e-101|370|olu:OSTLU_3554|sulfite oxidase [EC:1.8.3.1]	-	GO:0008940//nitrate reductase activity;GO:0005506//iron ion binding;GO:0050662//coenzyme binding	GO:0042126//nitrate metabolic process;GO:0006091//generation of precursor metabolites and energy	gi|413921847|gb|AFW61779.1|/0/nitrate reductase(NADH)1 [Zea mays]
100272233	1434	81.1631	40.5718	-1.00035	0.00339951	Up	0.000316014	Zea mays hypothetical protein (LOC100272233), mRNA	-	-	-	-	gi|226532423|ref|NP_001140205.1|/3.20954e-47/hypothetical protein [Zea mays]
100278460	605	482.165	235.796	-1.03199	7.05355e-06	Up	3.07386e-07	Zea mays hypothetical protein (LOC100278460), mRNA	-	-	-	-	-
100273177	1926	362.223	151.911	-1.25365	0.000139941	Up	8.17395e-06	Zea mays hypothetical protein (LOC100273177), mRNA	K14494|1|6e-30|130|gmx:100799695|DELLA protein	-	-	-	gi|413919182|gb|AFW59114.1|/0/hypothetical protein ZEAMMB73_148543 [Zea mays]
100279283	1957	94.0071	2.01632	-5.54297	7.58212e-19	Up	5.5034e-21	Zea mays beta-fructofuranosidase, insoluble isoenzyme 7 (LOC100279283), mRNA	K01193|1|0.0|1113|zma:100279283|beta-fructofuranosidase [EC:3.2.1.26]	-	GO:0016798//hydrolase activity, acting on glycosyl bonds	GO:0044238	gi|226501018|ref|NP_001145776.1|/0/beta-fructofuranosidase, insoluble isoenzyme 7 [Zea mays]
542372	3265	68.3237	27.1277	-1.33262	0.00757337	Up	0.000806811	Zea mays phosphoenolpyruvate carboxylase1 (pep1), mRNA	K01595|1|0.0|1915|zma:542372|phosphoenolpyruvate carboxylase [EC:4.1.1.31]	GO:0044424	GO:0046872//metal ion binding;GO:0004611//phosphoenolpyruvate carboxykinase activity	GO:0071704;GO:0009060//aerobic respiration;GO:0043648//dicarboxylic acid metabolic process	gi|162461756|ref|NP_001105418.1|/0/phosphoenolpyruvate carboxylase 1 [Zea mays]
100279655	460	59.5875	18.1254	-1.717	0.000119464	Up	6.83108e-06	Zea mays LOC100279655 (IDP1984), mRNA	-	-	-	-	gi|226500140|ref|NP_001146115.1|/5.35455e-57/uncharacterized protein LOC100279655 [Zea mays]
103634803	2031	64.2691	18.1552	-1.82374	0.000202744	Up	1.24159e-05	PREDICTED: Zea mays uncharacterized LOC103634803 (LOC103634803), mRNA	K02183|1|2e-64|245|smo:SELMODRAFT_166784|calmodulin	-	-	-	gi|670429545|ref|XP_008655615.1|/0/PREDICTED: uncharacterized protein LOC103634803 [Zea mays]
100276378	1105	550.167	263.137	-1.06406	2.18957e-11	Up	3.74167e-13	Zea mays hypothetical protein (LOC100276378), mRNA	-	-	-	GO:0006970//response to osmotic stress	gi|226530064|ref|NP_001143656.1|/1.36516e-121/hypothetical protein [Zea mays]
103654279	3440	149.538	59.6008	-1.32711	0.000126423	Up	7.28322e-06	PREDICTED: Zea mays probable serine/threonine-protein kinase WNK8 (LOC103654279), mRNA	K12132|1|9e-91|333|aly:ARALYDRAFT_317356|serine/threonine-protein kinase WNK1 [EC:2.7.11.1];K08867|3|2e-90|332|smo:SELMODRAFT_136322|WNK lysine deficient protein kinase [EC:2.7.11.1]	-	-	-	gi|670398608|ref|XP_008679338.1|/0/PREDICTED: probable serine/threonine-protein kinase WNK8 [Zea mays]
100279214	1410	619.584	240.543	-1.365	5.19789e-08	Up	1.50319e-09	PREDICTED: Zea mays hypothetical protein (LOC100279214), transcript variant X3, mRNA	K01078|1|2e-76|207|rcu:RCOM_1150260|acid phosphatase [EC:3.1.3.2]	GO:0031410//cytoplasmic vesicle;GO:0031410//cytoplasmic vesicle;GO:0031410//cytoplasmic vesicle;GO:0031410//cytoplasmic vesicle	GO:0003824//catalytic activity;GO:0003824//catalytic activity;GO:0003824//catalytic activity;GO:0003824//catalytic activity	-	gi|670393326|ref|XP_008677062.1|/6.18467e-167/PREDICTED: hypothetical protein isoform X1 [Zea mays]
100272850	1648	347.437	80.7386	-2.10542	7.32128e-20	Up	4.81195e-22	Zea mays uncharacterized LOC100272850 (LOC100272850), mRNA	K00517|1|6e-135|479|aly:ARALYDRAFT_324175|[EC:1.14.-.-];K13407|3|3e-111|400|vvi:100259592|cytochrome P450, family 94, subfamily A, polypeptide 1 (fatty acid omega-hydroxylase) [EC:1.14.-.-]	GO:0031410//cytoplasmic vesicle	GO:0016491//oxidoreductase activity;GO:0005506//iron ion binding	-	gi|413953002|gb|AFW85651.1|/0/putative cytochrome P450 superfamily protein [Zea mays]
103631909	2046	49.3953	22.5327	-1.13235	0.0280159	Up	0.0039253	PREDICTED: Zea mays uncharacterized LOC103631909 (LOC103631909), transcript variant X3, mRNA	-	-	-	-	gi|414883438|tpg|DAA59452.1|/0/TPA: hypothetical protein ZEAMMB73_863439 [Zea mays]
542561	1463	16.162	3.21209	-2.33102	0.00196501	Up	0.000167336	Zea mays maize insect resistance1 (mir1), mRNA	K01365|1|6e-141|499|sbi:SORBI_10g028000|cathepsin L [EC:3.4.22.15];K01376|2|4e-97|353|ath:AT5G43060|[EC:3.4.22.-]	-	GO:0004175//endopeptidase activity	GO:0019538//protein metabolic process	gi|162459488|ref|NP_001105571.1|/1.63084e-179/maize insect resistance1 precursor [Zea mays]
103626912	1258	110.34	26.4436	-2.06096	5.8278e-10	Up	1.24403e-11	PREDICTED: Zea mays probable lactoylglutathione lyase, chloroplast (LOC103626912), mRNA	K01759|1|0.0|640|zma:100281139|lactoylglutathione lyase [EC:4.4.1.5]	-	GO:0016846//carbon-sulfur lyase activity;GO:0043169//cation binding	-	gi|670408233|ref|XP_008645485.1|/0/PREDICTED: probable lactoylglutathione lyase, chloroplast [Zea mays]
103627403	1152	10.1424	1.89862	-2.41737	0.00663669	Up	0.000690641	PREDICTED: Zea mays RING-H2 finger protein ATL58-like (LOC103627403), mRNA	-	-	-	-	gi|670409349|ref|XP_008645917.1|/1.26607e-133/PREDICTED: RING-H2 finger protein ATL58-like [Zea mays]
100278669	659	5.5063	1.22076	-2.17331	0.0378907	Up	0.00566401	Zea mays hypothetical protein (LOC100278669), mRNA	-	-	-	-	gi|226506676|ref|NP_001145340.1|/9.74896e-42/hypothetical protein [Zea mays]
100280401	1496	122.593	21.7761	-2.49306	2.05261e-15	Up	2.14681e-17	PREDICTED: Zea mays LOC100280401 (TIDP2691), transcript variant X4, mRNA	-	GO:0044464;GO:0044464;GO:0044464;GO:0044464;GO:0044464	-	-	gi|414886542|tpg|DAA62556.1|/2.68506e-164/TPA: hypothetical protein ZEAMMB73_894124 [Zea mays]
100276136	751	21.5301	3.9522	-2.44563	0.000378406	Up	2.5162e-05	Zea mays uncharacterized LOC100276136 (LOC100276136), mRNA	-	-	-	-	gi|226493253|ref|NP_001143468.1|/1.95328e-42/uncharacterized protein LOC100276136 [Zea mays]
100502228	1327	132.182	34.1355	-1.95318	3.49527e-09	Up	8.35013e-11	PREDICTED: Zea mays hypothetical protein (LOC100502228), transcript variant X1, mRNA	K11714|1|1e-08|59.7|zma:100276040|rhamnogalacturonan II specific xylosyltransferase [EC:2.4.2.-]	-	-	-	gi|308081654|ref|NP_001183634.1|/0/hypothetical protein [Zea mays]
100502467	744	65.9559	29.8101	-1.1457	0.0364239	Up	0.00539167	Zea mays uncharacterized LOC100502467 (LOC100502467), mRNA	-	-	-	-	gi|195656405|gb|ACG47670.1|/1.11938e-73/hypothetical protein [Zea mays]
100192106	2263	576.114	209.543	-1.4591	4.45419e-10	Up	9.25358e-12	Zea mays LOC100192106 (umc1462), mRNA	-	GO:0031224//intrinsic component of membrane	-	GO:0051234//establishment of localization	gi|212275574|ref|NP_001131001.1|/0/uncharacterized protein LOC100192106 [Zea mays]
103650822	2063	51.7811	23.581	-1.1348	0.00592378	Up	0.000603482	PREDICTED: Zea mays probable serine/threonine-protein kinase At1g54610 (LOC103650822), mRNA	K08819|1|1e-142|505|vvi:100240938|cyclin-dependent kinase 12/13 [EC:2.7.11.22 2.7.11.23]	-	GO:0004672//protein kinase activity;GO:0032559	GO:0006464//cellular protein modification process	gi|670388268|ref|XP_008674629.1|/0/PREDICTED: probable serine/threonine-protein kinase At1g54610 [Zea mays]
103644298	2917	41.338	17.6741	-1.22583	0.00797425	Up	0.000861119	PREDICTED: Zea mays elongation factor 2-like (LOC103644298), mRNA	K03234|1|0.0|1677|zma:100285098|elongation factor 2	-	GO:0017111//nucleoside-triphosphatase activity;GO:0008135//translation factor activity, nucleic acid binding;GO:0032561//guanyl ribonucleotide binding	GO:0006412//translation;GO:0009207	gi|670369074|ref|XP_008665728.1|/0/PREDICTED: elongation factor 2-like [Zea mays]
100282899	1355	354.472	149.289	-1.24757	6.51093e-08	Up	1.92012e-09	Zea mays tartrate-resistant acid phosphatase type 5 (LOC100282899), mRNA	K01078|1|2e-94|344|ath:AT1G14700|acid phosphatase [EC:3.1.3.2]	GO:0031410//cytoplasmic vesicle	GO:0003824//catalytic activity	-	gi|226497502|ref|NP_001149277.1|/0/tartrate-resistant acid phosphatase type 5 precursor [Zea mays]
103629715	2920	460.611	121.617	-1.9212	9.19431e-23	Up	4.41402e-25	PREDICTED: Zea mays protein STRUBBELIG-RECEPTOR FAMILY 8-like (LOC103629715), transcript variant X4, mRNA	K13430|1|3e-65|248|rcu:RCOM_1078760|serine/threonine-protein kinase PBS1 [EC:2.7.11.1];K13415|5|2e-63|243|sbi:SORBI_03g032990|protein brassinosteroid insensitive 1 [EC:2.7.10.1 2.7.11.1]	GO:0031410//cytoplasmic vesicle;GO:0031410//cytoplasmic vesicle;GO:0031410//cytoplasmic vesicle;GO:0031410//cytoplasmic vesicle	-	-	gi|670416167|ref|XP_008649051.1|/0/PREDICTED: protein STRUBBELIG-RECEPTOR FAMILY 8-like isoform X1 [Zea mays]
100281874	616	3.5712	0.794563	-2.16818	0.0427731	Up	0.00656375	Zea mays nuclear transcription factor Y subunit C-9 (CA5P6), mRNA	-	GO:0044464	GO:0003677//DNA binding	-	gi|670432928|ref|XP_008656973.1|/1.11778e-62/PREDICTED: uncharacterized protein LOC103636395 [Zea mays]
541850	1289	39.5445	15.2281	-1.37674	0.00789339	Up	0.000848587	PREDICTED: Zea mays glutathione transferase42 (LOC541850), mRNA	K00799|1|2e-99|361|sbi:SORBI_01g030930|glutathione S-transferase [EC:2.5.1.18]	-	GO:0016740//transferase activity	-	gi|195617272|gb|ACG30466.1|/1.03717e-110/glutathione S-transferase GSTU6 [Zea mays]
103631346	1292	6.82966	1.21635	-2.48925	0.0106743	Up	0.00121921	PREDICTED: Zea mays uncharacterized LOC103631346 (LOC103631346), mRNA	-	-	-	-	gi|670419442|ref|XP_008650500.1|/0/PREDICTED: uncharacterized protein LOC103631346 [Zea mays]
100276361	779	277.126	99.6005	-1.47632	2.82862e-10	Up	5.65014e-12	Zea mays LOC100276361 (umc2296), mRNA	-	-	-	-	gi|226958304|ref|NP_001152913.1|/7.98405e-34/uncharacterized protein LOC100276361 [Zea mays]
103646920	2665	135.624	15.9279	-3.08998	9.40395e-22	Up	5.05213e-24	PREDICTED: Zea mays probable beta-D-xylosidase 7 (LOC103646920), mRNA	K15920|1|0.0|713|sbi:SORBI_06g030270|beta-D-xylosidase 4 [EC:3.2.1.37]	GO:0031410//cytoplasmic vesicle	GO:0016798//hydrolase activity, acting on glycosyl bonds	GO:0044238	gi|670377391|ref|XP_008669758.1|/0/PREDICTED: probable beta-D-xylosidase 7 [Zea mays]
103639541	1267	73.7548	9.2543	-2.99454	1.43311e-13	Up	1.86336e-15	PREDICTED: Zea mays uncharacterized LOC103639541 (LOC103639541), mRNA	-	GO:0043231//intracellular membrane-bounded organelle	-	-	gi|670440439|ref|XP_008660505.1|/5.17672e-123/PREDICTED: uncharacterized protein LOC103639541 [Zea mays]
103625940	1353	46.2884	1.96814	-4.55575	2.29384e-09	Up	5.34229e-11	PREDICTED: Zea mays uncharacterized LOC103625940 (LOC103625940), mRNA	K11492|1|1e-06|52.8|mtr:MTR_5g015600|condensin-2 complex subunit G2	-	-	-	gi|670426608|ref|XP_008653961.1|/0/PREDICTED: uncharacterized protein LOC103634136 [Zea mays]
100275607	1879	35.551	10.7638	-1.72371	0.00180318	Up	0.000151287	Zea mays uncharacterized LOC100275607 (LOC100275607), mRNA	K03327|1|0.0|747|bdi:100822819|multidrug resistance protein, MATE family	GO:0031410//cytoplasmic vesicle	GO:0015291//secondary active transmembrane transporter activity	GO:0015893//drug transport	gi|414871843|tpg|DAA50400.1|/0/TPA: putative MATE efflux family protein [Zea mays]
103629038	1622	54.2472	17.8069	-1.60711	0.00118179	Up	9.22251e-05	PREDICTED: Zea mays uncharacterized LOC103629038 (LOC103629038), ncRNA	K11492|1|6e-06|50.8|mtr:MTR_5g015600|condensin-2 complex subunit G2	-	-	-	gi|670422479|ref|XP_008652142.1|/4.18894e-164/PREDICTED: uncharacterized protein LOC103632064 [Zea mays]
103641390	1332	238.034	92.2651	-1.36731	7.59378e-05	Up	4.14692e-06	PREDICTED: Zea mays 1-aminocyclopropane-1-carboxylate oxidase-like (LOC103641390), mRNA	K05933|1|1e-167|587|zma:542136|aminocyclopropanecarboxylate oxidase [EC:1.14.17.4]	-	GO:0003824//catalytic activity	GO:0008152//metabolic process	gi|670445344|ref|XP_008662968.1|/1.75753e-177/PREDICTED: 1-aminocyclopropane-1-carboxylate oxidase-like [Zea mays]
100281495	2670	211.141	48.1596	-2.13231	1.79414e-17	Up	1.52784e-19	PREDICTED: Zea mays LOC100281495 (cl31689_1(750)), transcript variant X1, mRNA	K14430|1|1e-06|54.3|cme:CMP026C|phosphate transporter	GO:0031224//intrinsic component of membrane;GO:0031410//cytoplasmic vesicle;GO:0031224//intrinsic component of membrane;GO:0031410//cytoplasmic vesicle	GO:0015142//tricarboxylic acid transmembrane transporter activity;GO:0015142//tricarboxylic acid transmembrane transporter activity	GO:0006842//tricarboxylic acid transport;GO:0006842//tricarboxylic acid transport	gi|226532654|ref|NP_001147885.1|/0/LOC100281495 [Zea mays]
103638006	2359	107.875	1.36535	-6.30395	7.81043e-21	Up	4.66474e-23	PREDICTED: Zea mays uncharacterized LOC103638006 (LOC103638006), mRNA	-	-	-	-	gi|670437205|ref|XP_008659225.1|/0/PREDICTED: uncharacterized protein LOC103638006 [Zea mays]
732824	2073	41.2259	12.0834	-1.77052	0.000509158	Up	3.51525e-05	PREDICTED: Zea mays calcium/calmodulin dependent protein kinase-like (CCamK), transcript variant X1, mRNA	K13412|1|7e-65|236|ath:AT3G10660|calcium-dependent protein kinase [EC:2.7.11.1]	GO:0031224//intrinsic component of membrane;GO:0031224//intrinsic component of membrane	GO:0046872//metal ion binding;GO:0005515//protein binding;GO:0004674//protein serine/threonine kinase activity;GO:0032559;GO:0046872//metal ion binding;GO:0005515//protein binding;GO:0004674//protein serine/threonine kinase activity;GO:0032559	GO:0006464//cellular protein modification process;GO:0006464//cellular protein modification process	gi|195614894|gb|ACG29277.1|/0/calcium and calcium/calmodulin-dependent serine/threonine-proteinkinase [Zea mays]
100277730	1070	24.5026	4.25528	-2.52561	9.04596e-05	Up	5.00974e-06	Zea mays uncharacterized LOC100277730 (LOC100277730), mRNA	-	-	-	-	gi|226496037|ref|NP_001144695.1|/5.85126e-130/uncharacterized protein LOC100277730 [Zea mays]
100282549	619	54.9232	25.0087	-1.13499	0.0166698	Up	0.0020898	Zea mays 50S ribosomal protein L40 (LOC100282549), mRNA	-	-	-	-	gi|226505906|ref|NP_001148929.1|/3.04317e-31/50S ribosomal protein L40 [Zea mays]
100281621	2133	244.867	97.6088	-1.32692	6.14894e-10	Up	1.31961e-11	PREDICTED: Zea mays protein binding protein (Orphan36), transcript variant X3, mRNA	-	-	GO:0060089;GO:0060089;GO:0060089;GO:0060089	GO:0009314//response to radiation;GO:0023052//signaling;GO:0009314//response to radiation;GO:0023052//signaling;GO:0009314//response to radiation;GO:0023052//signaling;GO:0009314//response to radiation;GO:0023052//signaling	gi|226504760|ref|NP_001148012.1|/0/protein binding protein [Zea mays]
100277929	793	39.3979	14.9243	-1.40046	0.00908998	Up	0.00100526	Zea mays uncharacterized LOC100277929 (LOC100277929), mRNA	-	-	-	-	gi|226497626|ref|NP_001144843.1|/1.98512e-64/uncharacterized protein LOC100277929 [Zea mays]
103627649	1292	23.5666	6.50095	-1.85802	0.00490382	Up	0.000481498	PREDICTED: Zea mays xylem cysteine proteinase 1-like (LOC103627649), mRNA	K15272|1|3e-118|423|vvi:100248746|solute carrier family 35 (UDP-sugar transporter), member A1/2/3;K01376|2|1e-114|411|ath:AT4G35350|[EC:3.4.22.-];K01365|3|1e-112|404|mtr:MTR_3g116080|cathepsin L [EC:3.4.22.15]	GO:0031410//cytoplasmic vesicle	GO:0016491//oxidoreductase activity;GO:0004175//endopeptidase activity	GO:0019538//protein metabolic process	gi|670409977|ref|XP_008646166.1|/0/PREDICTED: xylem cysteine proteinase 1-like [Zea mays]
103630780	2459	13.568	2.85484	-2.24873	0.00481805	Up	0.000471286	PREDICTED: Zea mays A-agglutinin anchorage subunit-like (LOC103630780), mRNA	-	-	-	-	gi|670418647|ref|XP_008650068.1|/9.49274e-96/PREDICTED: A-agglutinin anchorage subunit-like [Zea mays]
100383574	1371	286.978	72.5392	-1.98411	1.16584e-09	Up	2.62525e-11	PREDICTED: Zea mays hypothetical protein (LOC100383574), transcript variant X1, mRNA	K15285|1|0.0|660|zma:100383574|solute carrier family 35, member E3	GO:0031224//intrinsic component of membrane;GO:0031410//cytoplasmic vesicle;GO:0031224//intrinsic component of membrane;GO:0031410//cytoplasmic vesicle	-	-	gi|670404841|ref|XP_008644087.1|/0/PREDICTED: hypothetical protein isoform X1 [Zea mays]
100272992	1184	1588.74	361.465	-2.13596	4.46018e-68	Up	8.9219e-72	Zea mays hypothetical protein (LOC100272992), mRNA	K05278|1|0.0|639|zma:100272992|flavonol synthase [EC:1.14.11.23]	-	GO:0003824//catalytic activity;GO:0046914//transition metal ion binding	GO:0008152//metabolic process	gi|226491830|ref|NP_001140915.1|/0/hypothetical protein [Zea mays]
103634571	2982	229.654	96.9125	-1.24471	5.91493e-10	Up	1.26601e-11	PREDICTED: Zea mays psbB mRNA maturation factor Mbb1, chloroplastic (LOC103634571), transcript variant X3, mRNA	K12855|1|5e-12|72.0|pop:POPTR_730490|pre-mRNA-processing factor 6	GO:0043231//intracellular membrane-bounded organelle;GO:0043231//intracellular membrane-bounded organelle;GO:0043231//intracellular membrane-bounded organelle	-	GO:0010467//gene expression;GO:0010467//gene expression	gi|670363249|ref|XP_008654966.1|/0/PREDICTED: psbB mRNA maturation factor Mbb1, chloroplastic isoform X1 [Zea mays]
103649457	882	5.38461	0.956153	-2.49353	0.0142634	Up	0.00172331	PREDICTED: Zea mays uncharacterized LOC103649457 (LOC103649457), mRNA	K12581|1|4e-18|90.1|zma:100193739|CCR4-NOT transcription complex subunit 7/8	-	-	-	gi|670382370|ref|XP_008671946.1|/4.18804e-125/PREDICTED: uncharacterized protein LOC103649457 [Zea mays]
100282665	1160	3639.79	1370.13	-1.40954	1.34036e-38	Up	1.95344e-41	Zea mays LOC100282665 (pco096371), mRNA	K00326|1|4e-09|60.8|rcu:RCOM_0221090|cytochrome-b5 reductase [EC:1.6.2.2]	GO:0009526//plastid envelope;GO:0009532//plastid stroma	GO:0046914//transition metal ion binding;GO:0003824//catalytic activity	GO:0008152//metabolic process	gi|226531488|ref|NP_001149045.1|/2.74536e-152/LOC100282665 [Zea mays]
103643594	693	166.222	49.5519	-1.7461	4.29e-12	Up	6.52192e-14	PREDICTED: Zea mays uncharacterized LOC103643594 (LOC103643594), ncRNA	-	-	-	-	gi|195637816|gb|ACG38376.1|/2.63367e-18/hypothetical protein [Zea mays]
103647299	1873	16.0398	2.11649	-2.92191	0.000389957	Up	2.61093e-05	PREDICTED: Zea mays uncharacterized LOC103647299 (LOC103647299), ncRNA	K14486|1|1e-17|90.1|sbi:SORBI_09g028450|auxin response factor	GO:0043231//intracellular membrane-bounded organelle	GO:0003676//nucleic acid binding	GO:0006351//transcription, DNA-templated;GO:0009719	gi|242088827|ref|XP_002440246.1|/3.14161e-16/hypothetical protein SORBIDRAFT_09g028450 [Sorghum bicolor]
100216643	1668	19.345	6.37909	-1.60054	0.0250305	Up	0.00342834	Zea mays uncharacterized LOC100216643 (LOC100216643), mRNA	-	GO:0043231//intracellular membrane-bounded organelle	-	-	gi|195651335|gb|ACG45135.1|/1.33086e-63/hypothetical protein [Zea mays]
100272603	1224	27.3675	2.92136	-3.22775	7.188e-06	Up	3.14477e-07	Zea mays putative AP2/EREBP transcription factor superfamily protein (LOC100272603), mRNA	K09286|1|3e-115|413|zma:100272603|EREBP-like factor	-	-	-	gi|408690248|gb|AFU81584.1|/9.3115e-114/AP2-EREBP-type transcription factor, partial [Zea mays subsp. mays]
103637678	2751	31.6352	6.29525	-2.3292	0.00900321	Up	0.000993096	PREDICTED: Zea mays uncharacterized LOC103637678 (LOC103637678), transcript variant X3, misc_RNA	K15361|1|2e-08|60.1|rcu:RCOM_1429050|WD repeat-containing protein 48	-	GO:0016772//transferase activity, transferring phosphorus-containing groups	-	gi|413933776|gb|AFW68327.1|/3.31729e-20/F-box domain containing protein [Zea mays]
103650986	745	42.9266	1.63732	-4.71247	3.23429e-09	Up	7.68045e-11	PREDICTED: Zea mays protein BUD31 homolog 1-like (LOC103650986), mRNA	K12873|1|7e-87|318|zma:100191203|bud site selection protein 31	GO:0043231//intracellular membrane-bounded organelle	-	-	gi|212274961|ref|NP_001130110.1|/1.82025e-85/uncharacterized protein LOC100191203 [Zea mays]
103643525	2021	103.565	30.6204	-1.75797	0.00208678	Up	0.000179315	PREDICTED: Zea mays probable serine/threonine-protein kinase NAK (LOC103643525), transcript variant X4, mRNA	K05658|1|7e-92|336|vvi:100262734|ATP-binding cassette, subfamily B (MDR/TAP), member 1;K00924|2|1e-88|326|aly:ARALYDRAFT_494273|[EC:2.7.1.-]	-	GO:0016301//kinase activity;GO:0032559;GO:0016301//kinase activity;GO:0032559;GO:0016301//kinase activity;GO:0032559;GO:0016301//kinase activity;GO:0032559	GO:0006464//cellular protein modification process;GO:0006464//cellular protein modification process;GO:0006464//cellular protein modification process;GO:0006464//cellular protein modification process	gi|670367078|ref|XP_008664920.1|/0/PREDICTED: probable serine/threonine-protein kinase NAK isoform X1 [Zea mays]
103630595	1411	13.2614	1.25404	-3.40258	0.000175308	Up	1.04852e-05	PREDICTED: Zea mays uncharacterized LOC103630595 (LOC103630595), mRNA	K11492|1|1e-06|53.1|mtr:MTR_5g015600|condensin-2 complex subunit G2	-	-	-	gi|670426608|ref|XP_008653961.1|/0/PREDICTED: uncharacterized protein LOC103634136 [Zea mays]
103630226	1922	1175.07	580.206	-1.01811	1.9246e-12	Up	2.8214e-14	PREDICTED: Zea mays UDP-glucuronic acid decarboxylase 2-like (LOC103630226), mRNA	K01710|1|3e-116|417|cme:CME136C|dTDP-glucose 4,6-dehydratase [EC:4.2.1.46];K12450|2|1e-25|116|vvi:100260586|UDP-glucose 4,6-dehydratase [EC:4.2.1.76]	-	GO:0048037//cofactor binding	GO:0008152//metabolic process	gi|670417377|ref|XP_008649519.1|/0/PREDICTED: UDP-glucuronic acid decarboxylase 2-like [Zea mays]
100285458	689	102.717	31.3039	-1.71427	5.84578e-07	Up	2.05807e-08	Zea mays photosystem I reaction center subunit V (LOC100285458), mRNA	K08905|1|9e-54|207|zma:100285458|photosystem I subunit V	GO:0009521;GO:0043231//intracellular membrane-bounded organelle	-	GO:0044237//cellular metabolic process	gi|226494913|ref|NP_001151823.1|/2.28572e-52/photosystem I reaction center subunit V [Zea mays]
100279887	1883	212.723	27.8804	-2.93165	3.02951e-22	Up	1.54099e-24	Zea mays uncharacterized LOC100279887 (LOC100279887), mRNA	K05280|1|0.0|875|zma:100279887|flavonoid 3'-monooxygenase [EC:1.14.13.21]	GO:0031410//cytoplasmic vesicle	GO:0016491//oxidoreductase activity;GO:0005506//iron ion binding	GO:0008152//metabolic process	gi|226533138|ref|NP_001146311.1|/0/uncharacterized protein LOC100279887 [Zea mays]
103625988	2960	919.578	295.3	-1.63879	2.78038e-39	Up	3.57539e-42	PREDICTED: Zea mays BEL1-like homeodomain protein 7 (LOC103625988), mRNA	-	GO:0043231//intracellular membrane-bounded organelle	GO:0003677//DNA binding;GO:0001071//nucleic acid binding transcription factor activity	GO:0006351//transcription, DNA-templated	gi|670406011|ref|XP_008644604.1|/0/PREDICTED: BEL1-like homeodomain protein 7 [Zea mays]
542566	1142	2471.3	309.59	-2.99684	4.43862e-11	Up	7.92746e-13	Zea mays LOC542566 (pco112411b), mRNA	-	GO:0031410//cytoplasmic vesicle	-	GO:0000003//reproduction	gi|162459936|ref|NP_001105575.1|/3.87065e-151/LOC542566 precursor [Zea mays]
103627016	914	58.8045	27.5055	-1.0962	0.00645592	Up	0.000667841	PREDICTED: Zea mays actin-related protein 2/3 complex subunit 3 (LOC103627016), transcript variant X2, mRNA	K05756|1|6e-84|308|zma:100216873|actin related protein 2/3 complex, subunit 3	GO:0043232;GO:0043232	-	GO:0008064//regulation of actin polymerization or depolymerization;GO:0008064//regulation of actin polymerization or depolymerization	gi|413936621|gb|AFW71172.1|/7.33467e-104/hypothetical protein ZEAMMB73_310296, partial [Zea mays]
103654617	2947	258.987	124.711	-1.05429	1.65855e-06	Up	6.37942e-08	PREDICTED: Zea mays BEL1-like homeodomain protein 1 (LOC103654617), transcript variant X3, mRNA	-	-	-	-	gi|670399479|ref|XP_008679683.1|/0/PREDICTED: BEL1-like homeodomain protein 1 [Zea mays]
103631694	1895	266.742	79.0549	-1.75452	1.48625e-18	Up	1.13399e-20	PREDICTED: Zea mays cytochrome P450 86B1-like (LOC103631694), transcript variant X8, misc_RNA	K15402|1|2e-103|375|bdi:100824104|cytochrome P450, family 86, subfamily B, polypeptide 1 (fatty acid omega-hydroxylase) [EC:1.14.-.-];K15405|2|5e-102|370|aly:ARALYDRAFT_474859|cytochrome P450, family 96, subfamily A, polypeptide 15 (midchain alkane hydroxylase)	GO:0031410//cytoplasmic vesicle;GO:0031410//cytoplasmic vesicle;GO:0031410//cytoplasmic vesicle;GO:0031410//cytoplasmic vesicle;GO:0031410//cytoplasmic vesicle;GO:0031410//cytoplasmic vesicle;GO:0031410//cytoplasmic vesicle;GO:0031410//cytoplasmic vesicle	GO:0016491//oxidoreductase activity;GO:0005506//iron ion binding;GO:0016491//oxidoreductase activity;GO:0005506//iron ion binding;GO:0016491//oxidoreductase activity;GO:0005506//iron ion binding;GO:0016491//oxidoreductase activity;GO:0005506//iron ion binding;GO:0016491//oxidoreductase activity;GO:0005506//iron ion binding;GO:0016491//oxidoreductase activity;GO:0005506//iron ion binding;GO:001649…	GO:0008152//metabolic process;GO:0008152//metabolic process;GO:0008152//metabolic process;GO:0008152//metabolic process;GO:0008152//metabolic process;GO:0008152//metabolic process;GO:0008152//metabolic process;GO:0008152//metabolic process	gi|670361942|ref|XP_008650864.1|/0/PREDICTED: cytochrome P450 86B1-like [Zea mays]
103649730	1325	43.5153	16.2435	-1.42166	0.00441061	Up	0.000426138	PREDICTED: Zea mays transcription factor TGA6-like (LOC103649730), mRNA	K14431|1|6e-06|50.4|bdi:100845150|transcription factor TGA	-	-	-	gi|670385762|ref|XP_008673687.1|/1.4722e-75/PREDICTED: transcription factor TGA6-like [Zea mays]
100501899	1285	26.0478	5.96456	-2.12668	0.00115189	Up	8.94021e-05	Zea mays uncharacterized LOC100501899 (LOC100501899), mRNA	K15397|1|1e-106|385|bdi:100839678|3-ketoacyl-CoA synthase [EC:2.3.1.-]	GO:0043231//intracellular membrane-bounded organelle	GO:0016747//transferase activity, transferring acyl groups other than amino-acyl groups	GO:0006631//fatty acid metabolic process	gi|413948211|gb|AFW80860.1|/0/hypothetical protein ZEAMMB73_048321 [Zea mays]
100282431	1307	60.4278	12.8339	-2.23525	1.28242e-07	Up	4.00184e-09	Zea mays LOC100282431 (TIDP3438), mRNA	K00430|1|3e-170|596|zma:100282431|peroxidase [EC:1.11.1.7]	GO:0031410//cytoplasmic vesicle	GO:0016209//antioxidant activity;GO:0005506//iron ion binding;GO:0003824//catalytic activity	GO:0006950//response to stress;GO:0008152//metabolic process	gi|226532756|ref|NP_001148814.1|/8.51719e-169/LOC100282431 precursor [Zea mays]
103634484	1710	39.6328	18.4073	-1.10642	0.0308287	Up	0.00442424	PREDICTED: Zea mays serine/threonine-protein kinase PBS1 (LOC103634484), mRNA	K13430|1|5e-102|370|ath:AT5G13160|serine/threonine-protein kinase PBS1 [EC:2.7.11.1]	-	-	-	gi|670363032|ref|XP_008654424.1|/0/PREDICTED: serine/threonine-protein kinase PBS1 [Zea mays]
100273016	1165	35.9582	14.7726	-1.2834	0.0114657	Up	0.00132811	Zea mays auxin regulated gene involved in organ size 9 (ZAR9), mRNA	-	-	-	-	gi|226531834|ref|NP_001140938.1|/5.40303e-31/uncharacterized protein LOC100273016 [Zea mays]
100280297	2351	167.282	68.575	-1.28653	1.1923e-05	Up	5.42081e-07	Zea mays uncharacterized LOC100280297 (LOC100280297), mRNA	K14487|1|0.0|1151|zma:100280297|auxin responsive GH3 gene family	-	-	GO:0009314//response to radiation;GO:0009725//response to hormone	gi|226503339|ref|NP_001146696.1|/0/uncharacterized protein LOC100280297 [Zea mays]
100037814	668	12.5375	2.84743	-2.13851	0.00992573	Up	0.00111833	Zea mays LOC100037814 (umc1246), mRNA	-	-	GO:0004866//endopeptidase inhibitor activity	-	gi|195623460|gb|ACG33560.1|/2.9135e-57/Bowman-Birk type trypsin inhibitor [Zea mays]
100193850	1453	154.906	38.8687	-1.99471	1.3409e-12	Up	1.92356e-14	PREDICTED: Zea mays integral membrane protein like protein (LOC100193850), transcript variant X1, mRNA	K15285|1|5e-157|552|zma:100193850|solute carrier family 35, member E3	GO:0031224//intrinsic component of membrane;GO:0031410//cytoplasmic vesicle;GO:0031224//intrinsic component of membrane;GO:0031410//cytoplasmic vesicle	-	-	gi|212723302|ref|NP_001132403.1|/7.75906e-173/uncharacterized protein LOC100193850 [Zea mays]
100273752	1078	342.562	96.8242	-1.82292	3.11737e-12	Up	4.64122e-14	Zea mays uncharacterized LOC100273752 (LOC100273752), mRNA	K08917|1|9e-122|434|zma:100282021|light-harvesting complex II chlorophyll a/b binding protein 6	GO:0009536//plastid	-	GO:0006091//generation of precursor metabolites and energy	gi|226501904|ref|NP_001141632.1|/2.4969e-120/uncharacterized protein LOC100273752 [Zea mays]
100276922	584	48.1966	8.31461	-2.53521	3.11077e-07	Up	1.04451e-08	Zea mays hypothetical protein (LOC100276922), mRNA	-	-	-	-	gi|226503247|ref|NP_001144088.1|/6.29506e-33/hypothetical protein precursor [Zea mays]
100285577	1358	17.2198	4.80262	-1.84217	0.0138982	Up	0.00166926	Zea mays peroxidase 52 (LOC100285577), mRNA	K00430|1|2e-166|583|zma:100285577|peroxidase [EC:1.11.1.7]	-	GO:0005506//iron ion binding;GO:0003824//catalytic activity;GO:0016209//antioxidant activity	GO:0008152//metabolic process;GO:0006950//response to stress	gi|226493478|ref|NP_001151940.1|/4.58821e-165/peroxidase 52 precursor [Zea mays]
103650969	987	45.5647	4.76385	-3.25772	3.54878e-09	Up	8.49826e-11	PREDICTED: Zea mays protein YLS9-like (LOC103650969), mRNA	K08488|1|1e-12|72.4|ath:AT1G32270|syntaxin 7	-	-	-	gi|670388667|ref|XP_008674786.1|/3.8601e-101/PREDICTED: LOW QUALITY PROTEIN: protein YLS9-like [Zea mays]
100194378	1325	102.893	32.6743	-1.65491	2.70552e-08	Up	7.48314e-10	Zea mays hypothetical protein (LOC100194378), mRNA	K15177|1|3e-06|51.6|gmx:100810965|RNA polymerase-associated protein LEO1;K14572|2|3e-06|51.6|vcn:VOLCADRAFT_121252|midasin;K15168|3|5e-06|50.8|gmx:100801664|mediator of RNA polymerase II transcription subunit 25	-	-	-	gi|212721442|ref|NP_001132884.1|/0/hypothetical protein [Zea mays]
100381739	1136	24.4608	9.21118	-1.40902	0.0205549	Up	0.0027049	Zea mays hypothetical protein (LOC100381739), mRNA	-	-	-	-	gi|293333606|ref|NP_001168015.1|/8.61777e-10/uncharacterized protein LOC100381739 precursor [Zea mays]
103644330	1964	39.2483	5.2601	-2.89947	5.10131e-08	Up	1.47235e-09	PREDICTED: Zea mays non-specific phospholipase C2-like (LOC103644330), mRNA	K01114|1|0.0|909|sbi:SORBI_01g000860|phospholipase C [EC:3.1.4.3]	-	GO:0016787//hydrolase activity	-	gi|670369166|ref|XP_008665763.1|/0/PREDICTED: non-specific phospholipase C2-like [Zea mays]
100281551	2213	589.949	98.4952	-2.58247	3.20539e-26	Up	1.19994e-28	Zea mays L-ascorbate oxidase (LOC100281551), mRNA	K00423|1|2e-62|239|ath:AT5G21100|L-ascorbate oxidase [EC:1.10.3.3]	GO:0005576//extracellular region;GO:0031410//cytoplasmic vesicle	GO:0046914//transition metal ion binding;GO:0016682//oxidoreductase activity, acting on diphenols and related substances as donors, oxygen as acceptor	GO:0009808//lignin metabolic process	gi|226503958|ref|NP_001147942.1|/0/L-ascorbate oxidase precursor [Zea mays]
103634588	2536	292.261	74.6696	-1.96866	4.52695e-22	Up	2.38029e-24	PREDICTED: Zea mays alpha-L-arabinofuranosidase 1-like (LOC103634588), mRNA	K01209|1|0.0|1110|bdi:100844814|alpha-N-arabinofuranosidase [EC:3.2.1.55]	-	GO:0004553//hydrolase activity, hydrolyzing O-glycosyl compounds	GO:0019566//arabinose metabolic process	gi|670363363|ref|XP_008655171.1|/0/PREDICTED: alpha-L-arabinofuranosidase 1-like [Zea mays]
100278486	818	268.813	126.137	-1.09162	0.00161163	Up	0.000132222	PREDICTED: Zea mays uncharacterized LOC100278486 (LOC100278486), mRNA	-	GO:0043231//intracellular membrane-bounded organelle	-	-	gi|670440258|ref|XP_008660425.1|/6.87512e-31/PREDICTED: uncharacterized protein LOC100278486 [Zea mays]
103633271	1373	13.6606	4.34248	-1.65342	0.0382215	Up	0.00572547	PREDICTED: Zea mays peroxidase A2-like (LOC103633271), mRNA	K00430|1|1e-141|501|sbi:SORBI_01g041790|peroxidase [EC:1.11.1.7]	GO:0031410//cytoplasmic vesicle	GO:0016209//antioxidant activity;GO:0005506//iron ion binding;GO:0003824//catalytic activity	GO:0006950//response to stress;GO:0008152//metabolic process	gi|670362697|ref|XP_008653195.1|/2.39348e-161/PREDICTED: peroxidase A2-like [Zea mays]
100191941	2145	76.6965	24.7564	-1.63136	2.55403e-06	Up	1.02398e-07	PREDICTED: Zea mays hypothetical protein (LOC100191941), transcript variant X1, mRNA	K00750|1|1e-167|588|rcu:RCOM_1590700|glycogenin glucosyltransferase [EC:2.4.1.186]	-	GO:0016740//transferase activity;GO:0016740//transferase activity	-	gi|212276047|ref|NP_001130837.1|/0/hypothetical protein [Zea mays]
100383621	2899	159.568	52.2422	-1.61089	8.55366e-07	Up	3.11688e-08	PREDICTED: Zea mays hypothetical protein (LOC100383621), transcript variant X1, mRNA	-	-	-	-	gi|670428870|ref|XP_008655288.1|/0/PREDICTED: hypothetical protein isoform X1 [Zea mays]
100285365	959	687.694	273.108	-1.3323	5.17006e-13	Up	7.15069e-15	Zea mays LOC100285365 (gpm345), mRNA	K03809|1|4e-109|392|zma:100283201|Trp repressor binding protein	-	GO:0000166//nucleotide binding;GO:0003824//catalytic activity	-	gi|226506766|ref|NP_001151729.1|/2.62837e-115/LOC100285365 [Zea mays]
103650687	2663	39.5287	7.13749	-2.46941	0.000124918	Up	7.18579e-06	PREDICTED: Zea mays probable cellulose synthase A catalytic subunit 2 [UDP-forming] (LOC103650687), misc_RNA	K10999|1|3e-76|285|vvi:100248512|cellulose synthase A [EC:2.4.1.12]	GO:0016020//membrane	GO:0016757//transferase activity, transferring glycosyl groups	GO:0009987//cellular process	gi|414878543|tpg|DAA55674.1|/0/TPA: hypothetical protein ZEAMMB73_354658 [Zea mays]
103632561	3877	142.649	62.3355	-1.19434	9.02592e-07	Up	3.30148e-08	PREDICTED: Zea mays sugar transport protein 14-like (LOC103632561), transcript variant X3, mRNA	K08150|1|1e-38|160|sbi:SORBI_06g021070|MFS transporter, SP family, solute carrier family 2 (myo-inositol transporter), member 13;K08145|2|6e-38|158|sbi:SORBI_09g028840|MFS transporter, SP family, solute carrier family 2 (facilitated glucose transporter), member 8	GO:0031224//intrinsic component of membrane;GO:0031224//intrinsic component of membrane;GO:0031224//intrinsic component of membrane	GO:0022857//transmembrane transporter activity;GO:0022857//transmembrane transporter activity;GO:0022857//transmembrane transporter activity	GO:0071702;GO:0071702;GO:0071702	gi|670426433|ref|XP_008653868.1|/0/PREDICTED: uncharacterized protein LOC103634004 [Zea mays]
100286180	1844	63.2055	15.6358	-2.0152	0.000430935	Up	2.91854e-05	PREDICTED: Zea mays ring zinc finger protein (LOC100286180), transcript variant X1, mRNA	K13118|1|3e-14|78.6|cre:CHLREDRAFT_17930|protein DGCR14;K06694|4|9e-14|77.0|gmx:100499930|26S proteasome non-ATPase regulatory subunit 10	-	GO:0046914//transition metal ion binding;GO:0046914//transition metal ion binding	-	gi|226505608|ref|NP_001152540.1|/0/ring zinc finger protein [Zea mays]
541744	1379	94.4953	40.6326	-1.21761	0.00927109	Up	0.00102847	PREDICTED: Zea mays myb-related protein Hv1 (LOC541744), transcript variant X3, mRNA	K09422|1|1e-115|415|sbi:SORBI_02g031190|myb proto-oncogene protein, plant	GO:0043231//intracellular membrane-bounded organelle;GO:0043231//intracellular membrane-bounded organelle;GO:0043231//intracellular membrane-bounded organelle	GO:0003676//nucleic acid binding;GO:0003676//nucleic acid binding;GO:0003676//nucleic acid binding	-	gi|670425906|ref|XP_008653572.1|/5.40497e-151/PREDICTED: myb-related protein Hv1 isoform X1 [Zea mays]
103631833	1738	69.1011	25.7338	-1.42504	0.000109192	Up	6.17196e-06	PREDICTED: Zea mays transcription factor bHLH96-like (LOC103631833), mRNA	-	-	-	-	gi|670362337|ref|XP_008651833.1|/3.52059e-123/PREDICTED: transcription factor bHLH96-like [Zea mays]
103637950	1234	62.6102	7.62919	-3.0368	9.8984e-12	Up	1.59533e-13	PREDICTED: Zea mays dnaJ homolog subfamily B member 3-like (LOC103637950), mRNA	K09506|1|1e-12|72.4|cre:CHLREDRAFT_17550|DnaJ homolog subfamily A member 5;K09510|2|5e-12|70.5|vvi:100246709|DnaJ homolog subfamily B member 4;K09529|3|2e-11|68.6|mtr:MTR_7g092380|DnaJ homolog subfamily C member 9;K03686|4|2e-11|68.6|mtr:MTR_3g087030|molecular chaperone DnaJ	-	GO:0005515//protein binding	-	gi|670437088|ref|XP_008659172.1|/1.26927e-118/PREDICTED: dnaJ homolog subfamily B member 3-like [Zea mays]
542689	1587	13.1023	1.34601	-3.28307	0.000118047	Up	6.7366e-06	Zea mays LOC542689 (IDP70), mRNA	K15797|1|3e-165|580|zma:100037770|(S)-beta-macrocarpene synthase [EC:5.5.1.17];K14174|3|5e-162|569|sbi:SORBI_07g004480|beta-farnesene synthase [EC:4.2.3.47];K14181|5|1e-92|338|vvi:100256880|valencene synthase [EC:4.2.3.73]	-	GO:0046872//metal ion binding;GO:0003824//catalytic activity	-	gi|162458177|ref|NP_001105675.1|/0/LOC542689 [Zea mays]
100384436	1913	229.917	85.1021	-1.43385	4.38018e-13	Up	5.9831e-15	PREDICTED: Zea mays uncharacterized LOC100384436 (LOC100384436), transcript variant X1, mRNA	K00924|1|1e-55|217|ath:AT3G59420|[EC:2.7.1.-];K04733|4|2e-53|210|ath:AT5G38990|interleukin-1 receptor-associated kinase 4 [EC:2.7.11.1]	GO:0031410//cytoplasmic vesicle;GO:0031410//cytoplasmic vesicle	GO:0004672//protein kinase activity;GO:0032559;GO:0004672//protein kinase activity;GO:0000166//nucleotide binding	GO:0006464//cellular protein modification process	gi|670384888|ref|XP_008673287.1|/0/PREDICTED: uncharacterized protein LOC100384436 isoform X1 [Zea mays]
100282597	2267	269.372	75.1494	-1.84177	4.7807e-11	Up	8.59307e-13	Zea mays LOC100282597 (cl62603_1), mRNA	K01209|1|0.0|1365|zma:100282597|alpha-N-arabinofuranosidase [EC:3.2.1.55]	GO:0031410//cytoplasmic vesicle	GO:0004553//hydrolase activity, hydrolyzing O-glycosyl compounds;GO:0043167//ion binding	GO:0019566//arabinose metabolic process	gi|413924789|gb|AFW64721.1|/0/putative alpha-L-arabinofuranosidase family protein [Zea mays]
100384415	1333	4.19355	0.831689	-2.33406	0.0248925	Up	0.00340236	Zea mays uncharacterized LOC100384415 (LOC100384415), mRNA	-	-	-	-	gi|414873710|tpg|DAA52267.1|/3.32526e-176/TPA: putative NAC domain transcription factor superfamily protein [Zea mays]
100277698	893	65.5638	25.7852	-1.34636	0.00118179	Up	9.22292e-05	Zea mays hypothetical protein (LOC100277698), mRNA	-	-	-	-	gi|226494187|ref|NP_001144672.1|/3.67746e-60/hypothetical protein [Zea mays]
100282802	1873	197.8	64.499	-1.61669	4.01151e-14	Up	4.90635e-16	PREDICTED: Zea mays HGA4 (LOC100282802), transcript variant X1, mRNA	-	-	GO:0016740//transferase activity;GO:0016740//transferase activity	-	gi|226494337|ref|NP_001149180.1|/0/HGA4 [Zea mays]
103627890	2093	60.8667	24.6675	-1.30304	0.00124677	Up	9.79771e-05	PREDICTED: Zea mays carboxyl-terminal-processing peptidase 2, chloroplastic (LOC103627890), mRNA	-	GO:0044436;GO:0009534//chloroplast thylakoid	GO:0070011//peptidase activity, acting on L-amino acid peptides	GO:0019538//protein metabolic process;GO:0007165//signal transduction	gi|670410598|ref|XP_008646417.1|/0/PREDICTED: carboxyl-terminal-processing peptidase 2, chloroplastic [Zea mays]
103654460	1244	36.3642	12.2042	-1.57514	0.00953305	Up	0.00106516	PREDICTED: Zea mays myb-related protein Zm38-like (LOC103654460), mRNA	K09422|1|3e-97|353|zma:100382484|myb proto-oncogene protein, plant	GO:0043231//intracellular membrane-bounded organelle	GO:0003676//nucleic acid binding	-	gi|645168505|gb|AIB05800.1|/7.2514e-130/MYB transcription factor, partial [Zea mays]
100278655	950	18.0071	5.28643	-1.7682	0.0273393	Up	0.00381019	Zea mays uncharacterized LOC100278655 (LOC100278655), mRNA	-	-	-	-	gi|226492854|ref|NP_001145330.1|/1.87969e-65/uncharacterized protein LOC100278655 [Zea mays]
100381716	1625	25.1417	6.85503	-1.87485	0.00410504	Up	0.000392509	Zea mays putative bZIP transcription factor superfamily protein (LOC100381716), mRNA	K04371|1|9e-08|57.0|vvi:100254083|extracellular signal-regulated kinase 1/2 [EC:2.7.11.24]	GO:0043231//intracellular membrane-bounded organelle	GO:0003677//DNA binding;GO:0001071//nucleic acid binding transcription factor activity;GO:0005515//protein binding	GO:0006351//transcription, DNA-templated	gi|293332902|ref|NP_001167995.1|/9.57884e-67/uncharacterized protein LOC100381716 [Zea mays]
103652002	1509	83.5758	33.3591	-1.325	0.0180635	Up	0.00230116	PREDICTED: Zea mays uncharacterized LOC103652002 (LOC103652002), mRNA	-	-	-	-	gi|670391106|ref|XP_008675885.1|/3.67124e-158/PREDICTED: uncharacterized protein LOC103652002 [Zea mays]
100273913	1406	13.1615	2.89187	-2.18625	0.00791912	Up	0.000852017	PREDICTED: Zea mays putative homeobox DNA-binding and leucine zipper domain family protein (HB127), transcript variant X1, mRNA	K09338|1|2e-26|118|aly:ARALYDRAFT_490793|homeobox-leucine zipper protein	-	-	-	gi|645166722|gb|AIB05047.1|/6.38208e-117/HB transcription factor, partial [Zea mays]
100191428	2736	90.8644	19.4336	-2.22517	2.69199e-10	Up	5.36183e-12	PREDICTED: Zea mays uncharacterized LOC100191428 (LOC100191428), transcript variant X1, mRNA	-	-	GO:0046914//transition metal ion binding;GO:0046914//transition metal ion binding	-	gi|212276002|ref|NP_001130333.1|/0/uncharacterized protein LOC100191428 [Zea mays]
778427	1169	32.6963	12.2557	-1.41568	0.0129466	Up	0.00153536	Zea mays LOC778427 (pco130567), mRNA	K05282|1|0.0|710|zma:778427|gibberellin 20-oxidase [EC:1.14.11.12]	-	GO:0003824//catalytic activity;GO:0046914//transition metal ion binding	GO:0008152//metabolic process	gi|162458757|ref|NP_001105923.1|/0/LOC778427 [Zea mays]
100037800	1644	268.258	91.8759	-1.54586	4.6493e-10	Up	9.73862e-12	Zea mays brittle stalk-2-like protein 7 (Bk2L7), mRNA	-	-	-	-	gi|162462515|ref|NP_001105971.1|/0/brittle stalk-2-like protein 7 precursor [Zea mays]
100192603	1441	833.193	277.913	-1.58402	0.00452078	Up	0.000438655	PREDICTED: Zea mays hypothetical protein (LOC100192603), transcript variant X1, mRNA	K00430|1|0.0|653|zma:100192603|peroxidase [EC:1.11.1.7]	GO:0031410//cytoplasmic vesicle;GO:0031410//cytoplasmic vesicle	GO:0016209//antioxidant activity;GO:0005506//iron ion binding;GO:0003824//catalytic activity;GO:0016209//antioxidant activity;GO:0005506//iron ion binding;GO:0003824//catalytic activity	GO:0006950//response to stress;GO:0008152//metabolic process;GO:0006950//response to stress;GO:0008152//metabolic process	gi|670358019|ref|XP_008679463.1|/0/PREDICTED: uncharacterized protein LOC100192603 isoform X1 [Zea mays]
541692	2385	132.402	55.2944	-1.25972	2.51351e-06	Up	1.00486e-07	PREDICTED: Zea mays sigma factor of plastid RNA polymerase (sigma factor), transcript variant X2, mRNA	K03086|1|5e-40|164|ota:Ot06g01190|RNA polymerase primary sigma factor;K03093|3|5e-26|118|vvi:100252651|RNA polymerase sigma factor	-	-	GO:0006351//transcription, DNA-templated;GO:0006351//transcription, DNA-templated	gi|413921194|gb|AFW61126.1|/0/RNA polymerase sigma factor 2 [Zea mays]
100193798	1734	63.8743	22.9706	-1.47545	0.000851005	Up	6.29365e-05	Zea mays uncharacterized LOC100193798 (LOC100193798), mRNA	K13263|1|3e-61|234|gmx:100101902|isoflavone 7-O-glucosyltransferase [EC:2.4.1.170];K08237|2|6e-61|233|aly:ARALYDRAFT_490463|hydroquinone glucosyltransferase [EC:2.4.1.218]	-	GO:0016757//transferase activity, transferring glycosyl groups	-	gi|212721634|ref|NP_001132354.1|/0/uncharacterized protein LOC100193798 [Zea mays]
100273550	2075	20.1975	5.48744	-1.87997	0.00754566	Up	0.00080278	Zea mays hypothetical protein (LOC100273550), mRNA	K00924|1|4e-21|101|aly:ARALYDRAFT_489138|[EC:2.7.1.-]	-	GO:0004175//endopeptidase activity	GO:0019538//protein metabolic process	gi|670409993|ref|XP_008646173.1|/0/PREDICTED: protein ASPARTIC PROTEASE IN GUARD CELL 2-like [Zea mays]
100284129	1000	72.0509	11.6747	-2.62563	3.60183e-08	Up	1.01589e-09	Zea mays LOC100284129 (cl31612_1), mRNA	-	-	-	GO:0006950//response to stress	gi|226494043|ref|NP_001150498.1|/6.43126e-136/LOC100284129 [Zea mays]
100501821	2327	20.3874	1.71776	-3.56907	2.98499e-06	Up	1.21041e-07	Zea mays uncharacterized LOC100501821 (LOC100501821), mRNA	K04733|1|1e-51|202|smo:SELMODRAFT_230241|interleukin-1 receptor-associated kinase 4 [EC:2.7.11.1];K13417|4|1e-44|180|ath:AT2G13790|somatic embryogenesis receptor kinase 4 [EC:2.7.10.1 2.7.11.1]	GO:0031410//cytoplasmic vesicle	GO:0030246//carbohydrate binding;GO:0004672//protein kinase activity;GO:0032559	GO:0006464//cellular protein modification process	gi|670410333|ref|XP_008646310.1|/0/PREDICTED: G-type lectin S-receptor-like serine/threonine-protein kinase At5g35370 [Zea mays]
103643840	1800	10.6124	2.77453	-1.93544	0.0268566	Up	0.00372884	PREDICTED: Zea mays premnaspirodiene oxygenase-like (LOC103643840), mRNA	K13267|1|3e-93|341|gmx:100814284|cytochrome P450, family 71, subfamily D, polypeptide 9 (flavonoid 6-hydroxylase) [EC:1.14.13.-];K00517|2|2e-91|335|ath:AT3G26300|[EC:1.14.-.-];K16083|4|2e-88|325|osa:4329725|cytochrome P450, family 71, subfamily Z, polypeptide 6 (ent-isokaurene C2-hydroxylase) [EC:1.14.13.143]	-	GO:0016491//oxidoreductase activity;GO:0005506//iron ion binding	GO:0008152//metabolic process	gi|670367900|ref|XP_008665227.1|/0/PREDICTED: premnaspirodiene oxygenase-like [Zea mays]
732786	2188	27.5483	8.09603	-1.76668	0.00361285	Up	0.000339873	Zea mays laccase-like (lac2), mRNA	K00423|1|6e-68|257|ppp:PHYPADRAFT_163787|L-ascorbate oxidase [EC:1.10.3.3]	GO:0043231//intracellular membrane-bounded organelle;GO:0005576//extracellular region	GO:0046914//transition metal ion binding;GO:0016682//oxidoreductase activity, acting on diphenols and related substances as donors, oxygen as acceptor	GO:0009808//lignin metabolic process	gi|162461268|ref|NP_001105874.1|/0/putative laccase precursor [Zea mays]
100282942	2057	167.265	64.8288	-1.36743	8.37875e-08	Up	2.53561e-09	PREDICTED: Zea mays secondary cell wall-related glycosyltransferase family 47 (LOC100282942), transcript variant X1, misc_RNA	-	GO:0031410//cytoplasmic vesicle;GO:0031410//cytoplasmic vesicle	GO:0003824//catalytic activity;GO:0003824//catalytic activity	-	gi|226503833|ref|NP_001149319.1|/0/secondary cell wall-related glycosyltransferase family 47 precursor [Zea mays]
100283461	1177	1604.83	720.5	-1.15535	2.99105e-18	Up	2.35906e-20	Zea mays LOC100283461 (pco152469), mRNA	-	-	-	-	gi|226491594|ref|NP_001149834.1|/8.03052e-99/LOC100283461 [Zea mays]
100284473	787	23.1771	8.09994	-1.51672	0.0321964	Up	0.004661	Zea mays rapid alkalinization factor 1 (LOC100284473), mRNA	-	GO:0031410//cytoplasmic vesicle	-	-	gi|226505478|ref|NP_001150840.1|/9.51583e-43/rapid alkalinization factor 1 precursor [Zea mays]
103633265	2339	9.51278	1.87649	-2.34183	0.00963463	Up	0.00107871	PREDICTED: Zea mays cysteine-rich receptor-like protein kinase 10 (LOC103633265), mRNA	K13416|1|2e-60|232|ath:AT4G33430|brassinosteroid insensitive 1-associated receptor kinase 1 [EC:2.7.10.1 2.7.11.1];K13418|3|1e-59|229|vvi:100247683|somatic embryogenesis receptor kinase 1 [EC:2.7.10.1 2.7.11.1];K04733|4|2e-59|229|smo:SELMODRAFT_159261|interleukin-1 receptor-associated kinase 4 [EC:2.7.11.1]	GO:0031410//cytoplasmic vesicle	GO:0004672//protein kinase activity;GO:0032559	GO:0006464//cellular protein modification process	gi|670425049|ref|XP_008653190.1|/0/PREDICTED: cysteine-rich receptor-like protein kinase 10 [Zea mays]
100273920	1389	590.758	268.665	-1.13676	1.46099e-11	Up	2.44473e-13	PREDICTED: Zea mays putative protein kinase superfamily protein (LOC100273920), transcript variant X4, mRNA	K13430|1|2e-71|268|rcu:RCOM_1078760|serine/threonine-protein kinase PBS1 [EC:2.7.11.1]	-	GO:0004672//protein kinase activity;GO:0032559;GO:0004672//protein kinase activity;GO:0032559;GO:0004672//protein kinase activity;GO:0032559;GO:0004672//protein kinase activity;GO:0032559;GO:0004672//protein kinase activity;GO:0032559	GO:0006464//cellular protein modification process;GO:0006464//cellular protein modification process;GO:0006464//cellular protein modification process;GO:0006464//cellular protein modification process;GO:0006464//cellular protein modification process	gi|670427747|ref|XP_008654611.1|/0/PREDICTED: uncharacterized LOC100273920 isoform X2 [Zea mays]
100501739	993	44.7999	19.7659	-1.18048	0.0173157	Up	0.00218611	Zea mays uncharacterized LOC100501739 (LOC100501739), mRNA	K15402|1|2e-88|205|osa:4348947|cytochrome P450, family 86, subfamily B, polypeptide 1 (fatty acid omega-hydroxylase) [EC:1.14.-.-]	-	GO:0016491//oxidoreductase activity;GO:0005506//iron ion binding	GO:0008152//metabolic process	gi|413933982|gb|AFW68533.1|/2.75215e-98/putative cytochrome P450 superfamily protein [Zea mays]
100193403	1284	201.971	89.2147	-1.17879	0.00213776	Up	0.000184307	Zea mays hypothetical protein (LOC100193403), mRNA	-	-	GO:0016741	GO:0006730//one-carbon metabolic process	gi|212722452|ref|NP_001131999.1|/2.26851e-150/hypothetical protein [Zea mays]
103648545	1055	11.0891	1.00508	-3.46376	9.79223e-05	Up	5.4678e-06	PREDICTED: Zea mays uncharacterized LOC103648545 (LOC103648545), mRNA	-	-	-	-	gi|670380992|ref|XP_008671217.1|/2.98643e-70/PREDICTED: uncharacterized protein LOC103648545 [Zea mays]
100383877	1342	27.4388	9.87472	-1.4744	0.0314793	Up	0.0045365	Zea mays uncharacterized LOC100383877 (LOC100383877), mRNA	-	-	-	-	gi|413956473|gb|AFW89122.1|/3.71399e-58/hypothetical protein ZEAMMB73_318517 [Zea mays]
103652156	2813	11.0265	1.02189	-3.43166	0.00012342	Up	7.09612e-06	PREDICTED: Zea mays uncharacterized LOC103652156 (LOC103652156), mRNA	-	-	-	-	gi|670391349|ref|XP_008676017.1|/0/PREDICTED: uncharacterized protein LOC103652156 [Zea mays]
103647781	2075	230.774	72.7837	-1.6648	2.55527e-05	Up	1.24646e-06	PREDICTED: Zea mays putative polyol transporter 1 (LOC103647781), mRNA	K08150|1|3e-60|231|vvi:100268023|MFS transporter, SP family, solute carrier family 2 (myo-inositol transporter), member 13	GO:0031224//intrinsic component of membrane	GO:0022857//transmembrane transporter activity	GO:0006810//transport	gi|670379303|ref|XP_008670519.1|/0/PREDICTED: putative polyol transporter 1 [Zea mays]
100501473	1664	42.31	16.1824	-1.38658	0.0202107	Up	0.00265153	Zea mays uncharacterized LOC100501473 (LOC100501473), mRNA	K03294|1|8e-83|306|sbi:SORBI_08g021380|basic amino acid/polyamine antiporter, APA family	GO:0043231//intracellular membrane-bounded organelle;GO:0031224//intrinsic component of membrane	GO:0005275//amine transmembrane transporter activity	GO:0006865//amino acid transport	gi|242084814|ref|XP_002442832.1|/0/hypothetical protein SORBIDRAFT_08g003570 [Sorghum bicolor]
103641061	1951	34.4997	12.6316	-1.44955	0.00786151	Up	0.000844471	PREDICTED: Zea mays uncharacterized LOC103641061 (LOC103641061), transcript variant X2, misc_RNA	-	-	-	-	gi|670365559|ref|XP_008662685.1|/2.95647e-29/PREDICTED: uncharacterized protein LOC103641061 isoform X2 [Zea mays]
100273397	555	20.2009	4.40877	-2.19597	0.0221367	Up	0.00295953	Zea mays uncharacterized LOC100273397 (LOC100273397), mRNA	-	-	-	-	gi|413922721|gb|AFW62653.1|/1.07657e-84/hypothetical protein ZEAMMB73_997575 [Zea mays]
100216840	1529	518.864	166.713	-1.63799	1.4251e-13	Up	1.84887e-15	PREDICTED: Zea mays uncharacterized LOC100216840 (LOC100216840), transcript variant X1, mRNA	K01206|1|1e-24|113|aly:ARALYDRAFT_475890|alpha-L-fucosidase [EC:3.2.1.51];K00514|3|4e-19|94.7|rcu:RCOM_1428040|zeta-carotene desaturase [EC:1.3.5.6]	GO:0031410//cytoplasmic vesicle;GO:0031410//cytoplasmic vesicle	GO:0016787//hydrolase activity;GO:0016787//hydrolase activity	GO:0044238;GO:0044238	gi|670427532|ref|XP_008654481.1|/0/PREDICTED: uncharacterized protein LOC100216840 isoform X1 [Zea mays]
100285113	1125	430.997	103.935	-2.052	1.80448e-14	Up	2.13996e-16	Zea mays metal ion binding protein (LOC100285113), mRNA	-	-	GO:0043169//cation binding	GO:0006812//cation transport	gi|226501778|ref|NP_001151480.1|/1.48952e-22/metal ion binding protein [Zea mays]
100284251	1527	646.372	170.229	-1.92489	3.72076e-25	Up	1.46729e-27	PREDICTED: Zea mays flavonol 4-sulfotransferase (LOC100284251), transcript variant X1, mRNA	K11821|1|1e-60|232|aly:ARALYDRAFT_895283|desulfoglucosinolate sulfotransferase A/B/C [EC:2.8.2.-];K01014|3|4e-09|61.2|olu:OSTLU_32551|aryl sulfotransferase [EC:2.8.2.1]	-	GO:0016782//transferase activity, transferring sulfur-containing groups;GO:0016782//transferase activity, transferring sulfur-containing groups	-	gi|226496149|ref|NP_001150618.1|/0/flavonol 4-sulfotransferase [Zea mays]
100280561	911	19.4672	4.00064	-2.28274	0.00205201	Up	0.000175623	Zea mays RING-H2 finger protein ATL2K (LOC100280561), mRNA	K05283|1|7e-11|66.2|aly:ARALYDRAFT_354960|phosphatidylinositol glycan, class W [EC:2.3.-.-];K11982|2|1e-09|62.0|sbi:SORBI_03g011120|E3 ubiquitin-protein ligase RNF115/126 [EC:6.3.2.19]	-	GO:0046914//transition metal ion binding	-	gi|226493970|ref|NP_001146952.1|/2.63767e-61/RING-H2 finger protein ATL2K [Zea mays]
103635958	3897	1408.77	538.618	-1.3871	3.69657e-10	Up	7.53087e-12	PREDICTED: Zea mays calcium-transporting ATPase 4, endoplasmic reticulum-type-like (LOC103635958), mRNA	K01537|1|0.0|1612|zma:541715|Ca2+-transporting ATPase [EC:3.6.3.8]	GO:0031224//intrinsic component of membrane	GO:0019829//cation-transporting ATPase activity;GO:0032559	GO:0009206;GO:0070838//divalent metal ion transport	gi|413950163|gb|AFW82812.1|/0/calcium pump1 [Zea mays]
103627587	1974	26.0856	2.28557	-3.51263	3.48268e-06	Up	1.42615e-07	PREDICTED: Zea mays probable WRKY transcription factor 14 (LOC103627587), mRNA	K13425|1|3e-38|158|pop:POPTR_755334|WRKY transcription factor 22	-	-	-	gi|645165730|gb|AIB04631.1|/0/WRKY transcription factor, partial [Zea mays]
103652813	877	632.238	255.861	-1.30511	1.23531e-11	Up	2.02978e-13	PREDICTED: Zea mays barwin-like (LOC103652813), transcript variant X3, mRNA	-	GO:0031410//cytoplasmic vesicle;GO:0031410//cytoplasmic vesicle;GO:0031410//cytoplasmic vesicle	GO:0030246//carbohydrate binding;GO:0030246//carbohydrate binding;GO:0030246//carbohydrate binding	GO:0006952//defense response;GO:0006952//defense response;GO:0006952//defense response	gi|195604630|gb|ACG24145.1|/8.10586e-65/win1 precursor [Zea mays]
100283143	1818	15.5409	2.87171	-2.43609	0.00129357	Up	0.000102247	Zea mays amino acid permease 1 (LOC100283143), mRNA	K14209|1|9e-09|60.5|rcu:RCOM_0423020|solute carrier family 36 (proton-coupled amino acid transporter)	GO:0031224//intrinsic component of membrane	-	-	gi|226491730|ref|NP_001149517.1|/0/amino acid permease 1 [Zea mays]
103648198	3619	50.6738	24.2273	-1.06461	0.0201534	Up	0.00263997	PREDICTED: Zea mays uncharacterized LOC103648198 (LOC103648198), transcript variant X2, mRNA	K11968|1|1e-123|442|bdi:100837207|ariadne-1	-	GO:0046872//metal ion binding;GO:0046872//metal ion binding	-	gi|670380321|ref|XP_008670906.1|/0/PREDICTED: uncharacterized protein LOC103648198 isoform X1 [Zea mays]
103641409	1840	16.3368	1.71159	-3.25472	5.56201e-05	Up	2.9134e-06	PREDICTED: Zea mays 4-hydroxy-7-methoxy-3-oxo-3,4-dihydro-2H-1,4-benzoxazin-2-yl glucoside beta-D-glucosidase 1, chloroplastic-like (LOC103641409), mRNA	K01188|1|2e-140|498|sbi:SORBI_06g019840|beta-glucosidase [EC:3.2.1.21]	GO:0009536//plastid	GO:0004553//hydrolase activity, hydrolyzing O-glycosyl compounds	GO:0008152//metabolic process	gi|670445376|ref|XP_008662983.1|/0/PREDICTED: 4-hydroxy-7-methoxy-3-oxo-3,4-dihydro-2H-1,4-benzoxazin-2-yl glucoside beta-D-glucosidase 1, chloroplastic-like [Zea mays]
100274223	1947	122.534	48.1135	-1.34866	0.000138743	Up	8.0921e-06	PREDICTED: Zea mays uncharacterized LOC100274223 (LOC100274223), transcript variant X1, mRNA	-	GO:0044464;GO:0044464	-	-	gi|226504142|ref|NP_001142066.1|/0/hypothetical protein [Zea mays]
100383169	1500	414.918	127.227	-1.70543	3.34155e-20	Up	2.09121e-22	PREDICTED: Zea mays hypothetical protein (LOC100383169), transcript variant X1, mRNA	-	-	-	-	gi|670404755|ref|XP_008644043.1|/4.80001e-81/PREDICTED: hypothetical protein isoform X1 [Zea mays]
100284553	1109	77.8976	35.7413	-1.12399	0.00141448	Up	0.000113582	Zea mays peroxisomal biogenesis factor 11 family protein (LOC100284553), mRNA	-	GO:0044439	-	GO:0007031//peroxisome organization	gi|226493167|ref|NP_001150920.1|/6.00215e-93/peroxisomal biogenesis factor 11 family protein [Zea mays]
100277591	972	21.4801	3.95508	-2.44122	0.000431207	Up	2.92162e-05	Zea mays hypothetical protein (LOC100277591), mRNA	K03919|1|3e-06|50.8|osa:4334565|alkylated DNA repair protein [EC:1.14.11.-]	-	-	-	gi|226499208|ref|NP_001144581.1|/1.14611e-57/hypothetical protein [Zea mays]
100382776	1507	10.0673	0.989789	-3.34641	0.000208865	Up	1.28385e-05	Zea mays uncharacterized LOC100382776 (LOC100382776), mRNA	-	-	-	-	gi|293331175|ref|NP_001168956.1|/0/uncharacterized protein LOC100382776 [Zea mays]
100273279	1058	128.191	46.0106	-1.47826	7.73753e-07	Up	2.81031e-08	Zea mays uncharacterized LOC100273279 (LOC100273279), mRNA	K08818|1|1e-10|65.9|vvi:100246062|cell division cycle 2-like [EC:2.7.11.22]	-	-	-	gi|414873525|tpg|DAA52082.1|/8.94936e-99/TPA: remorin [Zea mays]
100127017	995	137.138	65.6913	-1.06186	0.00203458	Up	0.000173957	Zea mays ras related protein1 (ras1), mRNA	K07976|1|2e-105|380|osa:4329809|Rab family, other;K07877|2|2e-102|370|aly:ARALYDRAFT_493160|Ras-related protein Rab-2A;K07878|4|5e-102|369|osa:4336117|Ras-related protein Rab-2B	GO:0005793//endoplasmic reticulum-Golgi intermediate compartment	GO:0032561//guanyl ribonucleotide binding	GO:0035556//intracellular signal transduction;GO:0006810//transport	gi|162460944|ref|NP_001106078.1|/4.0457e-106/ras-related protein Rab-2-A [Zea mays]
100283178	2010	1228.7	184.053	-2.73893	6.82768e-50	Up	4.09731e-53	Zea mays polyphenol oxidase II (LOC100283178), mRNA	K00422|1|1e-112|405|vvi:100256583|polyphenol oxidase [EC:1.10.3.1]	-	GO:0016682//oxidoreductase activity, acting on diphenols and related substances as donors, oxygen as acceptor	GO:0008152//metabolic process	gi|413919568|gb|AFW59500.1|/0/putative polyphenol oxidase family protein [Zea mays]
100284975	1709	124.018	54.2143	-1.19381	0.0133853	Up	0.00159733	Zea mays cytokinin-O-glucosyltransferase 2 (LOC100284975), mRNA	K13030|1|1e-136|485|sbi:SORBI_01g001220|cyanohydrin beta-glucosyltransferase [EC:2.4.1.85];K13692|2|7e-51|200|zma:542250|UDP-glucose:(indol-3-yl)acetate beta-D-glucosyltransferase [EC:2.4.1.121];K13691|4|6e-50|197|vvi:100242294|pathogen-inducible salicylic acid glucosyltransferase [EC:2.4.1.-]	-	GO:0016757//transferase activity, transferring glycosyl groups	-	gi|226532544|ref|NP_001151342.1|/0/cytokinin-O-glucosyltransferase 2 [Zea mays]
100282910	827	372.41	113.905	-1.70905	9.57477e-22	Up	5.17126e-24	Zea mays LOC100282910 (pco136292), mRNA	-	GO:0043231//intracellular membrane-bounded organelle	-	-	gi|226500194|ref|NP_001149288.1|/3.45101e-62/LOC100282910 [Zea mays]
103640992	1627	94.6834	23.7027	-1.99806	1.18911e-08	Up	3.08542e-10	PREDICTED: Zea mays glucuronoxylan 4-O-methyltransferase 1 (LOC103640992), transcript variant X3, mRNA	-	-	-	-	gi|670444489|ref|XP_008662640.1|/5.13558e-145/PREDICTED: glucuronoxylan 4-O-methyltransferase 1 isoform X2 [Zea mays]
100280859	745	6.16508	1.22915	-2.32646	0.0212581	Up	0.00281688	Zea mays OLE-5 (LOC100280859), mRNA	-	GO:0031224//intrinsic component of membrane;GO:0005811//lipid particle	-	-	gi|226507735|ref|NP_001147251.1|/1.24838e-33/OLE-5 [Zea mays]
100281048	1591	1003.33	313.923	-1.67632	0.00287758	Up	0.000259191	Zea mays glucose-6-phosphate/phosphate translocator 2 (LOC100281048), mRNA	K15283|1|3e-171|600|zma:100281048|solute carrier family 35, member E1	GO:0031224//intrinsic component of membrane	-	GO:0051234//establishment of localization	gi|239985497|ref|NP_001147439.1|/7.63558e-170/glucose-6-phosphate/phosphate translocator 2 [Zea mays]
100501536	2181	1039.69	264.655	-1.97397	1.51549e-26	Up	5.28347e-29	Zea mays heat shock protein1 (LOC100501536), mRNA	K03283|1|0.0|1144|zma:100501536|heat shock 70kDa protein 1/8	-	GO:0032559	-	gi|308081377|ref|NP_001183165.1|/0/uncharacterized protein LOC100501536 [Zea mays]
103638580	2412	107.151	50.1462	-1.09543	0.000101153	Up	5.66845e-06	PREDICTED: Zea mays thaumatin-like protein 1b (LOC103638580), mRNA	-	-	-	-	gi|670438361|ref|XP_008659675.1|/4.25615e-133/PREDICTED: thaumatin-like protein 1b [Zea mays]
103643728	1805	15.1158	2.3059	-2.71266	0.000669821	Up	4.78619e-05	PREDICTED: Zea mays protein CUP-SHAPED COTYLEDON 1-like (LOC103643728), mRNA	-	-	-	-	gi|645167200|gb|AIB05251.1|/1.25837e-155/NAC transcription factor, partial [Zea mays]
100281639	627	61.0182	6.88243	-3.14825	5.35817e-10	Up	1.12931e-11	Zea mays LOC100281639 (pco143001(71)), mRNA	K15692|1|5e-11|65.9|sbi:SORBI_06g034040|E3 ubiquitin-protein ligase RNF13 [EC:6.3.2.19]	-	GO:0046914//transition metal ion binding	-	gi|226495069|ref|NP_001148030.1|/4.03384e-63/LOC100281639 [Zea mays]
100383193	1692	269.121	93.7831	-1.52085	7.79293e-16	Up	7.88335e-18	Zea mays hypothetical protein (LOC100383193), mRNA	-	GO:0043231//intracellular membrane-bounded organelle	-	-	gi|293336385|ref|NP_001169327.1|/0/hypothetical protein [Zea mays]
542258	2488	13989.9	6519.93	-1.10146	1.97449e-25	Up	7.61719e-28	Zea mays phenylalanine ammonia lyase3 (pal3), mRNA	K13064|1|0.0|1308|zma:542258|phenylalanine/tyrosine ammonia-lyase [EC:4.3.1.25]	GO:0044424	GO:0016840	GO:0006558//L-phenylalanine metabolic process	gi|162461914|ref|NP_001105334.1|/0/phenylalanine/tyrosine ammonia-lyase [Zea mays]
103627787	2857	44.9414	10.8586	-2.04921	4.00702e-05	Up	2.03477e-06	PREDICTED: Zea mays G-type lectin S-receptor-like serine/threonine-protein kinase At5g35370 (LOC103627787), mRNA	K04733|1|6e-55|214|smo:SELMODRAFT_159261|interleukin-1 receptor-associated kinase 4 [EC:2.7.11.1];K13418|3|3e-50|199|pop:POPTR_913861|somatic embryogenesis receptor kinase 1 [EC:2.7.10.1 2.7.11.1];K13417|4|3e-50|199|ath:AT2G13790|somatic embryogenesis receptor kinase 4 [EC:2.7.10.1 2.7.11.1]	-	GO:0004672//protein kinase activity;GO:0030246//carbohydrate binding;GO:0032559	GO:0006464//cellular protein modification process	gi|670410333|ref|XP_008646310.1|/0/PREDICTED: G-type lectin S-receptor-like serine/threonine-protein kinase At5g35370 [Zea mays]
103654518	2355	26.487	10.2499	-1.36968	0.0269264	Up	0.00374341	PREDICTED: Zea mays uncharacterized LOC103654518 (LOC103654518), mRNA	-	-	-	-	gi|670399211|ref|XP_008679570.1|/0/PREDICTED: uncharacterized protein LOC103654518 [Zea mays]
103641391	1310	197.864	95.6416	-1.0488	0.0028851	Up	0.000260347	PREDICTED: Zea mays 1-aminocyclopropane-1-carboxylate oxidase-like (LOC103641391), mRNA	K05933|1|4e-168|589|zma:542136|aminocyclopropanecarboxylate oxidase [EC:1.14.17.4]	-	GO:0003824//catalytic activity	GO:0008152//metabolic process	gi|413917713|gb|AFW57645.1|/1.31531e-177/1-aminocyclopropane-1-carboxylic acid oxidase [Zea mays]
100384675	856	277.889	105.81	-1.39302	2.08495e-11	Up	3.55098e-13	Zea mays uncharacterized LOC100384675 (LOC100384675), mRNA	K04035|1|4e-30|129|sbi:SORBI_03g011270|magnesium-protoporphyrin IX monomethyl ester (oxidative) cyclase [EC:1.14.13.81]	GO:0043231//intracellular membrane-bounded organelle	GO:0016709//oxidoreductase activity, acting on paired donors, with incorporation or reduction of molecular oxygen, NAD(P)H as one donor, and incorporation of one atom of oxygen;GO:0046914//transition metal ion binding	GO:0006779//porphyrin-containing compound biosynthetic process	gi|293332795|ref|NP_001170628.1|/2.06318e-49/uncharacterized protein LOC100384675 [Zea mays]
100501096	1284	38.6368	14.2709	-1.43689	0.00657177	Up	0.000682267	Zea mays uncharacterized LOC100501096 (LOC100501096), mRNA	K04345|1|5e-27|120|aly:ARALYDRAFT_480465|protein kinase A [EC:2.7.11.11]	-	-	-	gi|413926090|gb|AFW66022.1|/1.12185e-173/putative protein phosphatase 2C family protein [Zea mays]
100383394	2013	89.0522	43.8571	-1.02184	0.0011431	Up	8.86544e-05	Zea mays putative FYVE zinc finger containing actin-binding-domain protein family (LOC100383394), mRNA	K00889|1|6e-07|54.7|cre:CHLREDRAFT_195580|1-phosphatidylinositol-4-phosphate 5-kinase [EC:2.7.1.68];K00921|2|4e-06|52.0|bdi:100840550|1-phosphatidylinositol-3-phosphate 5-kinase [EC:2.7.1.150]	-	GO:0046914//transition metal ion binding	-	gi|293332407|ref|NP_001169520.1|/0/uncharacterized LOC100383394 [Zea mays]
100192643	1650	29.3388	8.75123	-1.74525	0.00314725	Up	0.000287618	PREDICTED: Zea mays secondary wall NAC transcription factor 4 (NAC103), transcript variant X1, mRNA	-	-	-	-	gi|212723110|ref|NP_001131327.1|/4.28436e-155/secondary wall NAC transcription factor 4 [Zea mays]
100282636	1519	397.949	173.308	-1.19924	0.000136084	Up	7.92143e-06	Zea mays dnaJ subfamily B member 5 (LOC100282636), mRNA	K09510|1|5e-170|595|zma:100282636|DnaJ homolog subfamily B member 4	-	GO:0005515//protein binding	GO:0044267//cellular protein metabolic process	gi|226510214|ref|NP_001149016.1|/1.35595e-168/dnaJ subfamily B member 5 [Zea mays]
100501883	1738	20.3049	4.79967	-2.08082	0.00185202	Up	0.000156174	PREDICTED: Zea mays putative S-locus receptor-like protein kinase family protein (LOC100501883), transcript variant X2, mRNA	K04733|1|3e-56|219|smo:SELMODRAFT_159261|interleukin-1 receptor-associated kinase 4 [EC:2.7.11.1];K13430|3|3e-54|212|sbi:SORBI_04g020990|serine/threonine-protein kinase PBS1 [EC:2.7.11.1]	GO:0031410//cytoplasmic vesicle;GO:0031410//cytoplasmic vesicle;GO:0031410//cytoplasmic vesicle	GO:0030246//carbohydrate binding;GO:0004672//protein kinase activity;GO:0032559;GO:0030246//carbohydrate binding;GO:0004672//protein kinase activity;GO:0032559;GO:0030246//carbohydrate binding;GO:0004672//protein kinase activity;GO:0032559	GO:0006464//cellular protein modification process;GO:0008037//cell recognition;GO:0006464//cellular protein modification process;GO:0008037//cell recognition;GO:0006464//cellular protein modification process;GO:0008037//cell recognition	gi|670421775|ref|XP_008651809.1|/0/PREDICTED: uncharacterized LOC100501883 isoform X1 [Zea mays]
101027224	2173	963.285	220.487	-2.12727	2.67008e-24	Up	1.114e-26	Zea mays aspartic proteinase nepenthesin-1 isoform 1 (LOC101027224), mRNA	K00924|1|2e-10|66.2|ath:AT5G22850|[EC:2.7.1.-]	GO:0031410//cytoplasmic vesicle	GO:0004175//endopeptidase activity	GO:0019538//protein metabolic process	gi|525507071|ref|NP_001266842.1|/0/aspartic proteinase nepenthesin-1 isoform 1 precursor [Zea mays]
100279315	1786	90.5523	31.7921	-1.51008	3.41946e-05	Up	1.71393e-06	Zea mays LOC100279315 (umc2185), mRNA	-	-	-	-	gi|226496443|ref|NP_001145808.1|/0/uncharacterized protein LOC100279315 [Zea mays]
100276983	717	17.7313	5.94848	-1.5757	0.0241585	Up	0.00327895	Zea mays hypothetical protein (LOC100276983), mRNA	-	GO:0044464	-	-	gi|226495741|ref|NP_001144134.1|/3.51539e-38/hypothetical protein [Zea mays]
100275169	675	128.507	37.621	-1.77224	1.77871e-08	Up	4.76268e-10	PREDICTED: Zea mays LOC100275169 (LOC100275169), mRNA	-	-	-	-	gi|670408008|ref|XP_008645400.1|/5.66017e-24/PREDICTED: chorion class high-cysteine HCB protein 12 [Zea mays]
103635787	1180	540.05	237.249	-1.18669	2.98325e-05	Up	1.47739e-06	PREDICTED: Zea mays germin-like protein 1-1 (LOC103635787), transcript variant X3, mRNA	-	GO:0005576//extracellular region;GO:0031410//cytoplasmic vesicle;GO:0005576//extracellular region;GO:0031410//cytoplasmic vesicle;GO:0005576//extracellular region;GO:0031410//cytoplasmic vesicle	GO:0046914//transition metal ion binding;GO:0004871//signal transducer activity;GO:0046914//transition metal ion binding;GO:0004871//signal transducer activity;GO:0046914//transition metal ion binding;GO:0004871//signal transducer activity	-	gi|195654029|gb|ACG46482.1|/8.00031e-109/rhicadhesin receptor precursor [Zea mays]
100192834	1878	22.1686	6.47351	-1.7759	0.0256387	Up	0.00352556	PREDICTED: Zea mays uncharacterized LOC100192834 (LOC100192834), transcript variant X1, mRNA	K13430|1|9e-46|183|zma:100283091|serine/threonine-protein kinase PBS1 [EC:2.7.11.1]	-	-	-	gi|670382632|ref|XP_008672089.1|/0/PREDICTED: uncharacterized protein LOC100192834 isoform X1 [Zea mays]
103633055	1720	8.42274	0.960636	-3.13223	0.000743314	Up	5.39526e-05	PREDICTED: Zea mays UDP-glycosyltransferase 85A2-like (LOC103633055), transcript variant X2, mRNA	K13030|1|1e-104|379|sbi:SORBI_01g001220|cyanohydrin beta-glucosyltransferase [EC:2.4.1.85];K13068|2|1e-55|215|aly:ARALYDRAFT_479675|sinapate 1-glucosyltransferase [EC:2.4.1.120];K13691|3|2e-55|215|pop:POPTR_810275|pathogen-inducible salicylic acid glucosyltransferase [EC:2.4.1.-]	GO:0043231//intracellular membrane-bounded organelle;GO:0043231//intracellular membrane-bounded organelle	GO:0016757//transferase activity, transferring glycosyl groups;GO:0016757//transferase activity, transferring glycosyl groups	-	gi|670424525|ref|XP_008652960.1|/0/PREDICTED: UDP-glycosyltransferase 85A2-like isoform X1 [Zea mays]
100276623	853	30.9681	14.3919	-1.10553	0.0481703	Up	0.00766039	Zea mays uncharacterized LOC100276623 (LOC100276623), mRNA	-	GO:0043231//intracellular membrane-bounded organelle	-	-	gi|226494251|ref|NP_001143840.1|/5.80083e-52/uncharacterized protein LOC100276623 [Zea mays]
100384601	1425	21.3787	6.36851	-1.74715	0.00682001	Up	0.000714448	Zea mays uncharacterized LOC100384601 (LOC100384601), mRNA	-	-	-	-	gi|242044544|ref|XP_002460143.1|/4.02705e-50/hypothetical protein SORBIDRAFT_02g023320 [Sorghum bicolor]
103639502	1290	20.9862	1.924	-3.44726	1.82151e-05	Up	8.61463e-07	PREDICTED: Zea mays uncharacterized LOC103639502 (LOC103639502), mRNA	K11492|1|9e-07|53.1|mtr:MTR_5g015600|condensin-2 complex subunit G2	-	-	-	gi|670440371|ref|XP_008660475.1|/0/PREDICTED: uncharacterized protein LOC103639502 [Zea mays]
100194272	1295	271.562	129.774	-1.06528	0.0143897	Up	0.00174145	Zea mays uncharacterized LOC100194272 (LOC100194272), mRNA	K12897|1|2e-32|125|pop:POPTR_1074064|transformer-2 protein	GO:0043231//intracellular membrane-bounded organelle	-	-	gi|212720902|ref|NP_001132783.1|/6.52518e-121/uncharacterized protein LOC100194272 [Zea mays]
100194230	1232	22.3573	6.58845	-1.76274	0.014778	Up	0.00180095	PREDICTED: Zea mays uncharacterized LOC100194230 (LOC100194230), transcript variant X1, mRNA	-	-	-	-	gi|670412564|ref|XP_008647436.1|/4.24267e-121/PREDICTED: uncharacterized protein LOC100194230 isoform X1 [Zea mays]
100284404	1660	116.888	5.19551	-4.49171	1.98962e-23	Up	8.92642e-26	Zea mays transferase (LOC100284404), mRNA	K13065|1|2e-15|82.4|osa:4329959|shikimate O-hydroxycinnamoyltransferase [EC:2.3.1.133]	GO:0044464	GO:0016746//transferase activity, transferring acyl groups	-	gi|226506236|ref|NP_001150771.1|/0/transferase [Zea mays]
100192744	1288	43.5191	4.84187	-3.16801	3.81587e-08	Up	1.08389e-09	Zea mays uncharacterized LOC100192744 (LOC100192744), mRNA	-	GO:0031410//cytoplasmic vesicle	GO:0016787//hydrolase activity	GO:0044238	gi|226532666|ref|NP_001150794.1|/5.43615e-152/anther-specific proline-rich protein APG precursor [Zea mays]
100502227	985	116.42	56.754	-1.03654	0.0109098	Up	0.00125162	Zea mays hypothetical protein (LOC100502227), mRNA	K15382|1|4e-110|395|zma:100502227|solute carrier family 50 (sugar transporter)	GO:0031224//intrinsic component of membrane;GO:0043231//intracellular membrane-bounded organelle	-	GO:0071702	gi|308081627|ref|NP_001183633.1|/1.12051e-108/hypothetical protein [Zea mays]
100284973	1515	823.095	398.614	-1.04606	4.09426e-06	Up	1.69063e-07	PREDICTED: Zea mays acyl-desaturase (LOC100284973), transcript variant X2, mRNA	K03921|1|0.0|791|zma:100284973|acyl-[acyl-carrier-protein] desaturase [EC:1.14.19.2]	GO:0043231//intracellular membrane-bounded organelle;GO:0043231//intracellular membrane-bounded organelle;GO:0043231//intracellular membrane-bounded organelle	GO:0046872//metal ion binding;GO:0016717//oxidoreductase activity, acting on paired donors, with oxidation of a pair of donors resulting in the reduction of molecular oxygen to two molecules of water;GO:0046872//metal ion binding;GO:0016717//oxidoreductase activity, acting on paired donors, with oxidation of a pair of donors resulting in the reduction of molecular oxygen to two molecules of water…	GO:0032787//monocarboxylic acid metabolic process;GO:0032787//monocarboxylic acid metabolic process;GO:0032787//monocarboxylic acid metabolic process	gi|670360466|ref|XP_008679426.1|/0/PREDICTED: acyl-desaturase isoform X2 [Zea mays]
100283065	1720	60.4942	22.4146	-1.43236	0.000375017	Up	2.48947e-05	Zea mays thaumatin-like protein 1 (LOC100283065), mRNA	-	GO:0031410//cytoplasmic vesicle	-	-	gi|226530991|ref|NP_001149439.1|/1.44563e-153/thaumatin-like protein 1 precursor [Zea mays]
100501274	799	753.496	374.143	-1.01001	2.1712e-09	Up	5.05045e-11	Zea mays uncharacterized LOC100501274 (LOC100501274), mRNA	-	GO:0031410//cytoplasmic vesicle	-	-	gi|414864255|tpg|DAA42812.1|/4.09697e-33/TPA: hypothetical protein ZEAMMB73_664289 [Zea mays]
103629823	5166	455.496	134.905	-1.7555	1.97138e-20	Up	1.2112e-22	PREDICTED: Zea mays pleiotropic drug resistance protein 12-like (LOC103629823), mRNA	K05681|1|1e-47|191|cme:CMS467C|ATP-binding cassette, subfamily G (WHITE), member 2;K12843|3|5e-40|166|vvi:100248403|U4/U6 small nuclear ribonucleoprotein PRP3	GO:0044464	-	-	gi|670416422|ref|XP_008649149.1|/0/PREDICTED: pleiotropic drug resistance protein 12-like [Zea mays]
100280578	846	113.613	50.0236	-1.18345	0.00155515	Up	0.000126667	Zea mays LOC100280578 (TIDP9202), mRNA	K12734|1|4e-80|296|zma:100280578|peptidyl-prolyl cis-trans isomerase-like 3 [EC:5.2.1.8]	-	GO:0016859//cis-trans isomerase activity	GO:0044267//cellular protein metabolic process	gi|226492110|ref|NP_001146969.1|/9.40855e-79/LOC100280578 [Zea mays]
103640478	1945	42.4971	18.7302	-1.18199	0.018344	Up	0.00234529	PREDICTED: Zea mays cytochrome P450 78A1-like (LOC103640478), misc_RNA	K00517|1|1e-103|375|ath:AT5G09970|[EC:1.14.-.-]	-	GO:0016491//oxidoreductase activity;GO:0005506//iron ion binding	GO:0048522//positive regulation of cellular process;GO:0048827//phyllome development;GO:0009791//post-embryonic development;GO:0008152//metabolic process	gi|413957282|gb|AFW89931.1|/0/putative cytochrome P450 superfamily protein [Zea mays]
100276859	1116	21.4246	7.60151	-1.49491	0.0207687	Up	0.00273838	Zea mays uncharacterized LOC100276859 (LOC100276859), mRNA	-	-	-	-	gi|226496930|ref|NP_001144035.1|/1.61803e-154/uncharacterized protein LOC100276859 [Zea mays]
103636244	3741	151.097	48.7383	-1.63235	3.24673e-11	Up	5.66883e-13	PREDICTED: Zea mays protein SPA1-RELATED 4-like (LOC103636244), transcript variant X3, misc_RNA	K10143|1|0.0|484|pop:POPTR_1113820|E3 ubiquitin-protein ligase RFWD2 [EC:6.3.2.19]	-	GO:0016301//kinase activity;GO:0032559;GO:0016301//kinase activity;GO:0032559;GO:0016301//kinase activity;GO:0032559	GO:0006464//cellular protein modification process;GO:0006464//cellular protein modification process;GO:0006464//cellular protein modification process	gi|670432582|ref|XP_008656826.1|/0/PREDICTED: protein SPA1-RELATED 4-like isoform X1 [Zea mays]
100501924	841	11.4772	2.54472	-2.1732	0.0121217	Up	0.00141848	Zea mays uncharacterized LOC100501924 (LOC100501924), mRNA	K04733|1|1e-50|197|pop:POPTR_878434|interleukin-1 receptor-associated kinase 4 [EC:2.7.11.1];K13430|2|1e-47|188|zma:100283091|serine/threonine-protein kinase PBS1 [EC:2.7.11.1];K00924|5|4e-46|182|ath:AT3G55450|[EC:2.7.1.-]	-	-	-	gi|695052132|ref|XP_009414114.1|/1.34659e-85/PREDICTED: serine/threonine-protein kinase At5g01020-like isoform X1 [Musa acuminata subsp. malaccensis]
100501680	1400	13.2788	4.05988	-1.70962	0.0365037	Up	0.00540602	Zea mays putative NAC domain transcription factor superfamily protein (LOC100501680), mRNA	-	-	GO:0003676//nucleic acid binding	-	gi|407232640|gb|AFT82662.1|/2.31873e-135/NAC42 NAC type transcription factor, partial [Zea mays subsp. mays]
100275866	1504	70.475	22.5673	-1.64288	0.00018726	Up	1.13071e-05	Zea mays hypothetical protein (LOC100275866), mRNA	-	-	-	-	gi|226497780|ref|NP_001143307.1|/0/hypothetical protein [Zea mays]
100281051	1755	25.3905	7.34362	-1.78972	0.00228448	Up	0.000199045	Zea mays glycerol-3-phosphate acyltransferase 8 (LOC100281051), mRNA	K13508|1|2e-115|414|mtr:MTR_8g030620|glycerol-3-phosphate acyltransferase [EC:2.3.1.15]	-	GO:0016747//transferase activity, transferring acyl groups other than amino-acyl groups	-	gi|226510048|ref|NP_001147442.1|/0/glycerol-3-phosphate acyltransferase 8 [Zea mays]
103639296	1231	54.1625	11.0412	-2.2944	0.000475488	Up	3.25551e-05	PREDICTED: Zea mays dirigent protein 24-like (LOC103639296), mRNA	-	GO:0031410//cytoplasmic vesicle	-	-	gi|670439918|ref|XP_008660283.1|/8.40481e-147/PREDICTED: dirigent protein 24-like [Zea mays]
100272761	1797	48.2399	10.7366	-2.16769	3.44264e-05	Up	1.72654e-06	Zea mays putative cytochrome P450 superfamily protein (LOC100272761), mRNA	K15639|1|7e-120|429|aly:ARALYDRAFT_901457|cytochrome P450, family 734, subfamily A, polypeptide 1 (PHYB activation tagged suppressor 1) [EC:1.14.-.-];K15638|3|3e-116|417|ath:AT1G17060|cytochrome P450, family 72, subfamily C, polypeptide 1;K10717|5|4e-100|363|aly:ARALYDRAFT_494132|cytokinin trans-hydroxylase	GO:0031410//cytoplasmic vesicle	GO:0016491//oxidoreductase activity;GO:0005506//iron ion binding	GO:0006091//generation of precursor metabolites and energy	gi|21805645|gb|AAL66770.1|/0/cytochrome P450 monooxygenase CYP72A5 [Zea mays subsp. mays]
100285880	1477	52.7331	23.5403	-1.16358	0.00409317	Up	0.00039114	PREDICTED: Zea mays retinol dehydrogenase 12 (LOC100285880), transcript variant X1, mRNA	K00100|1|9e-16|83.6|olu:OSTLU_36252|[EC:1.1.1.-];K00218|2|4e-11|68.2|olu:OSTLU_4520|protochlorophyllide reductase [EC:1.3.1.33]	-	GO:0003824//catalytic activity;GO:0003824//catalytic activity	GO:0008152//metabolic process;GO:0008152//metabolic process	gi|670360598|ref|XP_008680695.1|/5.73343e-157/PREDICTED: retinol dehydrogenase 12 isoform X1 [Zea mays]
100284939	1090	95.8319	33.135	-1.53215	0.0187036	Up	0.00240474	Zea mays RING zinc finger protein (LOC100284939), mRNA	-	-	-	-	gi|226507420|ref|NP_001151306.1|/4.61953e-130/RING zinc finger protein [Zea mays]
100283149	1618	1049.23	369.819	-1.50444	2.58354e-26	Up	9.44998e-29	PREDICTED: Zea mays LOC100283149 (pco086826a), transcript variant X1, mRNA	-	-	GO:0043169//cation binding;GO:0043169//cation binding	GO:0006812//cation transport;GO:0006812//cation transport	gi|414872847|tpg|DAA51404.1|/5.87211e-44/TPA: hypothetical protein ZEAMMB73_923720 [Zea mays]
100192366	3289	242.121	82.2207	-1.55815	6.09542e-12	Up	9.51048e-14	Zea mays putative leucine-rich repeat receptor-like protein kinase family protein (LOC100192366), mRNA	K04733|1|8e-67|254|smo:SELMODRAFT_159261|interleukin-1 receptor-associated kinase 4 [EC:2.7.11.1];K13430|4|5e-59|228|rcu:RCOM_1078760|serine/threonine-protein kinase PBS1 [EC:2.7.11.1]	-	GO:0004871//signal transducer activity;GO:0004672//protein kinase activity;GO:0032559	GO:0006464//cellular protein modification process	gi|212275718|ref|NP_001131018.1|/0/uncharacterized LOC100192366 precursor [Zea mays]
100191783	2128	918.128	257.381	-1.83479	8.02843e-31	Up	2.01892e-33	PREDICTED: Zea mays carbohydrate transporter/ sugar porter/ transporter (LOC100191783), transcript variant X1, mRNA	-	GO:0044464;GO:0044464	-	GO:0006810//transport;GO:0006810//transport	gi|212275460|ref|NP_001130680.1|/0/uncharacterized protein LOC100191783 [Zea mays]
100273332	813	100.096	32.3182	-1.63097	7.55888e-08	Up	2.25941e-09	Zea mays hypothetical protein (LOC100273332), mRNA	-	GO:0016020//membrane	-	-	gi|226499390|ref|NP_001141245.1|/6.53622e-42/hypothetical protein [Zea mays]
103627891	4362	85.1693	36.4164	-1.22575	0.000130737	Up	7.57282e-06	PREDICTED: Zea mays CLIP-associated protein-like (LOC103627891), transcript variant X5, mRNA	-	-	-	-	gi|670410604|ref|XP_008646420.1|/0/PREDICTED: CLIP-associated protein-like isoform X2 [Zea mays]
103645495	1050	33.7621	2.23473	-3.91723	2.58167e-08	Up	7.1045e-10	PREDICTED: Zea mays uncharacterized LOC103645495 (LOC103645495), mRNA	K11492|1|7e-07|53.1|mtr:MTR_5g015600|condensin-2 complex subunit G2	-	-	-	gi|670371013|ref|XP_008666758.1|/0/PREDICTED: uncharacterized protein LOC103645495 [Zea mays]
103643033	966	192.384	77.4732	-1.31222	6.46055e-07	Up	2.29481e-08	PREDICTED: Zea mays copper transporter 5.1-like (LOC103643033), mRNA	K14686|1|6e-19|65.1|pop:POPTR_653794|solute carrier family 31 (copper transporter), member 1	-	-	-	gi|670448329|ref|XP_008664411.1|/7.15397e-36/PREDICTED: copper transporter 5.1-like [Zea mays]
103644311	1240	9.27646	1.72598	-2.42616	0.0114204	Up	0.0013215	PREDICTED: Zea mays ras-related protein Rab11C-like (LOC103644311), mRNA	K07976|1|7e-71|266|ath:AT1G09630|Rab family, other;K07904|2|9e-71|265|aly:ARALYDRAFT_888208|Ras-related protein Rab-11A	-	GO:0032561//guanyl ribonucleotide binding	GO:0006810//transport;GO:0035556//intracellular signal transduction	gi|670369097|ref|XP_008665735.1|/2.3352e-112/PREDICTED: ras-related protein Rab11C-like [Zea mays]
100282861	1438	57.0118	26.2282	-1.12014	0.00911756	Up	0.00100857	PREDICTED: Zea mays L-allo-threonine aldolase (LOC100282861), transcript variant X2, mRNA	K01620|1|0.0|687|zma:100282861|threonine aldolase [EC:4.1.2.5]	-	GO:0003824//catalytic activity;GO:0048037//cofactor binding;GO:0003824//catalytic activity;GO:0048037//cofactor binding;GO:0003824//catalytic activity;GO:0048037//cofactor binding	GO:0019752//carboxylic acid metabolic process;GO:0019752//carboxylic acid metabolic process;GO:0019752//carboxylic acid metabolic process	gi|195624206|gb|ACG33933.1|/0/L-allo-threonine aldolase [Zea mays]
100281644	828	100.848	34.7709	-1.53623	3.14984e-06	Up	1.28085e-07	Zea mays LOC100281644 (umc2310), mRNA	K07213|1|2e-09|61.2|sbi:SORBI_08g022260|copper chaperone	-	GO:0043169//cation binding	GO:0006812//cation transport	gi|226494452|ref|NP_001148035.1|/4.83701e-72/LOC100281644 [Zea mays]
100382359	1998	11.2683	3.3987	-1.72922	0.0472987	Up	0.00748664	PREDICTED: Zea mays uncharacterized LOC100382359 (HKT1), transcript variant X1, mRNA	-	GO:0044464	-	-	gi|670384574|ref|XP_008673123.1|/0/PREDICTED: uncharacterized protein LOC100382359 isoform X1 [Zea mays]
100283720	1137	128.489	59.6381	-1.10734	1.55084e-05	Up	7.23703e-07	PREDICTED: Zea mays LOC100283720 (pco061688), transcript variant X1, mRNA	K14489|1|1e-16|85.9|vvi:100263145|arabidopsis histidine kinase 2/3/4 (cytokinin receptor) [EC:2.7.13.3]	-	GO:0016787//hydrolase activity;GO:0016798//hydrolase activity, acting on glycosyl bonds;GO:0043167//ion binding	GO:0044238	gi|226503291|ref|NP_001150091.1|/9.77408e-78/LOC100283720 precursor [Zea mays]
100281705	1761	288.38	85.6757	-1.75101	1.91666e-16	Up	1.84031e-18	Zea mays LOC100281705 (pco070301), mRNA	-	GO:0031410//cytoplasmic vesicle	-	-	gi|195616966|gb|ACG30313.1|/0/mtN19-like protein [Zea mays]
100217293	1836	723.242	172.394	-2.06877	1.79812e-31	Up	4.47038e-34	Zea mays serine carboxypeptidase 1 (LOC100217293), mRNA	K09756|1|4e-106|384|ath:AT5G09640|serine carboxypeptidase-like 19 [EC:3.4.16.- 2.3.1.91];K13289|2|8e-104|376|mtr:MTR_4g021500|cathepsin A (carboxypeptidase C) [EC:3.4.16.5]	-	GO:0004180//carboxypeptidase activity	GO:0019538//protein metabolic process	gi|219363121|ref|NP_001137115.1|/0/serine carboxypeptidase 1 precursor [Zea mays]
100275864	892	96.3794	36.2224	-1.41184	0.000152366	Up	9.00418e-06	Zea mays hypothetical protein (LOC100275864), mRNA	-	-	-	-	gi|226533339|ref|NP_001143305.1|/1.69808e-57/hypothetical protein [Zea mays]
103654870	2310	41.1367	9.23571	-2.15513	3.72639e-05	Up	1.88055e-06	PREDICTED: Zea mays uncharacterized LOC103654870 (LOC103654870), mRNA	-	GO:0043231//intracellular membrane-bounded organelle	-	-	gi|670400079|ref|XP_008679910.1|/0/PREDICTED: uncharacterized protein LOC103654870 [Zea mays]
103626178	1319	394.441	197.037	-1.00135	6.73047e-08	Up	1.99064e-09	PREDICTED: Zea mays uncharacterized LOC103626178 (LOC103626178), ncRNA	-	-	-	-	-
542293	790	53.2824	23.8551	-1.15936	0.0224457	Up	0.00301337	Zea mays 18 kda heat shock protein18a (hsp18a), mRNA	K13993|1|3e-61|233|zma:100282069|HSP20 family protein	GO:0044424	-	GO:0050896//response to stimulus	gi|224035939|gb|ACN37045.1|/3.86522e-68/unknown [Zea mays]
100193840	1319	14.3223	4.06899	-1.81552	0.0193585	Up	0.0025093	PREDICTED: Zea mays hypothetical protein (LOC100193840), transcript variant X1, mRNA	-	-	-	-	gi|212722350|ref|NP_001132394.1|/5.55509e-155/uncharacterized protein LOC100193840 [Zea mays]
103647057	1479	16.4616	2.85914	-2.52545	0.00852399	Up	0.000932197	PREDICTED: Zea mays uncharacterized LOC103647057 (LOC103647057), mRNA	-	-	-	-	gi|645167226|gb|AIB05263.1|/4.68525e-41/OFP transcription factor, partial [Zea mays]
100272379	1246	703.496	287.446	-1.29125	4.70887e-08	Up	1.351e-09	Zea mays uncharacterized LOC100272379 (LOC100272379), mRNA	-	GO:0031410//cytoplasmic vesicle	GO:0016798//hydrolase activity, acting on glycosyl bonds;GO:0043167//ion binding	GO:0044238	gi|226510209|ref|NP_001140332.1|/0/uncharacterized protein LOC100272379 precursor [Zea mays]
103633280	3020	338.545	164.298	-1.04303	1.47304e-06	Up	5.61955e-08	PREDICTED: Zea mays probable mixed-linked glucan synthase 8 (LOC103633280), transcript variant X2, mRNA	K00770|1|0.0|694|pop:POPTR_1099076|1,4-beta-D-xylan synthase [EC:2.4.2.24]	GO:0044464;GO:0044464	-	-	gi|670425084|ref|XP_008653203.1|/0/PREDICTED: probable mixed-linked glucan synthase 8 isoform X1 [Zea mays]
100282458	1592	230.968	99.5852	-1.21369	0.00445177	Up	0.000430751	Zea mays gibberellin receptor GID1L2 (LOC100282458), mRNA	K13258|1|2e-54|212|gmx:547489|2-hydroxyisoflavanone dehydratase [EC:4.2.1.105];K14493|2|2e-34|145|ath:AT5G27320|gibberellin receptor GID1 [EC:3.-.-.-]	-	GO:0004871//signal transducer activity;GO:0003824//catalytic activity	-	gi|226491908|ref|NP_001148840.1|/0/gibberellin receptor GID1L2 [Zea mays]
100275172	569	127.138	27.7531	-2.19568	1.86034e-06	Up	7.25657e-08	Zea mays uncharacterized LOC100275172 (LOC100275172), mRNA	-	-	-	-	gi|195616610|gb|ACG30135.1|/3.00537e-29/hypothetical protein [Zea mays]
100286283	1555	138.898	25.7448	-2.43167	1.23984e-16	Up	1.15502e-18	Zea mays LOC100286283 (umc2611), mRNA	K15283|1|2e-20|99.0|osa:4327644|solute carrier family 35, member E1	GO:0031224//intrinsic component of membrane	-	-	gi|226529256|ref|NP_001152642.1|/4.66933e-148/LOC100286283 [Zea mays]
100282067	1119	190.374	23.5447	-3.01536	3.20934e-22	Up	1.65997e-24	Zea mays LOC100282067 (pco102923), mRNA	-	GO:0031410//cytoplasmic vesicle	GO:0005488//binding;GO:0004518//nuclease activity	GO:0006259//DNA metabolic process	gi|226499092|ref|NP_001148452.1|/8.34474e-151/LOC100282067 precursor [Zea mays]
100384137	1730	5.45479	0.901234	-2.59755	0.00945061	Up	0.00105325	Zea mays hypothetical protein (LOC100384137), mRNA	-	-	-	-	gi|293336921|ref|NP_001170189.1|/4.16908e-92/hypothetical protein [Zea mays]
100281496	2750	527.815	222.684	-1.24504	1.23497e-16	Up	1.14695e-18	PREDICTED: Zea mays LOC100281496 (pco091925), transcript variant X2, mRNA	K08869|1|2e-142|504|osa:4346513|aarF domain-containing kinase;K13457|4|6e-106|384|vvi:100252764|disease resistance protein RPM1	GO:0043231//intracellular membrane-bounded organelle;GO:0043231//intracellular membrane-bounded organelle;GO:0043231//intracellular membrane-bounded organelle	-	-	gi|670403956|ref|XP_008643621.1|/0/PREDICTED: LOC100281496 isoform X1 [Zea mays]
100279574	1023	215.388	79.2879	-1.44177	3.32118e-09	Up	7.90575e-11	Zea mays ribulose bisphosphate carboxylase small subunit2 (LOC100279574), mRNA	K01602|1|6e-91|259|zma:542212|ribulose-bisphosphate carboxylase small chain [EC:4.1.1.39]	GO:0009570//chloroplast stroma	GO:0016491//oxidoreductase activity;GO:0016831//carboxy-lyase activity	GO:0043094;GO:0015977//carbon fixation	gi|1673456|emb|CAA70416.1|/4.59509e-93/ribulose-1,5-bisphosphate carboxylase/oxygenase small subunit [Zea mays]
103644215	1078	152.27	63.9849	-1.25083	6.38633e-08	Up	1.8779e-09	PREDICTED: Zea mays uncharacterized LOC103644215 (LOC103644215), mRNA	-	-	-	-	gi|670368860|ref|XP_008665633.1|/4.74183e-95/PREDICTED: uncharacterized protein LOC103644215 [Zea mays]
100191200	1466	83.872	9.92868	-3.07852	2.24079e-15	Up	2.37565e-17	Zea mays LOC100191200 (pco099903(195)), mRNA	K00924|1|8e-29|126|ath:AT1G28440|[EC:2.7.1.-]	GO:0031410//cytoplasmic vesicle	GO:0016772//transferase activity, transferring phosphorus-containing groups;GO:0004871//signal transducer activity	GO:0006796//phosphate-containing compound metabolic process	gi|212274865|ref|NP_001130107.1|/0/uncharacterized protein LOC100191200 precursor [Zea mays]
100383099	2106	43.7296	20.6426	-1.08299	0.0225461	Up	0.00303072	Zea mays uncharacterized LOC100383099 (LOC100383099), mRNA	-	-	-	-	gi|407232648|gb|AFT82666.1|/6.60278e-135/NAC86 NAC type transcription factor, partial [Zea mays subsp. mays]
100281435	2158	36.3209	9.80207	-1.88964	0.000389389	Up	2.60491e-05	PREDICTED: Zea mays protein kinase (LOC100281435), transcript variant X1, mRNA	K04733|1|2e-57|222|smo:SELMODRAFT_159261|interleukin-1 receptor-associated kinase 4 [EC:2.7.11.1];K13430|3|3e-56|218|sbi:SORBI_04g020990|serine/threonine-protein kinase PBS1 [EC:2.7.11.1]	-	GO:0004672//protein kinase activity;GO:0032559;GO:0004672//protein kinase activity;GO:0032559	GO:0006464//cellular protein modification process;GO:0006464//cellular protein modification process	gi|226495311|ref|NP_001147825.1|/0/protein kinase precursor [Zea mays]
542476	1042	1004.18	390.847	-1.36135	8.04028e-14	Up	1.01325e-15	Zea mays ascorbate peroxidase2 (apx2), mRNA	K00434|1|3e-124|442|zma:542476|L-ascorbate peroxidase [EC:1.11.1.11]	-	GO:0005506//iron ion binding;GO:0016209//antioxidant activity	GO:0008152//metabolic process;GO:0006950//response to stress	gi|414591286|tpg|DAA41857.1|/1.98862e-127/TPA: APx2-Cytosolic Ascorbate Peroxidase [Zea mays]
103646223	1682	50.9705	20.6838	-1.30116	0.00242996	Up	0.000212901	PREDICTED: Zea mays actin-related protein 2/3 complex subunit 2B (LOC103646223), mRNA	K05758|1|0.0|634|zma:100284543|actin related protein 2/3 complex, subunit 2	-	-	-	gi|670375814|ref|XP_008669174.1|/0/PREDICTED: LOW QUALITY PROTEIN: actin-related protein 2/3 complex subunit 2B [Zea mays]
100284753	1673	118.093	44.7605	-1.39963	4.19302e-07	Up	1.44984e-08	Zea mays thaumatin-like protein 1 (LOC100284753), mRNA	-	GO:0031410//cytoplasmic vesicle	-	-	gi|226498294|ref|NP_001151120.1|/3.57463e-125/thaumatin-like protein 1 precursor [Zea mays]
100280923	2428	115.622	21.6397	-2.41766	4.74938e-12	Up	7.24744e-14	Zea mays phosphoribosylanthranilate transferase (LOC100280923), mRNA	-	-	GO:0003824//catalytic activity	-	gi|226495161|ref|NP_001147315.1|/0/phosphoribosylanthranilate transferase [Zea mays]
100281879	1185	278.789	1.5001	-7.53797	2.94906e-34	Up	5.81485e-37	Zea mays chlorophyll a-b binding protein (LOC100281879), mRNA	K08913|1|2e-152|536|zma:100281879|light-harvesting complex II chlorophyll a/b binding protein 2	GO:0009536//plastid	-	GO:0006091//generation of precursor metabolites and energy	gi|226492741|ref|NP_001148271.1|/5.3406e-151/chlorophyll a-b binding protein [Zea mays]
100273432	1680	318.2	60.192	-2.40229	3.20906e-35	Up	5.77729e-38	Zea mays aspartic proteinase nepenthesin-2 (LOC100273432), mRNA	K00924|1|1e-24|113|aly:ARALYDRAFT_489138|[EC:2.7.1.-];K08245|3|6e-07|54.3|mtr:MTR_7g111530|phytepsin [EC:3.4.23.40]	GO:0031410//cytoplasmic vesicle	GO:0004175//endopeptidase activity	GO:0019538//protein metabolic process	gi|226494448|ref|NP_001141341.1|/0/uncharacterized protein LOC100273432 precursor [Zea mays]
103632034	1416	5.81957	0.894614	-2.70157	0.00611908	Up	0.000627051	PREDICTED: Zea mays uncharacterized LOC103632034 (LOC103632034), mRNA	-	-	-	-	gi|670396955|ref|XP_008678676.1|/0/PREDICTED: uncharacterized protein LOC103653601 isoform X1 [Zea mays]
100283522	1383	191.836	56.1815	-1.77171	1.1854e-09	Up	2.67607e-11	Zea mays undecaprenyl pyrophosphate synthetase (LOC100283522), mRNA	K11778|1|2e-89|328|bdi:100830201|ditrans,polycis-polyprenyl diphosphate synthase [EC:2.5.1.87]	GO:0043231//intracellular membrane-bounded organelle	GO:0004659//prenyltransferase activity	-	gi|226505658|ref|NP_001149894.1|/2.42695e-145/undecaprenyl pyrophosphate synthetase [Zea mays]
100286062	1164	70.5565	29.0148	-1.28199	0.00170223	Up	0.000141649	Zea mays catalytic/ hydrolase (LOC100286062), mRNA	-	-	GO:0003824//catalytic activity	-	gi|226533182|ref|NP_001152422.1|/4.84258e-165/catalytic/ hydrolase [Zea mays]
103635139	783	14.0661	1.27282	-3.46612	0.000118131	Up	6.74474e-06	PREDICTED: Zea mays uncharacterized LOC103635139 (LOC103635139), ncRNA	-	-	-	-	gi|670407729|ref|XP_008645306.1|/6.06185e-50/PREDICTED: uncharacterized protein LOC103626688 [Zea mays]
100278892	1678	167.145	43.8652	-1.92995	7.07324e-08	Up	2.10193e-09	PREDICTED: Zea mays LOC100278892 (cl33564_1a), transcript variant X1, mRNA	-	-	-	-	gi|226499596|ref|NP_001145493.1|/0/uncharacterized protein LOC100278892 [Zea mays]
100274449	2024	118.195	33.6958	-1.81053	8.4645e-11	Up	1.57709e-12	Zea mays glycosyltransferase (LOC100274449), mRNA	-	-	GO:0016740//transferase activity	-	gi|226507655|ref|NP_001142280.1|/0/uncharacterized protein LOC100274449 [Zea mays]
732733	1267	132.521	50.9469	-1.37915	6.55788e-08	Up	1.93584e-09	Zea mays 12-oxo-phytodienoic acid reductase6 (opr6), mRNA	K05894|1|2e-146|516|sbi:SORBI_10g007320|12-oxophytodienoic acid reductase [EC:1.3.1.42]	-	GO:0000166//nucleotide binding;GO:0003824//catalytic activity	-	gi|162462845|ref|NP_001105832.1|/0/12-oxo-phytodienoic acid reductase6 [Zea mays]
100381732	1187	33.4586	11.8597	-1.4963	0.00375695	Up	0.000355576	Zea mays uncharacterized LOC100381732 (LOC100381732), mRNA	-	-	GO:0005488//binding	-	gi|408690230|gb|AFU81575.1|/2.68542e-118/MYB-related transcription factor, partial [Zea mays subsp. mays]
100191446	1508	20.1007	2.31614	-3.11745	1.81983e-05	Up	8.59726e-07	Zea mays putative protein kinase superfamily protein (LOC100191446), mRNA	K08282|1|6e-46|183|ota:Ot16g02900|non-specific serine/threonine protein kinase [EC:2.7.11.1]	-	GO:0004672//protein kinase activity;GO:0032559	GO:0006464//cellular protein modification process	gi|212274555|ref|NP_001130351.1|/0/uncharacterized LOC100191446 [Zea mays]
100382108	3421	310.846	102.635	-1.59868	5.10463e-06	Up	2.16474e-07	PREDICTED: Zea mays uncharacterized LOC100382108 (LOC100382108), transcript variant X2, mRNA	-	-	-	-	gi|293336873|ref|NP_001168340.1|/0/uncharacterized protein LOC100382108 [Zea mays]
103635595	1291	17.3898	5.32323	-1.70787	0.0141546	Up	0.00170653	PREDICTED: Zea mays uncharacterized protein At1g04910-like (LOC103635595), transcript variant X4, mRNA	-	-	-	-	gi|670431154|ref|XP_008656229.1|/0/PREDICTED: uncharacterized protein At1g04910-like isoform X2 [Zea mays]
542663	1517	523.431	247.775	-1.07897	2.10345e-09	Up	4.87484e-11	Zea mays cinnamyl alcohol dehydrogenase (cad), mRNA	K00083|1|2e-160|563|zma:542663|cinnamyl-alcohol dehydrogenase [EC:1.1.1.195]	-	GO:0046914//transition metal ion binding;GO:0016616//oxidoreductase activity, acting on the CH-OH group of donors, NAD or NADP as acceptor	GO:0009699//phenylpropanoid biosynthetic process	gi|162460804|ref|NP_001105654.1|/5.69469e-159/probable cinnamyl alcohol dehydrogenase [Zea mays]
103627850	5993	343.392	152.005	-1.17574	4.74752e-07	Up	1.65106e-08	PREDICTED: Zea mays protein clueless (LOC103627850), mRNA	K03255|1|6e-96|352|ppp:PHYPADRAFT_203627|protein TIF31	-	-	-	gi|670410504|ref|XP_008646387.1|/0/PREDICTED: protein clueless [Zea mays]
100284275	1376	997.925	334.398	-1.57736	4.90364e-35	Up	9.10833e-38	Zea mays LOC100284275 (umc2208), mRNA	-	-	-	-	gi|226532782|ref|NP_001150642.1|/4.92823e-98/LOC100284275 [Zea mays]
103641571	1908	261.874	77.1981	-1.76224	2.75727e-16	Up	2.71047e-18	PREDICTED: Zea mays serine carboxypeptidase 1-like (LOC103641571), mRNA	K13289|1|0.0|959|sbi:SORBI_06g011100|cathepsin A (carboxypeptidase C) [EC:3.4.16.5]	GO:0031410//cytoplasmic vesicle	GO:0004180//carboxypeptidase activity	GO:0019538//protein metabolic process	gi|670445737|ref|XP_008663135.1|/0/PREDICTED: serine carboxypeptidase 1-like [Zea mays]
100274563	1537	1823.96	592.575	-1.62201	1.61039e-10	Up	3.12009e-12	Zea mays nodulation homolog1 (znod1), mRNA	K00514|1|2e-50|198|rcu:RCOM_1428040|zeta-carotene desaturase [EC:1.3.5.6];K01206|2|1e-40|166|ath:AT1G67830|alpha-L-fucosidase [EC:3.2.1.51]	GO:0031410//cytoplasmic vesicle	GO:0016787//hydrolase activity	GO:0044238	gi|226532676|ref|NP_001142390.1|/0/Zea nodulation homolog1 precursor [Zea mays]
103646925	2658	127.645	62.598	-1.02795	0.00530592	Up	0.000529167	PREDICTED: Zea mays probable inactive leucine-rich repeat receptor-like protein kinase At1g66830 (LOC103646925), mRNA	K00924|1|6e-34|144|aly:ARALYDRAFT_473063|[EC:2.7.1.-]	GO:0031410//cytoplasmic vesicle	GO:0016301//kinase activity	-	gi|670377397|ref|XP_008669759.1|/0/PREDICTED: probable inactive leucine-rich repeat receptor-like protein kinase At1g66830 [Zea mays]
542505	1324	10.5546	2.16699	-2.28411	0.00810996	Up	0.00087788	PREDICTED: Zea mays peroxidase3 (pox3), mRNA	K00430|1|2e-75|281|vvi:100255112|peroxidase [EC:1.11.1.7]	GO:0031410//cytoplasmic vesicle	GO:0016209//antioxidant activity;GO:0005506//iron ion binding;GO:0003824//catalytic activity	GO:0006950//response to stress;GO:0008152//metabolic process	gi|413944565|gb|AFW77214.1|/0/peroxidase [Zea mays]
103629751	1784	33.194	4.60107	-2.85088	6.54249e-07	Up	2.32579e-08	PREDICTED: Zea mays uncharacterized LOC103629751 (LOC103629751), mRNA	-	-	-	-	gi|670400632|ref|XP_008680144.1|/9.311e-156/PREDICTED: uncharacterized protein LOC103655116 [Zea mays]
103653092	2418	71.1303	33.1582	-1.1011	0.00267198	Up	0.000238229	PREDICTED: Zea mays wall-associated receptor kinase 1-like (LOC103653092), transcript variant X2, mRNA	K04733|1|5e-40|164|smo:SELMODRAFT_230241|interleukin-1 receptor-associated kinase 4 [EC:2.7.11.1];K13430|2|8e-40|164|rcu:RCOM_1078760|serine/threonine-protein kinase PBS1 [EC:2.7.11.1]	GO:0031410//cytoplasmic vesicle	GO:0032559	GO:0006464//cellular protein modification process	gi|670395867|ref|XP_008678280.1|/0/PREDICTED: wall-associated receptor kinase 1-like isoform X2 [Zea mays]
100193807	1284	19.1356	4.86367	-1.97614	0.0158442	Up	0.00196366	PREDICTED: Zea mays nudix hydrolase 13 (LOC100193807), transcript variant X2, mRNA	-	-	GO:0003824//catalytic activity;GO:0003824//catalytic activity;GO:0003824//catalytic activity	-	gi|670392426|ref|XP_008676597.1|/8.10589e-132/PREDICTED: uncharacterized protein LOC100193807 isoform X1 [Zea mays]
100194076	1931	102.427	22.5558	-2.18302	2.21183e-08	Up	6.05514e-10	Zea mays LOC100194076 (si606033c11(363)), mRNA	K01184|1|9e-90|329|rcu:RCOM_1063390|polygalacturonase [EC:3.2.1.15]	GO:0043231//intracellular membrane-bounded organelle	GO:0004553//hydrolase activity, hydrolyzing O-glycosyl compounds	GO:0044238;GO:0045229//external encapsulating structure organization	gi|229577245|ref|NP_001132604.2|/0/uncharacterized protein LOC100194076 [Zea mays]
100277134	1385	187.504	70.8032	-1.40504	0.00146921	Up	0.000118854	Zea mays uncharacterized LOC100277134 (LOC100277134), mRNA	-	-	-	-	gi|226510331|ref|NP_001144260.1|/2.19671e-154/uncharacterized protein LOC100277134 [Zea mays]
100285212	1575	13.6066	3.12583	-2.12199	0.00672638	Up	0.000701585	Zea mays myb-like DNA-binding domain containing protein (LOC100285212), mRNA	K09422|1|4e-136|483|zma:100285212|myb proto-oncogene protein, plant	-	-	-	gi|226493213|ref|NP_001151578.1|/1.03102e-134/myb-like DNA-binding domain containing protein [Zea mays]
100273295	868	50.2398	8.98033	-2.48399	3.71129e-07	Up	1.27298e-08	PREDICTED: Zea mays hypothetical protein (LOC100273295), transcript variant X3, mRNA	-	-	-	-	gi|226493400|ref|NP_001141208.1|/1.64598e-50/hypothetical protein [Zea mays]
100273059	1555	467.48	230.623	-1.01937	1.46099e-11	Up	2.44653e-13	Zea mays esterase (LOC100273059), mRNA	K00514|1|9e-47|186|rcu:RCOM_1428040|zeta-carotene desaturase [EC:1.3.5.6];K01206|2|8e-27|120|aly:ARALYDRAFT_475890|alpha-L-fucosidase [EC:3.2.1.51]	GO:0031410//cytoplasmic vesicle;GO:0043231//intracellular membrane-bounded organelle	GO:0016787//hydrolase activity	GO:0044238	gi|226492158|ref|NP_001140980.1|/0/esterase precursor [Zea mays]
103646633	4428	483.034	3.73248	-7.01585	2.62721e-40	Up	3.00304e-43	PREDICTED: Zea mays uncharacterized LOC103646633 (LOC103646633), ncRNA	K11492|1|4e-06|53.1|mtr:MTR_5g015600|condensin-2 complex subunit G2	-	-	-	gi|670385777|ref|XP_008673690.1|/0/PREDICTED: uncharacterized protein LOC103649739 [Zea mays]
103634103	2055	9.11705	1.27448	-2.83865	0.00189431	Up	0.000160349	PREDICTED: Zea mays nodulation-signaling pathway 2 protein-like (LOC103634103), mRNA	K14494|1|5e-34|144|aly:ARALYDRAFT_477591|DELLA protein	-	-	-	gi|645165435|gb|AIB04510.1|/0/GRAS transcription factor, partial [Zea mays]
100282024	1215	52.8566	9.57009	-2.46548	3.69403e-06	Up	1.51798e-07	Zea mays plant-specific domain TIGR01627 family protein (LOC100282024), mRNA	-	-	-	-	gi|226494881|ref|NP_001148409.1|/4.43406e-116/plant-specific domain TIGR01627 family protein [Zea mays]
100285694	1454	13.1341	2.26017	-2.53881	0.00200098	Up	0.000170701	Zea mays gibberellin 2-oxidase (LOC100285694), mRNA	K04125|1|2e-68|258|pop:POPTR_822902|gibberellin 2-oxidase [EC:1.14.11.13]	-	GO:0046914//transition metal ion binding;GO:0003824//catalytic activity	GO:0016101//diterpenoid metabolic process	gi|226505220|ref|NP_001152057.1|/0/gibberellin 2-oxidase [Zea mays]
100280555	826	23.6023	6.11073	-1.94951	0.00187408	Up	0.00015836	Zea mays cysteine proteinase inhibitor B (LOC100280555), mRNA	-	GO:0031410//cytoplasmic vesicle	-	-	gi|226491344|ref|NP_001146946.1|/2.66079e-38/cysteine proteinase inhibitor B precursor [Zea mays]
100501081	1654	42.2662	2.54303	-4.05488	4.56734e-10	Up	9.5278e-12	Zea mays uncharacterized LOC100501081 (LOC100501081), mRNA	-	-	-	-	gi|645168790|gb|AIB05919.1|/1.28174e-58/bHLH transcription factor, partial [Zea mays]
100280062	2057	103.155	50.8369	-1.02086	0.000716783	Up	5.19449e-05	Zea mays hypothetical protein (LOC100280062), mRNA	-	-	-	-	gi|226503505|ref|NP_001146474.1|/6.60364e-55/hypothetical protein [Zea mays]
103646993	1259	159.786	71.4623	-1.16089	0.0047264	Up	0.000460295	PREDICTED: Zea mays dirigent protein 21-like (LOC103646993), mRNA	-	GO:0031410//cytoplasmic vesicle	-	-	gi|226498796|ref|NP_001150515.1|/1.95359e-64/dirigent-like protein pDIR9 precursor [Zea mays]
103642155	645	7.16045	1.55041	-2.2074	0.0259857	Up	0.0035859	PREDICTED: Zea mays uncharacterized LOC103642155 (LOC103642155), mRNA	K07213|1|4e-06|49.7|bdi:100843688|copper chaperone	-	-	-	gi|670447020|ref|XP_008663693.1|/1.32978e-48/PREDICTED: uncharacterized protein LOC103642155 [Zea mays]
100217061	1200	17.572	3.83741	-2.19508	0.00226608	Up	0.000197247	Zea mays uncharacterized LOC100217061 (LOC100217061), mRNA	-	GO:0043231//intracellular membrane-bounded organelle;GO:0016020//membrane;GO:0031410//cytoplasmic vesicle	GO:0016757//transferase activity, transferring glycosyl groups	-	gi|414589550|tpg|DAA40121.1|/8.44762e-144/TPA: hypro1 [Zea mays]
542735	1468	40.3233	6.57789	-2.61592	3.97892e-07	Up	1.37035e-08	Zea mays cinnamoyl CoA reductase2 (cncr2), mRNA	K09753|1|2e-174|610|zma:542735|cinnamoyl-CoA reductase [EC:1.2.1.44]	-	GO:0016620//oxidoreductase activity, acting on the aldehyde or oxo group of donors, NAD or NADP as acceptor;GO:0048037//cofactor binding	GO:0008152//metabolic process	gi|162458118|ref|NP_001105715.1|/6.65532e-173/cinnamoyl CoA reductase2 [Zea mays]
103646129	1136	20.4283	7.87668	-1.37491	0.0409308	Up	0.0062284	PREDICTED: Zea mays cyclin-P4-1-like (LOC103646129), mRNA	-	-	-	-	gi|670375559|ref|XP_008669070.1|/4.91354e-106/PREDICTED: cyclin-P4-1-like [Zea mays]
100285186	1354	113.589	30.5087	-1.89653	6.51438e-10	Up	1.40176e-11	Zea mays hydrolase (LOC100285186), mRNA	-	-	GO:0003824//catalytic activity	GO:0008152//metabolic process	gi|226528794|ref|NP_001151552.1|/6.39163e-151/hydrolase [Zea mays]
103652945	2029	299.273	51.0206	-2.55231	1.3672e-22	Up	6.68091e-25	PREDICTED: Zea mays long chain base biosynthesis protein 2a-like (LOC103652945), transcript variant X4, mRNA	K00654|1|0.0|790|zma:100285632|serine palmitoyltransferase [EC:2.3.1.50]	-	GO:0048037//cofactor binding;GO:0016740//transferase activity;GO:0048037//cofactor binding;GO:0016740//transferase activity;GO:0048037//cofactor binding;GO:0016740//transferase activity;GO:0048037//cofactor binding;GO:0016740//transferase activity	GO:0008152//metabolic process;GO:0008152//metabolic process;GO:0008152//metabolic process;GO:0008152//metabolic process	gi|670395533|ref|XP_008678152.1|/0/PREDICTED: long chain base biosynthesis protein 2a-like isoform X1 [Zea mays]
100279390	1265	42.3066	5.59322	-2.91913	1.44495e-08	Up	3.79054e-10	Zea mays uncharacterized LOC100279390 (LOC100279390), mRNA	K01904|1|8e-48|107|sbi:SORBI_03g000610|4-coumarate--CoA ligase [EC:6.2.1.12]	-	GO:0003824//catalytic activity	-	gi|226505880|ref|NP_001145875.1|/2.35905e-59/uncharacterized protein LOC100279390 [Zea mays]
100192868	3060	309.949	59.2808	-2.38639	1.92767e-17	Up	1.64707e-19	PREDICTED: Zea mays LHY protein (LOC100192868), transcript variant X5, mRNA	K12133|1|4e-82|305|ath:AT1G01060|LATE ELONGATED HYPOCOTYL;K12134|3|1e-63|243|aly:ARALYDRAFT_904154|circadian clock associated 1	GO:0043231//intracellular membrane-bounded organelle;GO:0043231//intracellular membrane-bounded organelle;GO:0043231//intracellular membrane-bounded organelle;GO:0043231//intracellular membrane-bounded organelle;GO:0043231//intracellular membrane-bounded organelle;GO:0043231//intracellular membrane-bounded organelle	GO:0003676//nucleic acid binding;GO:0003676//nucleic acid binding;GO:0003676//nucleic acid binding;GO:0003676//nucleic acid binding;GO:0003676//nucleic acid binding;GO:0003676//nucleic acid binding	-	gi|670442097|ref|XP_008661386.1|/0/PREDICTED: LHY protein isoform X2 [Zea mays]
100286102	1031	86.0449	39.7569	-1.11389	0.00140079	Up	0.000112243	PREDICTED: Zea mays F-box domain containing protein (LOC100286102), transcript variant X2, mRNA	-	-	-	-	gi|670428593|ref|XP_008655132.1|/7.63814e-124/PREDICTED: F-box domain containing protein isoform X1 [Zea mays]
100272865	1889	105.907	47.5122	-1.15642	0.0212764	Up	0.00281991	Zea mays uncharacterized LOC100272865 (LOC100272865), mRNA	K00030|1|6e-90|330|vvi:100242228|isocitrate dehydrogenase (NAD+) [EC:1.1.1.41];K09587|2|8e-77|286|sbi:SORBI_01g041900|cytochrome P450, family 90, subfamily B, polypeptide 1 (steroid 22-alpha-hydroxylase) [EC:1.14.13.-];K09588|5|4e-73|274|gmx:100775886|cytochrome P450, family 90, subfamily A, polypeptide 1 [EC:1.14.-.-]	GO:0031410//cytoplasmic vesicle	GO:0016491//oxidoreductase activity;GO:0005506//iron ion binding	GO:0008152//metabolic process	gi|226491189|ref|NP_001140790.1|/0/uncharacterized protein LOC100272865 [Zea mays]
100383158	2651	75.3112	25.6697	-1.5528	0.000105746	Up	5.95603e-06	Zea mays hypothetical protein (LOC100383158), mRNA	K14423|1|8e-07|54.7|aly:ARALYDRAFT_329352|4,4-dimethyl-9beta,19-cyclopropylsterol-4alpha-methyl oxidase [EC:1.14.13.72];K06674|2|6e-06|51.6|vcn:VOLCADRAFT_106052|structural maintenance of chromosome 2	GO:0031410//cytoplasmic vesicle	GO:0046914//transition metal ion binding	-	gi|293332001|ref|NP_001169294.1|/0/hypothetical protein [Zea mays]
100282514	1310	25.514	3.01785	-3.07969	4.36028e-06	Up	1.81917e-07	Zea mays LOC100282514 (cl878_1), mRNA	K01365|1|2e-130|463|bdi:100836282|cathepsin L [EC:3.4.22.15]	GO:0031410//cytoplasmic vesicle	GO:0004175//endopeptidase activity	GO:0019538//protein metabolic process	gi|414589857|tpg|DAA40428.1|/0/TPA: Vignain [Zea mays]
100275507	1228	169.385	52.1269	-1.7002	4.49434e-07	Up	1.55916e-08	PREDICTED: Zea mays uncharacterized LOC100275507 (LOC100275507), transcript variant X1, mRNA	-	GO:0031224//intrinsic component of membrane;GO:0031224//intrinsic component of membrane	-	-	gi|226499658|ref|NP_001143039.1|/2.53909e-119/hypothetical protein [Zea mays]
103654273	1677	1100.13	332.629	-1.7257	8.92984e-12	Up	1.42902e-13	PREDICTED: Zea mays protein trichome birefringence-like 34 (LOC103654273), transcript variant X3, mRNA	-	-	-	-	gi|670398590|ref|XP_008679330.1|/0/PREDICTED: protein trichome birefringence-like 34 [Zea mays]
100284679	1491	118.089	55.0537	-1.10096	4.3936e-05	Up	2.24991e-06	PREDICTED: Zea mays oxidoreductase (LOC100284679), transcript variant X1, mRNA	K00010|1|3e-06|51.6|cme:CMR475C|myo-inositol 2-dehydrogenase [EC:1.1.1.18]	GO:0043231//intracellular membrane-bounded organelle;GO:0043231//intracellular membrane-bounded organelle	GO:0003824//catalytic activity;GO:0003824//catalytic activity	GO:0008152//metabolic process;GO:0008152//metabolic process	gi|226492189|ref|NP_001151046.1|/0/oxidoreductase [Zea mays]
100281254	1347	92.9932	37.1767	-1.32273	7.9461e-05	Up	4.35975e-06	Zea mays oxidoreductase (LOC100281254), mRNA	K00010|1|1e-06|52.8|cme:CMR475C|myo-inositol 2-dehydrogenase [EC:1.1.1.18]	GO:0043231//intracellular membrane-bounded organelle	GO:0003824//catalytic activity	GO:0008152//metabolic process	gi|226506368|ref|NP_001147645.1|/0/oxidoreductase [Zea mays]
100279348	2015	188.688	88.2852	-1.09576	1.25077e-06	Up	4.70726e-08	Zea mays uncharacterized LOC100279348 (LOC100279348), mRNA	K01188|1|0.0|789|osa:4338560|beta-glucosidase [EC:3.2.1.21];K05350|3|3e-124|444|smo:SELMODRAFT_149851|beta-glucosidase [EC:3.2.1.21]	GO:0031410//cytoplasmic vesicle	GO:0003824//catalytic activity	-	gi|226531850|ref|NP_001145839.1|/0/uncharacterized protein LOC100279348 precursor [Zea mays]
100283518	1429	77.2458	21.5174	-1.84396	9.25875e-06	Up	4.12217e-07	Zea mays catalytic/ hydrolase (LOC100283518), mRNA	K14759|1|6e-07|53.9|rcu:RCOM_1465190|isochorismate synthase / 2-succinyl-5-enolpyruvyl-6-hydroxy-3-cyclohexene-1-carboxylate synthase / 2-succinyl-6-hydroxy-2,4-cyclohexadiene-1-carboxylate synthase / O-succinylbenzoate synthase [EC:5.4.4.2 2.2.1.9 4.2.99.20 4.2.1.113]	-	GO:0003824//catalytic activity	-	gi|226510018|ref|NP_001149890.1|/1.06228e-167/catalytic/ hydrolase [Zea mays]
100275077	1304	57.4021	27.071	-1.08435	0.0235684	Up	0.00318565	PREDICTED: Zea mays uncharacterized LOC100275077 (LOC100275077), transcript variant X1, mRNA	-	-	-	-	gi|259490521|ref|NP_001158955.1|/3.37028e-109/hypothetical protein [Zea mays]
103646183	3841	1692.47	403.709	-2.06774	3.30397e-35	Up	6.04259e-38	PREDICTED: Zea mays multiple C2 and transmembrane domain-containing protein 2-like (LOC103646183), mRNA	-	-	-	-	gi|670375707|ref|XP_008669128.1|/0/PREDICTED: multiple C2 and transmembrane domain-containing protein 2-like [Zea mays]
100284091	1223	643.959	245.178	-1.39314	6.43252e-15	Up	7.18728e-17	Zea mays LOC100284091 (PCO136133), mRNA	K07025|1|2e-94|343|pop:POPTR_774603|putative hydrolase of the HAD superfamily	-	GO:0003824//catalytic activity	-	gi|226508948|ref|NP_001150461.1|/6.39524e-131/LOC100284091 [Zea mays]
103634652	1778	1476.04	539.847	-1.45111	1.13435e-21	Up	6.22378e-24	PREDICTED: Zea mays magnesium-protoporphyrin IX monomethyl ester [oxidative] cyclase, chloroplastic (LOC103634652), mRNA	K04035|1|0.0|730|sbi:SORBI_03g011270|magnesium-protoporphyrin IX monomethyl ester (oxidative) cyclase [EC:1.14.13.81]	GO:0009941//chloroplast envelope	GO:0016709//oxidoreductase activity, acting on paired donors, with incorporation or reduction of molecular oxygen, NAD(P)H as one donor, and incorporation of one atom of oxygen;GO:0046914//transition metal ion binding	GO:0006779//porphyrin-containing compound biosynthetic process	gi|670429185|ref|XP_008655474.1|/0/PREDICTED: magnesium-protoporphyrin IX monomethyl ester [oxidative] cyclase, chloroplastic [Zea mays]
100381473	1106	11.0987	1.30602	-3.08714	0.000432189	Up	2.92951e-05	PREDICTED: Zea mays uncharacterized LOC100381473 (LOC100381473), transcript variant X4, mRNA	K06287|1|9e-61|232|sbi:SORBI_01g009640|septum formation protein	-	-	-	gi|670404519|ref|XP_008643920.1|/1.89854e-120/PREDICTED: uncharacterized protein LOC100381473 isoform X2 [Zea mays]
101027251	1307	14.6222	3.76079	-1.95905	0.00999822	Up	0.00112885	PREDICTED: Zea mays fused compound leaf 1 (FCL1), transcript variant X1, mRNA	-	GO:0043231//intracellular membrane-bounded organelle;GO:0043231//intracellular membrane-bounded organelle	GO:0003677//DNA binding;GO:0003677//DNA binding;GO:0001071//nucleic acid binding transcription factor activity	GO:0006351//transcription, DNA-templated;GO:0006351//transcription, DNA-templated	gi|525344056|ref|NP_001266904.1|/9.28103e-75/fused compound leaf 1 [Zea mays]
100193221	1968	29.4422	10.5411	-1.48187	0.00708266	Up	0.000745831	Zea mays LOC100193221 (IDP575), mRNA	-	GO:0044464	GO:0046914//transition metal ion binding	-	gi|212721700|ref|NP_001131845.1|/0/uncharacterized protein LOC100193221 [Zea mays]
100281606	2211	25.2364	7.78413	-1.6969	0.00854264	Up	0.000934481	Zea mays WAK2 - OsWAK receptor-like cytoplasmic kinase (OsWAK-RLCK) (LOC100281606), mRNA	K04733|1|4e-57|221|aly:ARALYDRAFT_916421|interleukin-1 receptor-associated kinase 4 [EC:2.7.11.1];K00924|2|9e-57|220|osa:4333525|[EC:2.7.1.-]	-	GO:0004871//signal transducer activity;GO:0004672//protein kinase activity;GO:0032559	GO:0006464//cellular protein modification process	gi|226507340|ref|NP_001147997.1|/0/WAK2 - OsWAK receptor-like cytoplasmic kinase (OsWAK-RLCK) precursor [Zea mays]
100382474	1781	16.5095	4.82489	-1.77473	0.0217502	Up	0.00289203	Zea mays uncharacterized LOC100382474 (LOC100382474), mRNA	-	-	GO:0003676//nucleic acid binding	-	gi|694880067|gb|AIS74876.1|/7.44082e-93/NAC11 [Miscanthus lutarioriparius]
103650536	804	242.585	71.5368	-1.76173	1.46685e-05	Up	6.79059e-07	PREDICTED: Zea mays uncharacterized LOC103650536 (LOC103650536), mRNA	-	-	-	-	gi|670387534|ref|XP_008674333.1|/2.34449e-76/PREDICTED: uncharacterized protein LOC103650536 [Zea mays]
100191691	1417	30.0995	1.18819	-4.6629	1.97815e-09	Up	4.56748e-11	Zea mays uncharacterized LOC100191691 (LOC100191691), mRNA	K15692|1|4e-06|51.2|ppp:PHYPADRAFT_16563|E3 ubiquitin-protein ligase RNF13 [EC:6.3.2.19]	-	-	-	gi|212276224|ref|NP_001130592.1|/3.30164e-129/uncharacterized protein LOC100191691 [Zea mays]
103629869	801	163.099	22.5265	-2.85605	6.29138e-23	Up	2.96645e-25	PREDICTED: Zea mays uncharacterized LOC103629869 (LOC103629869), mRNA	-	GO:0043231//intracellular membrane-bounded organelle	-	-	gi|670416518|ref|XP_008649181.1|/4.10885e-73/PREDICTED: uncharacterized protein LOC103629869 [Zea mays]
100276337	1033	525.049	219.653	-1.25722	1.44194e-07	Up	4.54906e-09	PREDICTED: Zea mays uncharacterized LOC100276337 (LOC100276337), mRNA	-	-	-	-	gi|670388150|ref|XP_008674574.1|/2.90485e-54/PREDICTED: uncharacterized protein LOC100276337 [Zea mays]
100275567	1994	41.5594	10.5195	-1.98211	9.10587e-05	Up	5.05593e-06	Zea mays uncharacterized LOC100275567 (LOC100275567), mRNA	-	-	-	-	gi|226533484|ref|NP_001143091.1|/0/uncharacterized protein LOC100275567 [Zea mays]
100273063	1518	189.574	89.5997	-1.08119	3.38602e-06	Up	1.38173e-07	Zea mays putative cytochrome P450 superfamily protein (LOC100273063), mRNA	K15402|1|2e-76|285|aly:ARALYDRAFT_910327|cytochrome P450, family 86, subfamily B, polypeptide 1 (fatty acid omega-hydroxylase) [EC:1.14.-.-];K15405|5|3e-75|281|aly:ARALYDRAFT_474859|cytochrome P450, family 96, subfamily A, polypeptide 15 (midchain alkane hydroxylase)	-	GO:0016491//oxidoreductase activity;GO:0005506//iron ion binding	GO:0006091//generation of precursor metabolites and energy	gi|238014800|gb|ACR38435.1|/0/unknown [Zea mays]
100381953	1422	157.414	76.6941	-1.03738	7.29469e-06	Up	3.19354e-07	PREDICTED: Zea mays putative MYB DNA-binding domain superfamily protein isoform 1 (LOC100381953), transcript variant X1, mRNA	-	-	-	-	gi|408690226|gb|AFU81573.1|/2.03775e-156/MYB-type transcription factor, partial [Zea mays subsp. mays]
100283967	1913	922.755	372.691	-1.30797	1.42138e-15	Up	1.45818e-17	Zea mays LOC100283967 (cl24849_-1), mRNA	K00924|1|3e-134|477|ath:AT5G22850|[EC:2.7.1.-]	-	GO:0004175//endopeptidase activity	GO:0019538//protein metabolic process	gi|226508052|ref|NP_001150337.1|/0/LOC100283967 precursor [Zea mays]
542558	1380	342.153	109.795	-1.63983	2.56785e-16	Up	2.50959e-18	PREDICTED: Zea mays ferredoxin (L-FNRI), transcript variant X1, mRNA	K02641|1|3e-164|576|zma:542558|ferredoxin--NADP+ reductase [EC:1.18.1.2]	GO:0034357;GO:0043231//intracellular membrane-bounded organelle;GO:0034357;GO:0043231//intracellular membrane-bounded organelle	GO:0008937//ferredoxin-NAD(P) reductase activity;GO:0050662//coenzyme binding;GO:0000166//nucleotide binding;GO:0008937//ferredoxin-NAD(P) reductase activity;GO:0050662//coenzyme binding;GO:0000166//nucleotide binding	GO:0006091//generation of precursor metabolites and energy;GO:0006091//generation of precursor metabolites and energy	gi|13096165|pdb|1GAQ|A/7.48644e-163/Chain A, Crystal Structure Of The Complex Between Ferredoxin And Ferredoxin-Nadp+ Reductase
100279695	1343	56.2379	9.24244	-2.6052	5.76542e-09	Up	1.42513e-10	Zea mays uncharacterized LOC100279695 (LOC100279695), mRNA	-	-	-	-	gi|670394683|ref|XP_008677778.1|/8.87618e-161/PREDICTED: LOC541978 isoform X1 [Zea mays]
103651800	411	6.45883	1.54718	-2.06163	0.0459476	Up	0.0072137	PREDICTED: Zea mays uncharacterized LOC103651800 (LOC103651800), mRNA	-	-	-	-	gi|670390787|ref|XP_008675716.1|/1.03965e-39/PREDICTED: uncharacterized protein LOC103651800 [Zea mays]
542759	3325	151.123	54.1689	-1.48018	2.70962e-06	Up	1.091e-07	PREDICTED: Zea mays pyruvate, orthophosphate dikinase1 (pdk1), transcript variant X1, mRNA	K01006|1|0.0|1751|zma:542759|pyruvate,orthophosphate dikinase [EC:2.7.9.1]	GO:0009536//plastid;GO:0009536//plastid	GO:0043169//cation binding;GO:0004672//protein kinase activity;GO:0032559;GO:0016781//phosphotransferase activity, paired acceptors;GO:0043169//cation binding;GO:0004672//protein kinase activity;GO:0032559;GO:0016781//phosphotransferase activity, paired acceptors	GO:0006464//cellular protein modification process;GO:0006796//phosphate-containing compound metabolic process;GO:0006464//cellular protein modification process;GO:0006796//phosphate-containing compound metabolic process	gi|670414198|ref|XP_008648321.1|/0/PREDICTED: pyruvate, phosphate dikinase 1, chloroplastic isoform X1 [Zea mays]
100281848	1194	9.10959	2.21148	-2.04238	0.0484994	Up	0.00773212	Zea mays zinc finger, C2H2 type family protein (LOC100281848), mRNA	-	-	-	-	gi|226500866|ref|NP_001148240.1|/6.55525e-72/zinc finger, C2H2 type family protein [Zea mays]
542321	1040	604.269	128.233	-2.23642	2.21955e-29	Up	6.34265e-32	Zea mays light harvesting chlorophyll a/b binding protein6 (lhcb6), mRNA	K08917|1|8e-133|471|zma:542321|light-harvesting complex II chlorophyll a/b binding protein 6	GO:0009521;GO:0031224//intrinsic component of membrane;GO:0009534//chloroplast thylakoid	GO:0046906//tetrapyrrole binding	GO:0006464//cellular protein modification process;GO:0006091//generation of precursor metabolites and energy	gi|162461245|ref|NP_001105375.1|/2.27e-131/light harvesting chlorophyll a/b binding protein6 precursor [Zea mays]
541881	1404	31.8268	12.8022	-1.31385	0.0157013	Up	0.00194298	Zea mays cis-zeatin O-glucosyltransferase1 (czog1), mRNA	K13495|1|0.0|787|zma:541881|cis-zeatin O-glucosyltransferase [EC:2.4.1.215]	-	GO:0035251//UDP-glucosyltransferase activity	-	gi|162458300|ref|NP_001105017.1|/0/cis-zeatin O-glucosyltransferase 1 [Zea mays]
100192013	1646	66.8638	31.7726	-1.07344	0.00288759	Up	0.000260918	Zea mays hypothetical protein (LOC100192013), mRNA	-	GO:0043231//intracellular membrane-bounded organelle	-	-	gi|212274661|ref|NP_001130909.1|/1.25502e-114/hypothetical protein [Zea mays]
100272591	2893	334.621	163.611	-1.03225	2.22201e-08	Up	6.08935e-10	PREDICTED: Zea mays uncharacterized LOC100272591 (LOC100272591), transcript variant X1, mRNA	K13457|1|1e-15|84.0|osa:4342596|disease resistance protein RPM1	-	GO:0032559;GO:0032559	GO:0012501//programmed cell death;GO:0006950//response to stress;GO:0012501//programmed cell death;GO:0006950//response to stress	gi|414877548|tpg|DAA54679.1|/0/TPA: hypothetical protein ZEAMMB73_240498 [Zea mays]
103654809	1025	5.16799	0.886719	-2.54305	0.0117049	Up	0.00136034	PREDICTED: Zea mays uncharacterized LOC103654809 (LOC103654809), transcript variant X6, misc_RNA	-	-	-	-	gi|670399913|ref|XP_008679847.1|/7.99332e-136/PREDICTED: uncharacterized protein LOC103654809 isoform X3 [Zea mays]
103627663	1854	15.1523	3.90338	-1.95675	0.0159866	Up	0.0019877	PREDICTED: Zea mays probable amino acid permease 7 (LOC103627663), mRNA	K14209|1|1e-10|66.6|pop:POPTR_679959|solute carrier family 36 (proton-coupled amino acid transporter)	GO:0031224//intrinsic component of membrane	-	-	gi|670410005|ref|XP_008646179.1|/0/PREDICTED: probable amino acid permease 7 [Zea mays]
100284317	1822	3329.47	1109.47	-1.58543	0.00157121	Up	0.000128233	PREDICTED: Zea mays glucose-6-phosphate 1-dehydrogenase, cytoplasmic isoform (LOC100284317), transcript variant X3, mRNA	K00036|1|0.0|964|zma:100284317|glucose-6-phosphate 1-dehydrogenase [EC:1.1.1.49]	GO:0043231//intracellular membrane-bounded organelle;GO:0043231//intracellular membrane-bounded organelle;GO:0043231//intracellular membrane-bounded organelle;GO:0043231//intracellular membrane-bounded organelle	GO:0016616//oxidoreductase activity, acting on the CH-OH group of donors, NAD or NADP as acceptor;GO:0000166//nucleotide binding;GO:0016616//oxidoreductase activity, acting on the CH-OH group of donors, NAD or NADP as acceptor;GO:0000166//nucleotide binding;GO:0016616//oxidoreductase activity, acting on the CH-OH group of donors, NAD or NADP as acceptor;GO:0000166//nucleotide binding;GO:0016616//…	GO:0019318//hexose metabolic process;GO:0019318//hexose metabolic process;GO:0019318//hexose metabolic process;GO:0019318//hexose metabolic process	gi|226491622|ref|NP_001150684.1|/0/glucose-6-phosphate 1-dehydrogenase, cytoplasmic isoform [Zea mays]
100272926	1838	744.011	354.539	-1.06938	0.00027037	Up	1.72371e-05	PREDICTED: Zea mays hypothetical protein (LOC100272926), transcript variant X2, mRNA	-	-	-	-	gi|414591215|tpg|DAA41786.1|/1.51619e-105/TPA: hypothetical protein ZEAMMB73_672081 [Zea mays]
100192101	1653	238.069	62.1995	-1.93641	4.74256e-13	Up	6.51875e-15	PREDICTED: Zea mays hypothetical protein (LOC100192101), transcript variant X2, mRNA	-	GO:0044464;GO:0044464;GO:0044464	-	-	gi|195622708|gb|ACG33184.1|/0/integral membrane protein DUF6 containing protein [Zea mays]
103647044	528	5.16879	0.870656	-2.56965	0.0104985	Up	0.00119656	PREDICTED: Zea mays uncharacterized LOC103647044 (LOC103647044), ncRNA	-	-	-	-	gi|670374819|ref|XP_008668772.1|/4.84493e-81/PREDICTED: uncharacterized protein LOC103645833 [Zea mays]
103634496	2757	169.839	48.3544	-1.81245	1.13989e-11	Up	1.85996e-13	PREDICTED: Zea mays protein trichome birefringence-like 28 (LOC103634496), mRNA	-	-	-	-	gi|670363055|ref|XP_008654511.1|/0/PREDICTED: protein trichome birefringence-like 28 [Zea mays]
103654984	2696	25.4664	9.21912	-1.4659	0.013472	Up	0.00160884	PREDICTED: Zea mays wall-associated receptor kinase 5-like (LOC103654984), transcript variant X2, misc_RNA	K00924|1|2e-48|192|osa:4333525|[EC:2.7.1.-];K04733|5|7e-45|181|smo:SELMODRAFT_159261|interleukin-1 receptor-associated kinase 4 [EC:2.7.11.1]	GO:0031410//cytoplasmic vesicle	GO:0004672//protein kinase activity;GO:0000166//nucleotide binding	-	gi|413926878|gb|AFW66810.1|/0/putative wall-associated receptor protein kinase family protein [Zea mays]
100285035	1364	110.298	47.2452	-1.22317	1.22475e-05	Up	5.57881e-07	Zea mays mpv17 / PMP22 family protein (LOC100285035), mRNA	K13348|1|2e-21|102|cme:CMS031C|protein Mpv17	GO:0043231//intracellular membrane-bounded organelle;GO:0031224//intrinsic component of membrane	-	-	gi|226497458|ref|NP_001151402.1|/1.87886e-158/mpv17 / PMP22 family protein [Zea mays]
100277347	1099	38.6888	16.1847	-1.25728	0.0223931	Up	0.0030031	Zea mays uncharacterized LOC100277347 (LOC100277347), mRNA	-	-	-	-	gi|226504004|ref|NP_001144411.1|/1.92638e-83/uncharacterized protein LOC100277347 [Zea mays]
100281235	881	67.4593	29.1423	-1.2109	0.00474929	Up	0.000463338	Zea mays photosystem II 11 kD protein (LOC100281235), mRNA	K08902|1|9e-53|205|zma:100281235|photosystem II Psb27 protein	-	-	-	gi|226491700|ref|NP_001147626.1|/2.33231e-51/photosystem II 11 kD protein [Zea mays]
103647598	1842	15.0844	1.34606	-3.48625	2.38281e-05	Up	1.15484e-06	PREDICTED: Zea mays alpha-L-fucosidase 1-like (LOC103647598), mRNA	K01206|1|0.0|846|zma:100285202|alpha-L-fucosidase [EC:3.2.1.51]	GO:0031410//cytoplasmic vesicle	GO:0043167//ion binding;GO:0015928//fucosidase activity	GO:0044238	gi|670378839|ref|XP_008670330.1|/0/PREDICTED: alpha-L-fucosidase 1-like [Zea mays]
100281426	1907	18.8293	1.49665	-3.65317	3.79019e-05	Up	1.916e-06	Zea mays WRKY22 - superfamily of TFs having WRKY and zinc finger domains (LOC100281426), mRNA	K13426|1|5e-12|71.2|rcu:RCOM_1689100|WRKY transcription factor 29;K13425|4|6e-11|67.8|rcu:RCOM_1616660|WRKY transcription factor 22	-	GO:0003677//DNA binding;GO:0001071//nucleic acid binding transcription factor activity	GO:0010467//gene expression	gi|226500816|ref|NP_001147816.1|/8.44731e-142/WRKY22 - superfamily of TFs having WRKY and zinc finger domains [Zea mays]
100282043	788	129.108	62.121	-1.05542	0.00158539	Up	0.00012973	Zea mays photosystem II 11 kD protein (LOC100282043), mRNA	K08902|1|5e-60|229|zma:100282043|photosystem II Psb27 protein	-	-	-	gi|226508326|ref|NP_001148428.1|/1.23706e-58/photosystem II 11 kD protein [Zea mays]
103642057	3500	902.672	342.227	-1.39925	1.697e-18	Up	1.29964e-20	PREDICTED: Zea mays probable LRR receptor-like serine/threonine-protein kinase At1g56130 (LOC103642057), mRNA	K04733|1|5e-72|271|smo:SELMODRAFT_159261|interleukin-1 receptor-associated kinase 4 [EC:2.7.11.1];K13418|2|5e-71|268|rcu:RCOM_0186340|somatic embryogenesis receptor kinase 1 [EC:2.7.10.1 2.7.11.1]	-	GO:0004672//protein kinase activity;GO:0032559	GO:0006464//cellular protein modification process	gi|670446788|ref|XP_008663599.1|/0/PREDICTED: probable LRR receptor-like serine/threonine-protein kinase At1g56130 [Zea mays]
100285871	1432	182.678	42.9237	-2.08946	0.00933908	Up	0.00103816	Zea mays systemin receptor SR160 (LOC100285871), mRNA	K13420|1|4e-28|124|vvi:100253808|LRR receptor-like serine/threonine-protein kinase FLS2 [EC:2.7.11.1]	GO:0031410//cytoplasmic vesicle	GO:0016772//transferase activity, transferring phosphorus-containing groups;GO:0004871//signal transducer activity	GO:0006796//phosphate-containing compound metabolic process	gi|226503243|ref|NP_001152233.1|/0/systemin receptor SR160 precursor [Zea mays]
100274098	1466	11.203	2.8429	-1.97845	0.0247964	Up	0.00337856	PREDICTED: Zea mays plant-specific domain TIGR01568 family protein (OFP32), transcript variant X1, mRNA	-	GO:0043231//intracellular membrane-bounded organelle;GO:0043231//intracellular membrane-bounded organelle	-	-	gi|226492243|ref|NP_001141949.1|/1.52449e-76/plant-specific domain TIGR01568 family protein [Zea mays]
606484	2160	480.747	143.05	-1.74875	3.20828e-11	Up	5.59253e-13	Zea mays deoxy xylulose synthase 1 (dxs1), mRNA	K01662|1|0.0|1412|zma:606484|1-deoxy-D-xylulose-5-phosphate synthase [EC:2.2.1.7]	GO:0043231//intracellular membrane-bounded organelle	GO:0016903//oxidoreductase activity, acting on the aldehyde or oxo group of donors;GO:0016744	GO:0006772//thiamine metabolic process;GO:0006721//terpenoid metabolic process	gi|256355109|ref|NP_001157805.1|/0/deoxy xylulose synthase 1 [Zea mays]
100502532	3147	122.931	49.7174	-1.30603	1.2193e-05	Up	5.54703e-07	PREDICTED: Zea mays chloride channel protein (LOC100502532), transcript variant X1, mRNA	K05016|1|0.0|738|sbi:SORBI_04g022890|chloride channel 7	GO:0031224//intrinsic component of membrane;GO:0031224//intrinsic component of membrane	GO:0005254//chloride channel activity;GO:0005254//chloride channel activity	GO:0015698//inorganic anion transport;GO:0015698//inorganic anion transport	gi|413954994|gb|AFW87643.1|/0/chloride channel protein [Zea mays]
100194154	1458	5247.51	743.44	-2.81934	5.88027e-113	Up	1.68037e-117	PREDICTED: Zea mays protochlorophyllide reductase1 (pcr1), transcript variant X1, mRNA	K00218|1|3e-166|583|zma:100194154|protochlorophyllide reductase [EC:1.3.1.33]	GO:0009536//plastid;GO:0009536//plastid	GO:0016628//oxidoreductase activity, acting on the CH-CH group of donors, NAD or NADP as acceptor;GO:0016628//oxidoreductase activity, acting on the CH-CH group of donors, NAD or NADP as acceptor	GO:0044237//cellular metabolic process;GO:0044237//cellular metabolic process	gi|212721052|ref|NP_001132676.1|/5.39537e-167/protochlorophyllide reductase1 [Zea mays]
100285793	1443	67.3637	11.2015	-2.58828	2.38233e-10	Up	4.70305e-12	Zea mays esterase (LOC100285793), mRNA	K00514|1|1e-60|232|rcu:RCOM_1428040|zeta-carotene desaturase [EC:1.3.5.6];K01206|2|2e-30|132|ath:AT1G67830|alpha-L-fucosidase [EC:3.2.1.51]	GO:0031410//cytoplasmic vesicle	GO:0016787//hydrolase activity	GO:0044238	gi|226530321|ref|NP_001152155.1|/0/esterase precursor [Zea mays]
100280111	1683	104.064	36.6031	-1.50744	5.42068e-07	Up	1.89601e-08	Zea mays hypothetical protein (LOC100280111), mRNA	-	-	-	-	gi|226505316|ref|NP_001146520.1|/4.96831e-50/hypothetical protein [Zea mays]
100274367	1039	57.6602	22.1423	-1.38077	0.00116912	Up	9.10063e-05	Zea mays LOC100274367 (TIDP2662), mRNA	-	GO:0016020//membrane;GO:0043231//intracellular membrane-bounded organelle	-	GO:0007165//signal transduction	gi|226531087|ref|NP_001142199.1|/1.09372e-117/uncharacterized protein LOC100274367 [Zea mays]
103627883	3055	125.113	61.928	-1.01457	0.000116606	Up	6.64309e-06	PREDICTED: Zea mays phosphate transporter PHO1-2-like (LOC103627883), mRNA	-	GO:0031224//intrinsic component of membrane	-	-	gi|670410579|ref|XP_008646412.1|/0/PREDICTED: LOW QUALITY PROTEIN: phosphate transporter PHO1-2-like [Zea mays]
100280367	2304	867.812	215.233	-2.01148	0.000287095	Up	1.84877e-05	PREDICTED: Zea mays LOC100280367 (pco121700), transcript variant X4, mRNA	K14506|1|0.0|1093|sbi:SORBI_09g030050|jasmonic acid-amino synthetase;K14487|4|0.0|930|sbi:SORBI_03g028240|auxin responsive GH3 gene family	-	-	GO:0009314//response to radiation;GO:0009725//response to hormone;GO:0009314//response to radiation;GO:0009725//response to hormone;GO:0009314//response to radiation;GO:0009725//response to hormone;GO:0009314//response to radiation;GO:0009725//response to hormone;GO:0009314//response to radiation;GO:0009725//response to hormone	gi|670428191|ref|XP_008654868.1|/1.3106e-170/PREDICTED: uncharacterized protein LOC100280367 isoform X2 [Zea mays]
100501496	1608	53.3538	9.48607	-2.49171	1.15263e-08	Up	2.98417e-10	Zea mays uncharacterized LOC100501496 (LOC100501496), mRNA	K13496|1|2e-81|227|ath:AT2G36790|UDP-glucosyl transferase 73C [EC:2.4.1.-]	-	GO:0016757//transferase activity, transferring glycosyl groups	-	gi|414881278|tpg|DAA58409.1|/0/TPA: hypothetical protein ZEAMMB73_874258 [Zea mays]
103636119	559	20.0391	2.35489	-3.08908	2.93083e-05	Up	1.44975e-06	PREDICTED: Zea mays uncharacterized LOC103636119 (LOC103636119), ncRNA	-	-	-	-	gi|413950765|gb|AFW83414.1|/3.68321e-40/hypothetical protein ZEAMMB73_602173 [Zea mays]
103633557	1262	29.444	5.01976	-2.55228	4.49161e-05	Up	2.30652e-06	PREDICTED: Zea mays cationic peroxidase 1-like (LOC103633557), mRNA	K00430|1|8e-83|305|gmx:100790279|peroxidase [EC:1.11.1.7]	GO:0031410//cytoplasmic vesicle	GO:0016209//antioxidant activity;GO:0005506//iron ion binding;GO:0003824//catalytic activity	GO:0006950//response to stress;GO:0008152//metabolic process	gi|670425689|ref|XP_008653466.1|/2.77548e-177/PREDICTED: cationic peroxidase 1-like [Zea mays]
100282577	889	67.8073	2.38551	-4.82907	5.04196e-14	Up	6.22429e-16	Zea mays LOC100282577 (IDP844), mRNA	-	GO:0031224//intrinsic component of membrane	-	-	gi|226528346|ref|NP_001148957.1|/1.93386e-69/casparian strip membrane protein 1 [Zea mays]
100382111	1888	47.3907	10.7343	-2.14238	1.5221e-06	Up	5.82411e-08	Zea mays LOC100382111 (phi064), mRNA	K03320|1|0.0|769|bdi:100834472|ammonium transporter, Amt family	GO:0031224//intrinsic component of membrane	GO:0015101//organic cation transmembrane transporter activity	GO:0015696//ammonium transport	gi|414873834|tpg|DAA52391.1|/0/TPA: hypothetical protein ZEAMMB73_397947 [Zea mays]
103650176	2422	102.615	42.8191	-1.26092	0.000249752	Up	1.57228e-05	PREDICTED: Zea mays acyltransferase-like protein At1g54570, chloroplastic (LOC103650176), mRNA	-	GO:0043231//intracellular membrane-bounded organelle	-	-	gi|670386718|ref|XP_008674037.1|/0/PREDICTED: acyltransferase-like protein At1g54570, chloroplastic [Zea mays]
100274536	1717	32.4008	12.2143	-1.40745	0.0101172	Up	0.00114402	Zea mays uncharacterized LOC100274536 (LOC100274536), mRNA	K15634|1|1e-113|409|sbi:SORBI_05g003020|probable phosphoglycerate mutase [EC:5.4.2.1]	GO:0043231//intracellular membrane-bounded organelle	-	-	gi|674864108|emb|CDY68281.1|/1.92715e-137/BnaCnng58300D [Brassica napus]
100191617	1723	43.4345	17.2194	-1.33481	0.00823786	Up	0.000894314	Zea mays hydroquinone glucosyltransferase (LOC100191617), mRNA	K08237|1|3e-162|570|sbi:SORBI_05g023240|hydroquinone glucosyltransferase [EC:2.4.1.218]	-	GO:0016757//transferase activity, transferring glycosyl groups	-	gi|195612070|gb|ACG27865.1|/0/hydroquinone glucosyltransferase [Zea mays]
103648215	1238	14.8468	3.61186	-2.03934	0.0268882	Up	0.00373503	PREDICTED: Zea mays 3-hydroxyisobutyryl-CoA hydrolase 1-like (LOC103648215), mRNA	K05605|1|3e-178|622|sbi:SORBI_01g028410|3-hydroxyisobutyryl-CoA hydrolase [EC:3.1.2.4]	-	-	-	gi|670380372|ref|XP_008670927.1|/0/PREDICTED: 3-hydroxyisobutyryl-CoA hydrolase 1-like [Zea mays]
103637943	498	24.3506	1.2677	-4.26367	1.83157e-07	Up	5.8725e-09	PREDICTED: Zea mays uncharacterized LOC103637943 (LOC103637943), ncRNA	-	-	-	-	gi|670374819|ref|XP_008668772.1|/5.38986e-70/PREDICTED: uncharacterized protein LOC103645833 [Zea mays]
732845	1473	30.4124	7.97558	-1.931	0.00178802	Up	0.000149614	PREDICTED: Zea mays Helminthosporium carbonum susceptibility1 (hm1), transcript variant X2, mRNA	K13082|1|2e-40|165|bdi:100845692|bifunctional dihydroflavonol 4-reductase/flavanone 4-reductase [EC:1.1.1.219 1.1.1.234]	-	GO:0048037//cofactor binding;GO:0048037//cofactor binding;GO:0048037//cofactor binding	GO:0008152//metabolic process;GO:0008152//metabolic process;GO:0008152//metabolic process	gi|414869895|tpg|DAA48452.1|/8.44745e-179/TPA: helminthosporium carbonum susceptibility1 [Zea mays]
100382140	619	82.5934	24.6682	-1.74338	4.30866e-06	Up	1.79517e-07	Zea mays uncharacterized LOC100382140 (LOC100382140), mRNA	-	-	-	-	gi|293333740|ref|NP_001168372.1|/4.56856e-11/uncharacterized protein LOC100382140 [Zea mays]
103646226	1707	145.275	3.66452	-5.30902	2.15841e-26	Up	7.77162e-29	PREDICTED: Zea mays probable inactive beta-glucosidase 14 (LOC103646226), transcript variant X2, mRNA	K05350|1|0.0|886|sbi:SORBI_06g022410|beta-glucosidase [EC:3.2.1.21]	GO:0031410//cytoplasmic vesicle;GO:0031410//cytoplasmic vesicle	GO:0016798//hydrolase activity, acting on glycosyl bonds;GO:0043167//ion binding;GO:0016798//hydrolase activity, acting on glycosyl bonds;GO:0043167//ion binding	GO:0044238;GO:0044238	gi|670375823|ref|XP_008669177.1|/0/PREDICTED: probable inactive beta-glucosidase 14 isoform X2 [Zea mays]
100192481	2384	171.879	82.9803	-1.05055	6.56826e-06	Up	2.84173e-07	PREDICTED: Zea mays LOC100192481 (umc1988), transcript variant X1, mRNA	-	GO:0043231//intracellular membrane-bounded organelle;GO:0043231//intracellular membrane-bounded organelle	GO:0003677//DNA binding;GO:0001071//nucleic acid binding transcription factor activity;GO:0003677//DNA binding;GO:0001071//nucleic acid binding transcription factor activity	GO:0006351//transcription, DNA-templated;GO:0006351//transcription, DNA-templated	gi|212720916|ref|NP_001131173.1|/0/uncharacterized protein LOC100192481 [Zea mays]
541895	1073	25.8689	10.1801	-1.34547	0.0224566	Up	0.00301548	Zea mays tonoplast intrinsic protein2 (tip2b), mRNA	K09873|1|5e-118|422|osa:4330207|aquaporin TIP	GO:0031090//organelle membrane;GO:0043231//intracellular membrane-bounded organelle;GO:0031224//intrinsic component of membrane;GO:0031410//cytoplasmic vesicle;GO:0042995//cell projection	-	GO:0050896//response to stimulus;GO:0006810//transport	gi|162460718|ref|NP_001105031.1|/2.09036e-127/aquaporin TIP2-2 [Zea mays]
103651353	2699	198.641	96.5143	-1.04135	5.24731e-05	Up	2.73507e-06	PREDICTED: Zea mays uncharacterized LOC103651353 (LOC103651353), mRNA	-	-	-	-	gi|414880999|tpg|DAA58130.1|/0/TPA: hypothetical protein ZEAMMB73_104357 [Zea mays]
100273479	1349	1333.83	561.504	-1.2482	3.1487e-22	Up	1.61061e-24	PREDICTED: Zea mays LOC100273479 (gpm233), transcript variant X1, mRNA	K00430|1|2e-76|284|vvi:100255112|peroxidase [EC:1.11.1.7]	GO:0031410//cytoplasmic vesicle;GO:0031410//cytoplasmic vesicle	GO:0016209//antioxidant activity;GO:0005506//iron ion binding;GO:0003824//catalytic activity;GO:0016209//antioxidant activity;GO:0005506//iron ion binding;GO:0003824//catalytic activity	GO:0006950//response to stress;GO:0008152//metabolic process;GO:0006950//response to stress;GO:0008152//metabolic process	gi|670412776|ref|XP_008647554.1|/3.27291e-179/PREDICTED: uncharacterized protein LOC100273479 isoform X1 [Zea mays]
100281679	979	306.419	127.982	-1.25957	9.03099e-08	Up	2.73815e-09	Zea mays photosystem I reaction center subunit XI (LOC100281679), mRNA	K02699|1|1e-103|374|zma:100281679|photosystem I subunit XI	GO:0031224//intrinsic component of membrane;GO:0009534//chloroplast thylakoid;GO:0009522//photosystem I	-	GO:0044237//cellular metabolic process	gi|226509545|ref|NP_001148071.1|/2.6462e-102/photosystem I reaction center subunit XI [Zea mays]
100279407	1989	67.4873	15.9922	-2.07725	2.64796e-08	Up	7.29448e-10	Zea mays putative laccase family protein (LOC100279407), mRNA	K00423|1|3e-56|218|ppp:PHYPADRAFT_163787|L-ascorbate oxidase [EC:1.10.3.3]	GO:0005576//extracellular region;GO:0031410//cytoplasmic vesicle	GO:0046914//transition metal ion binding;GO:0016682//oxidoreductase activity, acting on diphenols and related substances as donors, oxygen as acceptor	GO:0009808//lignin metabolic process	gi|226528200|ref|NP_001145891.1|/0/putative laccase family protein precursor [Zea mays]
100384710	2041	61.9904	15.4487	-2.00456	3.25565e-05	Up	1.62438e-06	Zea mays putative cytochrome P450 superfamily protein (LOC100384710), mRNA	K15402|1|4e-118|424|bdi:100824104|cytochrome P450, family 86, subfamily B, polypeptide 1 (fatty acid omega-hydroxylase) [EC:1.14.-.-]	-	GO:0016491//oxidoreductase activity;GO:0005506//iron ion binding	GO:0008152//metabolic process	gi|413922907|gb|AFW62839.1|/0/putative cytochrome P450 superfamily protein [Zea mays]
103630788	2349	1399.83	584.891	-1.25901	5.37226e-22	Up	2.84011e-24	PREDICTED: Zea mays CAS1 domain-containing protein 1-like (LOC103630788), transcript variant X2, mRNA	-	GO:0031410//cytoplasmic vesicle;GO:0031410//cytoplasmic vesicle	-	-	gi|670418663|ref|XP_008650073.1|/0/PREDICTED: CAS1 domain-containing protein 1-like [Zea mays]
100101533	1323	336.994	31.6656	-3.41173	1.65872e-44	Up	1.51681e-47	Zea mays LOC100101533 (pco073925), mRNA	K00430|1|1e-95|348|zma:100125639|peroxidase [EC:1.11.1.7]	-	GO:0016209//antioxidant activity;GO:0005506//iron ion binding;GO:0003824//catalytic activity	GO:0042743//hydrogen peroxide metabolic process;GO:0006950//response to stress	gi|414888093|tpg|DAA64107.1|/1.65356e-171/TPA: LOW QUALITY PROTEIN: hypothetical protein ZEAMMB73_945061 [Zea mays]
103640882	2297	11.1318	2.27885	-2.28831	0.010022	Up	0.0011324	PREDICTED: Zea mays uncharacterized LOC103640882 (LOC103640882), mRNA	-	-	-	-	gi|670395960|ref|XP_008678315.1|/0/PREDICTED: uncharacterized protein LOC103653133 [Zea mays]
100501520	922	80.0723	35.0915	-1.19018	0.0005745	Up	4.02547e-05	Zea mays uncharacterized LOC100501520 (LOC100501520), mRNA	K00924|1|2e-39|161|aly:ARALYDRAFT_486409|[EC:2.7.1.-];K04733|3|5e-39|159|smo:SELMODRAFT_159261|interleukin-1 receptor-associated kinase 4 [EC:2.7.11.1]	GO:0043231//intracellular membrane-bounded organelle	GO:0004871//signal transducer activity;GO:0004672//protein kinase activity;GO:0032559	GO:0006464//cellular protein modification process	gi|413933843|gb|AFW68394.1|/9.63471e-128/putative protein kinase superfamily protein [Zea mays]
103632857	1079	32.2066	6.32339	-2.34859	7.87645e-05	Up	4.31928e-06	PREDICTED: Zea mays probable BRI1 kinase inhibitor 1 (LOC103632857), mRNA	K14499|1|3e-53|207|sbi:SORBI_02g026700|BRI1 kinase inhibitor 1	-	-	-	gi|670424131|ref|XP_008652800.1|/2.29e-73/PREDICTED: probable BRI1 kinase inhibitor 1 [Zea mays]
100284675	1462	305.958	94.2008	-1.69952	1.05219e-06	Up	3.90676e-08	Zea mays LOC100284675 (umc2389), mRNA	K00430|1|5e-77|286|bdi:100826228|peroxidase [EC:1.11.1.7]	GO:0031410//cytoplasmic vesicle	GO:0016209//antioxidant activity;GO:0005506//iron ion binding;GO:0003824//catalytic activity	GO:0006950//response to stress;GO:0008152//metabolic process	gi|226496972|ref|NP_001151042.1|/0/LOC100284675 precursor [Zea mays]
103631823	1543	45.8239	1.32107	-5.11632	8.95791e-12	Up	1.43607e-13	PREDICTED: Zea mays uncharacterized LOC103631823 (LOC103631823), mRNA	-	-	-	-	gi|670362317|ref|XP_008651797.1|/0/PREDICTED: uncharacterized protein LOC103631823 [Zea mays]
100382139	1581	52.6375	13.7343	-1.93831	1.15405e-05	Up	5.22708e-07	PREDICTED: Zea mays uncharacterized LOC100382139 (LOC100382139), transcript variant X2, mRNA	K03921|1|0.0|753|zma:100382139|acyl-[acyl-carrier-protein] desaturase [EC:1.14.19.2]	GO:0043231//intracellular membrane-bounded organelle;GO:0043231//intracellular membrane-bounded organelle;GO:0043231//intracellular membrane-bounded organelle	GO:0046872//metal ion binding;GO:0016717//oxidoreductase activity, acting on paired donors, with oxidation of a pair of donors resulting in the reduction of molecular oxygen to two molecules of water;GO:0046872//metal ion binding;GO:0016717//oxidoreductase activity, acting on paired donors, with oxidation of a pair of donors resulting in the reduction of molecular oxygen to two molecules of water…	GO:0032787//monocarboxylic acid metabolic process;GO:0032787//monocarboxylic acid metabolic process;GO:0032787//monocarboxylic acid metabolic process	gi|293333421|ref|NP_001168371.1|/0/uncharacterized protein LOC100382139 [Zea mays]
100272845	1517	313.606	96.8663	-1.69488	7.34141e-18	Up	6.02099e-20	Zea mays LOC100272845 (AY110170), mRNA	K01623|1|0.0|779|zma:100272845|fructose-bisphosphate aldolase, class I [EC:4.1.2.13]	GO:0043231//intracellular membrane-bounded organelle	GO:0016832//aldehyde-lyase activity	GO:0006007//glucose catabolic process	gi|226494664|ref|NP_001140770.1|/0/uncharacterized protein LOC100272845 [Zea mays]
103650299	3395	26.2958	9.74989	-1.43137	0.036851	Up	0.00546646	PREDICTED: Zea mays receptor-like protein kinase HSL1 (LOC103650299), mRNA	K00924|1|2e-155|548|aly:ARALYDRAFT_473063|[EC:2.7.1.-];K08286|3|3e-152|538|ath:AT4G28490|protein-serine/threonine kinase [EC:2.7.11.-]	GO:0031410//cytoplasmic vesicle	GO:0004672//protein kinase activity;GO:0032559	GO:0006464//cellular protein modification process	gi|670386966|ref|XP_008674126.1|/0/PREDICTED: receptor-like protein kinase HSL1 [Zea mays]
103626601	1046	17.7009	5.65313	-1.6467	0.0194402	Up	0.00252322	PREDICTED: Zea mays uncharacterized LOC103626601 (LOC103626601), mRNA	-	-	-	-	gi|670407539|ref|XP_008645232.1|/1.24336e-52/PREDICTED: uncharacterized protein LOC103626601 [Zea mays]
100275829	1640	6.47179	0.913692	-2.82439	0.00351995	Up	0.000329122	PREDICTED: Zea mays uncharacterized LOC100275829 (LOC100275829), transcript variant X4, mRNA	K12183|1|9e-09|60.1|osa:4331267|ESCRT-I complex subunit TSG101	-	-	-	gi|226493315|ref|NP_001143293.1|/6.44398e-144/uncharacterized protein LOC100275829 [Zea mays]
542311	985	218.641	24.2518	-3.1724	4.03446e-15	Up	4.4156e-17	Zea mays glutathione S-transferase2 (gst2), mRNA	K00799|1|1e-74|278|sbi:SORBI_03g015070|glutathione S-transferase [EC:2.5.1.18]	-	GO:0016765//transferase activity, transferring alkyl or aryl (other than methyl) groups	-	gi|162460024|ref|NP_001105366.1|/6.50565e-125/glutathione S-transferase 4 [Zea mays]
100286092	649	9.08846	0.969648	-3.2285	0.000424984	Up	2.87338e-05	Zea mays LOC100286092 (pco149616(391)), mRNA	K02605|1|2e-06|50.8|smo:SELMODRAFT_427211|origin recognition complex subunit 3	GO:0031410//cytoplasmic vesicle	-	GO:0010876//lipid localization	gi|226505026|ref|NP_001152452.1|/2.47215e-58/LOC100286092 precursor [Zea mays]
100283202	1163	272.605	52.5289	-2.37563	5.78411e-20	Up	3.73552e-22	PREDICTED: Zea mays blue copper protein (LOC100283202), transcript variant X1, mRNA	-	GO:0031410//cytoplasmic vesicle;GO:0031410//cytoplasmic vesicle	GO:0046914//transition metal ion binding;GO:0046914//transition metal ion binding	-	gi|226499736|ref|NP_001149576.1|/2.14779e-51/blue copper protein precursor [Zea mays]
103653478	1071	39.8518	15.4641	-1.36572	0.00473312	Up	0.000461214	PREDICTED: Zea mays chorismate mutase 2-like (LOC103653478), mRNA	K01850|1|7e-63|239|vvi:100261098|chorismate mutase [EC:5.4.99.5]	GO:0031410//cytoplasmic vesicle	GO:0016866//intramolecular transferase activity	GO:0008652//cellular amino acid biosynthetic process;GO:0043648//dicarboxylic acid metabolic process	gi|670396723|ref|XP_008678594.1|/2.14819e-148/PREDICTED: chorismate mutase 2-like [Zea mays]
103654421	1996	47.2641	12.5169	-1.91687	0.000104047	Up	5.8514e-06	PREDICTED: Zea mays calcium-dependent protein kinase 13-like (LOC103654421), transcript variant X2, mRNA	K13412|1|1e-162|357|sbi:SORBI_09g022960|calcium-dependent protein kinase [EC:2.7.11.1]	GO:0043231//intracellular membrane-bounded organelle;GO:0043231//intracellular membrane-bounded organelle	GO:0046872//metal ion binding;GO:0004672//protein kinase activity;GO:0032559;GO:0004672//protein kinase activity;GO:0000166//nucleotide binding	GO:0006464//cellular protein modification process	gi|670398978|ref|XP_008679475.1|/0/PREDICTED: calcium-dependent protein kinase 13-like isoform X1 [Zea mays]
100282080	1719	382.251	184.04	-1.0545	0.00702574	Up	0.000738941	Zea mays anthocyanidin 3-O-glucosyltransferase (LOC100282080), mRNA	K08237|1|2e-67|255|vvi:100246482|hydroquinone glucosyltransferase [EC:2.4.1.218]	-	GO:0016757//transferase activity, transferring glycosyl groups	-	gi|226533278|ref|NP_001148465.1|/0/anthocyanidin 3-O-glucosyltransferase [Zea mays]
100284244	1582	9971.99	2339.21	-2.09186	0.000191808	Up	1.16231e-05	PREDICTED: Zea mays chalcone synthase G (LOC100284244), transcript variant X1, mRNA	K13232|1|6e-68|256|vvi:100241891|stilbene synthase [EC:2.3.1.95];K00660|3|2e-67|255|pop:POPTR_814872|chalcone synthase [EC:2.3.1.74]	-	GO:0016747//transferase activity, transferring acyl groups other than amino-acyl groups;GO:0016747//transferase activity, transferring acyl groups other than amino-acyl groups	GO:0008152//metabolic process;GO:0008152//metabolic process	gi|226509470|ref|NP_001150611.1|/0/chalcone synthase G [Zea mays]
100283222	693	580.183	24.2264	-4.58186	5.06001e-46	Up	3.75951e-49	Zea mays chemocyanin (LOC100283222), mRNA	-	GO:0031410//cytoplasmic vesicle	GO:0046914//transition metal ion binding	-	gi|226497072|ref|NP_001149596.1|/2.23022e-55/chemocyanin precursor [Zea mays]
100272494	1964	180.626	75.1792	-1.2646	4.64002e-08	Up	1.32992e-09	Zea mays LOC100272494 (cl17115_1(187)), mRNA	-	GO:0044464	-	GO:0016192//vesicle-mediated transport	gi|226505572|ref|NP_001140435.1|/0/uncharacterized protein LOC100272494 [Zea mays]
100193865	1632	225.577	98.1152	-1.20107	1.98571e-09	Up	4.59628e-11	PREDICTED: Zea mays hypothetical protein (LOC100193865), transcript variant X1, mRNA	-	-	-	-	gi|212721302|ref|NP_001132417.1|/2.6284e-93/hypothetical protein [Zea mays]
100280307	2459	128.004	47.9897	-1.41539	9.90688e-08	Up	3.0207e-09	Zea mays uncharacterized LOC100280307 (LOC100280307), mRNA	-	-	-	-	gi|670399479|ref|XP_008679683.1|/7.10171e-176/PREDICTED: BEL1-like homeodomain protein 1 [Zea mays]
100281560	2305	37.8566	12.8431	-1.55955	0.000954222	Up	7.14426e-05	Zea mays type I inositol-1,4,5-trisphosphate 5-phosphatase CVP2 (LOC100281560), mRNA	K01099|1|8e-47|187|ota:Ot04g02290|phosphatidylinositol-bisphosphatase [EC:3.1.3.36]	-	GO:0016791//phosphatase activity	-	gi|226498484|ref|NP_001147951.1|/0/type I inositol-1,4,5-trisphosphate 5-phosphatase CVP2 [Zea mays]
103650885	2805	100.671	25.1968	-1.99834	1.37697e-10	Up	2.63636e-12	PREDICTED: Zea mays probable methyltransferase PMT19 (LOC103650885), transcript variant X2, misc_RNA	-	-	GO:0016741;GO:0016741	GO:0006730//one-carbon metabolic process;GO:0006730//one-carbon metabolic process	gi|670388426|ref|XP_008674698.1|/0/PREDICTED: probable methyltransferase PMT19 [Zea mays]
100383326	2811	31.3723	8.05239	-1.962	0.000242561	Up	1.52216e-05	Zea mays hypothetical protein (LOC100383326), mRNA	-	-	-	-	gi|293336746|ref|NP_001169455.1|/0/hypothetical protein [Zea mays]
103646270	1449	37.7802	12.2377	-1.62629	0.000799493	Up	5.85558e-05	PREDICTED: Zea mays zinc finger protein CONSTANS-LIKE 3-like (LOC103646270), transcript variant X2, mRNA	K12135|1|3e-15|81.6|aly:ARALYDRAFT_488429|zinc finger protein CONSTANS;K12130|4|9e-09|60.1|aly:ARALYDRAFT_910487|pseudo-response regulator 5;K12129|5|9e-09|60.1|ath:AT5G02810|pseudo-response regulator 7	-	-	-	gi|670375943|ref|XP_008669218.1|/1.22765e-142/PREDICTED: zinc finger protein CONSTANS-LIKE 3-like isoform X1 [Zea mays]
100275514	934	85.0867	36.0871	-1.23745	0.000163753	Up	9.74245e-06	Zea mays hypothetical protein (LOC100275514), mRNA	-	-	-	-	gi|226532546|ref|NP_001143046.1|/1.74563e-92/uncharacterized protein LOC100275514 [Zea mays]
100284154	1172	1177.8	215.392	-2.45105	1.491e-35	Up	2.55644e-38	Zea mays chlorophyll a-b binding protein of LHCII type III (LOC100284154), mRNA	K08914|1|5e-153|538|zma:100284154|light-harvesting complex II chlorophyll a/b binding protein 3	GO:0009521;GO:0031224//intrinsic component of membrane;GO:0009534//chloroplast thylakoid	GO:0046906//tetrapyrrole binding;GO:0043169//cation binding	GO:0006464//cellular protein modification process;GO:0006091//generation of precursor metabolites and energy	gi|226509520|ref|NP_001150523.1|/1.38396e-151/chlorophyll a-b binding protein of LHCII type III [Zea mays]
100304080	1798	225.146	26.1727	-3.10473	1.15019e-22	Up	5.55472e-25	PREDICTED: Zea mays solute carrier family 2, facilitated glucose transporter member 8 (LOC100304080), transcript variant X1, misc_RNA	K08145|1|2e-149|402|pop:POPTR_764739|MFS transporter, SP family, solute carrier family 2 (facilitated glucose transporter), member 8	GO:0031224//intrinsic component of membrane;GO:0031224//intrinsic component of membrane	GO:0022857//transmembrane transporter activity;GO:0022857//transmembrane transporter activity	GO:0071702;GO:0071702	gi|259489860|ref|NP_001159053.1|/0/solute carrier family 2, facilitated glucose transporter member 8 [Zea mays]
100384254	1107	41.7146	13.3853	-1.63991	0.00105813	Up	8.09758e-05	PREDICTED: Zea mays uncharacterized LOC100384254 (LOC100384254), transcript variant X1, mRNA	-	-	GO:0016787//hydrolase activity	-	gi|670361165|ref|XP_008646099.1|/6.49278e-109/PREDICTED: uncharacterized protein LOC100384254 isoform X1 [Zea mays]
103632364	3083	17.4305	4.71413	-1.88655	0.021181	Up	0.00280485	PREDICTED: Zea mays probable LRR receptor-like serine/threonine-protein kinase At4g37250 (LOC103632364), mRNA	K00924|1|3e-30|132|ath:AT1G28440|[EC:2.7.1.-]	GO:0031410//cytoplasmic vesicle	-	-	gi|670423130|ref|XP_008652405.1|/0/PREDICTED: probable LRR receptor-like serine/threonine-protein kinase At4g37250 [Zea mays]
541685	704	881.169	285.761	-1.62461	6.11291e-19	Up	4.40205e-21	Zea mays photosystem I H subunit1 (psah1), mRNA	K02695|1|3e-38|156|zma:541685|photosystem I subunit VI	GO:0034357;GO:0044425//membrane part;GO:0009536//plastid	-	-	gi|162460533|ref|NP_001104905.1|/6.33638e-37/photosystem I reaction center subunit VI, chloroplastic precursor [Zea mays]
100273248	1146	206.709	67.5186	-1.61424	1.01577e-12	Up	1.43974e-14	Zea mays hypothetical protein (LOC100273248), mRNA	-	GO:0043231//intracellular membrane-bounded organelle	-	-	gi|226491910|ref|NP_001141162.1|/4.05913e-116/hypothetical protein [Zea mays]
542609	1919	523.209	134.063	-1.96448	8.39247e-37	Up	1.31904e-39	Zea mays LOC542609 (pco131778b), mRNA	K01369|1|0.0|944|zma:542609|legumain [EC:3.4.22.34]	GO:0031410//cytoplasmic vesicle	GO:0004175//endopeptidase activity	GO:0019538//protein metabolic process	gi|162459010|ref|NP_001105613.1|/0/LOC542609 precursor [Zea mays]
100286125	2465	351.86	92.9003	-1.92125	4.47099e-21	Up	2.58084e-23	Zea mays vacuolar sorting receptor 7 (LOC100286125), mRNA	-	GO:0031410//cytoplasmic vesicle	GO:0046872//metal ion binding;GO:0004871//signal transducer activity	-	gi|226529403|ref|NP_001152485.1|/0/vacuolar sorting receptor 7 precursor [Zea mays]
100276586	1450	60.861	18.2022	-1.7414	7.88555e-06	Up	3.46383e-07	Zea mays uncharacterized LOC100276586 (LOC100276586), mRNA	-	GO:0044464	-	-	gi|226491384|ref|NP_001143812.1|/3.06913e-146/uncharacterized protein LOC100276586 [Zea mays]
100277191	941	51.9576	21.165	-1.29565	0.00411009	Up	0.00039311	Zea mays hypothetical protein (LOC100277191), mRNA	-	-	-	-	gi|226528657|ref|NP_001144303.1|/8.30147e-66/hypothetical protein [Zea mays]
100275953	626	34.1468	2.69501	-3.66339	5.83927e-09	Up	1.45006e-10	Zea mays hypothetical protein (LOC100275953), mRNA	-	-	-	-	gi|226493043|ref|NP_001143344.1|/2.07653e-51/hypothetical protein [Zea mays]
103645940	3812	199.096	91.122	-1.12759	6.18988e-05	Up	3.29712e-06	PREDICTED: Zea mays probable LRR receptor-like serine/threonine-protein kinase At1g56130 (LOC103645940), misc_RNA	K04733|1|8e-72|271|smo:SELMODRAFT_159261|interleukin-1 receptor-associated kinase 4 [EC:2.7.11.1];K13418|3|2e-66|253|vvi:100247683|somatic embryogenesis receptor kinase 1 [EC:2.7.10.1 2.7.11.1]	-	GO:0004672//protein kinase activity;GO:0000166//nucleotide binding	-	gi|514803863|ref|XP_004976813.1|/0/PREDICTED: probable LRR receptor-like serine/threonine-protein kinase At1g56130-like [Setaria italica]
100285321	1078	17.5407	4.5048	-1.96117	0.00777104	Up	0.000832532	Zea mays pathogen-related protein (LOC100285321), mRNA	-	-	-	-	gi|226528762|ref|NP_001151686.1|/7.23301e-120/pathogen-related protein [Zea mays]
100276872	1529	91.8727	35.1093	-1.38778	0.000289611	Up	1.86789e-05	Zea mays uncharacterized LOC100276872 (LOC100276872), mRNA	-	GO:0044464	-	-	gi|226506752|ref|NP_001144048.1|/8.08828e-137/uncharacterized protein LOC100276872 [Zea mays]
100383710	1317	9.4885	1.59834	-2.5696	0.00480034	Up	0.000469279	Zea mays LOC100383710 (TIDP3072), mRNA	K08233|1|4e-16|84.3|ath:AT4G37150|polyneuridine-aldehyde esterase [EC:3.1.1.78]	-	-	GO:0044238	gi|293331623|ref|NP_001169818.1|/1.41206e-70/uncharacterized protein LOC100383710 [Zea mays]
100284215	892	36.1324	7.19991	-2.32724	0.000175118	Up	1.04688e-05	Zea mays LOC100284215 (pco101548(16)), mRNA	-	GO:0031410//cytoplasmic vesicle	GO:0046914//transition metal ion binding	-	gi|226529966|ref|NP_001150582.1|/6.04757e-71/LOC100284215 precursor [Zea mays]
100272786	1478	285.513	84.4791	-1.75689	0.0169119	Up	0.00212788	PREDICTED: Zea mays hypothetical protein (LOC100272786), transcript variant X1, mRNA	K08237|1|8e-37|153|pop:POPTR_731288|hydroquinone glucosyltransferase [EC:2.4.1.218];K12356|2|1e-34|145|aly:ARALYDRAFT_485420|coniferyl-alcohol glucosyltransferase [EC:2.4.1.111];K13691|5|5e-34|144|bdi:100834854|pathogen-inducible salicylic acid glucosyltransferase [EC:2.4.1.-]	-	GO:0016757//transferase activity, transferring glycosyl groups;GO:0016757//transferase activity, transferring glycosyl groups	-	gi|414590349|tpg|DAA40920.1|/0/TPA: anthocyanidin 3-O-glucosyltransferase [Zea mays]
100216859	1338	20.5954	4.80198	-2.10062	0.00165053	Up	0.000136383	PREDICTED: Zea mays hypothetical protein (LOC100216859), transcript variant X1, mRNA	K00430|1|7e-170|595|sbi:SORBI_06g016610|peroxidase [EC:1.11.1.7]	GO:0031410//cytoplasmic vesicle;GO:0031410//cytoplasmic vesicle	GO:0016209//antioxidant activity;GO:0005506//iron ion binding;GO:0003824//catalytic activity;GO:0016209//antioxidant activity;GO:0005506//iron ion binding;GO:0003824//catalytic activity	GO:0006950//response to stress;GO:0008152//metabolic process;GO:0006950//response to stress;GO:0008152//metabolic process	gi|670372107|ref|XP_008667349.1|/1.83492e-171/PREDICTED: hypothetical protein isoform X1 [Zea mays]
100193256	2671	727.412	302.779	-1.26451	4.37494e-20	Up	2.77544e-22	PREDICTED: Zea mays putative subtilase family protein (LOC100193256), transcript variant X2, mRNA	-	-	GO:0005515//protein binding;GO:0004175//endopeptidase activity;GO:0005515//protein binding;GO:0004175//endopeptidase activity;GO:0005515//protein binding;GO:0004175//endopeptidase activity	GO:0019538//protein metabolic process;GO:0044092//negative regulation of molecular function;GO:0019538//protein metabolic process;GO:0044092//negative regulation of molecular function;GO:0019538//protein metabolic process;GO:0044092//negative regulation of molecular function	gi|414591395|tpg|DAA41966.1|/0/TPA: putative subtilase family protein [Zea mays]
100382353	2018	113.729	46.3342	-1.29545	0.000189139	Up	1.14368e-05	Zea mays hypothetical protein (LOC100382353), mRNA	-	-	-	-	gi|293332599|ref|NP_001168570.1|/1.68872e-71/hypothetical protein [Zea mays]
103655239	1635	126.764	25.2328	-2.32878	8.03026e-13	Up	1.13361e-14	PREDICTED: Zea mays protein ASPARTIC PROTEASE IN GUARD CELL 1-like (LOC103655239), partial mRNA	K00924|1|2e-12|72.4|ath:AT5G22850|[EC:2.7.1.-]	GO:0031410//cytoplasmic vesicle	GO:0008233//peptidase activity	-	gi|670400816|ref|XP_008680242.1|/0/PREDICTED: protein ASPARTIC PROTEASE IN GUARD CELL 1-like, partial [Zea mays]
100191438	2561	67.7449	25.4767	-1.41094	0.00187508	Up	0.000158552	PREDICTED: Zea mays putative WAK family receptor-like protein kinase (LOC100191438), transcript variant X1, mRNA	K00924|1|5e-53|207|aly:ARALYDRAFT_486409|[EC:2.7.1.-];K04733|3|5e-51|201|smo:SELMODRAFT_230241|interleukin-1 receptor-associated kinase 4 [EC:2.7.11.1]	-	GO:0046872//metal ion binding;GO:0004672//protein kinase activity;GO:0032559;GO:0046872//metal ion binding;GO:0004672//protein kinase activity;GO:0032559	GO:0006464//cellular protein modification process;GO:0006464//cellular protein modification process	gi|670371504|ref|XP_008667030.1|/0/PREDICTED: uncharacterized LOC100191438 isoform X1 [Zea mays]
103638539	850	19.0686	6.36367	-1.58327	0.0249062	Up	0.00340561	PREDICTED: Zea mays uncharacterized LOC103638539 (LOC103638539), ncRNA	-	-	-	-	gi|670401444|ref|XP_008680575.1|/5.61075e-07/PREDICTED: uncharacterized protein LOC103655633 [Zea mays]
100273579	2179	3385.44	1449.68	-1.22361	7.83758e-19	Up	5.71122e-21	Zea mays uncharacterized LOC100273579 (LOC100273579), mRNA	K10775|1|0.0|1216|sbi:SORBI_04g026520|phenylalanine ammonia-lyase [EC:4.3.1.24]	GO:0044424	GO:0016840	GO:0006558//L-phenylalanine metabolic process	gi|413937860|gb|AFW72411.1|/0/phenylalanine ammonia-lyase [Zea mays]
100501776	2342	35.6789	2.94731	-3.5976	2.29134e-05	Up	1.10603e-06	Zea mays putative lectin-domain receptor-like protein kinase family protein (LOC100501776), mRNA	K04733|1|4e-53|208|smo:SELMODRAFT_230241|interleukin-1 receptor-associated kinase 4 [EC:2.7.11.1];K13430|2|4e-53|208|zma:100283091|serine/threonine-protein kinase PBS1 [EC:2.7.11.1]	-	GO:0004672//protein kinase activity;GO:0032559	GO:0006464//cellular protein modification process	gi|308080770|ref|NP_001183366.1|/0/uncharacterized LOC100501776 precursor [Zea mays]
103645163	915	4.80301	0.881704	-2.44557	0.0168477	Up	0.00211788	PREDICTED: Zea mays uncharacterized LOC103645163 (LOC103645163), mRNA	-	-	-	-	gi|670370521|ref|XP_008666495.1|/8.40535e-132/PREDICTED: uncharacterized protein LOC103645163 [Zea mays]
103637830	1420	105.307	19.5301	-2.43082	4.19133e-10	Up	8.6476e-12	PREDICTED: Zea mays GDSL esterase/lipase At1g74460 (LOC103637830), mRNA	K01206|1|1e-15|83.2|aly:ARALYDRAFT_475890|alpha-L-fucosidase [EC:3.2.1.51];K00514|3|1e-11|69.7|rcu:RCOM_1428040|zeta-carotene desaturase [EC:1.3.5.6]	GO:0031410//cytoplasmic vesicle	GO:0016787//hydrolase activity	GO:0044238	gi|670436849|ref|XP_008659089.1|/5.36695e-180/PREDICTED: GDSL esterase/lipase At1g74460 [Zea mays]
542020	1101	2531.03	1158.12	-1.12794	9.05046e-16	Up	9.23305e-18	Zea mays MADS29 (zmm29), mRNA	K09264|1|3e-120|429|zma:542020|MADS-box transcription factor, plant	GO:0043231//intracellular membrane-bounded organelle	GO:0003677//DNA binding;GO:0001071//nucleic acid binding transcription factor activity	GO:0006351//transcription, DNA-templated	gi|162463623|ref|NP_001105137.1|/8.27887e-119/MADS29 [Zea mays]
103643927	1333	5.4955	1.19394	-2.20252	0.0336325	Up	0.00490349	PREDICTED: Zea mays anthocyanin regulatory C1 protein-like (LOC103643927), mRNA	K09422|1|5e-109|392|sbi:SORBI_01g009870|myb proto-oncogene protein, plant	GO:0043231//intracellular membrane-bounded organelle	GO:0003676//nucleic acid binding	-	gi|645168207|gb|AIB05682.1|/1.01524e-124/MYB transcription factor, partial [Zea mays]
100278635	1160	9.13786	1.88906	-2.27419	0.0139829	Up	0.00168175	Zea mays hypothetical protein (LOC100278635), mRNA	K03919|1|2e-09|61.6|osa:4334565|alkylated DNA repair protein [EC:1.14.11.-]	-	-	-	gi|226495619|ref|NP_001145319.1|/5.25008e-103/hypothetical protein [Zea mays]
100275370	2406	315.608	28.5901	-3.46455	2.05746e-47	Up	1.46987e-50	PREDICTED: Zea mays uncharacterized LOC100275370 (LOC100275370), mRNA	-	-	-	-	gi|670363034|ref|XP_008654433.1|/2.16538e-36/PREDICTED: uncharacterized protein LOC100275370 [Zea mays]
100285398	1035	178.542	50.7954	-1.81349	6.50153e-15	Up	7.28297e-17	Zea mays LOC100285398 (pco076489), mRNA	-	GO:0043231//intracellular membrane-bounded organelle	-	-	gi|226491790|ref|NP_001151763.1|/3.86297e-123/LOC100285398 [Zea mays]
100281671	2781	159.158	59.4671	-1.4203	2.378e-09	Up	5.56548e-11	Zea mays homeodomain protein JUBEL1 (LOC100281671), mRNA	-	GO:0043231//intracellular membrane-bounded organelle	GO:0003677//DNA binding	GO:0006351//transcription, DNA-templated	gi|226498896|ref|NP_001148063.1|/0/homeodomain protein JUBEL1 [Zea mays]
103635290	2400	308.9	130.28	-1.24553	4.04984e-09	Up	9.837e-11	PREDICTED: Zea mays phosphatidylinositol/phosphatidylcholine transfer protein SFH6-like (LOC103635290), transcript variant X2, mRNA	-	-	-	-	gi|670430550|ref|XP_008656005.1|/0/PREDICTED: phosphatidylinositol/phosphatidylcholine transfer protein SFH6-like isoform X2 [Zea mays]
100275537	1225	341.34	71.8641	-2.24787	9.30049e-19	Up	6.96328e-21	Zea mays LOC100275537 (umc2793), mRNA	-	-	-	-	gi|242056717|ref|XP_002457504.1|/2.19921e-14/hypothetical protein SORBIDRAFT_03g008450 [Sorghum bicolor]
100285831	707	272.311	108.145	-1.33229	5.81191e-09	Up	1.43994e-10	Zea mays cortical cell-delineating protein (LOC100285831), mRNA	-	GO:0031410//cytoplasmic vesicle	-	GO:0010876//lipid localization	gi|226505260|ref|NP_001152193.1|/2.34831e-39/cortical cell-delineating protein precursor [Zea mays]
100283004	1056	153.162	72.4726	-1.07955	0.00573418	Up	0.00058007	Zea mays LOC100283004 (umc2291), mRNA	K00928|1|1e-10|65.5|sbi:SORBI_01g001140|aspartate kinase [EC:2.7.2.4]	-	-	-	gi|195638842|gb|ACG38889.1|/1.23725e-132/polyphosphoinositide binding protein Ssh2p [Zea mays]
100285963	2147	263.816	124.446	-1.08401	9.66235e-07	Up	3.54826e-08	Zea mays peptide-N4-asparagine amidase A (LOC100285963), mRNA	-	GO:0043231//intracellular membrane-bounded organelle;GO:0031410//cytoplasmic vesicle	-	-	gi|226507729|ref|NP_001152324.1|/0/peptide-N4-asparagine amidase A precursor [Zea mays]
100285636	1925	13.6532	3.73033	-1.87187	0.0165081	Up	0.00206717	Zea mays LOC100285636 (cl31663_1(73)), mRNA	K08150|1|3e-44|178|vvi:100268023|MFS transporter, SP family, solute carrier family 2 (myo-inositol transporter), member 13	GO:0031224//intrinsic component of membrane	GO:0022857//transmembrane transporter activity	GO:0006810//transport	gi|226503719|ref|NP_001151999.1|/0/LOC100285636 [Zea mays]
100276261	2064	202.604	82.4904	-1.29637	7.30304e-10	Up	1.59025e-11	Zea mays uncharacterized LOC100276261 (LOC100276261), mRNA	-	-	-	-	gi|226505628|ref|NP_001143564.1|/0/uncharacterized protein LOC100276261 [Zea mays]
103652928	1233	3.54913	0.801373	-2.14692	0.0454254	Up	0.00710835	PREDICTED: Zea mays sphinganine C(4)-monooxygenase 2-like (LOC103652928), mRNA	K04713|1|6e-109|392|sbi:SORBI_05g021500|C4-hydroxylase [EC:1.14.-.-]	GO:0016020//membrane;GO:0031410//cytoplasmic vesicle	GO:0003824//catalytic activity	GO:0008152//metabolic process	gi|670395499|ref|XP_008678139.1|/1.64411e-134/PREDICTED: sphinganine C(4)-monooxygenase 2-like [Zea mays]
100283370	1231	1450.13	328.107	-2.14394	0.04045	Up	0.00613581	PREDICTED: Zea mays thaumatin-like protein 1a (LOC100283370), transcript variant X1, mRNA	-	-	-	-	gi|670373381|ref|XP_008668021.1|/3.3824e-150/PREDICTED: thaumatin-like protein 1a isoform X1 [Zea mays]
100285584	1219	86.4101	36.1424	-1.25751	0.0249224	Up	0.00340925	Zea mays LOC100285584 (si605050a10(177)), mRNA	K09874|1|7e-84|309|osa:4328814|aquaporin NIP	GO:0031224//intrinsic component of membrane	-	GO:0006810//transport	gi|226500682|ref|NP_001151947.1|/4.00037e-125/LOC100285584 [Zea mays]
100191433	1978	11.4936	2.53595	-2.18024	0.0114204	Up	0.00132174	Zea mays uncharacterized LOC100191433 (LOC100191433), mRNA	-	GO:0043231//intracellular membrane-bounded organelle	GO:0005088//Ras guanyl-nucleotide exchange factor activity	-	gi|212276158|ref|NP_001130338.1|/0/uncharacterized protein LOC100191433 [Zea mays]
100283944	1907	1335.29	585.992	-1.1882	6.62408e-05	Up	3.55869e-06	Zea mays 4-coumarate--CoA ligase 2 (LOC100283944), mRNA	K01904|1|0.0|943|zma:100283944|4-coumarate--CoA ligase [EC:6.2.1.12]	-	GO:0003824//catalytic activity	-	gi|670376420|ref|XP_008669418.1|/0/PREDICTED: LOW QUALITY PROTEIN: 4-coumarate--CoA ligase-like 9 [Zea mays]
100502276	1056	1290.23	508.663	-1.34284	4.87774e-13	Up	6.7185e-15	Zea mays uncharacterized LOC100502276 (LOC100502276), mRNA	K02717|1|8e-97|352|sbi:SORBI_02g002690|photosystem II oxygen-evolving enhancer protein 2	GO:0009523//photosystem II;GO:0009534//chloroplast thylakoid	GO:0046872//metal ion binding	GO:0044237//cellular metabolic process	gi|414592172|tpg|DAA42743.1|/1.67625e-105/TPA: hypothetical protein ZEAMMB73_321092 [Zea mays]
100216995	1483	1300.65	630.204	-1.04534	1.8884e-08	Up	5.08876e-10	Zea mays peroxidase 54 (LOC100216995), mRNA	K00430|1|5e-177|619|zma:100216995|peroxidase [EC:1.11.1.7]	GO:0031410//cytoplasmic vesicle	GO:0016209//antioxidant activity;GO:0005506//iron ion binding;GO:0003824//catalytic activity	GO:0006950//response to stress;GO:0008152//metabolic process	gi|219362573|ref|NP_001136844.1|/1.45702e-175/peroxidase 54 precursor [Zea mays]
103626776	932	6.34728	1.31768	-2.26813	0.0275996	Up	0.0038583	PREDICTED: Zea mays uncharacterized LOC103626776 (LOC103626776), transcript variant X2, ncRNA	-	-	-	-	gi|670438980|ref|XP_008659907.1|/1.99118e-115/PREDICTED: uncharacterized protein LOC103638900 [Zea mays]
100281791	1020	1612.96	543.737	-1.56873	1.64843e-17	Up	1.39434e-19	Zea mays chlorophyll a-b binding protein 6A (LOC100281791), mRNA	K08907|1|1e-140|497|zma:100281791|light-harvesting complex I chlorophyll a/b binding protein 1	GO:0009521;GO:0031224//intrinsic component of membrane;GO:0009534//chloroplast thylakoid	GO:0046906//tetrapyrrole binding;GO:0043169//cation binding	GO:0006464//cellular protein modification process;GO:0006091//generation of precursor metabolites and energy	gi|413935742|gb|AFW70293.1|/7.49333e-151/LOW QUALITY PROTEIN: hypothetical protein ZEAMMB73_802965, partial [Zea mays]
100277951	1026	74.8118	15.1127	-2.30751	1.07704e-09	Up	2.42223e-11	Zea mays LOC100277951 (IDP333), mRNA	-	-	-	-	gi|226502248|ref|NP_001144861.1|/8.90281e-56/uncharacterized protein LOC100277951 [Zea mays]
100274679	1828	45.7264	21.2075	-1.10845	0.0108082	Up	0.00123852	Zea mays hypothetical protein (LOC100274679), mRNA	K14496|1|9e-25|113|sbi:SORBI_04g009280|abscisic acid receptor PYR/PYL family	-	-	-	gi|226529292|ref|NP_001142470.1|/4.08188e-69/hypothetical protein [Zea mays]
100191598	752	85.3828	23.4075	-1.86697	0.000352407	Up	2.32326e-05	Zea mays class II heat shock protein (LOC100191598), mRNA	K13993|1|6e-27|119|pop:POPTR_832078|HSP20 family protein	-	-	-	gi|212275694|ref|NP_001130499.1|/2.98565e-75/class II heat shock protein [Zea mays]
100037765	1243	36.1043	5.53595	-2.70527	0.00027037	Up	1.72281e-05	Zea mays glucan endo-1,3-beta-glucosidase homolog1 (geb1), mRNA	-	-	GO:0016798//hydrolase activity, acting on glycosyl bonds;GO:0043167//ion binding	GO:0044238	gi|162464228|ref|NP_001105947.1|/2.23854e-155/glucan endo-1,3-beta-glucosidase homolog1 precursor [Zea mays]
732847	2044	58.3776	14.9491	-1.96535	2.76832e-05	Up	1.36146e-06	Zea mays laccase-like (lac5), mRNA	K00423|1|2e-44|179|ppp:PHYPADRAFT_163787|L-ascorbate oxidase [EC:1.10.3.3]	GO:0043231//intracellular membrane-bounded organelle;GO:0005576//extracellular region	GO:0046914//transition metal ion binding;GO:0016682//oxidoreductase activity, acting on diphenols and related substances as donors, oxygen as acceptor	GO:0009808//lignin metabolic process	gi|162463584|ref|NP_001105921.1|/0/putative laccase precursor [Zea mays]
103646525	2804	184.628	88.3679	-1.06303	3.45534e-06	Up	1.41397e-07	PREDICTED: Zea mays acetate--CoA ligase ACS, chloroplastic/glyoxysomal-like (LOC103646525), mRNA	K01895|1|0.0|1403|sbi:SORBI_06g015180|acetyl-CoA synthetase [EC:6.2.1.1]	-	GO:0016405//CoA-ligase activity;GO:0032559	-	gi|670376570|ref|XP_008669477.1|/0/PREDICTED: acetate--CoA ligase ACS, chloroplastic/glyoxysomal-like [Zea mays]
103632874	1642	40.6523	11.0914	-1.8739	0.000182913	Up	1.10028e-05	PREDICTED: Zea mays purine permease 3-like (LOC103632874), mRNA	-	GO:0031224//intrinsic component of membrane	-	-	gi|670424158|ref|XP_008652812.1|/1.50563e-160/PREDICTED: purine permease 3-like [Zea mays]
100382527	2122	41.703	18.9418	-1.13858	0.0141821	Up	0.00171147	Zea mays uncharacterized LOC100382527 (LOC100382527), mRNA	K00939|1|0.0|1121|zma:100382527|adenylate kinase [EC:2.7.4.3]	-	-	-	gi|293333213|ref|NP_001168735.1|/0/uncharacterized protein LOC100382527 [Zea mays]
103631209	2322	250.22	95.9366	-1.38304	1.90616e-06	Up	7.45708e-08	PREDICTED: Zea mays probable polyamine oxidase 2 (LOC103631209), mRNA	K13367|1|0.0|664|aly:ARALYDRAFT_486367|non-specific polyamine oxidase [EC:1.5.3.17];K11450|3|4e-52|204|smo:SELMODRAFT_449015|lysine-specific histone demethylase 1 [EC:1.-.-.-]	-	GO:0016741	GO:0006730//one-carbon metabolic process	gi|670419244|ref|XP_008650388.1|/0/PREDICTED: probable polyamine oxidase 2 [Zea mays]
100273094	1409	41.6663	17.9794	-1.21254	0.00819583	Up	0.000889049	Zea mays hypothetical protein (LOC100273094), mRNA	K14548|1|9e-95|211|rcu:RCOM_0962120|U3 small nucleolar RNA-associated protein 4	GO:0031410//cytoplasmic vesicle	GO:0048037//cofactor binding;GO:0016829//lyase activity	-	gi|414880736|tpg|DAA57867.1|/0/TPA: alliin lyase [Zea mays]
100501273	1503	56.6846	25.8603	-1.13222	0.00620484	Up	0.000637435	Zea mays uncharacterized LOC100501273 (LOC100501273), mRNA	K00430|1|2e-93|341|bdi:100826951|peroxidase [EC:1.11.1.7]	-	GO:0005506//iron ion binding;GO:0003824//catalytic activity;GO:0016209//antioxidant activity	GO:0008152//metabolic process;GO:0006950//response to stress	gi|413936591|gb|AFW71142.1|/4.94632e-147/hypothetical protein ZEAMMB73_093576 [Zea mays]
103647358	1267	59.3662	5.98596	-3.30999	2.23978e-12	Up	3.30264e-14	PREDICTED: Zea mays uncharacterized LOC103647358 (LOC103647358), mRNA	-	GO:0043231//intracellular membrane-bounded organelle	-	-	gi|670378316|ref|XP_008670122.1|/3.23877e-117/PREDICTED: uncharacterized protein LOC103647358 [Zea mays]
100273516	1519	1058.98	284.015	-1.89863	8.1276e-13	Up	1.14967e-14	Zea mays LOC100273516 (gpm282), mRNA	-	-	-	GO:0000003//reproduction	gi|226498300|ref|NP_001141406.1|/6.96393e-165/uncharacterized protein LOC100273516 precursor [Zea mays]
100191634	1647	412.069	150.252	-1.4555	3.44471e-19	Up	2.40187e-21	PREDICTED: Zea mays uncharacterized LOC100191634 (LOC100191634), transcript variant X1, mRNA	-	-	GO:0031406//carboxylic acid binding;GO:0031406//carboxylic acid binding	-	gi|670412277|ref|XP_008647291.1|/0/PREDICTED: uncharacterized protein LOC100191634 isoform X1 [Zea mays]
103633389	1426	16.362	5.63058	-1.53899	0.0383458	Up	0.00574847	PREDICTED: Zea mays xylem cysteine proteinase 1-like (LOC103633389), mRNA	K01365|1|3e-71|203|rcu:RCOM_0553620|cathepsin L [EC:3.4.22.15]	GO:0031410//cytoplasmic vesicle	GO:0008233//peptidase activity	-	gi|670425339|ref|XP_008653318.1|/2.96925e-170/PREDICTED: xylem cysteine proteinase 1-like [Zea mays]
100275562	2526	33.7477	10.029	-1.75062	0.000884804	Up	6.56637e-05	Zea mays uncharacterized LOC100275562 (LOC100275562), mRNA	K13420|1|8e-72|270|sbi:SORBI_06g028760|LRR receptor-like serine/threonine-protein kinase FLS2 [EC:2.7.11.1]	-	-	-	gi|413926568|gb|AFW66500.1|/0/hypothetical protein ZEAMMB73_479006 [Zea mays]
103638673	623	30.571	5.53638	-2.46515	1.51938e-05	Up	7.08588e-07	PREDICTED: Zea mays protein WIR1A-like (LOC103638673), mRNA	-	-	-	-	gi|670438549|ref|XP_008659738.1|/1.6333e-32/PREDICTED: protein WIR1A-like [Zea mays]
103628467	1335	116.983	1.43132	-6.35281	4.95865e-21	Up	2.89068e-23	PREDICTED: Zea mays uncharacterized LOC103628467 (LOC103628467), mRNA	K11492|1|3e-07|55.1|mtr:MTR_5g015600|condensin-2 complex subunit G2	-	-	-	gi|670374819|ref|XP_008668772.1|/0/PREDICTED: uncharacterized protein LOC103645833 [Zea mays]
100282873	1798	6514.16	1503.77	-2.115	0.0163054	Up	0.0020362	Zea mays LOC100282873 (pco115177), mRNA	K05280|1|4e-102|370|vvi:100232999|flavonoid 3'-monooxygenase [EC:1.14.13.21]	-	GO:0016491//oxidoreductase activity;GO:0005506//iron ion binding	GO:0008152//metabolic process	gi|226532080|ref|NP_001149251.1|/0/LOC100282873 [Zea mays]
100193331	1778	60.417	25.145	-1.26468	0.00678084	Up	0.000708429	Zea mays putative cytochrome P450 superfamily protein (LOC100193331), mRNA	K12640|1|0.0|878|zma:100193331|cytochrome P450, family 85, subfamily A, polypeptide 2 (brassinosteroid-6-oxidase 2) [EC:1.14.-.-]	GO:0044464	GO:0016491//oxidoreductase activity;GO:0005506//iron ion binding	GO:0048878//chemical homeostasis;GO:0032501//multicellular organismal process;GO:0009646//response to absence of light;GO:0000226//microtubule cytoskeleton organization;GO:0006091//generation of precursor metabolites and energy	gi|212722616|ref|NP_001131939.1|/0/uncharacterized protein LOC100193331 precursor [Zea mays]
100193796	1634	65.7586	31.395	-1.06664	0.00430346	Up	0.000414064	Zea mays hypothetical protein (LOC100193796), mRNA	K01091|1|4e-138|169|zma:100285995|phosphoglycolate phosphatase [EC:3.1.3.18]	GO:0043231//intracellular membrane-bounded organelle	GO:0042578//phosphoric ester hydrolase activity	GO:0006796//phosphate-containing compound metabolic process	gi|413918758|gb|AFW58690.1|/3.71764e-141/4-nitrophenylphosphatase [Zea mays]
103625838	1397	38.1135	3.12506	-3.60834	7.34296e-09	Up	1.85074e-10	PREDICTED: Zea mays transcription factor JUNGBRUNNEN 1-like (LOC103625838), mRNA	-	-	-	-	gi|645166232|gb|AIB04836.1|/1.86933e-177/NAC transcription factor, partial [Zea mays]
100284795	1285	1090.11	74.1975	-3.87696	1.21294e-43	Up	1.17848e-46	Zea mays beta-expansin 1a (LOC100284795), mRNA	-	GO:0031410//cytoplasmic vesicle	-	GO:0000003//reproduction	gi|226499066|ref|NP_001151162.1|/2.87943e-145/beta-expansin 1a precursor [Zea mays]
100280300	2319	458.767	200.056	-1.19736	2.56683e-09	Up	6.03676e-11	Zea mays LOC100280300 (umc2561), mRNA	-	-	-	-	gi|226495203|ref|NP_001146699.1|/0/uncharacterized protein LOC100280300 [Zea mays]
100286305	1164	30.4245	10.9296	-1.47699	0.00877146	Up	0.000965277	Zea mays harpin-induced protein (LOC100286305), mRNA	-	-	-	-	gi|226498982|ref|NP_001152664.1|/5.88181e-70/harpin-induced protein [Zea mays]
103653528	1183	107.139	23.8989	-2.16447	4.90855e-13	Up	6.77496e-15	PREDICTED: Zea mays NEP1-interacting protein-like 1 (LOC103653528), mRNA	K05283|1|7e-11|66.6|aly:ARALYDRAFT_354960|phosphatidylinositol glycan, class W [EC:2.3.-.-];K11982|2|9e-09|59.7|sbi:SORBI_03g011120|E3 ubiquitin-protein ligase RNF115/126 [EC:6.3.2.19];K15692|3|2e-08|58.9|ppp:PHYPADRAFT_16563|E3 ubiquitin-protein ligase RNF13 [EC:6.3.2.19]	GO:0043231//intracellular membrane-bounded organelle	GO:0046914//transition metal ion binding	-	gi|670396824|ref|XP_008678634.1|/7.31918e-100/PREDICTED: NEP1-interacting protein-like 1 [Zea mays]
100285579	1366	86.236	19.4584	-2.14789	3.17396e-07	Up	1.06936e-08	PREDICTED: Zea mays LOC100285579 (TIDP2780), transcript variant X1, mRNA	-	-	-	-	gi|514793305|ref|XP_004972784.1|/1.80272e-55/PREDICTED: LOW QUALITY PROTEIN: protein LSD1-like [Setaria italica]
100501543	1172	109.578	44.7455	-1.29214	0.000797479	Up	5.83627e-05	Zea mays uncharacterized LOC100501543 (LOC100501543), mRNA	K08150|1|1e-40|165|bdi:100834044|MFS transporter, SP family, solute carrier family 2 (myo-inositol transporter), member 13	GO:0031224//intrinsic component of membrane	GO:0022857//transmembrane transporter activity	GO:0006810//transport	gi|670379303|ref|XP_008670519.1|/2.99082e-177/PREDICTED: putative polyol transporter 1 [Zea mays]
103651653	2288	88.2173	23.3339	-1.91864	0.000328097	Up	2.14706e-05	PREDICTED: Zea mays uncharacterized LOC103651653 (LOC103651653), mRNA	-	GO:0044464	-	-	gi|670390478|ref|XP_008675559.1|/0/PREDICTED: uncharacterized protein LOC103651653 [Zea mays]
103654509	1416	30.1292	1.80961	-4.05741	1.74383e-08	Up	4.65432e-10	PREDICTED: Zea mays uncharacterized LOC103654509 (LOC103654509), mRNA	-	-	-	-	gi|670370903|ref|XP_008666701.1|/0/PREDICTED: uncharacterized protein LOC103645426 [Zea mays]
103640604	2807	37.8507	12.2905	-1.62277	0.00109915	Up	8.46176e-05	PREDICTED: Zea mays cation/H(+) antiporter 19-like (LOC103640604), mRNA	-	GO:0031224//intrinsic component of membrane	GO:0015078//hydrogen ion transmembrane transporter activity	GO:0006811//ion transport	gi|670365345|ref|XP_008662071.1|/0/PREDICTED: cation/H(+) antiporter 19-like [Zea mays]
100274294	1271	21.2335	7.71445	-1.4607	0.0429231	Up	0.00659903	Zea mays hypothetical protein (LOC100274294), mRNA	-	-	-	-	gi|195636388|gb|ACG37662.1|/7.33305e-85/avr9/Cf-9 rapidly elicited protein 146 [Zea mays]
100272284	1481	30.8769	3.20219	-3.2694	1.36412e-06	Up	5.17285e-08	Zea mays hypothetical protein (LOC100272284), mRNA	-	-	-	-	gi|195655397|gb|ACG47166.1|/3.85031e-152/hypothetical protein [Zea mays]
100281583	2219	194.837	91.889	-1.0843	0.0191526	Up	0.00247713	PREDICTED: Zea mays cyclin-like F-box (LOC100281583), transcript variant X1, mRNA	-	GO:0031410//cytoplasmic vesicle;GO:0031410//cytoplasmic vesicle	-	-	gi|226506938|ref|NP_001147974.1|/2.58144e-174/cyclin-like F-box precursor [Zea mays]
542619	1207	23.574	4.84292	-2.28325	0.00032675	Up	2.13731e-05	Zea mays plasma membrane intrinsic protein (pip2-5), mRNA	K09872|1|5e-149|525|osa:4336424|aquaporin PIP	GO:0031224//intrinsic component of membrane	-	GO:0006810//transport	gi|162460423|ref|NP_001105616.1|/1.18207e-161/aquaporin PIP2-5 [Zea mays]
100286107	1448	628.864	138.794	-2.1798	0.00175249	Up	0.000146333	Zea mays LOC100286107 (pco110172(456)), mRNA	K13082|1|1e-160|564|sbi:SORBI_03g028880|bifunctional dihydroflavonol 4-reductase/flavanone 4-reductase [EC:1.1.1.219 1.1.1.234]	-	GO:0048037//cofactor binding;GO:0016616//oxidoreductase activity, acting on the CH-OH group of donors, NAD or NADP as acceptor	GO:0008152//metabolic process	gi|226531902|ref|NP_001152467.1|/0/dihydroflavonol-4-reductase [Zea mays]
100192816	1585	123.138	55.3063	-1.15476	0.000580885	Up	4.07353e-05	Zea mays putative MYB DNA-binding domain superfamily protein (MYB34), mRNA	K12133|1|3e-06|52.0|aly:ARALYDRAFT_470177|LATE ELONGATED HYPOCOTYL;K12134|3|4e-06|51.6|aly:ARALYDRAFT_904154|circadian clock associated 1	GO:0043231//intracellular membrane-bounded organelle	GO:0003676//nucleic acid binding	-	gi|645166662|gb|AIB05020.1|/1.81699e-163/MYB transcription factor, partial [Zea mays]
100281072	1861	105.652	36.6093	-1.52904	5.84541e-07	Up	2.05292e-08	PREDICTED: Zea mays LOC100281072 (pco113991), transcript variant X1, mRNA	-	-	GO:0003676//nucleic acid binding;GO:0003676//nucleic acid binding	-	gi|670359811|ref|XP_008674071.1|/3.48201e-98/PREDICTED: LOC100281072 isoform X1 [Zea mays]
100283728	1334	101.154	36.5438	-1.46885	1.0197e-06	Up	3.77061e-08	Zea mays myb-related protein Hv33 (LOC100283728), mRNA	K09422|1|5e-170|595|zma:100283728|myb proto-oncogene protein, plant	GO:0043231//intracellular membrane-bounded organelle	GO:0003676//nucleic acid binding	-	gi|226494233|ref|NP_001150099.1|/1.49611e-168/myb-related protein Hv33 [Zea mays]
100285433	1850	255.779	41.0575	-2.63918	2.086e-22	Up	1.04318e-24	Zea mays AER (LOC100285433), mRNA	K13065|1|2e-23|109|aly:ARALYDRAFT_892660|shikimate O-hydroxycinnamoyltransferase [EC:2.3.1.133]	-	GO:0016746//transferase activity, transferring acyl groups	-	gi|226505850|ref|NP_001151798.1|/0/AER [Zea mays]
103642615	1263	10.1517	1.60215	-2.66365	0.00281631	Up	0.000253109	PREDICTED: Zea mays uncharacterized LOC103642615 (LOC103642615), mRNA	K11492|1|9e-07|53.1|mtr:MTR_5g015600|condensin-2 complex subunit G2	-	-	-	gi|670447734|ref|XP_008664070.1|/0/PREDICTED: uncharacterized protein LOC103642615 [Zea mays]
100286044	757	16.6993	3.98672	-2.06652	0.00908537	Up	0.00100398	PREDICTED: Zea mays 16.9 kDa class I heat shock protein 1 (LOC100286044), transcript variant X1, mRNA	K13993|1|2e-64|243|zma:100286044|HSP20 family protein	-	-	GO:0050896//response to stimulus;GO:0050896//response to stimulus	gi|226500666|ref|NP_001152404.1|/4.54453e-63/16.9 kDa class I heat shock protein 1 [Zea mays]
100501678	916	35.573	14.7891	-1.26625	0.0141408	Up	0.00170446	Zea mays uncharacterized LOC100501678 (LOC100501678), mRNA	K01115|1|3e-11|67.4|sbi:SORBI_01g031100|phospholipase D [EC:3.1.4.4]	-	-	-	gi|308080252|ref|NP_001183284.1|/4.3977e-64/uncharacterized protein LOC100501678 [Zea mays]
100191169	1534	56.7078	22.0515	-1.36267	0.000628191	Up	4.45006e-05	PREDICTED: Zea mays LOC100191169 (TIDP3506), transcript variant X1, mRNA	-	-	GO:0003824//catalytic activity;GO:0016597//amino acid binding;GO:0003824//catalytic activity;GO:0016597//amino acid binding	-	gi|670402144|ref|XP_008680942.1|/7.96511e-165/PREDICTED: uncharacterized protein LOC100191169 isoform X1 [Zea mays]
103655793	1578	17.3569	3.51296	-2.30475	0.010242	Up	0.00116106	PREDICTED: Zea mays villin-1-like (LOC103655793), mRNA	K05768|1|6e-105|379|vvi:100254775|gelsolin	-	GO:0008092//cytoskeletal protein binding	-	gi|670401698|ref|XP_008680708.1|/0/PREDICTED: villin-1-like [Zea mays]
100382148	3061	267.564	112.029	-1.25602	1.56687e-09	Up	3.59995e-11	PREDICTED: Zea mays hypothetical protein (LOC100382148), transcript variant X1, mRNA	-	GO:0031224//intrinsic component of membrane;GO:0016020//membrane	-	-	gi|670384559|ref|XP_008673117.1|/0/PREDICTED: hypothetical protein isoform X1 [Zea mays]
100277901	1072	107.812	14.377	-2.90668	1.18458e-12	Up	1.69593e-14	Zea mays uncharacterized LOC100277901 (LOC100277901), mRNA	-	-	-	-	gi|223973629|gb|ACN31002.1|/5.93105e-73/unknown [Zea mays]
100501987	684	675.966	228.177	-1.56679	5.51071e-13	Up	7.65333e-15	Zea mays gibberellin-regulated protein 2 (LOC100501987), mRNA	-	GO:0031410//cytoplasmic vesicle	-	-	gi|308080203|ref|NP_001183511.1|/7.72127e-45/gibberellin-regulated protein 2 precursor [Zea mays]
100279558	2749	12.1357	2.31239	-2.3918	0.00585149	Up	0.00059361	Zea mays uncharacterized LOC100279558 (LOC100279558), mRNA	K04121|1|0.0|1542|zma:100279558|ent-kaurene synthase [EC:4.2.3.19];K14038|2|0.0|753|osa:4329728|ent-pimara-8(14),15-diene synthase [EC:4.2.3.30];K14044|3|0.0|748|osa:4350502|stemar-13-ene synthase [EC:4.2.3.33]	GO:0043231//intracellular membrane-bounded organelle	GO:0010333//terpene synthase activity	GO:0016101//diterpenoid metabolic process	gi|226532520|ref|NP_001146027.1|/0/uncharacterized protein LOC100279558 [Zea mays]
542059	1262	794.703	319.137	-1.31624	9.49085e-10	Up	2.11275e-11	PREDICTED: Zea mays xyloglucan endo-transglycosylase/hydrolase (xth1), transcript variant X1, mRNA	K08235|1|3e-112|404|zma:100285134|xyloglucan:xyloglucosyl transferase [EC:2.4.1.207]	GO:0005576//extracellular region;GO:0030312//external encapsulating structure;GO:0005576//extracellular region;GO:0030312//external encapsulating structure	GO:0016798//hydrolase activity, acting on glycosyl bonds;GO:0016758//transferase activity, transferring hexosyl groups;GO:0016798//hydrolase activity, acting on glycosyl bonds;GO:0016758//transferase activity, transferring hexosyl groups	GO:0044042//glucan metabolic process;GO:0044042//glucan metabolic process	gi|413917142|gb|AFW57074.1|/1.98144e-156/xyloglucan endo-transglycosylase/hydrolase Precursor [Zea mays]
100282643	1420	208.921	90.2999	-1.21016	4.96603e-09	Up	1.21902e-10	Zea mays ferredoxin--NADP reductase, leaf isozyme (LOC100282643), mRNA	K02641|1|1e-177|620|zma:100282643|ferredoxin--NADP+ reductase [EC:1.18.1.2]	GO:0034357;GO:0043231//intracellular membrane-bounded organelle	GO:0008937//ferredoxin-NAD(P) reductase activity;GO:0050662//coenzyme binding;GO:0000166//nucleotide binding	GO:0006091//generation of precursor metabolites and energy	gi|226497434|ref|NP_001149023.1|/3.6106e-176/ferredoxin--NADP reductase, leaf isozyme [Zea mays]
100272277	1984	34.0485	9.63046	-1.82191	0.00226414	Up	0.000196948	Zea mays hypothetical protein (LOC100272277), mRNA	-	-	-	-	gi|226497090|ref|NP_001140236.1|/1.19573e-154/hypothetical protein [Zea mays]
100281892	1340	19.1001	1.68251	-3.50489	4.82739e-06	Up	2.03889e-07	PREDICTED: Zea mays beta-expansin 4 (LOC100281892), transcript variant X1, mRNA	-	-	-	GO:0000003//reproduction;GO:0000003//reproduction	gi|413938101|gb|AFW72652.1|/6.8937e-153/beta-expansin 4 [Zea mays]
100283007	1766	935.026	212.637	-2.13661	7.40316e-55	Up	3.38488e-58	Zea mays LOC100283007 (pco077228), mRNA	K10960|1|0.0|806|zma:100283007|geranylgeranyl reductase [EC:1.3.1.83]	GO:0043231//intracellular membrane-bounded organelle	GO:0016627//oxidoreductase activity, acting on the CH-CH group of donors	GO:0006779//porphyrin-containing compound biosynthetic process	gi|226528956|ref|NP_001149382.1|/0/LOC100283007 [Zea mays]
103648012	1695	312.558	127.761	-1.29068	4.32961e-05	Up	2.21219e-06	PREDICTED: Zea mays 11-beta-hydroxysteroid dehydrogenase 1B-like (LOC103648012), mRNA	K09841|1|2e-19|95.5|rcu:RCOM_1453330|xanthoxin dehydrogenase [EC:1.1.1.288];K11165|3|1e-18|92.8|rcu:RCOM_1077640|dehydrogenase/reductase SDR family member 7 [EC:1.1.-.-]	GO:0031410//cytoplasmic vesicle	GO:0003824//catalytic activity	GO:0008152//metabolic process	gi|670379863|ref|XP_008670737.1|/0/PREDICTED: 11-beta-hydroxysteroid dehydrogenase 1B-like [Zea mays]
100278795	601	135.086	67.2473	-1.00633	0.0198605	Up	0.00259422	Zea mays LOC100278795 (umc1217), mRNA	-	-	-	-	gi|226505544|ref|NP_001145427.1|/6.62492e-33/uncharacterized protein LOC100278795 [Zea mays]
100279824	1459	1582.02	113.939	-3.79543	1.34931e-62	Up	3.85584e-66	Zea mays hypothetical protein (LOC100279824), mRNA	K01206|1|1e-14|79.3|ath:AT1G67830|alpha-L-fucosidase [EC:3.2.1.51];K00514|3|3e-11|68.6|rcu:RCOM_1428040|zeta-carotene desaturase [EC:1.3.5.6]	GO:0043231//intracellular membrane-bounded organelle	GO:0016787//hydrolase activity	GO:0044238	gi|226532082|ref|NP_001146251.1|/0/hypothetical protein precursor [Zea mays]
100279578	1449	49.2613	14.1808	-1.79652	0.00116126	Up	9.02953e-05	Zea mays uncharacterized LOC100279578 (LOC100279578), mRNA	K14497|1|2e-137|487|zma:100279578|protein phosphatase 2C [EC:3.1.3.16]	-	GO:0016787//hydrolase activity	-	gi|226503515|ref|NP_001146047.1|/6.41438e-136/uncharacterized protein LOC100279578 [Zea mays]
100501809	1659	30.2454	4.91673	-2.62094	7.99031e-06	Up	3.51634e-07	Zea mays hypothetical protein (LOC100501809), mRNA	-	-	GO:0046872//metal ion binding	-	gi|670361964|ref|XP_008650921.1|/0/PREDICTED: uncharacterized protein LOC103631699 [Zea mays]
103646012	5493	67.8574	32.3945	-1.06675	0.00305436	Up	0.000277618	PREDICTED: Zea mays putative ABC transporter C family member 15 (LOC103646012), mRNA	K05666|1|0.0|659|olu:OSTLU_35503|ATP-binding cassette, subfamily C (CFTR/MRP), member 2;K05658|2|6e-62|238|bdi:100833702|ATP-binding cassette, subfamily B (MDR/TAP), member 1	GO:0031224//intrinsic component of membrane	GO:0017111//nucleoside-triphosphatase activity;GO:0015405;GO:0032559	GO:0006810//transport;GO:0009207	gi|670375305|ref|XP_008668974.1|/0/PREDICTED: putative ABC transporter C family member 15 [Zea mays]
103640923	3605	54.2607	20.1085	-1.4321	0.00622231	Up	0.000639407	PREDICTED: Zea mays receptor-like protein kinase HSL1 (LOC103640923), mRNA	K00924|1|4e-135|481|aly:ARALYDRAFT_489442|[EC:2.7.1.-]	GO:0031410//cytoplasmic vesicle	GO:0004672//protein kinase activity;GO:0032559	GO:0006464//cellular protein modification process	gi|670365526|ref|XP_008662594.1|/0/PREDICTED: receptor-like protein kinase HSL1 [Zea mays]
103655062	606	7.53936	1.85965	-2.01941	0.0427885	Up	0.00656977	PREDICTED: Zea mays probable calcium-binding protein CML45 (LOC103655062), mRNA	K13448|1|6e-14|75.5|ath:AT1G05990|calcium-binding protein CML	GO:0031012//extracellular matrix	GO:0046872//metal ion binding	GO:0023052//signaling	gi|670400535|ref|XP_008680094.1|/2.24625e-100/PREDICTED: probable calcium-binding protein CML45 [Zea mays]
100285292	1909	151.651	25.2044	-2.58901	5.36873e-18	Up	4.34174e-20	Zea mays transparent testa 12 protein (LOC100285292), mRNA	K03327|1|1e-174|611|zma:100281297|multidrug resistance protein, MATE family	GO:0044464	GO:0015291//secondary active transmembrane transporter activity	GO:0015893//drug transport	gi|226501516|ref|NP_001151657.1|/0/transparent testa 12 protein [Zea mays]
103645884	1368	8.92747	1.08485	-3.04075	0.00128903	Up	0.000101851	PREDICTED: Zea mays G-type lectin S-receptor-like serine/threonine-protein kinase At1g11410 (LOC103645884), mRNA	K04733|1|7e-61|233|smo:SELMODRAFT_159261|interleukin-1 receptor-associated kinase 4 [EC:2.7.11.1];K13430|3|5e-57|220|zma:100283091|serine/threonine-protein kinase PBS1 [EC:2.7.11.1]	-	GO:0004672//protein kinase activity;GO:0032559	GO:0006464//cellular protein modification process	gi|670374941|ref|XP_008668819.1|/0/PREDICTED: G-type lectin S-receptor-like serine/threonine-protein kinase At1g11410 [Zea mays]
103651638	3981	261.176	73.637	-1.82652	0.0456145	Up	0.00715228	PREDICTED: Zea mays ABC transporter B family member 11-like (LOC103651638), transcript variant X3, mRNA	K05658|1|0.0|1434|sbi:SORBI_03g023740|ATP-binding cassette, subfamily B (MDR/TAP), member 1	GO:0031224//intrinsic component of membrane;GO:0031224//intrinsic component of membrane;GO:0031224//intrinsic component of membrane;GO:0031410//cytoplasmic vesicle	GO:0017111//nucleoside-triphosphatase activity;GO:0015405;GO:0032559;GO:0017111//nucleoside-triphosphatase activity;GO:0015405;GO:0032559;GO:0017111//nucleoside-triphosphatase activity;GO:0015405;GO:0032559	GO:0006810//transport;GO:0009207;GO:0006810//transport;GO:0009207;GO:0006810//transport;GO:0009207	gi|670390422|ref|XP_008675535.1|/0/PREDICTED: ABC transporter B family member 11-like isoform X3 [Zea mays]
100281788	3161	16.4082	3.62314	-2.1791	0.00546651	Up	0.000548307	PREDICTED: Zea mays BEL1-related homeotic protein 14 (LOC100281788), transcript variant X7, mRNA	-	-	-	-	gi|195616536|gb|ACG30098.1|/0/BEL1-related homeotic protein 14 [Zea mays]
100191740	1939	116.927	20.8186	-2.48967	1.04898e-09	Up	2.35011e-11	PREDICTED: Zea mays uncharacterized LOC100191740 (LOC100191740), transcript variant X1, mRNA	K13508|1|0.0|812|zma:100191740|glycerol-3-phosphate acyltransferase [EC:2.3.1.15]	-	GO:0016747//transferase activity, transferring acyl groups other than amino-acyl groups;GO:0016747//transferase activity, transferring acyl groups other than amino-acyl groups	-	gi|212275754|ref|NP_001130640.1|/0/uncharacterized protein LOC100191740 [Zea mays]
100283474	1209	192.26	89.1343	-1.109	7.82313e-05	Up	4.28781e-06	PREDICTED: Zea mays LOC100283474 (umc2228), transcript variant X1, mRNA	K14489|1|9e-12|70.5|vvi:100263145|arabidopsis histidine kinase 2/3/4 (cytokinin receptor) [EC:2.7.13.3]	GO:0031410//cytoplasmic vesicle;GO:0031410//cytoplasmic vesicle	-	-	gi|226531079|ref|NP_001149846.1|/4.60095e-43/LOC100283474 precursor [Zea mays]
100382705	1430	49.6951	22.2271	-1.16079	0.00521391	Up	0.000518799	Zea mays uncharacterized LOC100382705 (LOC100382705), mRNA	K12271|1|3e-145|513|osa:4331514|signal recognition particle 43 kDa protein	GO:0043231//intracellular membrane-bounded organelle;GO:0044427//chromosomal part	GO:0005488//binding	GO:0006325//chromatin organization	gi|414864633|tpg|DAA43190.1|/1.38417e-175/TPA: hypothetical protein ZEAMMB73_480591 [Zea mays]
100193643	1368	109.636	49.1538	-1.15734	0.00034859	Up	2.29013e-05	Zea mays uncharacterized LOC100193643 (LOC100193643), mRNA	K01240|1|2e-89|328|gmx:100787563|uridine nucleosidase [EC:3.2.2.3]	-	GO:0003824//catalytic activity	-	gi|212721108|ref|NP_001132212.1|/0/uncharacterized protein LOC100193643 [Zea mays]
100381876	1980	108.941	52.7509	-1.04628	0.00440785	Up	0.000425619	PREDICTED: Zea mays uncharacterized LOC100381876 (LOC100381876), transcript variant X3, misc_RNA	K09839|1|1e-12|73.6|sbi:SORBI_06g012950|violaxanthin de-epoxidase [EC:1.10.99.3]	GO:0043231//intracellular membrane-bounded organelle;GO:0043231//intracellular membrane-bounded organelle;GO:0043231//intracellular membrane-bounded organelle;GO:0043231//intracellular membrane-bounded organelle	GO:0016741	GO:0006730//one-carbon metabolic process	gi|293331259|ref|NP_001168131.1|/0/uncharacterized protein LOC100381876 [Zea mays]
100382500	1575	203.303	81.5292	-1.31824	1.36794e-09	Up	3.11725e-11	Zea mays uncharacterized LOC100382500 (LOC100382500), mRNA	-	-	GO:0043169//cation binding	GO:0006812//cation transport	gi|414864523|tpg|DAA43080.1|/3.0235e-26/TPA: hypothetical protein ZEAMMB73_644294 [Zea mays]
103654203	2708	372.449	100.184	-1.8944	1.51621e-26	Up	5.32929e-29	PREDICTED: Zea mays subtilisin-like protease (LOC103654203), mRNA	-	GO:0031410//cytoplasmic vesicle	GO:0004175//endopeptidase activity;GO:0005515//protein binding	GO:0019538//protein metabolic process;GO:0044092//negative regulation of molecular function	gi|670398420|ref|XP_008679257.1|/0/PREDICTED: subtilisin-like protease [Zea mays]
103646230	689	10.6314	3.07354	-1.79036	0.0424819	Up	0.00650813	PREDICTED: Zea mays dCTP pyrophosphatase 1-like (LOC103646230), misc_RNA	-	-	GO:0003824//catalytic activity	-	gi|414586389|tpg|DAA36960.1|/1.9305e-59/TPA: mazG nucleotide pyrophosphohydrolase domain protein [Zea mays]
100284715	1658	1528.48	471.741	-1.69603	4.17012e-45	Up	3.575e-48	Zea mays acyl-desaturase (LOC100284715), mRNA	K03921|1|0.0|778|zma:100284715|acyl-[acyl-carrier-protein] desaturase [EC:1.14.19.2]	GO:0043231//intracellular membrane-bounded organelle	GO:0046872//metal ion binding;GO:0016717//oxidoreductase activity, acting on paired donors, with oxidation of a pair of donors resulting in the reduction of molecular oxygen to two molecules of water	GO:0032787//monocarboxylic acid metabolic process	gi|226528216|ref|NP_001151082.1|/0/acyl-desaturase [Zea mays]
100382437	1664	2500.98	799.124	-1.646	1.54435e-47	Up	1.05916e-50	Zea mays putative dnaJ chaperone family protein (LOC100382437), mRNA	K09503|1|0.0|763|zma:100382437|DnaJ homolog subfamily A member 2	GO:0044424	GO:0043169//cation binding;GO:0005515//protein binding;GO:0032559	GO:0006950//response to stress;GO:0044267//cellular protein metabolic process	gi|293333670|ref|NP_001168650.1|/0/putative dnaJ chaperone family protein [Zea mays]
103626827	2783	80.6946	34.507	-1.22558	0.000677384	Up	4.84316e-05	PREDICTED: Zea mays subtilisin-like protease SBT5.3 (LOC103626827), transcript variant X2, mRNA	-	GO:0031410//cytoplasmic vesicle;GO:0031410//cytoplasmic vesicle	GO:0004175//endopeptidase activity;GO:0004175//endopeptidase activity	GO:0019538//protein metabolic process;GO:0019538//protein metabolic process	gi|670408005|ref|XP_008645399.1|/0/PREDICTED: subtilisin-like protease SBT5.3 isoform X2 [Zea mays]
100273018	1481	258.218	110.83	-1.22024	0.00659928	Up	0.0006855	PREDICTED: Zea mays uncharacterized LOC100273018 (LOC100273018), transcript variant X1, mRNA	-	GO:0043231//intracellular membrane-bounded organelle;GO:0043231//intracellular membrane-bounded organelle	GO:0016773//phosphotransferase activity, alcohol group as acceptor;GO:0016773//phosphotransferase activity, alcohol group as acceptor	GO:0019321//pentose metabolic process;GO:0006796//phosphate-containing compound metabolic process;GO:0019321//pentose metabolic process;GO:0006796//phosphate-containing compound metabolic process	gi|414869388|tpg|DAA47945.1|/0/TPA: hypothetical protein ZEAMMB73_433091 [Zea mays]
103638178	1373	118.871	56.4069	-1.07545	0.00192469	Up	0.000163241	PREDICTED: Zea mays protein REVEILLE 6-like (LOC103638178), mRNA	K12133|1|7e-19|93.6|ath:AT1G01060|LATE ELONGATED HYPOCOTYL;K12134|3|3e-18|91.7|aly:ARALYDRAFT_904154|circadian clock associated 1	-	-	-	gi|670437569|ref|XP_008659381.1|/1.36859e-132/PREDICTED: protein REVEILLE 6-like [Zea mays]
100279845	1650	212.733	102.991	-1.04653	7.55751e-07	Up	2.74061e-08	Zea mays uncharacterized LOC100279845 (LOC100279845), mRNA	-	GO:0043231//intracellular membrane-bounded organelle	GO:0004620//phospholipase activity;GO:0042578//phosphoric ester hydrolase activity	GO:0044238;GO:0007165//signal transduction	gi|194703664|gb|ACF85916.1|/1.11954e-171/unknown [Zea mays]
100191347	1403	19.1428	5.45926	-1.81002	0.0289299	Up	0.00408064	Zea mays carboxy-lyase (LOC100191347), mRNA	K06966|1|1e-109|394|zma:100283248|	GO:0043231//intracellular membrane-bounded organelle	GO:0003824//catalytic activity	GO:0003002//regionalization;GO:0010075//regulation of meristem growth;GO:0010074//maintenance of meristem identity;GO:0009690//cytokinin metabolic process	gi|212275854|ref|NP_001130253.1|/7.76019e-123/carboxy-lyase [Zea mays]
100281623	752	172.502	63.8145	-1.43466	7.06266e-10	Up	1.53589e-11	Zea mays LOC100281623 (pco142893), mRNA	-	-	-	-	gi|413920379|gb|AFW60311.1|/8.37266e-26/hypothetical protein ZEAMMB73_920496 [Zea mays]
100382660	1468	15.2662	5.04693	-1.59686	0.0431727	Up	0.0066485	Zea mays uncharacterized LOC100382660 (LOC100382660), mRNA	-	-	GO:0005488//binding	-	gi|293336283|ref|NP_001168855.1|/1.33929e-72/uncharacterized protein LOC100382660 [Zea mays]
103654612	1827	142.281	58.4366	-1.2838	1.14493e-07	Up	3.53354e-09	PREDICTED: Zea mays amino acid permease 3-like (LOC103654612), mRNA	K15015|1|1e-12|73.2|sbi:SORBI_03g026920|solute carrier family 32 (vesicular inhibitory amino acid transporter);K14209|4|4e-12|71.6|zma:100283119|solute carrier family 36 (proton-coupled amino acid transporter)	GO:0031224//intrinsic component of membrane	-	-	gi|670399472|ref|XP_008679681.1|/0/PREDICTED: amino acid permease 3-like [Zea mays]
541626	1628	294.704	104.702	-1.49298	9.87079e-14	Up	1.26086e-15	Zea mays ferredoxin (L-FNRII), mRNA	K02641|1|0.0|633|zma:541626|ferredoxin--NADP+ reductase [EC:1.18.1.2]	GO:0034357;GO:0043231//intracellular membrane-bounded organelle	GO:0008937//ferredoxin-NAD(P) reductase activity;GO:0050662//coenzyme binding;GO:0000166//nucleotide binding	GO:0006091//generation of precursor metabolites and energy	gi|162458489|ref|NP_001104851.1|/8.40757e-180/ferredoxin [Zea mays]
100278320	1298	26.0645	5.94934	-2.13129	0.00358103	Up	0.000336469	PREDICTED: Zea mays LOC100278320 (cl31479_3), transcript variant X1, mRNA	K07119|1|2e-135|480|bdi:100828038|	GO:0044444	GO:0016628//oxidoreductase activity, acting on the CH-CH group of donors, NAD or NADP as acceptor;GO:0046914//transition metal ion binding;GO:0003824//catalytic activity;GO:0046914//transition metal ion binding	GO:0008152//metabolic process;GO:0006950//response to stress;GO:0010038//response to metal ion;GO:0008152//metabolic process	gi|525343602|ref|NP_001266356.1|/0/putative alcohol dehydrogenase superfamily protein [Zea mays]
100283959	1307	41.6205	16.4776	-1.33679	0.00505954	Up	0.000499534	Zea mays dof domain, zinc finger family protein (LOC100283959), mRNA	-	-	GO:0003676//nucleic acid binding;GO:0046914//transition metal ion binding	-	gi|226497514|ref|NP_001150329.1|/1.07743e-163/dof domain, zinc finger family protein [Zea mays]
103637858	2313	54.4687	24.5324	-1.15074	0.00359381	Up	0.000337876	PREDICTED: Zea mays protein NRT1/ PTR FAMILY 8.1-like (LOC103637858), transcript variant X3, mRNA	K14638|1|1e-141|502|gmx:100816253|solute carrier family 15 (peptide/histidine transporter), member 3/4	GO:0044464;GO:0044464;GO:0044464	-	GO:0015833//peptide transport;GO:0015833//peptide transport;GO:0015833//peptide transport	gi|670364547|ref|XP_008659111.1|/0/PREDICTED: protein NRT1/ PTR FAMILY 8.1-like isoform X2 [Zea mays]
100501232	2300	621.02	287.648	-1.11033	7.06318e-13	Up	9.84978e-15	PREDICTED: Zea mays uncharacterized LOC100501232 (LOC100501232), transcript variant X3, mRNA	-	-	GO:0016491//oxidoreductase activity;GO:0005543//phospholipid binding;GO:0016491//oxidoreductase activity;GO:0005543//phospholipid binding;GO:0016491//oxidoreductase activity;GO:0005543//phospholipid binding	-	gi|670414019|ref|XP_008648219.1|/0/PREDICTED: uncharacterized protein LOC100501232 isoform X1 [Zea mays]
100279936	1714	95.4049	36.0823	-1.40277	0.000628528	Up	4.45433e-05	PREDICTED: Zea mays LOC100279936 (cl30502_1(105)), transcript variant X1, mRNA	K10523|1|2e-11|69.3|aly:ARALYDRAFT_903228|speckle-type POZ protein	-	-	-	gi|226506842|ref|NP_001150189.1|/0/BTB/POZ domain containing protein [Zea mays]
100285205	3626	102.852	43.2483	-1.24986	0.000271249	Up	1.73319e-05	PREDICTED: Zea mays NIN-like protein 1 (LOC100285205), transcript variant X2, misc_RNA	-	-	-	-	gi|670373565|ref|XP_008668121.1|/0/PREDICTED: NIN-like protein 1 isoform X2 [Zea mays]
103652678	2594	95.0229	32.9901	-1.52624	1.10316e-06	Up	4.11078e-08	PREDICTED: Zea mays ABC transporter G family member 11-like (LOC103652678), mRNA	K05681|1|7e-63|240|cme:CMS467C|ATP-binding cassette, subfamily G (WHITE), member 2;K12843|2|4e-61|234|vvi:100248403|U4/U6 small nuclear ribonucleoprotein PRP3;K05658|4|5e-16|85.1|sbi:SORBI_06g020350|ATP-binding cassette, subfamily B (MDR/TAP), member 1	GO:0043231//intracellular membrane-bounded organelle	GO:0017111//nucleoside-triphosphatase activity;GO:0032559	GO:0009207	gi|670394810|ref|XP_008677842.1|/0/PREDICTED: ABC transporter G family member 11-like [Zea mays]
100383995	1075	36.3973	10.6316	-1.77547	0.000347194	Up	2.27997e-05	Zea mays uncharacterized LOC100383995 (LOC100383995), mRNA	-	-	-	-	gi|413943209|gb|AFW75858.1|/3.73287e-84/hypothetical protein ZEAMMB73_050205 [Zea mays]
100501724	962	25.1247	2.92202	-3.10407	2.63271e-05	Up	1.2895e-06	Zea mays uncharacterized LOC100501724 (LOC100501724), mRNA	-	GO:0043231//intracellular membrane-bounded organelle	GO:0016740//transferase activity	-	gi|670379597|ref|XP_008670622.1|/1.63593e-157/PREDICTED: uncharacterized protein LOC103647908 [Zea mays]
542416	1686	775.973	326.395	-1.24939	2.19645e-14	Up	2.62363e-16	Zea mays beta tubulin3 (tub3), mRNA	K07375|1|0.0|852|zma:542416|tubulin beta	GO:0032991//macromolecular complex;GO:0015630//microtubule cytoskeleton	GO:0017111//nucleoside-triphosphatase activity;GO:0032561//guanyl ribonucleotide binding	GO:0043623//cellular protein complex assembly;GO:0009207;GO:0007017//microtubule-based process	gi|195627782|gb|ACG35721.1|/0/tubulin beta-8 chain [Zea mays]
606483	1174	81.8629	37.4148	-1.1296	0.0260678	Up	0.0035999	Zea mays phosphoenolpyruvate carboxylase kinase 1 (PPCK1), mRNA	K13412|1|1e-46|185|smo:SELMODRAFT_450108|calcium-dependent protein kinase [EC:2.7.11.1];K00924|4|3e-46|184|ath:AT5G12180|[EC:2.7.1.-]	-	GO:0004672//protein kinase activity;GO:0032559	GO:0006464//cellular protein modification process	gi|162458552|ref|NP_001105808.1|/9.36242e-132/phosphoenolpyruvate carboxylase kinase 1 [Zea mays]
100282754	1304	207.978	18.2365	-3.51153	4.6651e-18	Up	3.75938e-20	Zea mays LOC100282754 (csu92a), mRNA	K01246|1|1e-122|438|bdi:100826261|DNA-3-methyladenine glycosylase I [EC:3.2.2.20]	-	GO:0003905//alkylbase DNA N-glycosylase activity	GO:0006281//DNA repair	gi|226505424|ref|NP_001149132.1|/1.54347e-178/LOC100282754 [Zea mays]
103646381	1200	131.599	10.8072	-3.60609	2.79374e-18	Up	2.19546e-20	PREDICTED: Zea mays uncharacterized LOC103646381 (LOC103646381), mRNA	-	-	-	-	gi|670376226|ref|XP_008669334.1|/2.92631e-104/PREDICTED: uncharacterized protein LOC103646381 [Zea mays]
100286191	2085	50.7862	25.2391	-1.00877	0.0317465	Up	0.00457954	Zea mays DNA binding protein (LOC100286191), mRNA	K12126|1|1e-12|73.6|aly:ARALYDRAFT_471048|phytochrome-interacting factor 3	GO:0043231//intracellular membrane-bounded organelle	-	-	gi|226508342|ref|NP_001152551.1|/0/DNA binding protein [Zea mays]
103636980	1938	6.51074	1.53302	-2.08644	0.0418265	Up	0.0063886	PREDICTED: Zea mays uncharacterized abhydrolase domain-containing protein DDB_G0269086-like (LOC103636980), mRNA	-	-	-	-	gi|670433981|ref|XP_008657495.1|/0/PREDICTED: uncharacterized abhydrolase domain-containing protein DDB_G0269086-like [Zea mays]
100274968	718	82.436	37.3335	-1.1428	0.00560441	Up	0.000565182	Zea mays uncharacterized LOC100274968 (LOC100274968), mRNA	-	-	-	-	gi|226529161|ref|NP_001142673.1|/1.19984e-62/uncharacterized protein LOC100274968 [Zea mays]
542247	2990	24793.7	10887	-1.18737	4.34295e-11	Up	7.71937e-13	PREDICTED: Zea mays sucrose synthase1 (sus1), transcript variant X2, mRNA	K00695|1|0.0|1661|zma:542247|sucrose synthase [EC:2.4.1.13]	-	GO:0035251//UDP-glucosyltransferase activity;GO:0035251//UDP-glucosyltransferase activity;GO:0035251//UDP-glucosyltransferase activity	GO:0005984//disaccharide metabolic process;GO:0005984//disaccharide metabolic process;GO:0005984//disaccharide metabolic process	gi|413955421|gb|AFW88070.1|/0/sucrose synthase1 [Zea mays]
100192826	1343	403.083	158.233	-1.34903	2.48628e-06	Up	9.9113e-08	Zea mays putative RING zinc finger domain superfamily protein (LOC100192826), mRNA	-	-	GO:0046872//metal ion binding	-	gi|212723274|ref|NP_001131489.1|/1.62892e-138/uncharacterized LOC100192826 [Zea mays]
100285725	1182	434.924	101.931	-2.09317	9.11177e-14	Up	1.16045e-15	Zea mays ABA-responsive protein (LOC100285725), mRNA	-	-	-	-	gi|226497210|ref|NP_001152088.1|/1.15238e-145/ABA-responsive protein [Zea mays]
103653945	2243	37.0684	1.78672	-4.3748	1.86713e-10	Up	3.64419e-12	PREDICTED: Zea mays pentatricopeptide repeat-containing protein At1g31920 (LOC103653945), transcript variant X2, mRNA	K15078|1|3e-80|298|vvi:100250139|structure-specific endonuclease subunit SLX1 [EC:3.6.1.-];K03798|3|1e-64|246|rcu:RCOM_0340700|cell division protease FtsH [EC:3.4.24.-];K15271|4|2e-51|202|rcu:RCOM_1095670|ATP-dependent DNA helicase HFM1/MER3 [EC:3.6.4.12]	-	-	-	gi|670397765|ref|XP_008678983.1|/0/PREDICTED: pentatricopeptide repeat-containing protein At1g31920 isoform X1 [Zea mays]
103645342	3026	16.627	1.25106	-3.7323	1.77902e-05	Up	8.38825e-07	PREDICTED: Zea mays uncharacterized LOC103645342 (LOC103645342), mRNA	K10949|1|4e-56|218|vvi:100259001|ER lumen protein retaining receptor	-	GO:0005515//protein binding;GO:0003676//nucleic acid binding	-	gi|670370779|ref|XP_008666633.1|/0/PREDICTED: uncharacterized protein LOC103645342 [Zea mays]
103650539	969	243.793	102.67	-1.24764	0.00108017	Up	8.28787e-05	PREDICTED: Zea mays uncharacterized LOC103650539 (LOC103650539), mRNA	-	-	-	-	gi|670387534|ref|XP_008674333.1|/3.20749e-76/PREDICTED: uncharacterized protein LOC103650536 [Zea mays]
100284218	1428	129.686	40.3725	-1.68358	8.77457e-09	Up	2.24166e-10	Zea mays anther-specific proline-rich protein APG (LOC100284218), mRNA	K01206|1|2e-14|79.0|ath:AT1G67830|alpha-L-fucosidase [EC:3.2.1.51];K00514|2|5e-14|77.4|rcu:RCOM_1428040|zeta-carotene desaturase [EC:1.3.5.6]	GO:0031410//cytoplasmic vesicle;GO:0043231//intracellular membrane-bounded organelle	GO:0016787//hydrolase activity	GO:0044238	gi|226509150|ref|NP_001150585.1|/0/anther-specific proline-rich protein APG [Zea mays]
103632695	3049	61.8543	29.741	-1.05642	0.00380692	Up	0.000360523	PREDICTED: Zea mays probable LRR receptor-like serine/threonine-protein kinase At1g06840 (LOC103632695), transcript variant X2, mRNA	K13420|1|1e-70|266|ath:AT5G46330|LRR receptor-like serine/threonine-protein kinase FLS2 [EC:2.7.11.1]	GO:0044464;GO:0044464	GO:0004672//protein kinase activity;GO:0032559;GO:0004672//protein kinase activity;GO:0032559	GO:0006464//cellular protein modification process;GO:0006464//cellular protein modification process	gi|670362568|ref|XP_008652663.1|/0/PREDICTED: probable LRR receptor-like serine/threonine-protein kinase At1g06840 isoform X1 [Zea mays]
100283609	995	48.7176	20.618	-1.24054	0.00258051	Up	0.000228083	Zea mays rhodanese-like family protein (LOC100283609), mRNA	-	-	-	-	gi|414866286|tpg|DAA44843.1|/1.96528e-93/TPA: rhodanese-like family protein [Zea mays]
103630670	1669	247.836	107.624	-1.20338	1.04049e-10	Up	1.96834e-12	PREDICTED: Zea mays uncharacterized LOC103630670 (LOC103630670), mRNA	-	-	-	-	gi|670418381|ref|XP_008649943.1|/4.38974e-99/PREDICTED: uncharacterized protein LOC103630670 [Zea mays]
103651469	1989	16.2476	4.54396	-1.83821	0.0195013	Up	0.0025337	PREDICTED: Zea mays cytochrome P450 72A13-like (LOC103651469), mRNA	K15639|1|1e-111|402|aly:ARALYDRAFT_901457|cytochrome P450, family 734, subfamily A, polypeptide 1 (PHYB activation tagged suppressor 1) [EC:1.14.-.-];K15638|3|1e-105|382|aly:ARALYDRAFT_494050|cytochrome P450, family 72, subfamily C, polypeptide 1;K10717|5|4e-88|324|osa:9269428|cytokinin trans-hydroxylase	-	GO:0016491//oxidoreductase activity;GO:0005506//iron ion binding	GO:0008152//metabolic process	gi|670389920|ref|XP_008675320.1|/0/PREDICTED: cytochrome P450 72A13-like [Zea mays]
541889	1156	51.733	12.0441	-2.10276	8.07912e-07	Up	2.939e-08	Zea mays plasma membrane intrinsic protein2 (pip2c), mRNA	K09872|1|4e-154|542|osa:4330049|aquaporin PIP	GO:0031224//intrinsic component of membrane	-	GO:0006810//transport	gi|162459498|ref|NP_001105025.1|/3.10194e-164/aquaporin PIP2-3 [Zea mays]
100382277	1646	28.6643	6.11875	-2.22795	8.2252e-05	Up	4.52228e-06	Zea mays uncharacterized LOC100382277 (LOC100382277), mRNA	K05953|1|1e-101|369|zma:100284978|nicotianamine synthase [EC:2.5.1.43]	-	-	-	gi|413933572|gb|AFW68123.1|/4.44305e-128/nicotianamine synthase 3 [Zea mays]
103647053	1148	6.45968	1.28165	-2.33346	0.0211491	Up	0.00279973	PREDICTED: Zea mays protein diaphanous homolog 2-like (LOC103647053), mRNA	-	-	GO:0003824//catalytic activity;GO:0046914//transition metal ion binding	-	gi|670377636|ref|XP_008669843.1|/2.20145e-53/PREDICTED: protein diaphanous homolog 2-like [Zea mays]
100276821	1080	906.497	435.928	-1.05621	2.42766e-10	Up	4.80759e-12	Zea mays chalcone flavanone isomerase1 (chi1), mRNA	K01859|1|2e-99|360|zma:100276821|chalcone isomerase [EC:5.5.1.6]	-	GO:0016872//intramolecular lyase activity	GO:0009699//phenylpropanoid biosynthetic process;GO:0006575//cellular modified amino acid metabolic process	gi|414873634|tpg|DAA52191.1|/5.98454e-98/TPA: chalcone flavanone isomerase1 [Zea mays]
103650857	720	37.4127	4.89767	-2.93336	0.00261289	Up	0.000231485	PREDICTED: Zea mays male-cone protein 1-like (LOC103650857), mRNA	-	-	-	-	gi|670388368|ref|XP_008674673.1|/3.50724e-46/PREDICTED: male-cone protein 1-like [Zea mays]
542279	810	673.728	252.099	-1.41818	4.7557e-09	Up	1.16331e-10	Zea mays oxygen-evolving enhancer protein 3-1, chloroplast (PSBQ1), mRNA	K08901|1|3e-96|349|zma:542279|photosystem II oxygen-evolving enhancer protein 3	GO:0009523//photosystem II;GO:0009534//chloroplast thylakoid	GO:0046872//metal ion binding	GO:0044237//cellular metabolic process	gi|162463912|ref|NP_001105348.1|/6.60814e-95/oxygen-evolving enhancer protein 3-1, chloroplastic precursor [Zea mays]
100279369	3052	41.0704	19.2808	-1.09094	0.0207687	Up	0.00273808	PREDICTED: Zea mays uncharacterized LOC100279369 (LOC100279369), transcript variant X1, misc_RNA	K13430|1|1e-50|200|rcu:RCOM_1078760|serine/threonine-protein kinase PBS1 [EC:2.7.11.1];K04733|2|1e-50|200|smo:SELMODRAFT_159261|interleukin-1 receptor-associated kinase 4 [EC:2.7.11.1];K13415|3|1e-50|200|sbi:SORBI_03g032990|protein brassinosteroid insensitive 1 [EC:2.7.10.1 2.7.11.1];K05658|4|1e-50|200|vvi:100262734|ATP-binding cassette, subfamily B (MDR/TAP), member 1	-	GO:0004672//protein kinase activity;GO:0030246//carbohydrate binding;GO:0032559;GO:0004672//protein kinase activity;GO:0030246//carbohydrate binding;GO:0032559	GO:0006464//cellular protein modification process;GO:0006464//cellular protein modification process	gi|226505562|ref|NP_001145858.1|/0/uncharacterized protein LOC100279369 precursor [Zea mays]
103633588	902	42.6665	18.3339	-1.21859	0.00843423	Up	0.00091973	PREDICTED: Zea mays CBL-interacting protein kinase 31-like (LOC103633588), mRNA	K00924|1|1e-58|224|ath:AT1G30270|[EC:2.7.1.-]	GO:0043231//intracellular membrane-bounded organelle;GO:0031410//cytoplasmic vesicle	GO:0004672//protein kinase activity;GO:0032559	GO:0006464//cellular protein modification process;GO:0023052//signaling	gi|670425767|ref|XP_008653505.1|/1.26578e-116/PREDICTED: CBL-interacting protein kinase 31-like [Zea mays]
103649942	2477	4.17385	0.84376	-2.30647	0.0273546	Up	0.00381467	PREDICTED: Zea mays uncharacterized LOC103649942 (LOC103649942), transcript variant X3, mRNA	K10949|1|2e-51|202|vvi:100259001|ER lumen protein retaining receptor	-	GO:0005515//protein binding;GO:0003676//nucleic acid binding;GO:0005515//protein binding;GO:0003676//nucleic acid binding;GO:0005515//protein binding;GO:0003676//nucleic acid binding	-	gi|670365776|ref|XP_008663623.1|/0/PREDICTED: uncharacterized protein LOC103642080 isoform X1 [Zea mays]
541991	1121	103.918	34.7111	-1.58198	5.05873e-07	Up	1.76652e-08	Zea mays glutathione transferase6 (gst6), mRNA	K00799|1|5e-70|263|zma:541834|glutathione S-transferase [EC:2.5.1.18]	GO:0044424	GO:0016765//transferase activity, transferring alkyl or aryl (other than methyl) groups	-	gi|162460656|ref|NP_001105112.1|/5.30981e-113/glutathione transferase6 [Zea mays]
100217290	1254	46.4552	18.4668	-1.33091	0.00425617	Up	0.000409027	Zea mays uncharacterized LOC100217290 (LOC100217290), mRNA	K13201|1|1e-15|82.8|gmx:100777108|nucleolysin TIA-1/TIAR	-	GO:0005488//binding	-	gi|413923111|gb|AFW63043.1|/1.22596e-102/hypothetical protein ZEAMMB73_351066 [Zea mays]
103625835	1107	681.482	247.556	-1.46092	4.05333e-19	Up	2.86098e-21	PREDICTED: Zea mays photosystem I reaction center subunit III, chloroplastic-like (LOC103625835), mRNA	K02694|1|2e-89|327|sbi:SORBI_01g006370|photosystem I subunit III	GO:0009534//chloroplast thylakoid;GO:0009522//photosystem I	-	GO:0044237//cellular metabolic process	gi|670405627|ref|XP_008644458.1|/3.62601e-90/PREDICTED: photosystem I reaction center subunit III, chloroplastic-like [Zea mays]
103643889	1627	24.3211	5.44506	-2.15919	0.000386404	Up	2.58273e-05	PREDICTED: Zea mays zinc finger protein CONSTANS-LIKE 16-like (LOC103643889), mRNA	K12135|1|2e-08|58.9|ath:AT5G15840|zinc finger protein CONSTANS	GO:0005622//intracellular	-	-	gi|645167389|gb|AIB05335.1|/0/C2C2-CO-like transcription factor, partial [Zea mays]
103633098	3859	34.7438	12.3571	-1.49142	0.00680026	Up	0.000711041	PREDICTED: Zea mays uncharacterized LOC103633098 (LOC103633098), transcript variant X15, ncRNA	K13114|1|2e-10|50.8|bdi:100834865|pinin	GO:0031228//intrinsic component of Golgi membrane;GO:0031228//intrinsic component of Golgi membrane;GO:0031228//intrinsic component of Golgi membrane;GO:0031228//intrinsic component of Golgi membrane;GO:0031228//intrinsic component of Golgi membrane;GO:0031228//intrinsic component of Golgi membrane;GO:0031228//intrinsic component of Golgi membrane;GO:0031228//intrinsic component of Golgi membrane…	GO:0016757//transferase activity, transferring glycosyl groups;GO:0016757//transferase activity, transferring glycosyl groups;GO:0016757//transferase activity, transferring glycosyl groups;GO:0016757//transferase activity, transferring glycosyl groups;GO:0016757//transferase activity, transferring glycosyl groups;GO:0016757//transferase activity, transferring glycosyl groups;GO:0016757//transfera…	GO:0006464//cellular protein modification process;GO:0006464//cellular protein modification process;GO:0006464//cellular protein modification process;GO:0006464//cellular protein modification process;GO:0006464//cellular protein modification process;GO:0006464//cellular protein modification process;GO:0006464//cellular protein modification process;GO:0006464//cellular protein modification process…	gi|194697790|gb|ACF82979.1|/1.18129e-67/unknown [Zea mays]
100284440	1683	262.659	104.196	-1.3339	3.04424e-11	Up	5.28918e-13	PREDICTED: Zea mays protein binding protein (LOC100284440), transcript variant X1, mRNA	-	-	-	GO:0012501//programmed cell death	gi|670393840|ref|XP_008677333.1|/3.896e-135/PREDICTED: protein binding protein isoform X1 [Zea mays]
100191595	1972	999.414	481.32	-1.05409	3.70486e-15	Up	4.02311e-17	PREDICTED: Zea mays uncharacterized LOC100191595 (LOC100191595), transcript variant X1, mRNA	K15397|1|0.0|937|zma:100191595|3-ketoacyl-CoA synthase [EC:2.3.1.-]	GO:0044464;GO:0044464	GO:0016747//transferase activity, transferring acyl groups other than amino-acyl groups;GO:0016747//transferase activity, transferring acyl groups other than amino-acyl groups	GO:0006631//fatty acid metabolic process;GO:0006631//fatty acid metabolic process	gi|212275590|ref|NP_001130497.1|/0/uncharacterized protein LOC100191595 [Zea mays]
100281009	674	123.073	28.7006	-2.10035	4.82225e-12	Up	7.37242e-14	Zea mays adhesive/proline-rich protein (LOC100281009), mRNA	-	-	-	-	-
100274228	2102	117.685	34.9294	-1.75242	2.83742e-08	Up	7.85695e-10	PREDICTED: Zea mays uncharacterized LOC100274228 (LOC100274228), transcript variant X2, mRNA	K13600|1|0.0|927|sbi:SORBI_03g046660|chlorophyllide a oxygenase [EC:1.14.13.122]	-	GO:0016703;GO:0046914//transition metal ion binding;GO:0051536//iron-sulfur cluster binding;GO:0016703;GO:0046914//transition metal ion binding;GO:0051536//iron-sulfur cluster binding;GO:0016703;GO:0046914//transition metal ion binding;GO:0051536//iron-sulfur cluster binding	GO:0008152//metabolic process;GO:0008152//metabolic process;GO:0008152//metabolic process	gi|670383451|ref|XP_008672526.1|/0/PREDICTED: uncharacterized protein LOC100274228 isoform X2 [Zea mays]
100283885	598	39.948	16.412	-1.28337	0.00810008	Up	0.000876348	Zea mays LOC100283885 (csu31a), mRNA	-	-	-	-	gi|226530700|ref|NP_001150255.1|/8.9331e-38/LOC100283885 [Zea mays]
100384043	2584	178.34	87.0157	-1.03529	0.000807442	Up	5.91841e-05	PREDICTED: Zea mays hypothetical protein (LOC100384043), transcript variant X2, mRNA	-	-	-	-	gi|670413909|ref|XP_008648163.1|/0/PREDICTED: uncharacterized protein LOC100384043 isoform X1 [Zea mays]
100275644	812	15.2784	4.42839	-1.78664	0.0213739	Up	0.00283406	Zea mays uncharacterized LOC100275644 (LOC100275644), mRNA	-	-	-	-	gi|226510498|ref|NP_001143159.1|/1.07988e-36/uncharacterized protein LOC100275644 [Zea mays]
100283547	1148	158.007	29.7105	-2.41094	0.00116928	Up	9.1086e-05	Zea mays cupin, RmlC-type (LOC100283547), mRNA	K10712|1|4e-69|259|vvi:100250622|cysteamine dioxygenase [EC:1.13.11.19]	GO:0031410//cytoplasmic vesicle	GO:0016702//oxidoreductase activity, acting on single donors with incorporation of molecular oxygen, incorporation of two atoms of oxygen	GO:0008152//metabolic process	gi|226503629|ref|NP_001149919.1|/2.07375e-144/cupin, RmlC-type [Zea mays]
100382963	924	31.9038	13.4064	-1.25081	0.0185173	Up	0.00237167	Zea mays uncharacterized LOC100382963 (LOC100382963), mRNA	-	GO:0043231//intracellular membrane-bounded organelle	GO:0016874//ligase activity	-	gi|414870508|tpg|DAA49065.1|/2.31459e-97/TPA: putative ARM repeat-containing protein containing family protein [Zea mays]
103651982	309	183.104	9.63166	-4.24873	1.67649e-30	Up	4.31172e-33	PREDICTED: Zea mays abscisic stress-ripening protein 2-like (LOC103651982), mRNA	-	-	-	-	gi|670391070|ref|XP_008675867.1|/2.26158e-31/PREDICTED: abscisic stress-ripening protein 2-like [Zea mays]
100280935	847	26.6713	8.34533	-1.67625	0.0050572	Up	0.000499159	PREDICTED: Zea mays glycine-rich cell wall structural protein (LOC100280935), transcript variant X1, mRNA	-	-	-	-	gi|195646292|gb|ACG42614.1|/1.52442e-12/glycine-rich cell wall structural protein precursor [Zea mays]
103654602	1568	49.5674	23.2621	-1.09141	0.0167101	Up	0.00209772	PREDICTED: Zea mays paired box pox-neuro protein-like (LOC103654602), mRNA	-	-	-	-	gi|670399435|ref|XP_008679663.1|/9.93246e-122/PREDICTED: paired box pox-neuro protein-like [Zea mays]
103649874	2386	153.015	55.9086	-1.45254	4.00407e-09	Up	9.71439e-11	PREDICTED: Zea mays uncharacterized LOC103649874 (LOC103649874), mRNA	-	GO:0043231//intracellular membrane-bounded organelle	GO:0016740//transferase activity	-	gi|670386061|ref|XP_008673792.1|/0/PREDICTED: uncharacterized protein LOC103649874 [Zea mays]
103646784	1418	795.553	120.677	-2.72081	5.40788e-20	Up	3.46163e-22	PREDICTED: Zea mays uncharacterized LOC103646784 (LOC103646784), mRNA	-	-	-	-	gi|670377128|ref|XP_008669667.1|/0/PREDICTED: uncharacterized protein LOC103646784 [Zea mays]
100285899	1299	19.1127	2.00267	-3.25454	1.4988e-05	Up	6.97705e-07	Zea mays peroxidase 51 (LOC100285899), mRNA	K00430|1|6e-88|322|pop:POPTR_553951|peroxidase [EC:1.11.1.7]	-	GO:0005506//iron ion binding;GO:0003824//catalytic activity;GO:0016209//antioxidant activity	GO:0008152//metabolic process;GO:0006950//response to stress	gi|226510117|ref|NP_001152260.1|/6.27464e-164/peroxidase 51 precursor [Zea mays]
100285708	640	71.1714	12.0045	-2.56772	9.04045e-08	Up	2.7436e-09	PREDICTED: Zea mays adhesive/proline-rich protein (LOC100285708), transcript variant X1, mRNA	-	-	-	-	-
[truncated: 1,944 more rows]
