# Supplementary material for: Comparative transcriptome analysis of isonuclear-alloplasmic lines unmask key transcription factor genes and metabolic pathways involved in sterility of maize CMS-C
Source: PeerJ. 2017 May 30;5:e3408. doi: 10.7717/peerj.3408 (PMC5452966; doi:10.7717/peerj.3408)
Supplement: Supplemental Information 1 — Identified DEGs between different comparisons. DESeq2 package (version 1.14.1) was applied to detect DEGs between each chosen sample pairs. The results of all statistical tests were corrected for multiple testing using the Benjamini-Hochberg False Discovery Rate (FDR ≤ 0.001) and |Log2FC| ≥ 1 (FC = fold change). [file peerj-05-3408-s007.zip › The DEGS between different comparisons/MS-N vs PS-N.DEseq2.GeneDiffExpFilter.xlsx]

## Sheet: MS-N vs PS-N.DEseq2_Method.Gene
GeneID	Length	MS-N-Expression	PS-N-Expression	log2FoldChange(NM/NU)	Padj	Up/Down-Regulation	Pvalue	Description	KEGG Orthology	GO Component	GO Function	GO Process	Blast nr
103645441	1270	5.78039	1.26207	-2.19537	0.0276488	Up	0.00256003	PREDICTED: Zea mays putative F-box protein At5g66830 (LOC103645441), mRNA	-	-	-	-	gi|670370933|ref|XP_008666717.1|/0/PREDICTED: putative F-box protein At5g66830 [Zea mays]
100217189	1204	540.52	215.625	-1.32582	4.05099e-07	Up	8.60814e-09	PREDICTED: Zea mays seed maturation protein isoform 1 (LOC100217189), transcript variant X1, mRNA	K00861|1|1e-10|65.9|vcn:VOLCADRAFT_103251|riboflavin kinase [EC:2.7.1.26];K07748|2|1e-06|52.4|ppp:PHYPADRAFT_145942|sterol-4alpha-carboxylate 3-dehydrogenase (decarboxylating) [EC:1.1.1.170]	GO:0043231//intracellular membrane-bounded organelle;GO:0043231//intracellular membrane-bounded organelle	-	-	gi|219362975|ref|NP_001137021.1|/2.12107e-139/seed maturation protein isoform 1 [Zea mays]
100277380	1448	553.614	121.898	-2.1832	6.19717e-27	Up	1.70322e-29	Zea mays uncharacterized LOC100277380 (LOC100277380), mRNA	-	GO:0043231//intracellular membrane-bounded organelle	-	-	gi|226528316|ref|NP_001144428.1|/2.27486e-133/uncharacterized protein LOC100277380 [Zea mays]
100273243	1837	1462.57	327.411	-2.15933	1.06592e-21	Up	4.28846e-24	PREDICTED: Zea mays hypothetical protein (LOC100273243), transcript variant X2, mRNA	K08852|1|1e-17|89.7|vcn:VOLCADRAFT_107956|serine/threonine-protein kinase/endoribonuclease IRE1 [EC:2.7.11.1 3.1.26.-]	-	GO:0046914//transition metal ion binding;GO:0046914//transition metal ion binding;GO:0046914//transition metal ion binding	-	gi|407232624|gb|AFT82654.1|/0/C3H11 C3H type transcription factor, partial [Zea mays subsp. mays]
100192585	834	335.162	148.934	-1.17018	3.86339e-07	Up	8.16571e-09	Zea mays putative ubiquitin-conjugating enzyme family (LOC100192585), mRNA	K06689|1|1e-82|304|sbi:SORBI_10g020030|ubiquitin-conjugating enzyme E2 D/E [EC:6.3.2.19]	GO:0016020//membrane	GO:0019787//small conjugating protein transferase activity;GO:0032559	GO:0070646//protein modification by small protein removal;GO:0019941//modification-dependent protein catabolic process;GO:0032446//protein modification by small protein conjugation	gi|212721246|ref|NP_001131272.1|/2.10743e-83/putative ubiquitin-conjugating enzyme family [Zea mays]
100383115	820	20215	1338.63	-3.9166	4.64561e-14	Up	3.36953e-16	Zea mays uncharacterized LOC100383115 (LOC100383115), mRNA	-	GO:0031410//cytoplasmic vesicle	GO:0005488//binding	GO:0051234//establishment of localization;GO:0010876//lipid localization	gi|226498380|ref|NP_001148872.1|/3.77833e-58/nonspecific lipid-transfer protein 3 precursor [Zea mays]
103641914	3308	138.178	61.129	-1.1766	1.78103e-05	Up	5.33881e-07	PREDICTED: Zea mays uncharacterized LOC103641914 (LOC103641914), transcript variant X3, mRNA	K14326|1|2e-40|166|ath:AT5G37030|regulator of nonsense transcripts 1 [EC:3.6.4.-]	-	-	-	gi|670446469|ref|XP_008663445.1|/0/PREDICTED: uncharacterized protein LOC103641914 isoform X2 [Zea mays]
100283550	888	270.656	118.053	-1.19703	4.46662e-06	Up	1.1744e-07	Zea mays LOC100283550 (pco137705), mRNA	-	GO:0031410//cytoplasmic vesicle	-	-	gi|226495181|ref|NP_001149922.1|/5.60063e-85/LOC100283550 precursor [Zea mays]
100383478	2307	3861.28	1799.43	-1.10154	2.70437e-11	Up	2.88864e-13	Zea mays uncharacterized LOC100383478 (LOC100383478), mRNA	K05929|1|0.0|872|sbi:SORBI_03g031950|phosphoethanolamine N-methyltransferase [EC:2.1.1.103]	-	GO:0008170//N-methyltransferase activity	GO:0006730//one-carbon metabolic process	gi|293332825|ref|NP_001169597.1|/0/uncharacterized LOC100383478 [Zea mays]
100382509	1341	43.4631	18.2338	-1.25317	0.00662696	Up	0.00043316	Zea mays uncharacterized LOC100382509 (LOC100382509), mRNA	K15032|1|7e-26|116|ppp:PHYPADRAFT_22863|mTERF domain-containing protein, mitochondrial;K15031|5|2e-21|101|aly:ARALYDRAFT_481036|transcription termination factor, mitochondrial	GO:0043231//intracellular membrane-bounded organelle	-	-	gi|293334265|ref|NP_001168717.1|/6.58271e-156/uncharacterized protein LOC100382509 [Zea mays]
103653694	2061	76.6644	10.5945	-2.85524	1.68065e-13	Up	1.32852e-15	PREDICTED: Zea mays uncharacterized LOC103653694 (LOC103653694), transcript variant X2, misc_RNA	K03115|1|2e-16|86.7|vvi:100262569|casein kinase II subunit beta;K00889|2|3e-06|52.4|gmx:100805371|1-phosphatidylinositol-4-phosphate 5-kinase [EC:2.7.1.68]	-	-	-	gi|670397139|ref|XP_008678743.1|/4.5392e-88/PREDICTED: uncharacterized protein LOC103653694 [Zea mays]
103627859	1598	109.454	48.6315	-1.17036	0.000460092	Up	2.02313e-05	PREDICTED: Zea mays alpha/beta hydrolase domain-containing protein 17C-like (LOC103627859), mRNA	K06889|1|2e-10|65.5|cme:CMQ233C|	-	GO:0070011//peptidase activity, acting on L-amino acid peptides	GO:0019538//protein metabolic process	gi|670410529|ref|XP_008646393.1|/1.00716e-161/PREDICTED: alpha/beta hydrolase domain-containing protein 17C-like [Zea mays]
100279820	1843	121.399	41.6273	-1.54415	3.34242e-08	Up	5.69008e-10	Zea mays uncharacterized LOC100279820 (LOC100279820), mRNA	K00855|1|0.0|800|zma:100279820|phosphoribulokinase [EC:2.7.1.19]	GO:0009536//plastid	GO:0016301//kinase activity;GO:0032559	GO:0015977//carbon fixation;GO:0006796//phosphate-containing compound metabolic process;GO:0044238	gi|413923574|gb|AFW63506.1|/0/phosphoribulokinase [Zea mays]
100285069	2095	86.8528	41.7541	-1.05665	0.00732424	Up	0.000488697	Zea mays endoglucanase 1 (LOC100285069), mRNA	K01179|1|2e-107|388|vvi:100260645|endoglucanase [EC:3.2.1.4]	GO:0031410//cytoplasmic vesicle	GO:0016798//hydrolase activity, acting on glycosyl bonds	GO:0044238	gi|226508548|ref|NP_001151436.1|/0/endoglucanase 1 precursor [Zea mays]
100276306	955	245.115	120.203	-1.02798	4.95479e-05	Up	1.65506e-06	Zea mays hypothetical protein (LOC100276306), mRNA	-	GO:0031410//cytoplasmic vesicle	-	-	gi|226530560|ref|NP_001143600.1|/1.67602e-37/hypothetical protein precursor [Zea mays]
100384494	2218	27.9041	1.56029	-4.16059	4.54509e-08	Up	8.00976e-10	Zea mays hypothetical protein (LOC100384494), mRNA	-	GO:0031410//cytoplasmic vesicle	-	-	gi|293336806|ref|NP_001170492.1|/0/hypothetical protein precursor [Zea mays]
103653300	1711	46.2878	15.7522	-1.55508	0.0020519	Up	0.000112086	PREDICTED: Zea mays uncharacterized LOC103653300 (LOC103653300), mRNA	-	-	GO:0003824//catalytic activity	-	gi|670396345|ref|XP_008678460.1|/0/PREDICTED: uncharacterized protein LOC103653300 [Zea mays]
103627611	1455	19.8855	4.85071	-2.03545	0.00420557	Up	0.00025523	PREDICTED: Zea mays lipid phosphate phosphatase epsilon 2, chloroplastic-like (LOC103627611), mRNA	K07252|1|4e-16|84.3|cre:CHLREDRAFT_194530|dolichyldiphosphatase [EC:3.6.1.43]	GO:0043231//intracellular membrane-bounded organelle	-	-	gi|670409891|ref|XP_008646128.1|/2.2998e-125/PREDICTED: lipid phosphate phosphatase epsilon 2, chloroplastic-like [Zea mays]
100274857	2197	118.172	18.03	-2.71242	0.000387234	Up	1.65887e-05	PREDICTED: Zea mays hypothetical protein (LOC100274857), transcript variant X1, mRNA	-	GO:0044464;GO:0044464	-	-	gi|223947679|gb|ACN27923.1|/0/unknown [Zea mays]
103646935	1528	12.1194	3.04191	-1.99427	0.0372094	Up	0.00375828	PREDICTED: Zea mays uncharacterized LOC103646935 (LOC103646935), transcript variant X2, mRNA	-	-	-	-	gi|670391146|ref|XP_008675907.1|/0/PREDICTED: uncharacterized protein LOC103652027 [Zea mays]
103647909	1753	10.5563	1.39304	-2.92179	0.00100951	Up	4.95962e-05	PREDICTED: Zea mays sugar transport protein 1-like (LOC103647909), mRNA	K08150|1|2e-49|195|vvi:100268023|MFS transporter, SP family, solute carrier family 2 (myo-inositol transporter), member 13	GO:0031224//intrinsic component of membrane	GO:0005402//cation:sugar symporter activity	GO:0071702	gi|670379599|ref|XP_008670623.1|/0/PREDICTED: sugar transport protein 1-like [Zea mays]
100193833	725	2366.4	536.597	-2.14079	5.93273e-40	Up	7.05977e-43	Zea mays light harvesting complex mesophyll7 (lhcb7), mRNA	K08912|1|3e-49|192|zma:542381|light-harvesting complex II chlorophyll a/b binding protein 1	GO:0009521;GO:0031224//intrinsic component of membrane;GO:0009534//chloroplast thylakoid	GO:0046906//tetrapyrrole binding;GO:0043169//cation binding	GO:0006464//cellular protein modification process;GO:0006091//generation of precursor metabolites and energy	gi|212721622|ref|NP_001132387.1|/4.4528e-89/light harvesting complex mesophyll7 [Zea mays]
100192089	1363	5529.99	169.11	-5.03124	4.58235e-15	Up	3.051e-17	PREDICTED: Zea mays uncharacterized LOC100192089 (LOC100192089), transcript variant X6, mRNA	K10144|1|2e-139|322|sbi:SORBI_01g047160|RING finger and CHY zinc finger domain-containing protein 1 [EC:6.3.2.19]	-	GO:0046914//transition metal ion binding;GO:0046914//transition metal ion binding;GO:0046914//transition metal ion binding;GO:0046914//transition metal ion binding;GO:0046914//transition metal ion binding;GO:0046914//transition metal ion binding;GO:0046914//transition metal ion binding	-	gi|414864792|tpg|DAA43349.1|/0/TPA: putative RING zinc finger domain superfamily protein [Zea mays]
100275788	1036	181.995	49.9142	-1.86638	2.98405e-11	Up	3.21275e-13	Zea mays LOC100275788 (umc2507), mRNA	-	-	-	-	gi|226496069|ref|NP_001143259.1|/2.83335e-41/uncharacterized protein LOC100275788 [Zea mays]
100283978	1455	59.9193	11.1671	-2.42377	0.0114896	Up	0.000863538	Zea mays lichenase-2 (LOC100283978), mRNA	-	GO:0031410//cytoplasmic vesicle	GO:0004553//hydrolase activity, hydrolyzing O-glycosyl compounds;GO:0043167//ion binding	GO:0044238	gi|226533548|ref|NP_001150348.1|/0/lichenase-2 precursor [Zea mays]
103632988	1657	111.453	25.475	-2.12928	2.32778e-10	Up	2.85572e-12	PREDICTED: Zea mays uncharacterized LOC103632988 (LOC103632988), mRNA	-	GO:0031224//intrinsic component of membrane	-	-	gi|670424397|ref|XP_008652911.1|/7.54636e-176/PREDICTED: uncharacterized protein LOC103632988 [Zea mays]
100304142	877	82.6047	35.2203	-1.22981	0.0176758	Up	0.00147486	PREDICTED: Zea mays dirigent-like protein pDIR3 (LOC100304142), transcript variant X2, mRNA	-	-	-	-	gi|414883337|tpg|DAA59351.1|/2.8044e-110/TPA: dirigent-like protein pDIR3 [Zea mays]
103647660	1537	1371.27	515.672	-1.41099	1.40924e-16	Up	8.4247e-19	PREDICTED: Zea mays transmembrane protein 64-like (LOC103647660), mRNA	-	-	-	-	gi|670378968|ref|XP_008670383.1|/4.61736e-132/PREDICTED: transmembrane protein 64-like [Zea mays]
103646742	2220	4.98154	0.97128	-2.35863	0.0147688	Up	0.00118786	PREDICTED: Zea mays uncharacterized LOC103646742 (LOC103646742), transcript variant X2, mRNA	K10949|1|2e-56|218|vvi:100259001|ER lumen protein retaining receptor	-	-	-	gi|670377059|ref|XP_008669645.1|/0/PREDICTED: uncharacterized protein LOC103646742 isoform X1 [Zea mays]
100278237	1134	239.33	48.8819	-2.29163	3.52507e-23	Up	1.25842e-25	PREDICTED: Zea mays uncharacterized LOC100278237 (LOC100278237), transcript variant X1, mRNA	-	-	-	-	gi|670435711|ref|XP_008658448.1|/2.32561e-150/PREDICTED: uncharacterized protein LOC100278237 isoform X1 [Zea mays]
100285145	2345	11063.4	571.978	-4.27369	2.54569e-10	Up	3.15912e-12	Zea mays ABC transporter-like protein (LOC100285145), mRNA	K05681|1|6e-75|280|cme:CMS467C|ATP-binding cassette, subfamily G (WHITE), member 2;K12843|2|3e-51|202|vvi:100248403|U4/U6 small nuclear ribonucleoprotein PRP3;K05658|4|8e-10|64.3|sbi:SORBI_06g030350|ATP-binding cassette, subfamily B (MDR/TAP), member 1	GO:0044464	GO:0017111//nucleoside-triphosphatase activity;GO:0032559	GO:0009207	gi|226503493|ref|NP_001151511.1|/0/ABC transporter-like protein [Zea mays]
100286188	935	233.077	114.146	-1.02993	5.38193e-06	Up	1.4303e-07	Zea mays LOC100286188 (pco085164), mRNA	K03098|1|5e-108|389|zma:100286188|outer membrane lipoprotein Blc	GO:0043231//intracellular membrane-bounded organelle	-	GO:0051234//establishment of localization	gi|226529802|ref|NP_001152548.1|/1.25213e-106/LOC100286188 [Zea mays]
100279422	1210	92.3124	32.8735	-1.4896	1.2148e-05	Up	3.51412e-07	PREDICTED: Zea mays LOC100279422 (LOC100279422), transcript variant X4, mRNA	-	GO:0031224//intrinsic component of membrane;GO:0031224//intrinsic component of membrane;GO:0031224//intrinsic component of membrane;GO:0031224//intrinsic component of membrane	-	-	gi|670388927|ref|XP_008674897.1|/1.4522e-140/PREDICTED: transmembrane protein 56-B isoform X3 [Zea mays]
100277415	1805	286.666	110.819	-1.37116	2.48191e-09	Up	3.55027e-11	PREDICTED: Zea mays uncharacterized LOC100277415 (LOC100277415), transcript variant X1, mRNA	K10532|1|1e-123|441|pop:POPTR_898175|heparan-alpha-glucosaminide N-acetyltransferase [EC:2.3.1.78]	-	-	-	gi|670403512|ref|XP_008643383.1|/0/PREDICTED: uncharacterized protein LOC100277415 isoform X1 [Zea mays]
100382397	1835	53.5934	19.1741	-1.48289	0.00736557	Up	0.000492082	Zea mays hypothetical protein (LOC100382397), mRNA	K13496|1|1e-38|159|aly:ARALYDRAFT_902799|UDP-glucosyl transferase 73C [EC:2.4.1.-]	-	GO:0016757//transferase activity, transferring glycosyl groups	-	gi|293334043|ref|NP_001168613.1|/0/hypothetical protein [Zea mays]
103653804	2567	2070.22	936.162	-1.14495	1.17283e-08	Up	1.84422e-10	PREDICTED: Zea mays phenylalanine/tyrosine ammonia-lyase-like (LOC103653804), mRNA	K13064|1|0.0|1278|zma:542258|phenylalanine/tyrosine ammonia-lyase [EC:4.3.1.25]	GO:0044424	GO:0016840	GO:0006558//L-phenylalanine metabolic process	gi|670397377|ref|XP_008678828.1|/0/PREDICTED: LOW QUALITY PROTEIN: phenylalanine/tyrosine ammonia-lyase-like [Zea mays]
103649536	920	158.929	41.7794	-1.92752	2.99506e-10	Up	3.7677e-12	PREDICTED: Zea mays uncharacterized LOC103649536 (LOC103649536), mRNA	-	GO:0043231//intracellular membrane-bounded organelle	-	-	gi|670385251|ref|XP_008673475.1|/8.22556e-111/PREDICTED: uncharacterized protein LOC103649536 [Zea mays]
103626147	1997	59.7439	19.9974	-1.57898	6.89937e-05	Up	2.40046e-06	PREDICTED: Zea mays peptide-N4-(N-acetyl-beta-glucosaminyl)asparagine amidase A-like (LOC103626147), mRNA	-	GO:0031410//cytoplasmic vesicle	-	-	gi|670406379|ref|XP_008644752.1|/0/PREDICTED: peptide-N4-(N-acetyl-beta-glucosaminyl)asparagine amidase A-like [Zea mays]
103643917	1186	134.494	2.07571	-6.01779	1.63394e-23	Up	5.78674e-26	PREDICTED: Zea mays protein FAR1-RELATED SEQUENCE 5-like (LOC103643917), mRNA	-	-	-	-	gi|670368100|ref|XP_008665312.1|/3.03257e-146/PREDICTED: protein FAR1-RELATED SEQUENCE 5-like [Zea mays]
100383488	1573	3353.24	513.179	-2.70802	0.00338914	Up	0.00019944	Zea mays uncharacterized LOC100383488 (LOC100383488), mRNA	K00924|1|5e-11|67.8|ath:AT5G22850|[EC:2.7.1.-]	GO:0044464	GO:0004175//endopeptidase activity	GO:0019538//protein metabolic process	gi|414587000|tpg|DAA37571.1|/0/TPA: hypothetical protein ZEAMMB73_036171 [Zea mays]
100382593	2178	34.0639	15.4113	-1.14425	0.0396985	Up	0.00408514	PREDICTED: Zea mays uncharacterized LOC100382593 (LOC100382593), transcript variant X3, mRNA	-	GO:0044464;GO:0044464	-	GO:0015031//protein transport;GO:0015031//protein transport	gi|670413761|ref|XP_008648085.1|/0/PREDICTED: uncharacterized protein LOC100382593 isoform X1 [Zea mays]
100284608	1467	160.206	52.4888	-1.60984	4.66125e-09	Up	6.93344e-11	Zea mays calcium sensing receptor (LOC100284608), mRNA	-	GO:0043231//intracellular membrane-bounded organelle	-	-	gi|226508328|ref|NP_001150975.1|/2.6354e-145/calcium sensing receptor [Zea mays]
100193013	1922	59.0278	22.2386	-1.40833	0.000961283	Up	4.68454e-05	Zea mays uncharacterized LOC100193013 (LOC100193013), mRNA	-	-	GO:0003676//nucleic acid binding	-	gi|212723060|ref|NP_001131653.1|/0/uncharacterized protein LOC100193013 [Zea mays]
100281018	769	8.21016	2.18286	-1.91119	0.0432986	Up	0.00459067	Zea mays RADIALIS (LOC100281018), mRNA	-	GO:0043231//intracellular membrane-bounded organelle	GO:0003676//nucleic acid binding	-	gi|226531820|ref|NP_001147409.1|/1.3206e-33/RADIALIS [Zea mays]
100382499	2332	1455.33	186.236	-2.96615	4.31568e-34	Up	7.70329e-37	PREDICTED: Zea mays hypothetical protein (LOC100382499), transcript variant X1, mRNA	-	-	GO:0016747//transferase activity, transferring acyl groups other than amino-acyl groups;GO:0016747//transferase activity, transferring acyl groups other than amino-acyl groups	-	gi|293331269|ref|NP_001168707.1|/0/hypothetical protein [Zea mays]
103636483	1209	62.8066	8.55861	-2.87547	0.000663028	Up	3.07829e-05	PREDICTED: Zea mays uncharacterized LOC103636483 (LOC103636483), transcript variant X2, mRNA	K07466|1|9e-06|49.3|zma:100273584|replication factor A1	-	-	-	gi|670433121|ref|XP_008657048.1|/4.81169e-162/PREDICTED: uncharacterized protein LOC103636483 isoform X1 [Zea mays]
100272515	1292	245.505	111.043	-1.14463	3.8591e-05	Up	1.25521e-06	PREDICTED: Zea mays uncharacterized LOC100272515 (LOC100272515), transcript variant X1, mRNA	-	GO:0031410//cytoplasmic vesicle;GO:0031410//cytoplasmic vesicle	GO:0005488//binding;GO:0004518//nuclease activity;GO:0005488//binding;GO:0004518//nuclease activity	GO:0006259//DNA metabolic process;GO:0006259//DNA metabolic process	gi|670358718|ref|XP_008666626.1|/2.3942e-167/PREDICTED: uncharacterized protein LOC100272515 isoform X1 [Zea mays]
100280716	1242	235.261	104.774	-1.16699	2.61073e-07	Up	5.34054e-09	PREDICTED: Zea mays LOC100280716 (pco140882(385)), transcript variant X1, mRNA	K14432|1|5e-60|229|zma:100280716|ABA responsive element binding factor	-	GO:0005488//binding	-	gi|670383968|ref|XP_008672797.1|/3.66968e-72/PREDICTED: LOC100280716 isoform X1 [Zea mays]
103638848	3854	26.7835	2.617	-3.35536	1.07269e-06	Up	2.44657e-08	PREDICTED: Zea mays probable RNA-dependent RNA polymerase SHL2 (LOC103638848), mRNA	-	GO:0043231//intracellular membrane-bounded organelle	GO:0034062//RNA polymerase activity	-	gi|670438882|ref|XP_008659869.1|/0/PREDICTED: probable RNA-dependent RNA polymerase SHL2 [Zea mays]
100382211	1450	26.3233	2.7513	-3.25815	5.1951e-06	Up	1.37476e-07	PREDICTED: Zea mays hypothetical protein (LOC100382211), transcript variant X2, mRNA	K00514|1|2e-44|178|rcu:RCOM_1428040|zeta-carotene desaturase [EC:1.3.5.6];K01206|2|3e-30|131|aly:ARALYDRAFT_475890|alpha-L-fucosidase [EC:3.2.1.51]	GO:0031410//cytoplasmic vesicle;GO:0031410//cytoplasmic vesicle;GO:0031410//cytoplasmic vesicle	GO:0016787//hydrolase activity;GO:0016787//hydrolase activity;GO:0016787//hydrolase activity	GO:0044238;GO:0044238;GO:0044238	gi|670428725|ref|XP_008655207.1|/0/PREDICTED: uncharacterized protein LOC100382211 isoform X1 [Zea mays]
100191808	1853	123.618	48.7754	-1.34166	3.07857e-06	Up	7.80655e-08	PREDICTED: Zea mays LOC100191808 (pco076962), transcript variant X3, mRNA	K07213|1|3e-07|55.5|smo:SELMODRAFT_169899|copper chaperone	-	-	-	gi|212276220|ref|NP_001130705.1|/1.20472e-103/uncharacterized protein LOC100191808 [Zea mays]
541908	1413	180.303	87.4254	-1.0443	0.000190584	Up	7.48404e-06	PREDICTED: Zea mays expansin-B7 (LOC541908), mRNA	-	-	-	GO:0000003//reproduction	gi|414864247|tpg|DAA42804.1|/4.00542e-143/TPA: beta-expansin 3 [Zea mays]
100282835	1249	46.1713	21.0779	-1.13127	0.0263417	Up	0.00242109	Zea mays LOC100282835 (cl945_1), mRNA	K06892|1|6e-37|153|ath:AT3G19010|;K05278|2|4e-36|150|osa:4330843|flavonol synthase [EC:1.14.11.23];K00475|4|1e-33|142|sbi:SORBI_06g031790|naringenin 3-dioxygenase [EC:1.14.11.9]	-	GO:0003824//catalytic activity	GO:0008152//metabolic process	gi|226499322|ref|NP_001149213.1|/0/LOC100282835 [Zea mays]
100282364	811	117.269	13.4929	-3.11955	3.4409e-14	Up	2.45674e-16	Zea mays nitrilase-associated protein (LOC100282364), mRNA	-	-	-	-	gi|226529761|ref|NP_001148748.1|/1.00373e-58/nitrilase-associated protein [Zea mays]
100281517	2018	109.535	48.5356	-1.17428	0.00100507	Up	4.92926e-05	Zea mays LOC100281517 (umc2731), mRNA	-	-	GO:0016798//hydrolase activity, acting on glycosyl bonds;GO:0043167//ion binding	GO:0000272//polysaccharide catabolic process	gi|414876455|tpg|DAA53586.1|/0/TPA: putative glycosyl hydrolase family 10 protein [Zea mays]
103640356	1809	77.8577	3.53929	-4.45931	2.09069e-13	Up	1.68227e-15	PREDICTED: Zea mays mitogen-activated protein kinase kinase kinase 3-like (LOC103640356), mRNA	K11228|1|3e-28|125|ota:Ot13g01170|mitogen-activated protein kinase kinase kinase [EC:2.7.11.1];K13414|2|1e-25|116|sbi:SORBI_01g040360|mitogen-activated protein kinase kinase kinase 1, plant [EC:2.7.11.25]	-	-	-	gi|670441726|ref|XP_008661176.1|/0/PREDICTED: mitogen-activated protein kinase kinase kinase 3-like [Zea mays]
103646464	2068	10677.9	807.883	-3.72434	5.29667e-123	Up	9.00412e-127	PREDICTED: Zea mays 4-coumarate--CoA ligase-like 9 (LOC103646464), mRNA	K01904|1|0.0|942|zma:100283944|4-coumarate--CoA ligase [EC:6.2.1.12]	-	GO:0003824//catalytic activity	-	gi|670376420|ref|XP_008669418.1|/0/PREDICTED: LOW QUALITY PROTEIN: 4-coumarate--CoA ligase-like 9 [Zea mays]
100283515	941	22.5273	6.93256	-1.70021	0.0119357	Up	0.000905954	Zea mays caltractin (LOC100283515), mRNA	K13448|1|1e-48|191|zma:100284444|calcium-binding protein CML	-	GO:0046872//metal ion binding	-	gi|226530278|ref|NP_001149887.1|/1.50588e-83/caltractin [Zea mays]
103639404	1862	6.73361	1.31755	-2.35353	0.0125864	Up	0.000966043	PREDICTED: Zea mays protein LYK5-like (LOC103639404), mRNA	K13429|1|3e-36|151|aly:ARALYDRAFT_479684|chitin elicitor receptor kinase 1	-	GO:0004672//protein kinase activity	GO:0043170	gi|670440131|ref|XP_008660380.1|/0/PREDICTED: protein LYK5-like [Zea mays]
103632652	2060	108.08	32.3861	-1.73865	1.25705e-06	Up	2.90267e-08	PREDICTED: Zea mays L-ascorbate oxidase-like (LOC103632652), transcript variant X2, mRNA	K00423|1|6e-171|599|smo:SELMODRAFT_104957|L-ascorbate oxidase [EC:1.10.3.3]	-	GO:0046914//transition metal ion binding;GO:0016682//oxidoreductase activity, acting on diphenols and related substances as donors, oxygen as acceptor;GO:0046914//transition metal ion binding;GO:0016682//oxidoreductase activity, acting on diphenols and related substances as donors, oxygen as acceptor	GO:0008152//metabolic process;GO:0008152//metabolic process	gi|670423731|ref|XP_008652628.1|/0/PREDICTED: L-ascorbate oxidase-like isoform X1 [Zea mays]
103634688	1412	16.098	3.66026	-2.13686	0.0130395	Up	0.0010111	PREDICTED: Zea mays strictosidine synthase 3-like (LOC103634688), mRNA	K01757|1|3e-42|171|aly:ARALYDRAFT_476541|strictosidine synthase [EC:4.3.3.2]	-	GO:0016843	GO:0008152//metabolic process	gi|414866752|tpg|DAA45309.1|/0/TPA: hypothetical protein ZEAMMB73_979948 [Zea mays]
100273345	1103	6.04055	1.30265	-2.21323	0.0231138	Up	0.00207072	Zea mays germin-like protein subfamily 1 member 17 (LOC100273345), mRNA	-	GO:0005576//extracellular region;GO:0031410//cytoplasmic vesicle	GO:0046914//transition metal ion binding	-	gi|195643554|gb|ACG41245.1|/6.16586e-114/germin-like protein subfamily 1 member 17 precursor [Zea mays]
100285954	1062	1485.46	555.054	-1.42021	8.62053e-09	Up	1.33845e-10	Zea mays LOC100285954 (umc2386), mRNA	-	-	-	-	gi|226528860|ref|NP_001152315.1|/4.22404e-72/LOC100285954 [Zea mays]
100284309	1802	312.863	56.3517	-2.473	4.73846e-22	Up	1.83927e-24	Zea mays serine carboxypeptidase K10B2.2 (LOC100284309), mRNA	K08249|1|3e-177|620|sbi:SORBI_03g038940|hydroxymandelonitrile lyase [EC:4.1.2.11]	GO:0031410//cytoplasmic vesicle	GO:0004180//carboxypeptidase activity	GO:0019538//protein metabolic process	gi|226500300|ref|NP_001150676.1|/0/serine carboxypeptidase K10B2.2 precursor [Zea mays]
100281688	2090	14.7221	3.65029	-2.0119	0.0352257	Up	0.0035051	Zea mays 6-phosphofructokinase 2 (LOC100281688), mRNA	K00850|1|0.0|1030|zma:100281688|6-phosphofructokinase [EC:2.7.1.11]	GO:0043234//protein complex	GO:0008443//phosphofructokinase activity;GO:0032559	GO:0006796//phosphate-containing compound metabolic process;GO:0006007//glucose catabolic process	gi|226503687|ref|NP_001148080.1|/0/6-phosphofructokinase 2 [Zea mays]
100277782	1309	163.297	78.0214	-1.06555	0.000546116	Up	2.46019e-05	Zea mays uncharacterized LOC100277782 (LOC100277782), mRNA	-	GO:0031410//cytoplasmic vesicle	-	-	gi|226532774|ref|NP_001144736.1|/1.70123e-84/uncharacterized protein LOC100277782 precursor [Zea mays]
103639747	2397	7.93031	1.76956	-2.16398	0.0248156	Up	0.00225552	PREDICTED: Zea mays probable glycosyltransferase At5g25310 (LOC103639747), mRNA	K12619|1|8e-35|147|vvi:100260845|5'-3' exoribonuclease 2 [EC:3.1.13.-];K13217|2|1e-34|146|vvi:100243465|pre-mRNA-processing factor 39;K13148|3|5e-34|144|vvi:100261060|integrator complex subunit 11 [EC:3.1.27.-];K01855|4|2e-12|73.2|vvi:100244254|tRNA pseudouridine38/39 synthase [EC:5.4.99.45];K14327|5|2e-10|66.6|vvi:100258101|regulator of nonsense transcripts 2	GO:0031410//cytoplasmic vesicle	GO:0016740//transferase activity	-	gi|670440849|ref|XP_008660691.1|/0/PREDICTED: probable glycosyltransferase At5g25310 [Zea mays]
100282512	1231	436.69	160.324	-1.44561	3.94303e-06	Up	1.02444e-07	Zea mays chlorophyll a-b binding protein (LOC100282512), mRNA	K08908|1|4e-124|442|zma:100282512|light-harvesting complex I chlorophyll a/b binding protein 2	GO:0009536//plastid	-	GO:0006091//generation of precursor metabolites and energy	gi|226499760|ref|NP_001148893.1|/1.10138e-122/chlorophyll a-b binding protein [Zea mays]
100274159	1516	78.4054	12.5781	-2.64004	1.9256e-11	Up	2.01316e-13	PREDICTED: Zea mays uncharacterized LOC100274159 (LOC100274159), transcript variant X1, mRNA	K10615|1|4e-13|74.7|cme:CMB070C|E3 ubiquitin-protein ligase HERC4 [EC:6.3.2.19];K11493|5|4e-08|58.2|ota:Ot03g05690|regulator of chromosome condensation	-	-	-	gi|670383443|ref|XP_008672521.1|/2.0011e-78/PREDICTED: uncharacterized protein LOC100274159 isoform X1 [Zea mays]
732808	2338	4210.43	1374.33	-1.61524	1.4156e-11	Up	1.46393e-13	Zea mays Binding protein homolog1 (bip1), mRNA	K09490|1|0.0|1125|zma:732808|heat shock 70kDa protein 5	GO:0031410//cytoplasmic vesicle;GO:0044432	GO:0032559	-	gi|162457723|ref|NP_001105893.1|/0/luminal-binding protein 2 precursor [Zea mays]
100276738	1609	66.6301	15.7359	-2.08211	2.77934e-08	Up	4.67751e-10	Zea mays uncharacterized LOC100276738 (LOC100276738), mRNA	-	-	-	-	gi|226491201|ref|NP_001143927.1|/0/uncharacterized protein LOC100276738 [Zea mays]
100194091	1144	19.6932	5.39149	-1.86894	0.00784158	Up	0.00053264	Zea mays LOC100194091 (cl32321_1), mRNA	-	-	-	-	gi|212721832|ref|NP_001132617.1|/9.5552e-41/uncharacterized protein LOC100194091 precursor [Zea mays]
100383110	1992	78.0057	27.8006	-1.48846	2.91898e-05	Up	9.22132e-07	Zea mays uncharacterized LOC100383110 (LOC100383110), mRNA	K03549|1|1e-107|389|mtr:MTR_8g088200|KUP system potassium uptake protein	GO:0044464	-	GO:0030001//metal ion transport	gi|576866930|gb|AHH35062.1|/0/high-affinity potassium transporter [Zea mays]
100382938	1060	308.065	21.5061	-3.84042	5.35004e-25	Up	1.66739e-27	Zea mays uncharacterized LOC100382938 (LOC100382938), mRNA	-	-	-	-	gi|195627226|gb|ACG35443.1|/4.84545e-28/membrane protein [Zea mays]
100384001	2231	1795.54	272.8	-2.7185	2.57073e-41	Up	2.84058e-44	PREDICTED: Zea mays uncharacterized LOC100384001 (LOC100384001), transcript variant X2, mRNA	-	-	-	-	gi|670384809|ref|XP_008673247.1|/2.71568e-176/PREDICTED: uncharacterized protein LOC100384001 isoform X2 [Zea mays]
103644119	644	23.5207	6.73105	-1.80503	0.00790962	Up	0.000538065	PREDICTED: Zea mays protein app1-like (LOC103644119), mRNA	-	-	-	-	-
103635678	3024	303.069	130.263	-1.21822	1.10923e-07	Up	2.07421e-09	PREDICTED: Zea mays pyruvate, phosphate dikinase 1, chloroplastic-like (LOC103635678), mRNA	K01006|1|0.0|1613|zma:542759|pyruvate,orthophosphate dikinase [EC:2.7.9.1]	GO:0009536//plastid	GO:0043169//cation binding;GO:0004672//protein kinase activity;GO:0032559;GO:0016781//phosphotransferase activity, paired acceptors	GO:0006464//cellular protein modification process;GO:0006796//phosphate-containing compound metabolic process	gi|413949327|gb|AFW81976.1|/0/pyruvate, phosphate dikinase 2 [Zea mays]
100274460	2170	43.2627	17.056	-1.34284	0.00528996	Up	0.00033348	Zea mays uncharacterized LOC100274460 (LOC100274460), mRNA	K15336|1|6e-20|97.8|vvi:100259391|tRNA (cytosine38-C5)-methyltransferase [EC:2.1.1.204]	-	-	-	gi|414585751|tpg|DAA36322.1|/0/TPA: hypothetical protein ZEAMMB73_184989 [Zea mays]
100276688	1244	73.3324	8.59328	-3.09317	9.57087e-11	Up	1.1145e-12	Zea mays uncharacterized LOC100276688 (LOC100276688), mRNA	-	-	-	-	gi|413932449|gb|AFW67000.1|/6.1959e-97/hypothetical protein ZEAMMB73_967000 [Zea mays]
103638032	1080	6.65779	1.08178	-2.62163	0.00476475	Up	0.00029443	PREDICTED: Zea mays transcription elongation factor 1 homolog (LOC103638032), mRNA	-	-	-	-	gi|670437274|ref|XP_008659262.1|/3.56496e-58/PREDICTED: transcription elongation factor 1 homolog [Zea mays]
100126914	1039	392.723	195.113	-1.0092	1.1767e-06	Up	2.70046e-08	PREDICTED: Zea mays PCO115023 protein (LOC100126914), mRNA	-	-	GO:0030597	GO:0006412//translation;GO:0051704;GO:0006950//response to stress	gi|414885444|tpg|DAA61458.1|/2.83845e-166/TPA: ribosome inactivating protein [Zea mays]
100279205	1641	172.978	51.2948	-1.7537	2.88715e-06	Up	7.28842e-08	Zea mays uncharacterized LOC100279205 (LOC100279205), mRNA	K00815|1|0.0|873|zma:100279205|tyrosine aminotransferase [EC:2.6.1.5]	-	GO:0016769//transferase activity, transferring nitrogenous groups;GO:0048037//cofactor binding;GO:0016846//carbon-sulfur lyase activity	GO:0008652//cellular amino acid biosynthetic process	gi|226501690|ref|NP_001145701.1|/0/uncharacterized protein LOC100279205 [Zea mays]
100278079	881	40.9894	11.7185	-1.80646	0.000427758	Up	1.86156e-05	Zea mays uncharacterized LOC100278079 (LOC100278079), mRNA	K13083|1|9e-114|407|sbi:SORBI_01g034460|cytochrome P450, family 75, subfamily A (flavonoid 3',5'-hydroxylase) [EC:1.14.13.88]	-	GO:0016491//oxidoreductase activity;GO:0005506//iron ion binding	GO:0008152//metabolic process	gi|226506336|ref|NP_001144946.1|/8.98206e-120/uncharacterized protein LOC100278079 [Zea mays]
103654922	1148	12.0429	3.1454	-1.93687	0.0199646	Up	0.00171278	PREDICTED: Zea mays uncharacterized LOC103654922 (LOC103654922), mRNA	K14488|1|5e-34|143|sbi:SORBI_04g003330|SAUR family protein	-	-	-	gi|670400203|ref|XP_008679951.1|/7.32853e-49/PREDICTED: uncharacterized protein LOC103654922 [Zea mays]
103628940	3825	264.106	11.7177	-4.49436	1.63847e-32	Up	3.34239e-35	PREDICTED: Zea mays uncharacterized LOC103628940 (LOC103628940), mRNA	-	-	-	-	gi|670414267|ref|XP_008648352.1|/0/PREDICTED: uncharacterized protein LOC103628940 [Zea mays]
103638086	2366	34.1458	9.12218	-1.90426	0.000253961	Up	1.03182e-05	PREDICTED: Zea mays forkhead box protein D2-like (LOC103638086), mRNA	-	-	-	-	gi|413953212|gb|AFW85861.1|/6.25971e-105/hypothetical protein ZEAMMB73_380145 [Zea mays]
103630380	775	10.7865	1.41515	-2.9302	0.000967279	Up	4.71924e-05	PREDICTED: Zea mays uncharacterized LOC103630380 (LOC103630380), transcript variant X2, ncRNA	K12876|1|9e-26|115|zma:100283928|RNA-binding protein 8A	GO:0043231//intracellular membrane-bounded organelle;GO:0043231//intracellular membrane-bounded organelle	GO:0003676//nucleic acid binding;GO:0003676//nucleic acid binding	GO:0010467//gene expression;GO:0010467//gene expression	gi|414867727|tpg|DAA46284.1|/3.91147e-25/TPA: hypothetical protein ZEAMMB73_663605 [Zea mays]
100502335	1923	287.241	139.386	-1.04317	1.61543e-07	Up	3.16266e-09	Zea mays hypothetical protein (LOC100502335), mRNA	K01188|1|6e-139|493|osa:4338560|beta-glucosidase [EC:3.2.1.21];K05350|3|5e-116|416|smo:SELMODRAFT_149851|beta-glucosidase [EC:3.2.1.21]	GO:0031410//cytoplasmic vesicle	GO:0016798//hydrolase activity, acting on glycosyl bonds;GO:0043167//ion binding	GO:0044238	gi|308080308|ref|NP_001183742.1|/0/hypothetical protein precursor [Zea mays]
100282214	1246	861.799	224.856	-1.93835	3.17329e-19	Up	1.51944e-21	PREDICTED: Zea mays chlorophyll a-b binding protein 8 (LOC100282214), transcript variant X1, mRNA	K08909|1|4e-119|426|vvi:100232927|light-harvesting complex I chlorophyll a/b binding protein 3	GO:0009536//plastid;GO:0009536//plastid	-	GO:0006091//generation of precursor metabolites and energy;GO:0006091//generation of precursor metabolites and energy	gi|195613254|gb|ACG28457.1|/1.8581e-134/chlorophyll a-b binding protein 8 [Zea mays]
100284243	1261	8708.24	2848.31	-1.61228	1.02772e-44	Up	9.02657e-48	Zea mays LOC100284243 (pco142520), mRNA	-	-	-	-	gi|226505644|ref|NP_001150610.1|/5.67076e-130/LOC100284243 precursor [Zea mays]
100276266	1097	377.116	26.6161	-3.82464	6.20717e-27	Up	1.75865e-29	Zea mays uncharacterized LOC100276266 (LOC100276266), mRNA	-	-	-	-	gi|195627226|gb|ACG35443.1|/2.72041e-29/membrane protein [Zea mays]
103654924	3669	335.301	158.159	-1.08408	0.00733026	Up	0.000489515	PREDICTED: Zea mays L-arabinokinase (LOC103654924), transcript variant X2, mRNA	K12446|1|0.0|1817|sbi:SORBI_04g003250|L-arabinokinase [EC:2.7.1.46]	GO:0044424;GO:0044424	GO:0016772//transferase activity, transferring phosphorus-containing groups;GO:0032559;GO:0016772//transferase activity, transferring phosphorus-containing groups;GO:0032559	GO:0006796//phosphate-containing compound metabolic process;GO:0006796//phosphate-containing compound metabolic process	gi|670400206|ref|XP_008679952.1|/0/PREDICTED: L-arabinokinase [Zea mays]
732739	1483	1171.31	58.9745	-4.31189	1.24371e-20	Up	5.32088e-23	PREDICTED: Zea mays ASYMMETRIC LEAVES2 (LBD6), transcript variant X4, misc_RNA	K01955|1|5e-31|134|vvi:100262205|carbamoyl-phosphate synthase large subunit [EC:6.3.5.5];K13944|2|8e-27|120|pop:POPTR_559669|LOB domain-containing protein 16	GO:0043231//intracellular membrane-bounded organelle;GO:0043231//intracellular membrane-bounded organelle;GO:0043231//intracellular membrane-bounded organelle;GO:0043231//intracellular membrane-bounded organelle;GO:0043231//intracellular membrane-bounded organelle;GO:0043231//intracellular membrane-bounded organelle	GO:0005488//binding;GO:0005488//binding;GO:0005488//binding;GO:0005488//binding;GO:0005488//binding;GO:0005488//binding	GO:0032501//multicellular organismal process;GO:0032501//multicellular organismal process;GO:0032501//multicellular organismal process;GO:0032501//multicellular organismal process;GO:0032501//multicellular organismal process;GO:0032501//multicellular organismal process	gi|162463448|ref|NP_001105838.1|/6.82586e-122/LOB domain-containing protein 6 [Zea mays]
100280210	2083	85.1811	29.8607	-1.51228	0.000281282	Up	1.15716e-05	Zea mays LOC100280210 (cl28653_1(116)), mRNA	K06662|1|0.0|1129|zma:100280210|cell cycle checkpoint protein	GO:0043231//intracellular membrane-bounded organelle	-	GO:0006259//DNA metabolic process	gi|226532638|ref|NP_001146613.1|/0/uncharacterized protein LOC100280210 [Zea mays]
100191984	873	893.669	282.019	-1.66395	2.55889e-26	Up	7.395e-29	Zea mays photosystem I reaction center subunit II (LOC100191984), mRNA	K02692|1|1e-89|327|zma:100191984|photosystem I subunit II	GO:0009522//photosystem I;GO:0043231//intracellular membrane-bounded organelle	-	GO:0044237//cellular metabolic process	gi|212275394|ref|NP_001130880.1|/3.05887e-88/photosystem I reaction center subunit II [Zea mays]
103627453	2554	10.5507	1.98136	-2.41278	0.00462263	Up	0.000284339	PREDICTED: Zea mays probable metal-nicotianamine transporter YSL14 (LOC103627453), mRNA	-	GO:0044464	-	GO:0006810//transport	gi|670409466|ref|XP_008645969.1|/0/PREDICTED: probable metal-nicotianamine transporter YSL14 [Zea mays]
100191895	1735	199.118	76.3809	-1.38234	8.50888e-05	Up	3.02554e-06	PREDICTED: Zea mays hypothetical protein (LOC100191895), transcript variant X2, mRNA	K00924|1|9e-19|93.6|ath:AT5G22850|[EC:2.7.1.-];K08245|3|5e-06|51.2|zma:100286141|phytepsin [EC:3.4.23.40]	GO:0031410//cytoplasmic vesicle;GO:0031410//cytoplasmic vesicle;GO:0031410//cytoplasmic vesicle	GO:0004175//endopeptidase activity;GO:0004175//endopeptidase activity;GO:0004175//endopeptidase activity	GO:0019538//protein metabolic process;GO:0019538//protein metabolic process;GO:0019538//protein metabolic process	gi|212274713|ref|NP_001130791.1|/0/hypothetical protein precursor [Zea mays]
542647	955	101.376	40.7583	-1.31455	0.000431235	Up	1.88158e-05	Zea mays tonoplast intrinsic protein4 (tip4d), mRNA	K09873|1|3e-72|270|osa:4324276|aquaporin TIP	GO:0016020//membrane	-	GO:0051234//establishment of localization	gi|414875619|tpg|DAA52750.1|/3.78404e-106/TPA: aquaporin TIP4-4 [Zea mays]
100284784	1083	373.525	97.722	-1.93445	1.03851e-11	Up	1.05043e-13	Zea mays LOC100284784 (gpm454), mRNA	K12135|1|3e-14|77.8|aly:ARALYDRAFT_488429|zinc finger protein CONSTANS	GO:0031410//cytoplasmic vesicle	GO:0046914//transition metal ion binding;GO:0003676//nucleic acid binding	-	gi|226496621|ref|NP_001151151.1|/2.7792e-111/LOC100284784 [Zea mays]
100273117	1092	1401.29	564.24	-1.31238	4.10354e-14	Up	2.96473e-16	PREDICTED: Zea mays oxygen-evolving enhancer protein 2, chloroplastic (LOC100273117), mRNA	K02717|1|1e-95|348|sbi:SORBI_02g002690|photosystem II oxygen-evolving enhancer protein 2	GO:0009523//photosystem II;GO:0009534//chloroplast thylakoid	GO:0046872//metal ion binding	GO:0044237//cellular metabolic process	gi|670422154|ref|XP_008652004.1|/1.06709e-134/PREDICTED: oxygen-evolving enhancer protein 2, chloroplastic [Zea mays]
100383090	2443	1133.9	26.6326	-5.41195	1.60664e-20	Up	6.96459e-23	Zea mays hypothetical protein (LOC100383090), mRNA	-	GO:0031410//cytoplasmic vesicle	GO:0046872//metal ion binding	-	gi|293336450|ref|NP_001169232.1|/0/hypothetical protein precursor [Zea mays]
103638712	1709	157.49	70.3815	-1.162	0.000291954	Up	1.20686e-05	PREDICTED: Zea mays homogentisate phytyltransferase 1, chloroplastic-like (LOC103638712), transcript variant X3, misc_RNA	K09833|1|4e-175|403|sbi:SORBI_10g025475|homogenitisate phytyltransferase	GO:0031224//intrinsic component of membrane;GO:0043231//intracellular membrane-bounded organelle;GO:0031224//intrinsic component of membrane;GO:0043231//intracellular membrane-bounded organelle;GO:0031224//intrinsic component of membrane;GO:0043231//intracellular membrane-bounded organelle	GO:0016765//transferase activity, transferring alkyl or aryl (other than methyl) groups;GO:0016765//transferase activity, transferring alkyl or aryl (other than methyl) groups;GO:0016765//transferase activity, transferring alkyl or aryl (other than methyl) groups	-	gi|670438624|ref|XP_008659772.1|/0/PREDICTED: homogentisate phytyltransferase 1, chloroplastic-like isoform X1 [Zea mays]
100193284	1449	198.298	73.2963	-1.43586	4.38712e-07	Up	9.39698e-09	Zea mays uncharacterized LOC100193284 (LOC100193284), mRNA	-	-	-	-	gi|212721382|ref|NP_001131899.1|/0/uncharacterized protein LOC100193284 [Zea mays]
103652358	1056	3.98431	0.9381	-2.08652	0.0401431	Up	0.00414291	PREDICTED: Zea mays mitogen-activated protein kinase kinase 10-like (LOC103652358), mRNA	K04368|1|2e-24|111|aly:ARALYDRAFT_491777|mitogen-activated protein kinase kinase 1 [EC:2.7.12.2];K13413|4|8e-22|102|rcu:RCOM_0727440|mitogen-activated protein kinase kinase 4/5, plant [EC:2.7.12.2]	-	GO:0005488//binding	-	gi|670391666|ref|XP_008676184.1|/1.77008e-163/PREDICTED: mitogen-activated protein kinase kinase 10-like [Zea mays]
103643621	1880	506.625	20.2034	-4.64824	5.37207e-43	Up	5.32717e-46	PREDICTED: Zea mays protein rough sheath 2-like (LOC103643621), mRNA	K09422|1|2e-111|401|sbi:SORBI_01g015920|myb proto-oncogene protein, plant	-	-	-	gi|670367292|ref|XP_008665006.1|/0/PREDICTED: protein rough sheath 2-like [Zea mays]
103640184	3793	31.842	1.59943	-4.3153	8.41141e-09	Up	1.29883e-10	PREDICTED: Zea mays probable RNA-dependent RNA polymerase SHL2 (LOC103640184), mRNA	-	GO:0043231//intracellular membrane-bounded organelle	GO:0034062//RNA polymerase activity	-	gi|670441479|ref|XP_008661039.1|/0/PREDICTED: probable RNA-dependent RNA polymerase SHL2 [Zea mays]
100283569	2125	71.3531	17.4821	-2.0291	4.15259e-05	Up	1.35772e-06	Zea mays glyoxal oxidase (LOC100283569), mRNA	-	GO:0031410//cytoplasmic vesicle	-	-	gi|226528066|ref|NP_001149941.1|/0/glyoxal oxidase precursor [Zea mays]
100274469	744	1850.26	728.17	-1.34538	3.58881e-11	Up	3.90453e-13	Zea mays LOC100274469 (umc1594), mRNA	-	GO:0031410//cytoplasmic vesicle	GO:0005488//binding	GO:0010876//lipid localization;GO:0051234//establishment of localization;GO:0009725//response to hormone;GO:0000302//response to reactive oxygen species	gi|226505072|ref|NP_001142300.1|/1.1146e-50/uncharacterized protein LOC100274469 precursor [Zea mays]
103637524	1356	59.9947	2.21401	-4.7601	5.00343e-12	Up	4.87656e-14	PREDICTED: Zea mays acetyl-CoA carboxylase 1-like (LOC103637524), mRNA	K11262|1|3e-145|513|sbi:SORBI_08g016820|acetyl-CoA carboxylase / biotin carboxylase [EC:6.4.1.2 6.3.4.14]	-	GO:0016421//CoA carboxylase activity;GO:0016879//ligase activity, forming carbon-nitrogen bonds;GO:0032559	GO:0006631//fatty acid metabolic process	gi|670434740|ref|XP_008657914.1|/0/PREDICTED: acetyl-CoA carboxylase 1-like [Zea mays]
103646746	660	32.8326	5.8608	-2.48596	7.41194e-05	Up	2.5977e-06	PREDICTED: Zea mays uncharacterized LOC103646746 (LOC103646746), transcript variant X2, misc_RNA	-	-	-	-	gi|670377074|ref|XP_008669650.1|/8.6219e-74/PREDICTED: uncharacterized protein LOC103646746 [Zea mays]
103626591	896	134.099	49.0834	-1.44999	1.61151e-06	Up	3.80334e-08	PREDICTED: Zea mays phosphopantetheine adenylyltransferase-like (LOC103626591), mRNA	K02201|1|4e-118|422|zma:100280931|pantetheine-phosphate adenylyltransferase [EC:2.7.7.3]	GO:0044464	GO:0070566//adenylyltransferase activity	GO:0010876//lipid localization;GO:0009108//coenzyme biosynthetic process;GO:0006970//response to osmotic stress;GO:0006140;GO:0006810//transport	gi|670407520|ref|XP_008645222.1|/4.9079e-121/PREDICTED: phosphopantetheine adenylyltransferase-like [Zea mays]
100216870	1198	25.264	7.63139	-1.72706	0.00823101	Up	0.000565291	Zea mays uncharacterized LOC100216870 (LOC100216870), mRNA	K14484|1|3e-30|130|ath:AT1G04240|auxin-responsive protein IAA	-	-	-	gi|219363465|ref|NP_001136731.1|/2.58147e-76/uncharacterized protein LOC100216870 [Zea mays]
103646533	1144	92.2086	42.2717	-1.12521	0.0205695	Up	0.00178566	PREDICTED: Zea mays keratinocyte proline-rich protein-like (LOC103646533), transcript variant X2, mRNA	-	-	-	-	gi|670376584|ref|XP_008669482.1|/5.36651e-60/PREDICTED: keratinocyte proline-rich protein-like [Zea mays]
100285312	753	36.3001	13.4421	-1.43321	0.0281191	Up	0.00261633	Zea mays LOC100285312 (magi93868), mRNA	-	-	-	-	-
103635020	2409	119.94	5.8348	-4.36149	1.18883e-20	Up	5.05242e-23	PREDICTED: Zea mays probable metal-nicotianamine transporter YSL1 (LOC103635020), mRNA	-	GO:0044464	-	GO:0006810//transport	gi|670430015|ref|XP_008655810.1|/0/PREDICTED: probable metal-nicotianamine transporter YSL1 [Zea mays]
100280258	2096	35.2779	11.9162	-1.56584	0.014552	Up	0.00116268	Zea mays uncharacterized LOC100280258 (LOC100280258), mRNA	K00423|1|1e-61|236|ppp:PHYPADRAFT_163787|L-ascorbate oxidase [EC:1.10.3.3]	GO:0005576//extracellular region;GO:0031410//cytoplasmic vesicle	GO:0046914//transition metal ion binding;GO:0016682//oxidoreductase activity, acting on diphenols and related substances as donors, oxygen as acceptor	GO:0009808//lignin metabolic process	gi|226494660|ref|NP_001146658.1|/0/uncharacterized protein LOC100280258 precursor [Zea mays]
103651510	1721	14.9719	2.18838	-2.77433	0.00121081	Up	6.09267e-05	PREDICTED: Zea mays sugar transport protein 1-like (LOC103651510), mRNA	K08150|1|4e-46|184|vvi:100268023|MFS transporter, SP family, solute carrier family 2 (myo-inositol transporter), member 13	GO:0031224//intrinsic component of membrane	GO:0005402//cation:sugar symporter activity	GO:0071702	gi|670390045|ref|XP_008675375.1|/0/PREDICTED: sugar transport protein 1-like [Zea mays]
103647839	4126	561.033	107.453	-2.38439	3.00282e-24	Up	9.78396e-27	PREDICTED: Zea mays exportin-T-like (LOC103647839), transcript variant X5, mRNA	K14288|1|0.0|1496|sbi:SORBI_02g039095|exportin-T	-	-	-	gi|670379450|ref|XP_008670567.1|/0/PREDICTED: exportin-T-like isoform X1 [Zea mays]
100282142	737	133.352	56.4806	-1.23942	0.0202287	Up	0.0017469	Zea mays elicitor-responsive protein 1 (LOC100282142), mRNA	K13412|1|8e-06|48.9|vcn:VOLCADRAFT_74309|calcium-dependent protein kinase [EC:2.7.11.1]	-	-	-	gi|226499962|ref|NP_001148526.1|/1.28274e-83/elicitor-responsive protein 1 [Zea mays]
100136882	1599	345.776	114.709	-1.59186	7.4299e-08	Up	1.35357e-09	Zea mays yellow endosperm1 (y1), mRNA	K02291|1|0.0|825|zma:100136882|phytoene synthase [EC:2.5.1.32]	GO:0009536//plastid	GO:0004337//geranyltranstransferase activity	GO:0016109	gi|167908781|ref|NP_001108124.2|/0/phytoene synthase, chloroplastic [Zea mays]
103653730	1980	1450.1	145.794	-3.31414	8.21472e-08	Up	1.51051e-09	PREDICTED: Zea mays very-long-chain 3-oxoacyl-CoA reductase 1-like (LOC103653730), mRNA	K10251|1|1e-144|512|sbi:SORBI_04g025020|beta-keto reductase [EC:1.1.1.-]	-	GO:0003824//catalytic activity	GO:0008152//metabolic process	gi|673921807|ref|NP_001288451.1|/1.72404e-145/uncharacterized protein LOC103653730 [Zea mays]
100194100	3620	16.337	5.26622	-1.6333	0.0295637	Up	0.00281775	PREDICTED: Zea mays uncharacterized LOC100194100 (LOC100194100), transcript variant X1, mRNA	K05681|1|3e-48|192|cme:CMS467C|ATP-binding cassette, subfamily G (WHITE), member 2;K12843|2|8e-39|161|vvi:100248403|U4/U6 small nuclear ribonucleoprotein PRP3;K02065|4|3e-13|76.3|mtr:MTR_7g079540|putative ABC transport system ATP-binding protein	GO:0043231//intracellular membrane-bounded organelle;GO:0043231//intracellular membrane-bounded organelle	GO:0017111//nucleoside-triphosphatase activity;GO:0032559;GO:0017111//nucleoside-triphosphatase activity;GO:0032559	GO:0009207;GO:0009207	gi|670442237|ref|XP_008661462.1|/0/PREDICTED: uncharacterized protein LOC100194100 isoform X1 [Zea mays]
100191216	1597	292.591	101.679	-1.52486	1.23454e-07	Up	2.3538e-09	PREDICTED: Zea mays LOC100191216 (IDP141), transcript variant X1, mRNA	K01090|1|1e-98|358|osa:4341433|protein phosphatase [EC:3.1.3.16]	GO:0043234//protein complex;GO:0043234//protein complex	GO:0043169//cation binding;GO:0004721//phosphoprotein phosphatase activity;GO:0003676//nucleic acid binding;GO:0043169//cation binding;GO:0004721//phosphoprotein phosphatase activity;GO:0003676//nucleic acid binding	GO:0006464//cellular protein modification process;GO:0006464//cellular protein modification process	gi|670402152|ref|XP_008680948.1|/0/PREDICTED: uncharacterized protein LOC100191216 isoform X1 [Zea mays]
103643997	1194	33.9812	8.21974	-2.04757	0.000116889	Up	4.31857e-06	PREDICTED: Zea mays BI1-like protein (LOC103643997), mRNA	K06890|1|3e-121|433|sbi:SORBI_01g008350|	GO:0031224//intrinsic component of membrane	-	-	gi|670368308|ref|XP_008665403.1|/4.03399e-122/PREDICTED: BI1-like protein [Zea mays]
103640165	1221	313.032	105.73	-1.56593	2.43322e-09	Up	3.46077e-11	PREDICTED: Zea mays uncharacterized LOC103640165 (LOC103640165), mRNA	-	-	-	-	gi|670441445|ref|XP_008661018.1|/6.32151e-171/PREDICTED: uncharacterized protein LOC103640165 [Zea mays]
100383270	2194	22.7033	4.2391	-2.42107	0.000208989	Up	8.29559e-06	Zea mays uncharacterized LOC100383270 (LOC100383270), mRNA	K11592|1|1e-19|69.3|bdi:100824131|endoribonuclease Dicer [EC:3.1.26.-]	-	-	-	gi|413955080|gb|AFW87729.1|/9.51508e-84/hypothetical protein ZEAMMB73_634722 [Zea mays]
100384604	2013	2346.6	419.309	-2.48449	0.000918363	Up	4.44416e-05	Zea mays hypothetical protein (LOC100384604), mRNA	K01640|1|9e-70|246|zma:100193689|hydroxymethylglutaryl-CoA lyase [EC:4.1.3.4];K01090|3|1e-64|246|sbi:SORBI_01g038410|protein phosphatase [EC:3.1.3.16]	GO:0043234//protein complex;GO:0043231//intracellular membrane-bounded organelle	GO:0043169//cation binding;GO:0004721//phosphoprotein phosphatase activity	GO:0006464//cellular protein modification process	gi|293336225|ref|NP_001170577.1|/3.96568e-113/hypothetical protein [Zea mays]
103636590	2423	35.6394	13.3905	-1.41226	0.0075979	Up	0.000511693	PREDICTED: Zea mays uncharacterized LOC103636590 (LOC103636590), mRNA	-	-	-	-	gi|670433356|ref|XP_008657167.1|/0/PREDICTED: uncharacterized protein LOC103636590 [Zea mays]
100276698	754	50.6863	4.7272	-3.42254	2.54534e-11	Up	2.70436e-13	Zea mays uncharacterized LOC100276698 (LOC100276698), mRNA	-	-	-	-	gi|226504972|ref|NP_001143897.1|/1.71911e-22/uncharacterized protein LOC100276698 [Zea mays]
100279707	1489	568.351	254.075	-1.16153	1.48113e-08	Up	2.39196e-10	Zea mays uncharacterized LOC100279707 (LOC100279707), mRNA	K09458|1|0.0|833|zma:100279707|3-oxoacyl-[acyl-carrier-protein] synthase II [EC:2.3.1.179]	GO:0009536//plastid	GO:0004312//fatty acid synthase activity	GO:0006631//fatty acid metabolic process	gi|413952806|gb|AFW85455.1|/0/hypothetical protein ZEAMMB73_016804 [Zea mays]
100277076	1057	5.89312	1.19578	-2.30108	0.01868	Up	0.00157982	Zea mays uncharacterized LOC100277076 (LOC100277076), mRNA	K10523|1|2e-14|78.2|zma:100191647|speckle-type POZ protein	-	-	-	gi|226532736|ref|NP_001144214.1|/2.2548e-134/uncharacterized protein LOC100277076 [Zea mays]
100191568	1149	52.9036	23.9241	-1.1449	0.0143077	Up	0.00113788	PREDICTED: Zea mays LOC100191568 (umc2617), transcript variant X2, mRNA	K10523|1|1e-09|62.8|ota:Ot14g03470|speckle-type POZ protein	-	-	-	gi|670412271|ref|XP_008647288.1|/1.70813e-80/PREDICTED: uncharacterized protein LOC100191568 isoform X2 [Zea mays]
103646269	724	79.1152	6.12717	-3.69066	7.5752e-06	Up	2.08616e-07	PREDICTED: Zea mays uncharacterized LOC103646269 (LOC103646269), mRNA	-	-	-	-	gi|414586546|tpg|DAA37117.1|/8.15265e-75/TPA: hypothetical protein ZEAMMB73_391383 [Zea mays]
103628705	1032	4.32928	0.956951	-2.17761	0.0293627	Up	0.00278777	PREDICTED: Zea mays putative cyclin-F2-1 (LOC103628705), mRNA	K06627|1|2e-28|124|bdi:100834254|cyclin A	GO:0043231//intracellular membrane-bounded organelle	-	GO:0009987//cellular process	gi|670411890|ref|XP_008647083.1|/0/PREDICTED: putative cyclin-F2-1 [Zea mays]
100193483	1773	424.662	149.807	-1.50321	3.44917e-11	Up	3.74283e-13	Zea mays MYB transcription factor (LOC100193483), mRNA	K09422|1|0.0|831|zma:100193483|myb proto-oncogene protein, plant	GO:0043231//intracellular membrane-bounded organelle	GO:0003676//nucleic acid binding	-	gi|212722316|ref|NP_001132070.1|/0/MYB transcription factor [Zea mays]
100282443	1741	63.7996	26.522	-1.26636	0.0114011	Up	0.000853856	Zea mays ANAC010 (LOC100282443), mRNA	-	-	GO:0003676//nucleic acid binding	-	gi|226528930|ref|NP_001148826.1|/8.30167e-165/ANAC010 [Zea mays]
103655109	1462	116.867	17.3321	-2.75335	3.75096e-12	Up	3.58145e-14	PREDICTED: Zea mays 2-alkenal reductase (NADP(+)-dependent)-like (LOC103655109), mRNA	K07119|1|1e-132|471|bdi:100828038|	-	GO:0003824//catalytic activity;GO:0046914//transition metal ion binding	GO:0008152//metabolic process	gi|670400618|ref|XP_008680137.1|/0/PREDICTED: 2-alkenal reductase (NADP(+)-dependent)-like [Zea mays]
103626623	675	15.5306	4.76976	-1.70312	0.0341328	Up	0.00336734	PREDICTED: Zea mays uncharacterized LOC103626623 (LOC103626623), ncRNA	K01915|1|2e-07|44.7|bdi:100845598|glutamine synthetase [EC:6.3.1.2]	-	GO:0032561//guanyl ribonucleotide binding;GO:0017111//nucleoside-triphosphatase activity	GO:0009207	gi|413937804|gb|AFW72355.1|/7.24262e-39/putative protein kinase superfamily protein [Zea mays]
103634660	3239	130.956	33.7198	-1.95741	3.04068e-09	Up	4.41091e-11	PREDICTED: Zea mays uncharacterized LOC103634660 (LOC103634660), transcript variant X2, misc_RNA	-	-	-	-	gi|670429197|ref|XP_008655480.1|/0/PREDICTED: uncharacterized protein LOC103634660 [Zea mays]
100282491	859	20499.1	1311.54	-3.96622	7.69349e-14	Up	5.75459e-16	Zea mays nonspecific lipid-transfer protein 3 (LOC100282491), mRNA	-	GO:0031410//cytoplasmic vesicle	GO:0005488//binding	GO:0051234//establishment of localization;GO:0010876//lipid localization	gi|226498380|ref|NP_001148872.1|/1.02996e-72/nonspecific lipid-transfer protein 3 precursor [Zea mays]
103638635	2324	83.477	36.1742	-1.20642	0.000593036	Up	2.71189e-05	PREDICTED: Zea mays protein NRT1/ PTR FAMILY 4.6-like (LOC103638635), mRNA	K14638|1|1e-91|335|smo:SELMODRAFT_97812|solute carrier family 15 (peptide/histidine transporter), member 3/4	GO:0044464	-	GO:0015833//peptide transport	gi|670438468|ref|XP_008659709.1|/0/PREDICTED: protein NRT1/ PTR FAMILY 4.6-like [Zea mays]
100273616	1837	12.0683	3.69764	-1.70655	0.0434607	Up	0.00461266	PREDICTED: Zea mays putative MYB DNA-binding domain superfamily protein (LOC100273616), transcript variant X3, mRNA	K12133|1|4e-25|114|ath:AT1G01060|LATE ELONGATED HYPOCOTYL;K12134|2|6e-24|110|aly:ARALYDRAFT_904154|circadian clock associated 1	-	-	-	gi|645166537|gb|AIB04966.1|/0/MYB-related transcription factor, partial [Zea mays]
103644340	1436	40.6231	17.7523	-1.19429	0.0243823	Up	0.00220646	PREDICTED: Zea mays myosin-12-like (LOC103644340), mRNA	K10357|1|3e-40|164|aly:ARALYDRAFT_887631|myosin V;K03165|3|2e-17|88.6|ota:Ot06g03550|DNA topoisomerase III [EC:5.99.1.2];K06675|4|6e-07|53.9|sbi:SORBI_09g024390|structural maintenance of chromosome 4	GO:0015629//actin cytoskeleton	GO:0008092//cytoskeletal protein binding;GO:0017111//nucleoside-triphosphatase activity;GO:0032559	-	gi|242038139|ref|XP_002466464.1|/3.01116e-162/hypothetical protein SORBIDRAFT_01g008180 [Sorghum bicolor]
103639025	1651	62.0057	19.5232	-1.66721	0.00040699	Up	1.75849e-05	PREDICTED: Zea mays serine carboxypeptidase-like 51 (LOC103639025), transcript variant X4, mRNA	K09646|1|0.0|682|zma:100280301|serine carboxypeptidase 1 [EC:3.4.16.-]	GO:0031410//cytoplasmic vesicle;GO:0031410//cytoplasmic vesicle;GO:0031410//cytoplasmic vesicle;GO:0031410//cytoplasmic vesicle	GO:0004180//carboxypeptidase activity;GO:0004180//carboxypeptidase activity;GO:0004180//carboxypeptidase activity;GO:0004180//carboxypeptidase activity	GO:0019538//protein metabolic process;GO:0019538//protein metabolic process;GO:0019538//protein metabolic process;GO:0019538//protein metabolic process	gi|670439286|ref|XP_008660023.1|/0/PREDICTED: serine carboxypeptidase-like 51 isoform X3 [Zea mays]
103642123	1905	100.429	2.10872	-5.57366	2.7962e-22	Up	1.0616e-24	PREDICTED: Zea mays uncharacterized vacuolar membrane protein YML018C-like (LOC103642123), mRNA	K15289|1|0.0|652|sbi:SORBI_06g030570|solute carrier family 35, member F5	GO:0031410//cytoplasmic vesicle	-	-	gi|670446939|ref|XP_008663658.1|/0/PREDICTED: LOW QUALITY PROTEIN: uncharacterized vacuolar membrane protein YML018C-like [Zea mays]
103654474	4418	147.502	15.1961	-3.27897	6.97666e-14	Up	5.19865e-16	PREDICTED: Zea mays probable WRKY transcription factor 34 (LOC103654474), transcript variant X3, mRNA	K13424|1|1e-80|300|vvi:100243352|WRKY transcription factor 33	-	-	-	gi|645165734|gb|AIB04633.1|/0/WRKY transcription factor, partial [Zea mays]
732775	1392	22.1786	5.69934	-1.9603	0.00249181	Up	0.000140493	PREDICTED: Zea mays beta-carotene hydroxylase (HYD1), transcript variant X2, mRNA	K15746|1|7e-102|369|zma:732775|beta-carotene 3-hydroxylase [EC:1.14.13.129]	GO:0043231//intracellular membrane-bounded organelle;GO:0016020//membrane;GO:0016020//membrane	-	GO:0008152//metabolic process;GO:0008152//metabolic process	gi|289470400|gb|ADC96676.1|/4.15381e-117/beta-carotene hydroxylase [Zea mays]
100276065	1373	119.145	51.5884	-1.2076	4.31954e-05	Up	1.41843e-06	PREDICTED: Zea mays hypothetical protein (LOC100276065), transcript variant X11, mRNA	-	GO:0044464;GO:0044464;GO:0044464;GO:0044464;GO:0044464;GO:0044464;GO:0044464;GO:0044464;GO:0044464;GO:0044464;GO:0044464;GO:0044464	-	-	gi|670435557|ref|XP_008658360.1|/1.865e-144/PREDICTED: hypothetical protein isoform X4 [Zea mays]
103641820	1218	6.26565	1.373	-2.19013	0.0260373	Up	0.00238721	PREDICTED: Zea mays uncharacterized LOC103641820 (LOC103641820), ncRNA	-	-	-	-	gi|670426485|ref|XP_008653897.1|/2.45763e-66/PREDICTED: uncharacterized protein LOC103634049 [Zea mays]
100382272	1448	813.259	329.311	-1.30427	2.35635e-10	Up	2.89915e-12	Zea mays uncharacterized LOC100382272 (LOC100382272), mRNA	K01904|1|0.0|754|sbi:SORBI_10g026130|4-coumarate--CoA ligase [EC:6.2.1.12]	-	-	-	gi|413954990|gb|AFW87639.1|/0/putative AMP-dependent synthetase and ligase superfamily protein [Zea mays]
100274081	1351	1960.06	705.92	-1.47332	1.05056e-18	Up	5.23867e-21	PREDICTED: Zea mays hypothetical protein (LOC100274081), transcript variant X2, mRNA	-	-	-	-	gi|226531858|ref|NP_001141932.1|/3.09695e-161/hypothetical protein [Zea mays]
100284124	1676	211.053	90.8079	-1.21672	4.38052e-08	Up	7.64527e-10	Zea mays glycerol-3-phosphate dehydrogenase (LOC100284124), mRNA	K00006|1|0.0|726|zma:100284124|glycerol-3-phosphate dehydrogenase (NAD+) [EC:1.1.1.8]	GO:0043234//protein complex;GO:0044424	GO:0042802//identical protein binding;GO:0016616//oxidoreductase activity, acting on the CH-OH group of donors, NAD or NADP as acceptor;GO:0048037//cofactor binding;GO:0000166//nucleotide binding	GO:0006072//glycerol-3-phosphate metabolic process	gi|226494897|ref|NP_001150493.1|/0/glycerol-3-phosphate dehydrogenase [Zea mays]
103633084	2126	104.915	52.1253	-1.00917	0.0243544	Up	0.00220325	PREDICTED: Zea mays endoglucanase 23-like (LOC103633084), mRNA	K01179|1|0.0|982|sbi:SORBI_02g030710|endoglucanase [EC:3.2.1.4]	GO:0043231//intracellular membrane-bounded organelle	GO:0016798//hydrolase activity, acting on glycosyl bonds	GO:0044238	gi|673921766|ref|NP_001288513.1|/0/uncharacterized protein LOC103633084 precursor [Zea mays]
100382027	905	9.98021	1.33526	-2.90195	0.00111658	Up	5.56786e-05	Zea mays uncharacterized LOC100382027 (LOC100382027), mRNA	K05283|1|8e-12|69.3|aly:ARALYDRAFT_354960|phosphatidylinositol glycan, class W [EC:2.3.-.-];K11982|2|1e-11|68.9|bdi:100833984|E3 ubiquitin-protein ligase RNF115/126 [EC:6.3.2.19];K15692|3|2e-11|68.2|ppp:PHYPADRAFT_16563|E3 ubiquitin-protein ligase RNF13 [EC:6.3.2.19]	GO:0031410//cytoplasmic vesicle	GO:0046914//transition metal ion binding	-	gi|293336815|ref|NP_001168263.1|/4.36572e-125/uncharacterized protein LOC100382027 [Zea mays]
100856938	1359	155.626	59.5741	-1.38533	0.000981294	Up	4.79873e-05	Zea mays glucan endo-1,3-beta-glucosidase GVI precursor (LOC100856938), mRNA	-	GO:0031410//cytoplasmic vesicle	GO:0016798//hydrolase activity, acting on glycosyl bonds;GO:0043167//ion binding	GO:0044238	gi|363543483|ref|NP_001241753.1|/9.61937e-155/glucan endo-1,3-beta-glucosidase GVI precursor [Zea mays]
100281599	3265	29.2915	8.71387	-1.7491	0.00143252	Up	7.40308e-05	PREDICTED: Zea mays lectin-like receptor kinase 7 (LOC100281599), transcript variant X2, mRNA	K04733|1|5e-59|228|smo:SELMODRAFT_230241|interleukin-1 receptor-associated kinase 4 [EC:2.7.11.1];K13417|3|2e-56|219|aly:ARALYDRAFT_899604|somatic embryogenesis receptor kinase 4 [EC:2.7.10.1 2.7.11.1];K13416|5|1e-55|217|ath:AT4G33430|brassinosteroid insensitive 1-associated receptor kinase 1 [EC:2.7.10.1 2.7.11.1]	-	GO:0004871//signal transducer activity;GO:0004672//protein kinase activity;GO:0032559;GO:0004871//signal transducer activity;GO:0004672//protein kinase activity;GO:0032559;GO:0004871//signal transducer activity;GO:0004672//protein kinase activity;GO:0032559	GO:0006464//cellular protein modification process;GO:0006464//cellular protein modification process;GO:0006464//cellular protein modification process	gi|226508034|ref|NP_001147990.1|/0/lectin-like receptor kinase 7 precursor [Zea mays]
103627089	1745	46.2441	21.9129	-1.07749	0.0230976	Up	0.00206861	PREDICTED: Zea mays probable protein phosphatase 2C 12 (LOC103627089), mRNA	K04345|1|2e-28|125|aly:ARALYDRAFT_480465|protein kinase A [EC:2.7.11.11]	-	-	-	gi|670408611|ref|XP_008645636.1|/1.23756e-176/PREDICTED: probable protein phosphatase 2C 12 [Zea mays]
100282925	1252	746.487	366.464	-1.02645	7.34994e-05	Up	2.5718e-06	Zea mays ATP-dependent transporter YFL028C (LOC100282925), mRNA	K12608|1|2e-161|566|zma:100282925|CCR4-NOT complex subunit CAF16	-	GO:0017111//nucleoside-triphosphatase activity;GO:0032559	GO:0009207	gi|226498660|ref|NP_001149302.1|/6.79623e-160/ATP-dependent transporter YFL028C [Zea mays]
103641863	1178	375.571	159.895	-1.23196	0.000878344	Up	4.22561e-05	PREDICTED: Zea mays GEM-like protein 7 (LOC103641863), transcript variant X2, mRNA	-	-	-	-	gi|413918979|gb|AFW58911.1|/8.46131e-149/FIP1 [Zea mays]
100382783	2065	41.0723	10.5401	-1.96228	0.000118023	Up	4.36984e-06	PREDICTED: Zea mays uncharacterized LOC100382783 (LOC100382783), ncRNA	-	-	-	-	gi|293333804|ref|NP_001168495.1|/9.32975e-33/uncharacterized protein LOC100382273 [Zea mays]
103646225	1592	265.581	42.9764	-2.62754	7.10593e-33	Up	1.34891e-35	PREDICTED: Zea mays probable inactive beta-glucosidase 14 (LOC103646225), transcript variant X2, misc_RNA	K05350|1|0.0|571|sbi:SORBI_06g022410|beta-glucosidase [EC:3.2.1.21]	GO:0031410//cytoplasmic vesicle	GO:0016798//hydrolase activity, acting on glycosyl bonds;GO:0043167//ion binding;GO:0016798//hydrolase activity, acting on glycosyl bonds;GO:0043167//ion binding	GO:0044238;GO:0044238	gi|670375818|ref|XP_008669175.1|/0/PREDICTED: probable inactive beta-glucosidase 14 [Zea mays]
100283848	853	376.502	148.906	-1.33826	1.05976e-08	Up	1.65442e-10	Zea mays LOC100283848 (pco139896), mRNA	K14332|1|2e-80|296|zma:100283848|photosystem I subunit PsaO	GO:0009521;GO:0009536//plastid	-	GO:0009765//photosynthesis, light harvesting	gi|226498632|ref|NP_001150218.1|/5.56668e-79/LOC100283848 [Zea mays]
103648016	1250	9.65146	1.57624	-2.61426	0.00387296	Up	0.000232849	PREDICTED: Zea mays uncharacterized LOC103648016 (LOC103648016), mRNA	-	-	-	-	gi|670379871|ref|XP_008670740.1|/1.01905e-131/PREDICTED: uncharacterized protein LOC103648016 [Zea mays]
542220	1716	1081.08	476.705	-1.1813	7.04774e-10	Up	9.385e-12	PREDICTED: Zea mays glutamic dehydrogenase1 (gdh1), transcript variant X3, mRNA	K00261|1|0.0|825|zma:100856888|glutamate dehydrogenase (NAD(P)+) [EC:1.4.1.3]	-	GO:0016639//oxidoreductase activity, acting on the CH-NH2 group of donors, NAD or NADP as acceptor;GO:0016639//oxidoreductase activity, acting on the CH-NH2 group of donors, NAD or NADP as acceptor;GO:0016639//oxidoreductase activity, acting on the CH-NH2 group of donors, NAD or NADP as acceptor;GO:0016639//oxidoreductase activity, acting on the CH-NH2 group of donors, NAD or NADP as acceptor	GO:0019752//carboxylic acid metabolic process;GO:0019752//carboxylic acid metabolic process;GO:0019752//carboxylic acid metabolic process;GO:0019752//carboxylic acid metabolic process	gi|162464489|ref|NP_001105301.1|/0/glutamate dehydrogenase [Zea mays]
100383538	1163	90.6882	36.0343	-1.33155	0.0060972	Up	0.000394042	Zea mays hypothetical protein (LOC100383538), mRNA	-	-	-	-	-
100284183	1567	52.3392	17.4645	-1.58347	0.000181906	Up	7.12779e-06	Zea mays indole-3-acetate beta-glucosyltransferase (LOC100284183), mRNA	K13691|1|0.0|790|zma:100284183|pathogen-inducible salicylic acid glucosyltransferase [EC:2.4.1.-]	-	GO:0016757//transferase activity, transferring glycosyl groups	-	gi|226493444|ref|NP_001150551.1|/0/indole-3-acetate beta-glucosyltransferase [Zea mays]
103653668	2704	44.6966	18.3264	-1.28624	0.00906518	Up	0.000640303	PREDICTED: Zea mays uncharacterized LOC103653668 (LOC103653668), transcript variant X4, mRNA	K12831|1|4e-06|52.4|gmx:100791039|splicing factor 3B subunit 4	GO:0031410//cytoplasmic vesicle;GO:0031410//cytoplasmic vesicle;GO:0031410//cytoplasmic vesicle;GO:0031410//cytoplasmic vesicle	-	-	gi|670397084|ref|XP_008678723.1|/0/PREDICTED: uncharacterized protein LOC103653668 [Zea mays]
103646234	3415	642.225	269.751	-1.25145	0.000189195	Up	7.42415e-06	PREDICTED: Zea mays cellulose synthase A catalytic subunit 4 [UDP-forming]-like (LOC103646234), mRNA	K10999|1|0.0|1892|zma:542139|cellulose synthase A [EC:2.4.1.12]	GO:0031224//intrinsic component of membrane	GO:0016759//cellulose synthase activity;GO:0046914//transition metal ion binding	GO:0045229//external encapsulating structure organization;GO:0009250//glucan biosynthetic process	gi|670375844|ref|XP_008669185.1|/0/PREDICTED: LOW QUALITY PROTEIN: cellulose synthase A catalytic subunit 4 [UDP-forming]-like [Zea mays]
103630103	3983	340.433	18.0929	-4.23388	1.41451e-07	Up	2.74126e-09	PREDICTED: Zea mays probable LRR receptor-like serine/threonine-protein kinase At4g26540 (LOC103630103), mRNA	K00924|1|4e-131|468|aly:ARALYDRAFT_476729|[EC:2.7.1.-];K13420|5|2e-123|442|pop:POPTR_1075175|LRR receptor-like serine/threonine-protein kinase FLS2 [EC:2.7.11.1]	GO:0031410//cytoplasmic vesicle	GO:0004672//protein kinase activity;GO:0032559	GO:0006464//cellular protein modification process	gi|670417110|ref|XP_008649417.1|/0/PREDICTED: probable LRR receptor-like serine/threonine-protein kinase At4g26540 [Zea mays]
100280065	1891	14963.6	2124.08	-2.81655	0.00109952	Up	5.47344e-05	Zea mays LOC100280065 (gpm212c), mRNA	K01904|1|0.0|859|sbi:SORBI_03g000610|4-coumarate--CoA ligase [EC:6.2.1.12]	-	GO:0003824//catalytic activity	-	gi|226508036|ref|NP_001146477.1|/0/uncharacterized protein LOC100280065 [Zea mays]
100127538	861	31.6418	1.90328	-4.05527	1.44131e-09	Up	1.9683e-11	Zea mays ZCN11 protein (ZCN11), mRNA	-	-	-	-	gi|163838758|ref|NP_001106264.1|/1.02758e-80/ZCN11 protein [Zea mays]
100281488	1894	168.624	19.7361	-3.0949	2.25997e-20	Up	9.92479e-23	Zea mays LOC100281488 (pco116765), mRNA	-	-	-	-	gi|226499458|ref|NP_001147878.1|/0/LOC100281488 [Zea mays]
100273445	766	92.2412	40.2166	-1.19762	0.000319001	Up	1.33403e-05	Zea mays Threonine endopeptidase (LOC100273445), mRNA	-	GO:0043231//intracellular membrane-bounded organelle	-	-	gi|226504766|ref|NP_001141354.1|/1.03192e-78/uncharacterized protein LOC100273445 [Zea mays]
103632953	3631	77.7309	17.0754	-2.18656	1.39688e-06	Up	3.26116e-08	PREDICTED: Zea mays calcium-transporting ATPase 9, plasma membrane-type-like (LOC103632953), transcript variant X2, mRNA	K01537|1|0.0|1218|osa:4336912|Ca2+-transporting ATPase [EC:3.6.3.8]	GO:0031224//intrinsic component of membrane;GO:0031224//intrinsic component of membrane	GO:0046873//metal ion transmembrane transporter activity;GO:0019829//cation-transporting ATPase activity;GO:0032559;GO:0046873//metal ion transmembrane transporter activity;GO:0019829//cation-transporting ATPase activity;GO:0032559	GO:0009206;GO:0006816//calcium ion transport;GO:0009206;GO:0006816//calcium ion transport	gi|670424322|ref|XP_008652881.1|/0/PREDICTED: calcium-transporting ATPase 9, plasma membrane-type-like isoform X1 [Zea mays]
542314	2149	198.138	39.325	-2.33298	5.71784e-19	Up	2.80262e-21	Zea mays cell wall invertase1 (incw1), mRNA	K01193|1|0.0|1182|zma:542314|beta-fructofuranosidase [EC:3.2.1.26]	GO:0030312//external encapsulating structure;GO:0031410//cytoplasmic vesicle	GO:0004558//alpha-1,4-glucosidase activity	GO:0044238	gi|413937137|gb|AFW71688.1|/0/cell wall invertase1 [Zea mays]
100037768	1264	243.906	83.4857	-1.54673	7.64899e-10	Up	1.02507e-11	Zea mays transcription factor MYB31 (myb31), mRNA	K09422|1|1e-145|514|zma:100037768|myb proto-oncogene protein, plant	GO:0043231//intracellular membrane-bounded organelle	GO:0003676//nucleic acid binding	-	gi|162457870|ref|NP_001105949.1|/3.09725e-144/transcription factor MYB31 [Zea mays]
103632239	2768	270.99	60.9449	-2.15266	5.16353e-13	Up	4.34501e-15	PREDICTED: Zea mays subtilisin-like protease SBT5.3 (LOC103632239), transcript variant X2, mRNA	-	-	-	GO:0008152//metabolic process;GO:0008152//metabolic process	gi|670422829|ref|XP_008652275.1|/0/PREDICTED: subtilisin-like protease SBT5.3 isoform X1 [Zea mays]
103647971	2162	243.16	67.2027	-1.85532	3.11476e-07	Up	6.46868e-09	PREDICTED: Zea mays probable carboxylesterase 18 (LOC103647971), mRNA	K14493|1|1e-51|203|ppp:PHYPADRAFT_118478|gibberellin receptor GID1 [EC:3.-.-.-]	-	GO:0003824//catalytic activity	-	gi|670379771|ref|XP_008670701.1|/1.96761e-166/PREDICTED: probable carboxylesterase 18 [Zea mays]
103644294	1283	590.152	185.005	-1.67352	1.13492e-10	Up	1.33444e-12	PREDICTED: Zea mays uncharacterized LOC103644294 (LOC103644294), ncRNA	-	-	-	-	gi|194700752|gb|ACF84460.1|/2.19333e-36/unknown [Zea mays]
732829	1533	417.668	187.381	-1.15639	0.000196981	Up	7.75756e-06	Zea mays 12-oxo-phytodienoic acid reductase5 (opr5), mRNA	K05894|1|0.0|760|zma:732829|12-oxophytodienoic acid reductase [EC:1.3.1.42]	GO:0043231//intracellular membrane-bounded organelle	GO:0003824//catalytic activity;GO:0000166//nucleotide binding	-	gi|162460667|ref|NP_001105909.1|/0/12-oxo-phytodienoic acid reductase5 [Zea mays]
100191756	2121	1167.5	81.0489	-3.84849	6.31787e-76	Up	2.32702e-79	Zea mays putative Solute carrier family 35 member C2 (LOC100191756), mRNA	K15280|1|0.0|781|zma:100191756|solute carrier family 35, member C2	GO:0031224//intrinsic component of membrane	-	-	gi|212274621|ref|NP_001130655.1|/0/uncharacterized protein LOC100191756 [Zea mays]
100383397	1427	129.188	53.0224	-1.2848	0.000861253	Up	4.13607e-05	Zea mays uncharacterized LOC100383397 (LOC100383397), mRNA	K08235|1|9e-171|598|zma:100285520|xyloglucan:xyloglucosyl transferase [EC:2.4.1.207]	GO:0005576//extracellular region;GO:0031410//cytoplasmic vesicle;GO:0030312//external encapsulating structure	GO:0016798//hydrolase activity, acting on glycosyl bonds;GO:0016758//transferase activity, transferring hexosyl groups	GO:0044042//glucan metabolic process	gi|414886682|tpg|DAA62696.1|/7.8368e-171/TPA: xyloglucan endotransglucosylase/hydrolase protein 32 [Zea mays]
100281500	2695	580.271	275.565	-1.07433	3.86216e-07	Up	8.15217e-09	Zea mays LOC100281500 (umc1116), mRNA	K14297|1|1e-27|124|mtr:MTR_1g066430|nuclear pore complex protein Nup98-Nup96;K15692|2|1e-08|60.5|smo:SELMODRAFT_67002|E3 ubiquitin-protein ligase RNF13 [EC:6.3.2.19];K13148|4|2e-08|60.1|vvi:100261060|integrator complex subunit 11 [EC:3.1.27.-]	-	GO:0046914//transition metal ion binding	-	gi|226506600|ref|NP_001147890.1|/0/LOC100281500 [Zea mays]
541892	936	4269.44	1779.05	-1.26294	6.20717e-27	Up	1.75493e-29	Zea mays small basic membrane intrinsic protein1b (sbip1b), mRNA	K09875|1|6e-90|328|osa:4325361|aquaporin SIP	GO:0031224//intrinsic component of membrane;GO:0031410//cytoplasmic vesicle	-	GO:0051234//establishment of localization	gi|195635215|gb|ACG37076.1|/4.02797e-105/aquaporin SIP1.1 [Zea mays]
103628935	757	126.694	40.1455	-1.65803	5.71768e-09	Up	8.60969e-11	PREDICTED: Zea mays ferredoxin-5, chloroplastic (LOC103628935), mRNA	K02639|1|4e-50|196|zma:542274|ferredoxin	GO:0009536//plastid	GO:0051536//iron-sulfur cluster binding	-	gi|670414259|ref|XP_008648349.1|/5.69576e-90/PREDICTED: ferredoxin-5, chloroplastic [Zea mays]
103646959	655	117.7	38.7384	-1.60328	1.65485e-06	Up	3.92437e-08	PREDICTED: Zea mays non-specific lipid-transfer protein 4-like (LOC103646959), mRNA	K02605|1|3e-06|50.1|smo:SELMODRAFT_427211|origin recognition complex subunit 3	GO:0031410//cytoplasmic vesicle	-	GO:0010876//lipid localization	gi|226505026|ref|NP_001152452.1|/2.52648e-58/LOC100286092 precursor [Zea mays]
100194185	555	185.494	91.6501	-1.01716	1.32815e-05	Up	3.8759e-07	Zea mays LOC100194185 (pco061836), mRNA	K00705|1|6e-67|251|sbi:SORBI_02g042100|4-alpha-glucanotransferase [EC:2.4.1.25]	-	GO:0004133//glycogen debranching enzyme activity;GO:0043167//ion binding	GO:0044238	gi|219888073|gb|ACL54411.1|/3.84683e-66/unknown [Zea mays]
100275115	611	121.725	31.8873	-1.93257	2.51645e-10	Up	3.11571e-12	Zea mays uncharacterized LOC100275115 (LOC100275115), mRNA	-	-	-	-	gi|226504652|ref|NP_001142761.1|/1.03553e-52/uncharacterized protein LOC100275115 [Zea mays]
100280120	2148	942.705	158.478	-2.57252	4.67173e-44	Up	4.2356e-47	PREDICTED: Zea mays uncharacterized LOC100280120 (LOC100280120), transcript variant X1, mRNA	K00924|1|4e-36|151|aly:ARALYDRAFT_489138|[EC:2.7.1.-];K01379|3|2e-09|62.8|cme:CMN194C|cathepsin D [EC:3.4.23.5]	-	GO:0004175//endopeptidase activity;GO:0004175//endopeptidase activity	GO:0019538//protein metabolic process;GO:0019538//protein metabolic process	gi|670435833|ref|XP_008658519.1|/0/PREDICTED: uncharacterized protein LOC100280120 isoform X1 [Zea mays]
103626306	2066	20.1635	2.87601	-2.8096	0.000127461	Up	4.76329e-06	PREDICTED: Zea mays serine carboxypeptidase-like 2 (LOC103626306), mRNA	K13289|1|3e-108|390|mtr:MTR_4g021500|cathepsin A (carboxypeptidase C) [EC:3.4.16.5];K09756|3|3e-105|380|ath:AT5G09640|serine carboxypeptidase-like 19 [EC:3.4.16.- 2.3.1.91]	-	GO:0004180//carboxypeptidase activity	GO:0019538//protein metabolic process	gi|670406799|ref|XP_008644920.1|/0/PREDICTED: serine carboxypeptidase-like 2 [Zea mays]
103630156	1899	230.142	11.371	-4.33909	3.08924e-08	Up	5.23407e-10	PREDICTED: Zea mays serine carboxypeptidase 2-like (LOC103630156), transcript variant X2, mRNA	K08249|1|1e-174|611|vvi:100251399|hydroxymandelonitrile lyase [EC:4.1.2.11]	GO:0043231//intracellular membrane-bounded organelle;GO:0043231//intracellular membrane-bounded organelle	GO:0004180//carboxypeptidase activity;GO:0004180//carboxypeptidase activity	GO:0019538//protein metabolic process;GO:0019538//protein metabolic process	gi|670417235|ref|XP_008649461.1|/0/PREDICTED: serine carboxypeptidase 2-like isoform X2 [Zea mays]
103650551	1056	11.6259	2.26063	-2.36255	0.00395276	Up	0.000238207	PREDICTED: Zea mays pectinesterase 3-like (LOC103650551), mRNA	-	GO:0031410//cytoplasmic vesicle	GO:0030234//enzyme regulator activity	-	gi|670387574|ref|XP_008674352.1|/6.44336e-81/PREDICTED: pectinesterase 3-like [Zea mays]
100277128	1927	66.7577	22.583	-1.5637	9.471e-05	Up	3.4079e-06	Zea mays uncharacterized LOC100277128 (LOC100277128), mRNA	-	GO:0031224//intrinsic component of membrane	GO:0008493//tetracycline transporter activity	GO:0015850//organic hydroxy compound transport;GO:0042221//response to chemical	gi|226506830|ref|NP_001144256.1|/0/uncharacterized protein LOC100277128 precursor [Zea mays]
100384373	1063	20.1399	5.85548	-1.7822	0.0493478	Up	0.00542763	Zea mays zinc finger protein (LOC100384373), mRNA	K02350|1|5e-06|50.4|rcu:RCOM_1431670|DNA polymerase zeta subunit [EC:2.7.7.7]	GO:0044464	GO:0046914//transition metal ion binding	-	gi|293331013|ref|NP_001170387.1|/3.33142e-85/uncharacterized LOC100384373 [Zea mays]
100283124	1498	8.9388	2.46807	-1.8567	0.0441132	Up	0.00470565	Zea mays purine permease (LOC100283124), mRNA	-	GO:0044464	-	-	gi|413946451|gb|AFW79100.1|/3.68222e-110/purine permease [Zea mays]
103644206	1193	7.99555	1.10846	-2.85064	0.00141291	Up	7.28573e-05	PREDICTED: Zea mays uncharacterized LOC103644206 (LOC103644206), ncRNA	-	-	-	-	gi|670431566|ref|XP_008656390.1|/3.55862e-94/PREDICTED: uncharacterized protein LOC103635792 isoform X2 [Zea mays]
100192547	2312	3802.4	1182.19	-1.68545	6.36322e-37	Up	9.19462e-40	PREDICTED: Zea mays uncharacterized LOC100192547 (LOC100192547), transcript variant X1, mRNA	K15404|1|3e-98|358|ath:AT1G02205|aldehyde decarbonylase [EC:4.1.99.5]	GO:0031224//intrinsic component of membrane;GO:0031224//intrinsic component of membrane	GO:0046914//transition metal ion binding;GO:0003824//catalytic activity;GO:0046914//transition metal ion binding;GO:0003824//catalytic activity	GO:0006631//fatty acid metabolic process;GO:0006631//fatty acid metabolic process	gi|413954928|gb|AFW87577.1|/0/gl1 protein [Zea mays]
100279509	2449	944.848	8.99613	-6.71463	3.24663e-24	Up	1.07623e-26	Zea mays LOC100279509 (IDP778), mRNA	K12843|1|0.0|776|vvi:100248403|U4/U6 small nuclear ribonucleoprotein PRP3;K05681|2|1e-58|226|cme:CMS467C|ATP-binding cassette, subfamily G (WHITE), member 2;K01990|4|4e-10|65.5|cme:CMR388C|ABC-2 type transport system ATP-binding protein;K05643|5|1e-09|63.5|olu:OSTLU_42103|ATP-binding cassette, subfamily A (ABC1), member 3	GO:0044464	GO:0017111//nucleoside-triphosphatase activity;GO:0032559	GO:0009207	gi|226505996|ref|NP_001145981.1|/0/uncharacterized protein LOC100279509 [Zea mays]
103633116	2664	449.606	77.5337	-2.53577	3.10567e-22	Up	1.18789e-24	PREDICTED: Zea mays probable beta-D-xylosidase 7 (LOC103633116), mRNA	K15920|1|0.0|713|sbi:SORBI_06g030270|beta-D-xylosidase 4 [EC:3.2.1.37]	GO:0031410//cytoplasmic vesicle	GO:0016798//hydrolase activity, acting on glycosyl bonds	GO:0044238	gi|670377391|ref|XP_008669758.1|/0/PREDICTED: probable beta-D-xylosidase 7 [Zea mays]
100501442	1495	62.7934	31.0651	-1.01532	0.0203953	Up	0.0017665	Zea mays uncharacterized LOC100501442 (LOC100501442), mRNA	-	-	-	-	gi|670365960|ref|XP_008664320.1|/0/PREDICTED: 65-kDa microtubule-associated protein 8 isoform X2 [Zea mays]
100383186	1526	61.1374	9.6088	-2.66963	9.26059e-06	Up	2.61852e-07	Zea mays OFP transcription factor (OFP29), mRNA	-	-	-	-	gi|645167304|gb|AIB05298.1|/4.62321e-100/OFP transcription factor, partial [Zea mays]
100281216	1593	131.635	64.8067	-1.02233	0.000294822	Up	1.22151e-05	Zea mays UDP-N-acetylglucosamine--dolichyl-phosphate N-acetylglucosaminephosphotransferase (LOC100281216), mRNA	K01001|1|0.0|646|zma:100281216|UDP-N-acetylglucosamine--dolichyl-phosphate N-acetylglucosaminephosphotransferase [EC:2.7.8.15]	GO:0031224//intrinsic component of membrane	GO:0016780//phosphotransferase activity, for other substituted phosphate groups	-	gi|226497536|ref|NP_001147607.1|/0/UDP-N-acetylglucosamine--dolichyl-phosphate N-acetylglucosaminephosphotransferase [Zea mays]
100381431	1656	176.695	81.7104	-1.11267	5.74228e-06	Up	1.54234e-07	Zea mays hypothetical protein (LOC100381431), mRNA	-	GO:0043231//intracellular membrane-bounded organelle	GO:0016787//hydrolase activity	GO:0008152//metabolic process	gi|293332947|ref|NP_001167743.1|/0/hypothetical protein [Zea mays]
103654021	635	5.30051	1.04575	-2.34159	0.0158928	Up	0.00129682	PREDICTED: Zea mays protein FAM32A-like (LOC103654021), transcript variant X3, mRNA	K13120|1|1e-21|100|zma:100277996|protein FAM32A	-	-	-	gi|670397978|ref|XP_008679069.1|/4.41962e-83/PREDICTED: protein FAM32A-like isoform X2 [Zea mays]
103648597	801	5.30242	0.999045	-2.40803	0.0121833	Up	0.000927853	PREDICTED: Zea mays sugar transport protein 5-like (LOC103648597), mRNA	-	GO:0031224//intrinsic component of membrane	GO:0022857//transmembrane transporter activity	GO:0006810//transport	gi|670381069|ref|XP_008671262.1|/2.16862e-90/PREDICTED: sugar transport protein 5-like [Zea mays]
100274330	2014	5693.81	1912.57	-1.57388	2.97839e-17	Up	1.68771e-19	PREDICTED: Zea mays putative HLH DNA-binding domain superfamily protein (LOC100274330), transcript variant X3, mRNA	K13422|1|2e-06|52.8|sbi:SORBI_01g028230|transcription factor MYC2	GO:0043231//intracellular membrane-bounded organelle;GO:0043231//intracellular membrane-bounded organelle;GO:0043231//intracellular membrane-bounded organelle;GO:0043231//intracellular membrane-bounded organelle	GO:0003676//nucleic acid binding;GO:0003676//nucleic acid binding;GO:0003676//nucleic acid binding;GO:0003676//nucleic acid binding	GO:0048444//floral organ morphogenesis;GO:0048444//floral organ morphogenesis;GO:0048444//floral organ morphogenesis;GO:0048444//floral organ morphogenesis	gi|226497322|ref|NP_001142164.1|/0/putative HLH DNA-binding domain superfamily protein [Zea mays]
103627584	2569	66.4376	7.41738	-3.16302	1.71033e-11	Up	1.78326e-13	PREDICTED: Zea mays pentatricopeptide repeat-containing protein At1g31920-like (LOC103627584), transcript variant X4, mRNA	K15078|1|2e-77|288|vvi:100250139|structure-specific endonuclease subunit SLX1 [EC:3.6.1.-];K03798|4|2e-64|245|rcu:RCOM_0340700|cell division protease FtsH [EC:3.4.24.-];K15271|5|9e-53|207|rcu:RCOM_1095670|ATP-dependent DNA helicase HFM1/MER3 [EC:3.6.4.12]	-	-	-	gi|670409846|ref|XP_008646110.1|/0/PREDICTED: pentatricopeptide repeat-containing protein At1g31920-like isoform X2 [Zea mays]
100193836	1260	1348.15	294.102	-2.19659	5.26512e-28	Up	1.35749e-30	Zea mays LOC100193836 (pco145926), mRNA	K13448|1|1e-122|437|zma:100193836|calcium-binding protein CML	-	GO:0046872//metal ion binding	-	gi|212721930|ref|NP_001132390.1|/3.68421e-121/uncharacterized protein LOC100193836 [Zea mays]
103654972	4100	300.046	44.6769	-2.74758	2.37284e-18	Up	1.20339e-20	PREDICTED: Zea mays probable LRR receptor-like serine/threonine-protein kinase At3g47570 (LOC103654972), transcript variant X2, misc_RNA	K13428|1|2e-156|551|aly:ARALYDRAFT_488953|LRR receptor-like serine/threonine-protein kinase EFR [EC:2.7.11.1];K13420|3|3e-112|405|osa:4337016|LRR receptor-like serine/threonine-protein kinase FLS2 [EC:2.7.11.1]	-	GO:0003676//nucleic acid binding;GO:0004672//protein kinase activity;GO:0032559;GO:0003676//nucleic acid binding;GO:0004672//protein kinase activity;GO:0032559	GO:0006464//cellular protein modification process;GO:0006305;GO:0006464//cellular protein modification process;GO:0006305	gi|670400343|ref|XP_008680011.1|/0/PREDICTED: probable LRR receptor-like serine/threonine-protein kinase At3g47570 [Zea mays]
103634520	4219	178.853	85.3752	-1.06689	2.66676e-06	Up	6.61117e-08	PREDICTED: Zea mays protein SCAR2-like (LOC103634520), transcript variant X2, mRNA	-	-	-	-	gi|414866360|tpg|DAA44917.1|/0/TPA: hypothetical protein ZEAMMB73_920086 [Zea mays]
100283212	1142	131.392	25.5749	-2.36108	9.07873e-17	Up	5.32454e-19	Zea mays chlorophyll a-b binding protein 6A (LOC100283212), mRNA	K08907|1|3e-126|449|zma:100283212|light-harvesting complex I chlorophyll a/b binding protein 1	GO:0009521;GO:0031224//intrinsic component of membrane;GO:0009534//chloroplast thylakoid	GO:0046906//tetrapyrrole binding;GO:0043169//cation binding	GO:0006464//cellular protein modification process;GO:0006091//generation of precursor metabolites and energy	gi|226530077|ref|NP_001149586.1|/8.12714e-125/chlorophyll a-b binding protein 6A [Zea mays]
100279953	1435	29.8827	7.21456	-2.05033	0.00120696	Up	6.06986e-05	Zea mays uncharacterized LOC100279953 (LOC100279953), mRNA	-	-	GO:0003824//catalytic activity	GO:0044237//cellular metabolic process	gi|226502929|ref|NP_001146375.1|/0/uncharacterized protein LOC100279953 [Zea mays]
100501908	2680	350.246	75.2912	-2.21781	1.86556e-24	Up	6.02561e-27	Zea mays uncharacterized LOC100501908 (LOC100501908), mRNA	K10583|1|2e-13|76.6|vvi:100244778|ubiquitin-conjugating enzyme E2 S [EC:6.3.2.19]	-	GO:0046914//transition metal ion binding	-	gi|308081269|ref|NP_001183476.1|/0/uncharacterized protein LOC100501908 [Zea mays]
100280994	807	30.9441	11.8166	-1.38885	0.0203438	Up	0.00175857	Zea mays photosystem II core complex proteins psbY (LOC100280994), mRNA	K02723|1|1e-26|118|zma:100280994|photosystem II PsbY protein	GO:0043231//intracellular membrane-bounded organelle;GO:0016020//membrane	-	-	gi|226510030|ref|NP_001147385.1|/3.21307e-25/photosystem II core complex proteins psbY [Zea mays]
100280442	2009	134.331	14.4463	-3.21702	6.78193e-20	Up	3.11283e-22	Zea mays LOC100280442 (si606002e05), mRNA	K12134|1|8e-25|114|ath:AT2G46830|circadian clock associated 1;K12133|3|4e-24|111|ath:AT1G01060|LATE ELONGATED HYPOCOTYL;K11649|5|8e-06|50.8|vvi:100855339|SWI/SNF related-matrix-associated actin-dependent regulator of chromatin subfamily C	GO:0043231//intracellular membrane-bounded organelle	GO:0003676//nucleic acid binding	-	gi|226528934|ref|NP_001146835.1|/0/LOC100280442 [Zea mays]
100278708	1054	18.1527	6.45492	-1.49171	0.038194	Up	0.00388162	Zea mays hypothetical protein (LOC100278708), mRNA	-	GO:0043231//intracellular membrane-bounded organelle	-	-	gi|226530900|ref|NP_001145367.1|/6.75884e-115/hypothetical protein [Zea mays]
100277266	778	336.226	129.187	-1.37998	2.46585e-06	Up	6.07119e-08	PREDICTED: Zea mays uncharacterized LOC100277266 (LOC100277266), mRNA	-	GO:0031410//cytoplasmic vesicle	-	-	gi|670395460|ref|XP_008678124.1|/7.15459e-67/PREDICTED: uncharacterized protein LOC100277266 [Zea mays]
100285339	852	115.057	28.55	-2.01079	1.86373e-09	Up	2.60325e-11	Zea mays LOC100285339 (cl4013_1), mRNA	K08818|1|8e-06|49.3|vvi:100246062|cell division cycle 2-like [EC:2.7.11.22]	-	-	-	gi|226531838|ref|NP_001151703.1|/2.17996e-67/LOC100285339 [Zea mays]
103637728	1429	45.9456	19.8384	-1.21163	0.00878065	Up	0.000615727	PREDICTED: Zea mays probable xyloglucan endotransglucosylase/hydrolase protein 27 (LOC103637728), mRNA	K08235|1|2e-87|321|zma:100279904|xyloglucan:xyloglucosyl transferase [EC:2.4.1.207]	GO:0005576//extracellular region;GO:0031410//cytoplasmic vesicle;GO:0030312//external encapsulating structure	GO:0016798//hydrolase activity, acting on glycosyl bonds;GO:0016758//transferase activity, transferring hexosyl groups	GO:0044042//glucan metabolic process	gi|670364394|ref|XP_008658729.1|/0/PREDICTED: probable xyloglucan endotransglucosylase/hydrolase protein 27 [Zea mays]
100285280	844	123.766	27.754	-2.15684	2.78933e-07	Up	5.73751e-09	Zea mays ubiquitin-protein ligase CIP8 (LOC100285280), mRNA	K11982|1|1e-10|65.1|zma:100383341|E3 ubiquitin-protein ligase RNF115/126 [EC:6.3.2.19]	GO:0043231//intracellular membrane-bounded organelle	GO:0046872//metal ion binding	-	gi|226495011|ref|NP_001151645.1|/1.56528e-49/ubiquitin-protein ligase CIP8 [Zea mays]
100284722	1383	62.2578	2.70184	-4.52624	7.45409e-15	Up	5.04753e-17	Zea mays gibberellin receptor GID1L2 (LOC100284722), mRNA	K14493|1|4e-64|243|ppp:PHYPADRAFT_118478|gibberellin receptor GID1 [EC:3.-.-.-]	-	GO:0004871//signal transducer activity;GO:0003824//catalytic activity	-	gi|226498284|ref|NP_001151089.1|/0/gibberellin receptor GID1L2 [Zea mays]
103627562	1843	48.2493	9.20183	-2.39052	3.15e-06	Up	8.01446e-08	PREDICTED: Zea mays uncharacterized LOC103627562 (LOC103627562), mRNA	-	-	-	-	gi|670409746|ref|XP_008646067.1|/0/PREDICTED: uncharacterized protein LOC103627562 [Zea mays]
100382383	1712	1985.22	657.954	-1.59324	1.44196e-10	Up	1.72406e-12	Zea mays uncharacterized LOC100382383 (LOC100382383), mRNA	K00924|1|2e-31|135|aly:ARALYDRAFT_489138|[EC:2.7.1.-]	-	GO:0004175//endopeptidase activity	GO:0019538//protein metabolic process	gi|414876414|tpg|DAA53545.1|/0/TPA: hypothetical protein ZEAMMB73_483039 [Zea mays]
100191778	1661	44.8664	16.0584	-1.48231	0.00483992	Up	0.000300172	Zea mays uncharacterized LOC100191778 (LOC100191778), mRNA	K00924|1|7e-13|73.9|ath:AT5G22850|[EC:2.7.1.-]	GO:0031410//cytoplasmic vesicle	GO:0004175//endopeptidase activity	GO:0019538//protein metabolic process	gi|212275300|ref|NP_001130675.1|/0/uncharacterized protein LOC100191778 precursor [Zea mays]
103647735	930	1102.14	466.167	-1.24139	2.01284e-06	Up	4.85888e-08	PREDICTED: Zea mays oxygen-evolving enhancer protein 3-1, chloroplastic-like (LOC103647735), mRNA	K08901|1|7e-83|305|zma:542279|photosystem II oxygen-evolving enhancer protein 3	GO:0009523//photosystem II;GO:0009507//chloroplast	GO:0046872//metal ion binding	GO:0044237//cellular metabolic process	gi|414590487|tpg|DAA41058.1|/7.06416e-86/TPA: oxygen-evolving enhancer protein 3-1 [Zea mays]
103631856	1984	11.6082	3.26742	-1.82891	0.0422296	Up	0.00443139	PREDICTED: Zea mays laccase-14-like (LOC103631856), mRNA	K00423|1|2e-63|241|smo:SELMODRAFT_104957|L-ascorbate oxidase [EC:1.10.3.3]	GO:0031410//cytoplasmic vesicle	-	-	gi|670421941|ref|XP_008651902.1|/0/PREDICTED: laccase-14-like [Zea mays]
100276384	644	112.645	48.4601	-1.21691	0.00543081	Up	0.000343744	Zea mays uncharacterized LOC100276384 (LOC100276384), mRNA	-	-	-	-	gi|226530922|ref|NP_001143661.1|/1.38893e-13/uncharacterized protein LOC100276384 [Zea mays]
100273700	1689	26.1056	7.83467	-1.73642	0.00434101	Up	0.00026425	Zea mays LOC100273700 (pco073762), mRNA	K03841|1|0.0|685|zma:100273700|fructose-1,6-bisphosphatase I [EC:3.1.3.11]	GO:0044424	GO:0019203//carbohydrate phosphatase activity;GO:0043169//cation binding	GO:0005975//carbohydrate metabolic process	gi|226501262|ref|NP_001141584.1|/0/uncharacterized protein LOC100273700 [Zea mays]
100285881	1677	412.451	9.98903	-5.36773	4.68523e-13	Up	3.9027e-15	Zea mays polygalacturonase (LOC100285881), mRNA	K01213|1|2e-90|331|pop:POPTR_552472|galacturan 1,4-alpha-galacturonidase [EC:3.2.1.67]	GO:0031410//cytoplasmic vesicle	GO:0004553//hydrolase activity, hydrolyzing O-glycosyl compounds	GO:0044238;GO:0045229//external encapsulating structure organization	gi|226502008|ref|NP_001152243.1|/0/polygalacturonase precursor [Zea mays]
100280901	661	1254.13	573.572	-1.12864	4.10977e-05	Up	1.34256e-06	PREDICTED: Zea mays metallothionein-like protein type 2 (LOC100280901), transcript variant X1, mRNA	-	-	-	-	gi|293333740|ref|NP_001168372.1|/3.91458e-11/uncharacterized protein LOC100382140 [Zea mays]
103634575	1310	16.4688	4.29102	-1.94034	0.0145038	Up	0.00115792	PREDICTED: Zea mays uncharacterized LOC103634575 (LOC103634575), mRNA	-	-	-	-	gi|670363272|ref|XP_008655006.1|/7.56001e-16/PREDICTED: uncharacterized protein LOC103634575 [Zea mays]
103639318	2157	207.351	89.1986	-1.21698	6.60132e-08	Up	1.18579e-09	PREDICTED: Zea mays protein DA1-related 2-like (LOC103639318), transcript variant X2, mRNA	K14380|1|8e-07|54.3|pop:POPTR_946533|four and a half LIM domains protein 2	-	GO:0046914//transition metal ion binding;GO:0046914//transition metal ion binding	-	gi|645168167|gb|AIB05666.1|/0/LIM transcription factor, partial [Zea mays]
100281798	1141	11.4046	2.21977	-2.36113	0.00835651	Up	0.000575568	PREDICTED: Zea mays retrotransposon protein (LOC100281798), transcript variant X1, mRNA	K13993|1|4e-35|147|pop:POPTR_769024|HSP20 family protein	-	-	-	gi|670359984|ref|XP_008675490.1|/7.15304e-122/PREDICTED: retrotransposon protein isoform X1 [Zea mays]
100191684	1395	819.671	324.542	-1.33664	1.60667e-13	Up	1.25638e-15	Zea mays uncharacterized LOC100191684 (LOC100191684), mRNA	K02716|1|2e-175|613|zma:100191684|photosystem II oxygen-evolving enhancer protein 1	GO:0009523//photosystem II;GO:0043231//intracellular membrane-bounded organelle	GO:0046872//metal ion binding	GO:0042548//regulation of photosynthesis, light reaction	gi|413934662|gb|AFW69213.1|/0/oxygen-evolving enhancer protein 1 [Zea mays]
103646924	572	15.1587	1.42857	-3.4075	4.10977e-05	Up	1.34253e-06	PREDICTED: Zea mays uncharacterized LOC103646924 (LOC103646924), ncRNA	-	GO:0043231//intracellular membrane-bounded organelle	-	-	gi|673921499|ref|NP_001288387.1|/1.25392e-30/uncharacterized protein LOC103652876 [Zea mays]
100282363	1900	35.2401	12.4278	-1.50364	0.00426389	Up	0.000259132	Zea mays carboxyl-terminal-processing protease (LOC100282363), mRNA	K01802|1|2e-06|52.8|ota:Ot01g03920|peptidylprolyl isomerase [EC:5.2.1.8]	-	GO:0070011//peptidase activity, acting on L-amino acid peptides	GO:0019538//protein metabolic process	gi|226493045|ref|NP_001148747.1|/0/carboxyl-terminal-processing protease [Zea mays]
100384841	2279	129.05	63.8016	-1.01626	0.000131008	Up	4.907e-06	PREDICTED: Zea mays uncharacterized LOC100384841 (LOC100384841), transcript variant X2, mRNA	K03549|1|0.0|1080|osa:4330614|KUP system potassium uptake protein	GO:0043231//intracellular membrane-bounded organelle;GO:0043231//intracellular membrane-bounded organelle;GO:0043231//intracellular membrane-bounded organelle	GO:0046873//metal ion transmembrane transporter activity;GO:0046873//metal ion transmembrane transporter activity;GO:0046873//metal ion transmembrane transporter activity	GO:0034220//ion transmembrane transport;GO:0030001//metal ion transport;GO:0034220//ion transmembrane transport;GO:0030001//metal ion transport;GO:0034220//ion transmembrane transport;GO:0030001//metal ion transport	gi|576866934|gb|AHH35064.1|/0/high-affinity potassium transporter [Zea mays]
103640198	1215	18.4363	1.90779	-3.27258	1.69499e-05	Up	5.06167e-07	PREDICTED: Zea mays uncharacterized LOC103640198 (LOC103640198), mRNA	K01495|1|7e-07|53.5|zma:100193984|GTP cyclohydrolase I [EC:3.5.4.16]	-	-	-	gi|413955080|gb|AFW87729.1|/3.89646e-88/hypothetical protein ZEAMMB73_634722 [Zea mays]
100273615	1588	208.75	83.093	-1.32898	0.00100743	Up	4.94654e-05	Zea mays uncharacterized LOC100273615 (LOC100273615), mRNA	K14861|1|7e-21|100|gmx:100777901|nucleolar pre-ribosomal-associated protein 1	-	GO:0016787//hydrolase activity	-	gi|414883714|tpg|DAA59728.1|/0/TPA: hypothetical protein ZEAMMB73_550258 [Zea mays]
778435	1784	413.689	124.402	-1.73353	0.0095536	Up	0.000683925	Zea mays brittle stalk2 (bk2), mRNA	-	GO:0031410//cytoplasmic vesicle	-	-	gi|162459967|ref|NP_001105928.1|/0/brittle stalk2 precursor [Zea mays]
103639386	1236	69.8869	17.3266	-2.01203	3.16955e-06	Up	8.07318e-08	PREDICTED: Zea mays peroxidase A2-like (LOC103639386), mRNA	K00430|1|6e-168|588|sbi:SORBI_01g041770|peroxidase [EC:1.11.1.7]	GO:0031410//cytoplasmic vesicle	GO:0016209//antioxidant activity;GO:0005506//iron ion binding;GO:0003824//catalytic activity	GO:0006950//response to stress;GO:0008152//metabolic process	gi|670440081|ref|XP_008660359.1|/0/PREDICTED: LOW QUALITY PROTEIN: peroxidase A2-like [Zea mays]
103635154	5151	859.717	348.266	-1.30367	8.0609e-14	Up	6.05224e-16	PREDICTED: Zea mays ABC transporter C family member 14-like (LOC103635154), mRNA	K05666|1|0.0|651|olu:OSTLU_35503|ATP-binding cassette, subfamily C (CFTR/MRP), member 2;K05658|2|5e-60|232|mtr:MTR_5g029750|ATP-binding cassette, subfamily B (MDR/TAP), member 1	-	-	-	gi|670430294|ref|XP_008655904.1|/0/PREDICTED: ABC transporter C family member 14-like [Zea mays]
103653930	884	140.725	58.6634	-1.26234	5.1646e-05	Up	1.73982e-06	PREDICTED: Zea mays F-box protein SKIP31-like (LOC103653930), misc_RNA	-	-	-	-	gi|413923499|gb|AFW63431.1|/2.93414e-86/hypothetical protein ZEAMMB73_595420 [Zea mays]
103646891	925	9.74876	1.50271	-2.69765	0.00231064	Up	0.000128576	PREDICTED: Zea mays cytochrome P450 93A1-like (LOC103646891), mRNA	K13261|1|4e-59|226|gmx:100776878|cytochrome P450, family 93, subfamily A, polypeptide 1 (3,9-dihydroxypterocarpan 6a-monooxygenase) [EC:1.14.13.28];K05280|2|8e-52|202|sbi:SORBI_04g024750|flavonoid 3'-monooxygenase [EC:1.14.13.21]	-	GO:0016491//oxidoreductase activity;GO:0005506//iron ion binding	GO:0008152//metabolic process	gi|670445448|ref|XP_008663013.1|/1.1434e-112/PREDICTED: cytochrome P450 93A2-like [Zea mays]
100286192	1002	480.12	177.118	-1.43869	1.79186e-07	Up	3.53345e-09	Zea mays extensin (LOC100286192), mRNA	-	-	-	-	gi|226492106|ref|NP_001152552.1|/2.11314e-78/extensin [Zea mays]
100193315	1351	54.2777	25.3599	-1.09781	0.0113745	Up	0.000850498	Zea mays LOC100193315 (cl1019_1), mRNA	K00860|1|2e-125|447|zma:100193315|adenylylsulfate kinase [EC:2.7.1.25]	-	GO:0016301//kinase activity;GO:0032559	GO:0006790//sulfur compound metabolic process;GO:0006796//phosphate-containing compound metabolic process	gi|212721006|ref|NP_001131924.1|/6.66048e-124/uncharacterized protein LOC100193315 [Zea mays]
100274544	676	272.571	27.0205	-3.33451	3.66138e-20	Up	1.65978e-22	Zea mays LOC100274544 (TIDP9177), mRNA	-	-	-	-	-
103638141	2592	29.5442	6.80018	-2.11923	0.00153158	Up	7.99744e-05	PREDICTED: Zea mays putative endo-1,3(4)-beta-glucanase 2 (LOC103638141), mRNA	K01057|1|8e-14|77.8|gmx:100804571|6-phosphogluconolactonase [EC:3.1.1.31]	-	GO:0004553//hydrolase activity, hydrolyzing O-glycosyl compounds	GO:0009056//catabolic process	gi|670437485|ref|XP_008659345.1|/0/PREDICTED: LOW QUALITY PROTEIN: putative endo-1,3(4)-beta-glucanase 2 [Zea mays]
100279867	2260	2093.86	149.64	-3.8066	1.23356e-123	Up	1.74751e-127	PREDICTED: Zea mays uncharacterized LOC100279867 (LOC100279867), transcript variant X2, mRNA	K00278|1|0.0|1015|zma:100279867|L-aspartate oxidase [EC:1.4.3.16]	GO:0044424;GO:0044424;GO:0044424	GO:0015922//aspartate oxidase activity;GO:0015922//aspartate oxidase activity;GO:0015922//aspartate oxidase activity	GO:0019359//nicotinamide nucleotide biosynthetic process;GO:0019359//nicotinamide nucleotide biosynthetic process;GO:0019359//nicotinamide nucleotide biosynthetic process	gi|226491898|ref|NP_001146292.1|/0/uncharacterized protein LOC100279867 [Zea mays]
100501522	1167	173.496	51.2701	-1.75871	4.93487e-11	Up	5.46688e-13	PREDICTED: Zea mays hypothetical protein (LOC100501522), transcript variant X1, mRNA	-	-	-	-	gi|308044355|ref|NP_001183152.1|/3.70645e-24/uncharacterized protein LOC100501522 [Zea mays]
100282731	1951	142.978	69.6456	-1.03769	0.000480916	Up	2.12864e-05	Zea mays GATA binding protein 5 (GATA5), mRNA	-	-	GO:0046914//transition metal ion binding;GO:0003677//DNA binding;GO:0001071//nucleic acid binding transcription factor activity	GO:0006351//transcription, DNA-templated	gi|226496773|ref|NP_001149109.1|/0/transcription factor GATA-5 [Zea mays]
100500995	1193	39.7994	13.7275	-1.53568	0.00216751	Up	0.000119752	PREDICTED: Zea mays uncharacterized LOC100500995 (LOC100500995), misc_RNA	-	-	-	-	gi|414866519|tpg|DAA45076.1|/4.11907e-50/TPA: hypothetical protein ZEAMMB73_426560, partial [Zea mays]
103635615	988	8.81881	2.2922	-1.94385	0.0416028	Up	0.00434475	PREDICTED: Zea mays protein phosphatase 1E-like (LOC103635615), mRNA	-	-	-	-	gi|670431203|ref|XP_008656250.1|/6.095e-22/PREDICTED: protein phosphatase 1E-like [Zea mays]
103640481	2430	32.4871	5.20224	-2.64266	2.23074e-06	Up	5.4544e-08	PREDICTED: Zea mays achilleol B synthase-like (LOC103640481), transcript variant X6, mRNA	K01853|1|1e-168|592|vvi:100243389|cycloartenol synthase [EC:5.4.99.8]	-	GO:0016853//isomerase activity;GO:0016853//isomerase activity;GO:0003824//catalytic activity;GO:0003824//catalytic activity;GO:0016853//isomerase activity	-	gi|670365082|ref|XP_008661275.1|/0/PREDICTED: achilleol B synthase-like isoform X4 [Zea mays]
100193752	1743	93.637	31.1926	-1.58588	2.02201e-05	Up	6.12418e-07	Zea mays putative lung seven transmembrane receptor family protein (LOC100193752), mRNA	-	GO:0031224//intrinsic component of membrane;GO:0031410//cytoplasmic vesicle	GO:0004871//signal transducer activity	-	gi|212723632|ref|NP_001132310.1|/0/uncharacterized LOC100193752 precursor [Zea mays]
103626422	1815	53.7566	21.027	-1.3542	0.0264648	Up	0.00243316	PREDICTED: Zea mays exostosin-like 2 (LOC103626422), transcript variant X2, mRNA	K02370|1|7e-10|63.5|ppp:PHYPADRAFT_146391|alpha-1,4-N-acetylglucosaminyltransferase EXTL3 [EC:2.4.1.223 2.4.1.224]	GO:0005789//endoplasmic reticulum membrane	GO:0016758//transferase activity, transferring hexosyl groups	-	gi|670407131|ref|XP_008645055.1|/8.30251e-98/PREDICTED: exostosin-like 2 isoform X2 [Zea mays]
100272446	1823	776.985	1.94651	-8.64086	1.24278e-59	Up	5.63379e-63	PREDICTED: Zea mays LOC100272446 (cl6449_1b), transcript variant X4, mRNA	K09422|1|5e-173|606|zma:100272446|myb proto-oncogene protein, plant	-	-	-	gi|670402956|ref|XP_008681372.1|/0/PREDICTED: uncharacterized protein LOC100272446 isoform X2 [Zea mays]
100383565	1601	25.2534	10.6971	-1.23925	0.0428238	Up	0.00451351	Zea mays putative alcohol dehydrogenase superfamily protein (LOC100383565), mRNA	K00001|1|0.0|654|sbi:SORBI_01g025570|alcohol dehydrogenase [EC:1.1.1.1]	-	GO:0003824//catalytic activity;GO:0046914//transition metal ion binding	GO:0008152//metabolic process	gi|293331273|ref|NP_001169684.1|/0/uncharacterized protein LOC100383565 [Zea mays]
100282311	1226	344.408	44.2256	-2.96116	7.47393e-29	Up	1.8211e-31	Zea mays beta-expansin 1a (LOC100282311), mRNA	-	GO:0031410//cytoplasmic vesicle	-	GO:0000003//reproduction	gi|226494269|ref|NP_001148695.1|/3.28885e-135/beta-expansin 1a precursor [Zea mays]
100282642	1482	827.518	151.057	-2.4537	0.000155352	Up	5.92884e-06	Zea mays chalcone synthase (LOC100282642), mRNA	K00660|1|0.0|763|zma:100282642|chalcone synthase [EC:2.3.1.74]	-	GO:0016747//transferase activity, transferring acyl groups other than amino-acyl groups	GO:0009699//phenylpropanoid biosynthetic process	gi|226528948|ref|NP_001149022.1|/0/chalcone synthase [Zea mays]
100282076	1527	75.1059	27.2848	-1.46083	0.000230905	Up	9.26367e-06	Zea mays lichenase-2 (LOC100282076), mRNA	-	GO:0031410//cytoplasmic vesicle	GO:0004553//hydrolase activity, hydrolyzing O-glycosyl compounds;GO:0043167//ion binding	GO:0044238	gi|226494275|ref|NP_001148461.1|/2.47868e-178/lichenase-2 precursor [Zea mays]
103637658	1088	8.81221	1.65117	-2.41601	0.00684464	Up	0.000450104	PREDICTED: Zea mays expansin-B3-like (LOC103637658), mRNA	-	GO:0031410//cytoplasmic vesicle	-	GO:0000003//reproduction	gi|670364252|ref|XP_008658382.1|/1.20483e-146/PREDICTED: expansin-B3-like [Zea mays]
100285416	2302	1720.94	691.44	-1.31552	1.00474e-09	Up	1.36071e-11	PREDICTED: Zea mays embryogenesis-associated protein EMB8 (LOC100285416), transcript variant X1, mRNA	K07019|1|0.0|1145|zma:100285416|	-	GO:0016788//hydrolase activity, acting on ester bonds	-	gi|670384368|ref|XP_008673009.1|/0/PREDICTED: embryogenesis-associated protein EMB8 isoform X1 [Zea mays]
542514	3443	436.964	103.006	-2.08479	0.000323187	Up	1.35428e-05	Zea mays cellulose synthase catalytic subunit 12 (CesA12), mRNA	K10999|1|0.0|2084|zma:542514|cellulose synthase A [EC:2.4.1.12]	GO:0031224//intrinsic component of membrane	GO:0016759//cellulose synthase activity;GO:0046914//transition metal ion binding	GO:0045229//external encapsulating structure organization;GO:0009250//glucan biosynthetic process	gi|162461937|ref|NP_001105532.1|/0/cellulose synthase catalytic subunit 12 [Zea mays]
100272496	1449	135.567	59.103	-1.1977	0.00350853	Up	0.000207659	PREDICTED: Zea mays uncharacterized LOC100272496 (LOC100272496), transcript variant X1, mRNA	K00430|1|2e-110|397|osa:4344276|peroxidase [EC:1.11.1.7]	-	GO:0005506//iron ion binding;GO:0003824//catalytic activity;GO:0016209//antioxidant activity;GO:0016209//antioxidant activity;GO:0005506//iron ion binding;GO:0003824//catalytic activity	GO:0008152//metabolic process;GO:0006950//response to stress;GO:0006950//response to stress;GO:0008152//metabolic process	gi|226493546|ref|NP_001140437.1|/8.90483e-142/uncharacterized protein LOC100272496 [Zea mays]
100381416	3296	343.267	164.317	-1.06285	1.21323e-07	Up	2.29963e-09	PREDICTED: Zea mays hypothetical protein (LOC100381416), transcript variant X2, mRNA	-	-	-	-	gi|293334541|ref|NP_001167728.1|/0/hypothetical protein [Zea mays]
100383089	2004	47.6127	21.2979	-1.16064	0.0103258	Up	0.000751107	Zea mays putative HLH DNA-binding domain superfamily protein (LOC100383089), mRNA	K12126|1|2e-08|46.2|aly:ARALYDRAFT_471048|phytochrome-interacting factor 3	GO:0043231//intracellular membrane-bounded organelle	-	-	gi|645164856|gb|AIB04281.1|/0/bHLH transcription factor, partial [Zea mays]
103636503	1991	130.856	35.275	-1.89126	8.44514e-09	Up	1.30643e-10	PREDICTED: Zea mays ultraviolet-B receptor UVR8-like (LOC103636503), mRNA	K10615|1|6e-11|67.8|cme:CMB070C|E3 ubiquitin-protein ligase HERC4 [EC:6.3.2.19];K11493|4|2e-08|59.7|ota:Ot03g05690|regulator of chromosome condensation	-	-	-	gi|670433156|ref|XP_008657067.1|/0/PREDICTED: ultraviolet-B receptor UVR8-like [Zea mays]
100279823	1287	25.3118	9.15618	-1.46699	0.0363907	Up	0.00364474	Zea mays putative protein kinase superfamily protein (LOC100279823), mRNA	K00924|1|2e-42|171|osa:4333525|[EC:2.7.1.-];K04733|4|3e-40|164|smo:SELMODRAFT_159261|interleukin-1 receptor-associated kinase 4 [EC:2.7.11.1]	-	GO:0004672//protein kinase activity;GO:0032559	GO:0006464//cellular protein modification process	gi|226531025|ref|NP_001146250.1|/0/uncharacterized LOC100279823 [Zea mays]
100284139	813	14.9154	4.61578	-1.69215	0.0279729	Up	0.00259807	Zea mays 17.4 kDa class I heat shock protein 3 (LOC100284139), mRNA	K13993|1|3e-39|160|bdi:100843335|HSP20 family protein	GO:0043231//intracellular membrane-bounded organelle	-	-	gi|413952508|gb|AFW85157.1|/3.04342e-55/class I heat shock protein 3 [Zea mays]
100283787	893	99.1235	38.5847	-1.3612	4.29664e-06	Up	1.12605e-07	Zea mays LOC100283787 (gpm605), mRNA	K03671|1|5e-50|196|gmx:100499776|thioredoxin 1	GO:0043231//intracellular membrane-bounded organelle	GO:0015036//disulfide oxidoreductase activity	GO:0018904;GO:0019725//cellular homeostasis;GO:0006091//generation of precursor metabolites and energy	gi|226530809|ref|NP_001150158.1|/1.09449e-96/LOC100283787 [Zea mays]
100274135	2314	1306.92	474.558	-1.46152	0.0211523	Up	0.00185243	PREDICTED: Zea mays putative protein kinase superfamily protein (LOC100274135), transcript variant X5, mRNA	K08286|1|0.0|717|aly:ARALYDRAFT_494187|protein-serine/threonine kinase [EC:2.7.11.-];K08282|5|5e-79|294|ath:AT3G45780|non-specific serine/threonine protein kinase [EC:2.7.11.1]	-	GO:0004672//protein kinase activity;GO:0032559;GO:0004672//protein kinase activity;GO:0032559;GO:0004672//protein kinase activity;GO:0032559;GO:0004672//protein kinase activity;GO:0032559;GO:0004672//protein kinase activity;GO:0032559;GO:0004672//protein kinase activity;GO:0032559	GO:0006464//cellular protein modification process;GO:0006464//cellular protein modification process;GO:0006464//cellular protein modification process;GO:0006464//cellular protein modification process;GO:0006464//cellular protein modification process;GO:0006464//cellular protein modification process	gi|226528563|ref|NP_001141985.1|/0/uncharacterized LOC100274135 [Zea mays]
100275466	1404	709.479	322.749	-1.13635	0.000565944	Up	2.56994e-05	Zea mays uncharacterized LOC100275466 (LOC100275466), mRNA	-	-	-	-	gi|226531001|ref|NP_001143004.1|/0/uncharacterized protein LOC100275466 [Zea mays]
542706	1268	191.501	60.3996	-1.66474	5.40833e-13	Up	4.58164e-15	Zea mays root preferential4 (zrp4), mRNA	K16040|1|8e-77|285|vvi:100233030|trans-resveratrol di-O-methyltransferase [EC:2.1.1.240];K13230|2|1e-61|235|zma:100147731|2,4,7-trihydroxy-1,4-benzoxazin-3-one-glucoside 7-O-methyltransferase [EC:2.1.1.241];K05279|3|1e-27|122|ath:AT5G54160|flavonol 3-O-methyltransferase [EC:2.1.1.76]	-	GO:0005515//protein binding;GO:0008168//methyltransferase activity	GO:0006730//one-carbon metabolic process	gi|162460240|ref|NP_001105689.1|/0/O-methyltransferase ZRP4 [Zea mays]
100273374	1395	47.2621	4.04582	-3.54618	2.77934e-08	Up	4.67684e-10	PREDICTED: Zea mays hypothetical protein (LOC100273374), transcript variant X2, mRNA	-	-	-	-	gi|226499556|ref|NP_001141285.1|/0/hypothetical protein [Zea mays]
100277352	2024	198.264	65.0442	-1.60793	1.46097e-13	Up	1.13417e-15	Zea mays putative calcium-dependent protein kinase family protein (LOC100277352), mRNA	K13412|1|0.0|678|zma:100383301|calcium-dependent protein kinase [EC:2.7.11.1]	-	GO:0046872//metal ion binding;GO:0004672//protein kinase activity;GO:0032559	GO:0006464//cellular protein modification process;GO:0005982//starch metabolic process	gi|226531682|ref|NP_001144415.1|/0/uncharacterized LOC100277352 [Zea mays]
103651560	1884	142.33	38.8666	-1.87264	0.0405041	Up	0.00419099	PREDICTED: Zea mays uncharacterized LOC103651560 (LOC103651560), mRNA	K14007|1|2e-10|66.2|bdi:100824425|protein transport protein SEC24;K14325|2|2e-09|62.8|sbi:SORBI_03g046480|RNA-binding protein with serine-rich domain 1	-	-	-	gi|670390183|ref|XP_008675438.1|/0/PREDICTED: uncharacterized protein LOC103651560 [Zea mays]
103646451	2673	41.5999	16.4373	-1.3396	0.00568539	Up	0.000363079	PREDICTED: Zea mays cellulose synthase-like protein H1 (LOC103646451), transcript variant X3, mRNA	K10999|1|4e-99|361|zma:542514|cellulose synthase A [EC:2.4.1.12]	GO:0016020//membrane;GO:0016020//membrane;GO:0016020//membrane	GO:0016757//transferase activity, transferring glycosyl groups;GO:0016757//transferase activity, transferring glycosyl groups;GO:0016757//transferase activity, transferring glycosyl groups	GO:0009987//cellular process;GO:0009987//cellular process;GO:0009987//cellular process	gi|670376402|ref|XP_008669411.1|/0/PREDICTED: cellulose synthase-like protein H1 isoform X2 [Zea mays]
103632719	1211	235.277	10.8417	-4.4397	1.89374e-08	Up	3.11733e-10	PREDICTED: Zea mays protein ODORANT1-like (LOC103632719), mRNA	K09422|1|9e-105|378|sbi:SORBI_02g024250|myb proto-oncogene protein, plant	-	-	-	gi|645165856|gb|AIB04682.1|/7.51811e-124/MYB transcription factor, partial [Zea mays]
100278569	1123	216.778	105.99	-1.03228	3.91559e-05	Up	1.27691e-06	Zea mays uncharacterized LOC100278569 (LOC100278569), mRNA	-	-	-	-	gi|226501652|ref|NP_001145276.1|/7.29025e-70/uncharacterized protein LOC100278569 [Zea mays]
100281131	898	25.4922	7.46631	-1.77159	0.0107424	Up	0.000788905	Zea mays LOC100281131 (gpm680), mRNA	-	-	-	-	gi|226510147|ref|NP_001147522.1|/8.40621e-12/LOC100281131 precursor [Zea mays]
103636109	859	28.075	8.83019	-1.66877	0.00597103	Up	0.000384259	PREDICTED: Zea mays uncharacterized LOC103636109 (LOC103636109), transcript variant X2, mRNA	K00001|1|4e-06|50.4|gmx:100787307|alcohol dehydrogenase [EC:1.1.1.1]	-	-	-	gi|670432260|ref|XP_008656693.1|/5.65827e-118/PREDICTED: uncharacterized protein LOC103636109 isoform X1 [Zea mays]
103648096	2478	14.5495	4.37382	-1.73401	0.0283635	Up	0.00265835	PREDICTED: Zea mays uncharacterized LOC103648096 (LOC103648096), mRNA	-	-	-	-	gi|670375481|ref|XP_008669041.1|/4.42874e-149/PREDICTED: uncharacterized protein LOC103646095 [Zea mays]
103655377	1687	1563.51	4.51743	-8.43507	6.08006e-45	Up	5.16792e-48	PREDICTED: Zea mays protein FAR1-RELATED SEQUENCE 5-like (LOC103655377), mRNA	-	-	-	-	gi|670401056|ref|XP_008680369.1|/0/PREDICTED: protein FAR1-RELATED SEQUENCE 5-like [Zea mays]
103637446	887	145.455	1.65346	-6.45894	3.16358e-26	Up	9.23215e-29	PREDICTED: Zea mays uncharacterized LOC103637446 (LOC103637446), mRNA	-	-	-	-	gi|670434648|ref|XP_008657863.1|/6.15514e-84/PREDICTED: uncharacterized protein LOC103637446 [Zea mays]
103651392	2341	523.559	175.938	-1.57329	1.69094e-08	Up	2.77391e-10	PREDICTED: Zea mays probable receptor-like protein kinase At2g42960 (LOC103651392), mRNA	K04733|1|1e-78|293|smo:SELMODRAFT_159261|interleukin-1 receptor-associated kinase 4 [EC:2.7.11.1];K13430|4|9e-70|263|sbi:SORBI_04g020990|serine/threonine-protein kinase PBS1 [EC:2.7.11.1]	-	GO:0004672//protein kinase activity;GO:0032559	GO:0006464//cellular protein modification process	gi|670389731|ref|XP_008675251.1|/0/PREDICTED: probable receptor-like protein kinase At2g42960 [Zea mays]
100285935	1307	85.6575	10.463	-3.03328	5.75987e-14	Up	4.21036e-16	Zea mays hydrolase (LOC100285935), mRNA	-	-	GO:0016787//hydrolase activity	GO:0044237//cellular metabolic process	gi|226532944|ref|NP_001152296.1|/2.57041e-157/hydrolase [Zea mays]
100274779	790	15.1361	3.17766	-2.25196	0.00237825	Up	0.000132906	Zea mays uncharacterized LOC100274779 (LOC100274779), mRNA	-	-	-	-	gi|226493770|ref|NP_001142536.1|/6.22547e-10/uncharacterized protein LOC100274779 precursor [Zea mays]
542154	2060	36.9904	15.2821	-1.27531	0.0281521	Up	0.00262258	Zea mays glossy1 (gl1), mRNA	K15404|1|9e-101|366|ath:AT1G02205|aldehyde decarbonylase [EC:4.1.99.5]	GO:0031224//intrinsic component of membrane	GO:0046914//transition metal ion binding;GO:0003824//catalytic activity	GO:0006631//fatty acid metabolic process	gi|162461300|ref|NP_001105247.1|/0/glossy1 [Zea mays]
100384235	1330	107.189	38.4567	-1.47885	2.07008e-06	Up	5.01465e-08	Zea mays uncharacterized LOC100384235 (LOC100384235), mRNA	K01206|1|7e-19|93.6|ath:AT1G67830|alpha-L-fucosidase [EC:3.2.1.51]	GO:0031410//cytoplasmic vesicle	GO:0016787//hydrolase activity	-	gi|293335834|ref|NP_001170274.1|/1.49476e-160/uncharacterized protein LOC100384235 precursor [Zea mays]
103634637	1340	58.7171	17.6799	-1.73167	0.00093983	Up	4.56934e-05	PREDICTED: Zea mays bidirectional sugar transporter SWEET16 (LOC103634637), mRNA	K15382|1|5e-89|326|sbi:SORBI_01g035840|solute carrier family 50 (sugar transporter)	GO:0044464	-	-	gi|414866731|tpg|DAA45288.1|/2.88616e-111/TPA: cytochrome c oxidoreductase [Zea mays]
100304412	2865	105.141	29.096	-1.85343	5.9767e-07	Up	1.30727e-08	Zea mays uncharacterized LOC100304412 (LOC100304412), mRNA	K03655|1|8e-13|74.7|gmx:100806552|ATP-dependent DNA helicase RecG [EC:3.6.4.12]	-	-	-	gi|259490591|ref|NP_001159320.1|/0/uncharacterized protein LOC100304412 [Zea mays]
100281514	1996	1173.1	166.665	-2.8153	9.37639e-26	Up	2.76284e-28	Zea mays serine carboxypeptidase 1 (LOC100281514), mRNA	K13289|1|8e-149|525|rcu:RCOM_0962680|cathepsin A (carboxypeptidase C) [EC:3.4.16.5]	-	GO:0004180//carboxypeptidase activity	GO:0019538//protein metabolic process	gi|226502318|ref|NP_001147904.1|/0/serine carboxypeptidase 1 precursor [Zea mays]
778429	1785	101.556	40.5647	-1.32398	3.14853e-05	Up	1.00089e-06	PREDICTED: Zea mays low affinity nitrate transporter (NRT1.2), transcript variant X1, mRNA	K14638|1|9e-149|525|sbi:SORBI_01g009890|solute carrier family 15 (peptide/histidine transporter), member 3/4	GO:0031224//intrinsic component of membrane;GO:0031224//intrinsic component of membrane	-	GO:0015833//peptide transport;GO:0015833//peptide transport	gi|162459014|ref|NP_001105925.1|/0/low affinity nitrate transporter [Zea mays]
103631462	3099	5.59715	1.38388	-2.01597	0.0492604	Up	0.00541662	PREDICTED: Zea mays plasma membrane ATPase-like (LOC103631462), mRNA	K01535|1|0.0|1639|sbi:SORBI_01g048440|H+-transporting ATPase [EC:3.6.3.6]	GO:0031224//intrinsic component of membrane	GO:0042625//ATPase activity, coupled to transmembrane movement of ions;GO:0032559	GO:0009206;GO:0006811//ion transport;GO:0009207	gi|670361850|ref|XP_008650595.1|/0/PREDICTED: LOW QUALITY PROTEIN: plasma membrane ATPase-like [Zea mays]
100192520	1526	398.561	26.6423	-3.90301	6.15409e-09	Up	9.35424e-11	PREDICTED: Zea mays putative inositol polyphosphate phosphatase (synaptogenin-like) family protein isoform 1 (LOC100192520), transcript variant X1, mRNA	K01099|1|6e-35|147|ota:Ot04g02290|phosphatidylinositol-bisphosphatase [EC:3.1.3.36]	-	-	-	gi|212721774|ref|NP_001131212.1|/2.64825e-180/uncharacterized protein LOC100192520 [Zea mays]
100282340	815	120.982	54.5186	-1.14997	0.00768818	Up	0.00051908	Zea mays disease resistance response protein 206 (LOC100282340), mRNA	-	GO:0031410//cytoplasmic vesicle	-	-	gi|226531908|ref|NP_001148724.1|/5.72635e-62/disease resistance response protein 206 precursor [Zea mays]
103639298	1064	11.4236	2.48095	-2.20306	0.0139904	Up	0.00110234	PREDICTED: Zea mays nitric oxide synthase-interacting protein-like (LOC103639298), mRNA	K13125|1|3e-152|536|sbi:SORBI_01g039130|nitric oxide synthase-interacting protein	-	GO:0046914//transition metal ion binding	-	gi|670439920|ref|XP_008660284.1|/4.39933e-162/PREDICTED: nitric oxide synthase-interacting protein-like [Zea mays]
100501871	1680	93.1032	21.6208	-2.10641	5.49311e-09	Up	8.24004e-11	Zea mays uncharacterized LOC100501871 (LOC100501871), mRNA	-	-	-	-	gi|670429197|ref|XP_008655480.1|/0/PREDICTED: uncharacterized protein LOC103634660 [Zea mays]
103655789	1419	5.30051	1.04575	-2.34159	0.0158928	Up	0.00129682	PREDICTED: Zea mays transcription factor GATA-6-like (LOC103655789), mRNA	-	-	GO:0046914//transition metal ion binding;GO:0003677//DNA binding;GO:0001071//nucleic acid binding transcription factor activity	GO:0006351//transcription, DNA-templated	gi|645168400|gb|AIB05762.1|/1.79192e-175/C2C2-GATA transcription factor, partial [Zea mays]
103647851	1982	5.32855	1.28376	-2.05337	0.0428238	Up	0.00451305	PREDICTED: Zea mays uncharacterized LOC103647851 (LOC103647851), mRNA	-	-	-	-	gi|413919338|gb|AFW59270.1|/1.0493e-170/hypothetical protein ZEAMMB73_870626 [Zea mays]
103641584	1679	454.847	196.796	-1.20868	3.20213e-09	Up	4.68139e-11	PREDICTED: Zea mays uncharacterized protein DDB_G0286299-like (LOC103641584), mRNA	K07213|1|3e-06|52.0|pop:POPTR_228799|copper chaperone	-	-	-	gi|670445759|ref|XP_008663145.1|/1.87479e-65/PREDICTED: uncharacterized protein DDB_G0286299-like [Zea mays]
103644122	987	38.4814	11.4735	-1.74586	0.00171719	Up	9.11259e-05	PREDICTED: Zea mays vegetative cell wall protein gp1-like (LOC103644122), transcript variant X2, mRNA	-	-	-	-	gi|670368633|ref|XP_008665537.1|/1.9336e-68/PREDICTED: vegetative cell wall protein gp1-like isoform X2 [Zea mays]
100192090	1160	1657.23	225.421	-2.87808	0.0013176	Up	6.72333e-05	PREDICTED: Zea mays putative thaumatin domain family protein (LOC100192090), transcript variant X1, mRNA	-	-	-	-	gi|670442019|ref|XP_008661346.1|/6.90434e-144/PREDICTED: putative thaumatin domain family protein isoform X1 [Zea mays]
103633426	2521	187.194	89.4213	-1.06584	3.64419e-06	Up	9.38539e-08	PREDICTED: Zea mays protein STRUBBELIG-RECEPTOR FAMILY 6-like (LOC103633426), transcript variant X2, mRNA	K13430|1|8e-62|237|pop:POPTR_413452|serine/threonine-protein kinase PBS1 [EC:2.7.11.1]	GO:0031224//intrinsic component of membrane;GO:0031224//intrinsic component of membrane	GO:0016301//kinase activity;GO:0032559;GO:0016301//kinase activity;GO:0032559	GO:0006464//cellular protein modification process;GO:0006464//cellular protein modification process	gi|670425402|ref|XP_008653345.1|/0/PREDICTED: protein STRUBBELIG-RECEPTOR FAMILY 6-like isoform X1 [Zea mays]
100501564	2614	21.4562	4.76829	-2.16985	0.000792837	Up	3.76932e-05	PREDICTED: Zea mays uncharacterized LOC100501564 (LOC100501564), transcript variant X2, mRNA	K04733|1|2e-102|204|smo:SELMODRAFT_159261|interleukin-1 receptor-associated kinase 4 [EC:2.7.11.1]	GO:0043231//intracellular membrane-bounded organelle;GO:0043231//intracellular membrane-bounded organelle;GO:0043231//intracellular membrane-bounded organelle	GO:0004672//protein kinase activity;GO:0000166//nucleotide binding;GO:0004672//protein kinase activity;GO:0000166//nucleotide binding	-	gi|670361263|ref|XP_008647176.1|/0/PREDICTED: uncharacterized protein LOC100501564 isoform X1 [Zea mays]
100284765	1116	210.852	55.7234	-1.91987	0.0074266	Up	0.000497251	Zea mays fasciclin-like arabinogalactan protein 7 (LOC100284765), mRNA	-	GO:0031410//cytoplasmic vesicle	-	-	gi|226503689|ref|NP_001151132.1|/3.83368e-71/fasciclin-like arabinogalactan protein 7 precursor [Zea mays]
100277253	2167	1773.79	645.966	-1.4573	7.5157e-10	Up	1.00507e-11	PREDICTED: Zea mays LOC100277253 (cl12175_1), transcript variant X2, misc_RNA	K00620|1|1e-30|133|ota:Ot08g02650|glutamate N-acetyltransferase / amino-acid N-acetyltransferase [EC:2.3.1.35 2.3.1.1]	-	-	-	gi|414879331|tpg|DAA56462.1|/0/TPA: hypothetical protein ZEAMMB73_966463 [Zea mays]
100283177	1950	1042.35	504.189	-1.0478	1.45944e-06	Up	3.41963e-08	PREDICTED: Zea mays hexose carrier protein HEX6 (LOC100283177), transcript variant X1, mRNA	K08150|1|3e-34|145|vvi:100268023|MFS transporter, SP family, solute carrier family 2 (myo-inositol transporter), member 13	GO:0031224//intrinsic component of membrane;GO:0031224//intrinsic component of membrane	GO:0016491//oxidoreductase activity;GO:0022857//transmembrane transporter activity;GO:0016491//oxidoreductase activity;GO:0022857//transmembrane transporter activity	GO:0006810//transport;GO:0006810//transport	gi|226503049|ref|NP_001149551.1|/0/hexose carrier protein HEX6 [Zea mays]
100280146	1796	6.59083	1.50999	-2.12592	0.0340818	Up	0.00335845	Zea mays hypothetical protein (LOC100280146), mRNA	-	-	-	-	gi|226500436|ref|NP_001146550.1|/2.44135e-34/hypothetical protein [Zea mays]
100273778	1441	245.348	18.0366	-3.76583	4.62211e-06	Up	1.21659e-07	Zea mays hypothetical protein (LOC100273778), mRNA	-	GO:0043231//intracellular membrane-bounded organelle	-	-	gi|226530987|ref|NP_001141653.1|/1.90585e-148/hypothetical protein [Zea mays]
100276227	2552	1057.79	219.988	-2.26556	1.94891e-36	Up	2.97752e-39	PREDICTED: Zea mays uncharacterized LOC100276227 (LOC100276227), transcript variant X3, mRNA	-	-	-	-	gi|670359270|ref|XP_008670249.1|/0/PREDICTED: uncharacterized protein LOC100276227 isoform X3 [Zea mays]
100280292	2095	8442.94	849.846	-3.31247	2.47417e-08	Up	4.12187e-10	Zea mays uncharacterized LOC100280292 (LOC100280292), mRNA	K15403|1|2e-171|601|vvi:100246317|fatty acid omega-hydroxy dehydrogenase [EC:1.1.-.-]	GO:0031410//cytoplasmic vesicle	GO:0016491//oxidoreductase activity;GO:0050662//coenzyme binding	GO:0044281//small molecule metabolic process	gi|226503807|ref|NP_001146691.1|/0/uncharacterized protein LOC100280292 precursor [Zea mays]
100281579	2241	588.441	271.211	-1.11748	6.09698e-07	Up	1.33531e-08	Zea mays glycoside transferase, six-hairpin, subgroup (LOC100281579), mRNA	K01179|1|0.0|702|sbi:SORBI_01g008860|endoglucanase [EC:3.2.1.4]	-	GO:0016798//hydrolase activity, acting on glycosyl bonds	GO:0044238	gi|226491646|ref|NP_001147970.1|/0/glycoside transferase, six-hairpin, subgroup [Zea mays]
542126	1024	249.39	92.7162	-1.42751	7.64188e-11	Up	8.81214e-13	Zea mays photosystem II subunit PsbS1 (psbs1), mRNA	K03542|1|3e-103|373|zma:100283653|photosystem II 22kDa protein	GO:0043231//intracellular membrane-bounded organelle	-	-	gi|414879500|tpg|DAA56631.1|/4.33661e-103/TPA: photosystem II protein [Zea mays]
100381341	1681	619.832	271.246	-1.19228	9.22893e-13	Up	8.02743e-15	Zea mays protochlorophyllide reductase B (LOC100381341), mRNA	K00218|1|0.0|741|zma:100381341|protochlorophyllide reductase [EC:1.3.1.33]	GO:0009536//plastid	GO:0016628//oxidoreductase activity, acting on the CH-CH group of donors, NAD or NADP as acceptor	GO:0006779//porphyrin-containing compound biosynthetic process	gi|293337123|ref|NP_001167680.1|/0/protochlorophyllide reductase B [Zea mays]
541712	1864	444.457	93.5166	-2.24875	1.30465e-22	Up	4.84231e-25	PREDICTED: Zea mays RUBISCO activase1 (rca1), transcript variant X1, misc_RNA	K03062|1|4e-06|51.6|pop:POPTR_573394|26S proteasome regulatory subunit T2	GO:0009532//plastid stroma;GO:0009532//plastid stroma	GO:0001071//nucleic acid binding transcription factor activity;GO:0032559;GO:0001071//nucleic acid binding transcription factor activity;GO:0032559	-	gi|162458161|ref|NP_001104921.1|/0/ribulose bisphosphate carboxylase/oxygenase activase, chloroplastic precursor [Zea mays]
100285001	1702	268.81	128.015	-1.07028	0.00495406	Up	0.000308655	Zea mays nucleolar GTP-binding protein 1 (LOC100285001), mRNA	K06943|1|0.0|870|zma:100285001|nucleolar GTP-binding protein	GO:0031224//intrinsic component of membrane	GO:0032561//guanyl ribonucleotide binding;GO:0005381//iron ion transmembrane transporter activity	GO:0006826//iron ion transport	gi|226507204|ref|NP_001151368.1|/0/nucleolar GTP-binding protein 1 [Zea mays]
542716	957	1152.84	360.286	-1.67798	1.08744e-17	Up	5.94889e-20	Zea mays light harvesting chlorophyll a/b binding protein5 (lhcb5), mRNA	K08916|1|2e-140|496|zma:542716|light-harvesting complex II chlorophyll a/b binding protein 5	GO:0009536//plastid	-	GO:0006091//generation of precursor metabolites and energy	gi|162461210|ref|NP_001105698.1|/5.81479e-139/light harvesting chlorophyll a/b binding protein5 precursor [Zea mays]
100283024	1690	787.346	32.1041	-4.61617	4.21433e-99	Up	1.19403e-102	Zea mays F-box domain containing protein (LOC100283024), mRNA	-	-	-	-	gi|226499920|ref|NP_001149398.1|/2.24473e-167/F-box domain containing protein [Zea mays]
103644709	2343	115.598	36.6163	-1.65856	4.80483e-07	Up	1.03598e-08	PREDICTED: Zea mays uncharacterized LOC103644709 (LOC103644709), misc_RNA	K07748|1|1e-66|181|sbi:SORBI_01g032980|sterol-4alpha-carboxylate 3-dehydrogenase (decarboxylating) [EC:1.1.1.170]	-	GO:0033764//steroid dehydrogenase activity, acting on the CH-OH group of donors, NAD or NADP as acceptor	GO:0008202//steroid metabolic process	gi|414867162|tpg|DAA45719.1|/0/TPA: hypothetical protein ZEAMMB73_834557 [Zea mays]
103635669	1655	7.29054	1.1531	-2.6605	0.00395276	Up	0.000238142	PREDICTED: Zea mays putative cyclin-dependent kinase F-2 (LOC103635669), mRNA	K08818|1|8e-38|156|ath:AT5G63370|cell division cycle 2-like [EC:2.7.11.22]	-	GO:0016301//kinase activity;GO:0032559	GO:0006464//cellular protein modification process	gi|670431309|ref|XP_008656290.1|/0/PREDICTED: putative cyclin-dependent kinase F-2 [Zea mays]
103646637	1268	612.971	299.556	-1.03299	2.85203e-05	Up	8.99365e-07	PREDICTED: Zea mays uncharacterized LOC103646637 (LOC103646637), ncRNA	K08054|1|5e-71|266|osa:4335732|calnexin	GO:0031410//cytoplasmic vesicle;GO:0043231//intracellular membrane-bounded organelle	GO:0046872//metal ion binding;GO:0005515//protein binding	GO:0044267//cellular protein metabolic process	gi|125590263|gb|EAZ30613.1|/1.47931e-69/hypothetical protein OsJ_14665 [Oryza sativa Japonica Group]
100283009	1742	26.7971	9.43335	-1.50623	0.0199794	Up	0.00171688	PREDICTED: Zea mays serine/threonine-protein kinase receptor (LOC100283009), transcript variant X1, mRNA	K04733|1|9e-61|233|smo:SELMODRAFT_33807|interleukin-1 receptor-associated kinase 4 [EC:2.7.11.1];K13430|4|3e-54|211|zma:100283091|serine/threonine-protein kinase PBS1 [EC:2.7.11.1]	-	GO:0004871//signal transducer activity;GO:0004672//protein kinase activity;GO:0032559;GO:0004871//signal transducer activity;GO:0004672//protein kinase activity;GO:0032559	GO:0006464//cellular protein modification process;GO:0006464//cellular protein modification process	gi|226501760|ref|NP_001149383.1|/0/serine/threonine-protein kinase receptor [Zea mays]
541679	2243	202.74	85.9676	-1.23777	4.95479e-05	Up	1.6551e-06	PREDICTED: Zea mays LOC541679 (gpm837), transcript variant X1, mRNA	K01193|1|0.0|1063|zma:541679|beta-fructofuranosidase [EC:3.2.1.26]	GO:0031410//cytoplasmic vesicle;GO:0031410//cytoplasmic vesicle	GO:0004558//alpha-1,4-glucosidase activity;GO:0004558//alpha-1,4-glucosidase activity	GO:0044238;GO:0044238	gi|162461928|ref|NP_001104899.1|/0/LOC541679 precursor [Zea mays]
103626380	1138	24.9311	1.82485	-3.7721	5.92395e-07	Up	1.29238e-08	PREDICTED: Zea mays uncharacterized LOC103626380 (LOC103626380), ncRNA	-	-	-	-	gi|413934734|gb|AFW69285.1|/1.61023e-40/hypothetical protein ZEAMMB73_863342 [Zea mays]
100274231	1766	321.779	158.804	-1.01882	7.48926e-05	Up	2.62904e-06	Zea mays putative protein kinase superfamily protein (LOC100274231), mRNA	K04733|1|5e-67|253|smo:SELMODRAFT_159261|interleukin-1 receptor-associated kinase 4 [EC:2.7.11.1];K13416|4|4e-65|247|ath:AT4G33430|brassinosteroid insensitive 1-associated receptor kinase 1 [EC:2.7.10.1 2.7.11.1]	-	GO:0004672//protein kinase activity;GO:0032559	GO:0006464//cellular protein modification process	gi|226529139|ref|NP_001142074.1|/0/uncharacterized LOC100274231 [Zea mays]
100280133	1158	557.387	223.124	-1.32083	5.68548e-06	Up	1.52386e-07	Zea mays uncharacterized LOC100280133 (LOC100280133), mRNA	-	-	GO:0005506//iron ion binding	GO:0006091//generation of precursor metabolites and energy	gi|195635483|gb|ACG37210.1|/1.753e-74/membrane steroid-binding protein 1 [Zea mays]
100283909	1550	371.52	104.923	-1.8241	9.85751e-16	Up	6.27449e-18	Zea mays lipoic acid synthetase (LOC100283909), mRNA	K03644|1|3e-175|613|zma:100283909|lipoic acid synthetase [EC:2.8.1.8]	GO:0009536//plastid	GO:0043169//cation binding;GO:0051536//iron-sulfur cluster binding;GO:0016783//sulfurtransferase activity	GO:0006633//fatty acid biosynthetic process	gi|226531846|ref|NP_001150279.1|/8.42841e-174/lipoyl synthase 1, chloroplastic [Zea mays]
103649492	1597	178.996	15.6705	-3.51381	3.72772e-28	Up	9.50544e-31	PREDICTED: Zea mays methanol O-anthraniloyltransferase-like (LOC103649492), mRNA	K15400|1|6e-15|80.9|pop:POPTR_797957|omega-hydroxypalmitate O-feruloyl transferase [EC:2.3.1.188]	-	-	-	gi|670382423|ref|XP_008671974.1|/0/PREDICTED: methanol O-anthraniloyltransferase-like [Zea mays]
100383486	1993	176.107	85.7525	-1.0382	2.61281e-05	Up	8.17267e-07	PREDICTED: Zea mays uncharacterized LOC100383486 (LOC100383486), transcript variant X3, mRNA	K08245|1|0.0|1132|zma:100383486|phytepsin [EC:3.4.23.40]	GO:0031410//cytoplasmic vesicle;GO:0031410//cytoplasmic vesicle;GO:0031410//cytoplasmic vesicle;GO:0031410//cytoplasmic vesicle	GO:0004175//endopeptidase activity;GO:0004175//endopeptidase activity;GO:0004175//endopeptidase activity;GO:0004175//endopeptidase activity	GO:0019538//protein metabolic process;GO:0019538//protein metabolic process;GO:0019538//protein metabolic process;GO:0019538//protein metabolic process	gi|670384753|ref|XP_008673208.1|/0/PREDICTED: uncharacterized protein LOC100383486 isoform X1 [Zea mays]
100382213	1229	642.422	18.3447	-5.13009	9.80459e-15	Up	6.69474e-17	Zea mays uncharacterized LOC100382213 (LOC100382213), mRNA	-	GO:0043231//intracellular membrane-bounded organelle	-	-	gi|293334805|ref|NP_001168441.1|/3.58433e-81/uncharacterized protein LOC100382213 [Zea mays]
103647718	1180	68.234	2.69061	-4.66448	2.77228e-16	Up	1.68874e-18	PREDICTED: Zea mays uncharacterized LOC103647718 (LOC103647718), mRNA	-	-	-	-	gi|414590459|tpg|DAA41030.1|/7.34215e-76/TPA: harpin-induced protein [Zea mays]
100037763	1093	436.834	203.507	-1.10201	1.14938e-08	Up	1.80085e-10	PREDICTED: Zea mays derlin1-1 (DER1.1), transcript variant X2, mRNA	K13989|1|1e-107|388|zma:100037763|Derlin-2/3	GO:0031224//intrinsic component of membrane;GO:0031090//organelle membrane;GO:0043231//intracellular membrane-bounded organelle;GO:0031224//intrinsic component of membrane;GO:0031090//organelle membrane;GO:0043231//intracellular membrane-bounded organelle;GO:0031224//intrinsic component of membrane;GO:0031090//organelle membrane;GO:0043231//intracellular membrane-bounded organelle	-	GO:0050896//response to stimulus;GO:0050896//response to stimulus;GO:0050896//response to stimulus	gi|670427051|ref|XP_008654204.1|/1.52569e-112/PREDICTED: derlin-1.1 isoform X2 [Zea mays]
103640354	3621	55.3922	26.0976	-1.08576	0.0178452	Up	0.00149102	PREDICTED: Zea mays uncharacterized LOC103640354 (LOC103640354), mRNA	-	-	-	-	gi|670441722|ref|XP_008661174.1|/0/PREDICTED: uncharacterized protein LOC103640354 [Zea mays]
100284049	1801	355.107	98.4648	-1.85057	1.22939e-15	Up	7.94163e-18	Zea mays homeobox protein HD1 (LOC100284049), mRNA	-	GO:0043231//intracellular membrane-bounded organelle	GO:0003677//DNA binding;GO:0001071//nucleic acid binding transcription factor activity	GO:0006351//transcription, DNA-templated	gi|226531836|ref|NP_001150419.1|/3.31206e-148/homeobox protein HD1 [Zea mays]
100382484	1186	5.65531	1.33284	-2.0851	0.0386616	Up	0.00394412	Zea mays putative MYB DNA-binding domain superfamily protein (MYB164), mRNA	K09422|1|1e-121|434|zma:100382484|myb proto-oncogene protein, plant	GO:0043231//intracellular membrane-bounded organelle	GO:0003676//nucleic acid binding	-	gi|645168259|gb|AIB05704.1|/3.7472e-120/MYB transcription factor, partial [Zea mays]
100279833	1440	16.6353	1.22369	-3.76495	1.62372e-06	Up	3.84136e-08	Zea mays hypothetical protein (LOC100279833), mRNA	K13230|1|4e-67|253|zma:100147731|2,4,7-trihydroxy-1,4-benzoxazin-3-one-glucoside 7-O-methyltransferase [EC:2.1.1.241];K16040|2|5e-63|240|vvi:100233030|trans-resveratrol di-O-methyltransferase [EC:2.1.1.240];K05279|3|2e-23|108|aly:ARALYDRAFT_495497|flavonol 3-O-methyltransferase [EC:2.1.1.76]	-	-	-	gi|226499800|ref|NP_001146259.1|/0/uncharacterized protein LOC100279833 [Zea mays]
100272847	1385	22.6578	7.98287	-1.50503	0.0483263	Up	0.00528144	Zea mays LOC100272847 (cl6204_1a), mRNA	-	-	-	-	gi|226501622|ref|NP_001140772.1|/7.29583e-158/uncharacterized protein LOC100272847 [Zea mays]
100284911	1540	508.931	122.677	-2.0526	7.26282e-17	Up	4.23896e-19	Zea mays LOC100284911 (cl13598_-2), mRNA	K01365|1|0.0|712|zma:100284911|cathepsin L [EC:3.4.22.15];K01376|4|1e-130|464|ath:AT5G50260|[EC:3.4.22.-]	GO:0031410//cytoplasmic vesicle	GO:0004175//endopeptidase activity	GO:0019538//protein metabolic process	gi|414870137|tpg|DAA48694.1|/0/TPA: vignain [Zea mays]
103637956	1181	4.96112	0.984016	-2.33391	0.01639	Up	0.00134297	PREDICTED: Zea mays beta-1,3-galactosyltransferase 6-like (LOC103637956), mRNA	-	GO:0043231//intracellular membrane-bounded organelle;GO:0031224//intrinsic component of membrane;GO:0031410//cytoplasmic vesicle	GO:0016758//transferase activity, transferring hexosyl groups	GO:0006464//cellular protein modification process	gi|55741077|gb|AAV64218.1|/4.95652e-165/hypro1 [Zea mays]
103649954	3954	333.808	150.466	-1.14958	1.15884e-07	Up	2.1801e-09	PREDICTED: Zea mays topless-related protein 2 (LOC103649954), transcript variant X2, mRNA	K14558|1|7e-50|198|aly:ARALYDRAFT_901180|periodic tryptophan protein 2	-	-	-	gi|670386260|ref|XP_008673871.1|/0/PREDICTED: topless-related protein 2 isoform X1 [Zea mays]
103635311	1751	298.203	138.322	-1.10826	0.00019807	Up	7.81197e-06	PREDICTED: Zea mays uncharacterized LOC103635311 (LOC103635311), mRNA	-	GO:0031224//intrinsic component of membrane;GO:0031410//cytoplasmic vesicle	GO:0016491//oxidoreductase activity	-	gi|363543495|ref|NP_001241758.1|/0/dopamine beta-monooxygenase precursor [Zea mays]
100281174	1106	137.738	64.7376	-1.08925	0.0074266	Up	0.000497421	Zea mays fasciclin-like arabinogalactan protein 7 (LOC100281174), mRNA	-	-	-	-	gi|226529634|ref|NP_001147565.1|/1.17187e-72/fasciclin-like arabinogalactan protein 7 precursor [Zea mays]
100282233	1647	633.804	271.481	-1.22319	9.25631e-08	Up	1.71253e-09	Zea mays LOC100282233 (pco116203), mRNA	K00162|1|0.0|654|zma:100282233|pyruvate dehydrogenase E1 component subunit beta [EC:1.2.4.1]	GO:0043231//intracellular membrane-bounded organelle	-	-	gi|226510478|ref|NP_001148617.1|/0/LOC100282233 [Zea mays]
100383951	2200	228.293	84.1966	-1.43905	4.35817e-10	Up	5.61826e-12	Zea mays MYB transcription factor (LOC100383951), mRNA	K09422|1|2e-179|627|zma:100383951|myb proto-oncogene protein, plant	GO:0043231//intracellular membrane-bounded organelle	GO:0003676//nucleic acid binding	-	gi|293333201|ref|NP_001170039.1|/6.66541e-178/MYB transcription factor [Zea mays]
103650749	1824	258.231	50.5386	-2.35321	6.62299e-14	Up	4.91635e-16	PREDICTED: Zea mays cytosolic sulfotransferase 8-like (LOC103650749), transcript variant X15, misc_RNA	K11821|1|8e-60|230|ath:AT1G74100|desulfoglucosinolate sulfotransferase A/B/C [EC:2.8.2.-];K01014|3|4e-10|65.5|olu:OSTLU_32551|aryl sulfotransferase [EC:2.8.2.1]	-	GO:0016782//transferase activity, transferring sulfur-containing groups;GO:0016782//transferase activity, transferring sulfur-containing groups;GO:0016782//transferase activity, transferring sulfur-containing groups;GO:0016782//transferase activity, transferring sulfur-containing groups;GO:0016782//transferase activity, transferring sulfur-containing groups;GO:0016782//transferase activity, trans…	-	gi|670388056|ref|XP_008674534.1|/0/PREDICTED: cytosolic sulfotransferase 8-like isoform X2 [Zea mays]
103655466	3104	85.8479	38.6693	-1.15059	0.00163892	Up	8.64619e-05	PREDICTED: Zea mays U-box domain-containing protein 26-like (LOC103655466), mRNA	K09561|1|5e-08|58.9|vcn:VOLCADRAFT_67840|STIP1 homology and U-box containing protein 1 [EC:6.3.2.19]	-	-	-	gi|670401193|ref|XP_008680442.1|/6.29303e-124/PREDICTED: U-box domain-containing protein 26-like [Zea mays]
100191502	2006	24.7456	9.87615	-1.32515	0.0410288	Up	0.00426321	Zea mays hypothetical protein (LOC100191502), mRNA	K09756|1|5e-110|397|ath:AT5G09640|serine carboxypeptidase-like 19 [EC:3.4.16.- 2.3.1.91];K13289|2|7e-108|389|mtr:MTR_4g021500|cathepsin A (carboxypeptidase C) [EC:3.4.16.5]	-	GO:0004180//carboxypeptidase activity	GO:0019538//protein metabolic process	gi|212274677|ref|NP_001130406.1|/0/uncharacterized protein LOC100191502 precursor [Zea mays]
100280342	1718	50.6652	21.8499	-1.21337	0.0169269	Up	0.00139799	Zea mays uncharacterized LOC100280342 (LOC100280342), mRNA	-	GO:0043231//intracellular membrane-bounded organelle	GO:0003677//DNA binding;GO:0001071//nucleic acid binding transcription factor activity	GO:0006351//transcription, DNA-templated	gi|645168950|gb|AIB05988.1|/0/HB transcription factor, partial [Zea mays]
100272233	1434	82.0244	38.8469	-1.07825	0.0029959	Up	0.000172734	Zea mays hypothetical protein (LOC100272233), mRNA	-	-	-	-	gi|226532423|ref|NP_001140205.1|/3.20954e-47/hypothetical protein [Zea mays]
103633092	3367	2749.24	959.533	-1.51863	4.45258e-18	Up	2.33383e-20	PREDICTED: Zea mays pantothenate kinase 2 (LOC103633092), transcript variant X4, mRNA	K09680|1|0.0|1603|sbi:SORBI_02g030920|type II pantothenate kinase [EC:2.7.1.33]	-	GO:0016301//kinase activity;GO:0032559;GO:0016301//kinase activity;GO:0032559;GO:0016301//kinase activity;GO:0032559;GO:0016301//kinase activity;GO:0032559	GO:0009108//coenzyme biosynthetic process;GO:0006796//phosphate-containing compound metabolic process;GO:0009108//coenzyme biosynthetic process;GO:0006796//phosphate-containing compound metabolic process;GO:0009108//coenzyme biosynthetic process;GO:0006796//phosphate-containing compound metabolic process;GO:0009108//coenzyme biosynthetic process;GO:0006796//phosphate-containing compound metabolic…	gi|670424589|ref|XP_008652990.1|/0/PREDICTED: pantothenate kinase 2 [Zea mays]
100285344	852	521.203	64.5371	-3.01365	4.16296e-52	Up	2.71279e-55	PREDICTED: Zea mays rho termination factor, N-terminal domain containing protein (LOC100285344), transcript variant X1, mRNA	-	GO:0043231//intracellular membrane-bounded organelle	-	GO:0006351//transcription, DNA-templated;GO:0006351//transcription, DNA-templated	gi|414875840|tpg|DAA52971.1|/4.12892e-108/TPA: rho termination factor domain containing protein [Zea mays]
103627899	4250	27.6766	8.42065	-1.71666	0.0102924	Up	0.000747687	PREDICTED: Zea mays ABC transporter G family member 28-like (LOC103627899), mRNA	K05681|1|1e-44|181|cme:CMS467C|ATP-binding cassette, subfamily G (WHITE), member 2;K12843|2|1e-37|157|vvi:100248403|U4/U6 small nuclear ribonucleoprotein PRP3;K05641|4|2e-13|77.4|ota:Ot18g01460|ATP-binding cassette, subfamily A (ABC1), member 1	GO:0031410//cytoplasmic vesicle	GO:0017111//nucleoside-triphosphatase activity;GO:0032559	GO:0009207	gi|670410636|ref|XP_008646437.1|/0/PREDICTED: ABC transporter G family member 28-like [Zea mays]
100279214	1410	518.571	228.849	-1.18015	7.19406e-06	Up	1.97304e-07	PREDICTED: Zea mays hypothetical protein (LOC100279214), transcript variant X3, mRNA	K01078|1|2e-76|207|rcu:RCOM_1150260|acid phosphatase [EC:3.1.3.2]	GO:0031410//cytoplasmic vesicle;GO:0031410//cytoplasmic vesicle;GO:0031410//cytoplasmic vesicle;GO:0031410//cytoplasmic vesicle	GO:0003824//catalytic activity;GO:0003824//catalytic activity;GO:0003824//catalytic activity;GO:0003824//catalytic activity	-	gi|670393326|ref|XP_008677062.1|/6.18467e-167/PREDICTED: hypothetical protein isoform X1 [Zea mays]
100272850	1648	276.623	88.4107	-1.64563	0.020334	Up	0.00175716	Zea mays uncharacterized LOC100272850 (LOC100272850), mRNA	K00517|1|6e-135|479|aly:ARALYDRAFT_324175|[EC:1.14.-.-];K13407|3|3e-111|400|vvi:100259592|cytochrome P450, family 94, subfamily A, polypeptide 1 (fatty acid omega-hydroxylase) [EC:1.14.-.-]	GO:0031410//cytoplasmic vesicle	GO:0016491//oxidoreductase activity;GO:0005506//iron ion binding	-	gi|413953002|gb|AFW85651.1|/0/putative cytochrome P450 superfamily protein [Zea mays]
103631909	2046	124.885	30.5509	-2.03131	0.0146613	Up	0.00117515	PREDICTED: Zea mays uncharacterized LOC103631909 (LOC103631909), transcript variant X3, mRNA	-	-	-	-	gi|414883438|tpg|DAA59452.1|/0/TPA: hypothetical protein ZEAMMB73_863439 [Zea mays]
100277154	1793	25798.7	667.255	-5.27292	1.47683e-38	Up	1.84106e-41	Zea mays LOC100277154 (cl55760_1), mRNA	K01206|1|3e-16|85.5|aly:ARALYDRAFT_475890|alpha-L-fucosidase [EC:3.2.1.51];K00514|3|3e-10|65.5|rcu:RCOM_1428040|zeta-carotene desaturase [EC:1.3.5.6]	GO:0031410//cytoplasmic vesicle	GO:0016787//hydrolase activity	GO:0044238	gi|413942547|gb|AFW75196.1|/0/hypothetical protein ZEAMMB73_167079 [Zea mays]
103626912	1258	52.9525	24.7637	-1.09647	0.010913	Up	0.000805581	PREDICTED: Zea mays probable lactoylglutathione lyase, chloroplast (LOC103626912), mRNA	K01759|1|0.0|640|zma:100281139|lactoylglutathione lyase [EC:4.4.1.5]	-	GO:0016846//carbon-sulfur lyase activity;GO:0043169//cation binding	-	gi|670408233|ref|XP_008645485.1|/0/PREDICTED: probable lactoylglutathione lyase, chloroplast [Zea mays]
103627403	1152	17.4841	2.46956	-2.82371	0.000539442	Up	2.41943e-05	PREDICTED: Zea mays RING-H2 finger protein ATL58-like (LOC103627403), mRNA	-	-	-	-	gi|670409349|ref|XP_008645917.1|/1.26607e-133/PREDICTED: RING-H2 finger protein ATL58-like [Zea mays]
100280401	1496	68.0178	20.8425	-1.70639	3.844e-05	Up	1.24921e-06	PREDICTED: Zea mays LOC100280401 (TIDP2691), transcript variant X4, mRNA	-	GO:0044464;GO:0044464;GO:0044464;GO:0044464;GO:0044464	-	-	gi|414886542|tpg|DAA62556.1|/2.68506e-164/TPA: hypothetical protein ZEAMMB73_894124 [Zea mays]
100277063	790	18.8089	2.79741	-2.74925	0.00017319	Up	6.74308e-06	Zea mays uncharacterized LOC100277063 (LOC100277063), mRNA	-	-	-	-	gi|226497754|ref|NP_001144202.1|/1.67581e-47/uncharacterized protein LOC100277063 [Zea mays]
103641816	1970	39.2856	16.9251	-1.21484	0.0109605	Up	0.000810511	PREDICTED: Zea mays BTB/POZ domain-containing protein At2g24240-like (LOC103641816), mRNA	-	GO:0005887//integral component of plasma membrane;GO:0043231//intracellular membrane-bounded organelle	GO:0005267//potassium channel activity	GO:0030001//metal ion transport	gi|670446267|ref|XP_008663365.1|/0/PREDICTED: BTB/POZ domain-containing protein At2g24240-like [Zea mays]
103629715	2920	294.499	115.66	-1.34838	1.15363e-08	Up	1.81076e-10	PREDICTED: Zea mays protein STRUBBELIG-RECEPTOR FAMILY 8-like (LOC103629715), transcript variant X4, mRNA	K13430|1|3e-65|248|rcu:RCOM_1078760|serine/threonine-protein kinase PBS1 [EC:2.7.11.1];K13415|5|2e-63|243|sbi:SORBI_03g032990|protein brassinosteroid insensitive 1 [EC:2.7.10.1 2.7.11.1]	GO:0031410//cytoplasmic vesicle;GO:0031410//cytoplasmic vesicle;GO:0031410//cytoplasmic vesicle;GO:0031410//cytoplasmic vesicle	-	-	gi|670416167|ref|XP_008649051.1|/0/PREDICTED: protein STRUBBELIG-RECEPTOR FAMILY 8-like isoform X1 [Zea mays]
100384270	1495	529.795	97.3923	-2.44355	3.07177e-19	Up	1.45342e-21	PREDICTED: Zea mays uncharacterized LOC100384270 (LOC100384270), transcript variant X1, mRNA	K09422|1|3e-113|407|zma:100279722|myb proto-oncogene protein, plant	GO:0043231//intracellular membrane-bounded organelle;GO:0043231//intracellular membrane-bounded organelle	GO:0003676//nucleic acid binding;GO:0003676//nucleic acid binding	-	gi|645164889|gb|AIB04293.1|/2.62929e-153/MYB transcription factor, partial [Zea mays]
100276361	779	227.977	94.6935	-1.26755	1.52003e-07	Up	2.97158e-09	Zea mays LOC100276361 (umc2296), mRNA	-	-	-	-	gi|226958304|ref|NP_001152913.1|/7.98405e-34/uncharacterized protein LOC100276361 [Zea mays]
103646920	2665	103.903	15.5761	-2.73783	1.78412e-13	Up	1.42548e-15	PREDICTED: Zea mays probable beta-D-xylosidase 7 (LOC103646920), mRNA	K15920|1|0.0|713|sbi:SORBI_06g030270|beta-D-xylosidase 4 [EC:3.2.1.37]	GO:0031410//cytoplasmic vesicle	GO:0016798//hydrolase activity, acting on glycosyl bonds	GO:0044238	gi|670377391|ref|XP_008669758.1|/0/PREDICTED: probable beta-D-xylosidase 7 [Zea mays]
103639541	1267	841.191	14.9392	-5.81526	7.36424e-30	Up	1.69005e-32	PREDICTED: Zea mays uncharacterized LOC103639541 (LOC103639541), mRNA	-	GO:0043231//intracellular membrane-bounded organelle	-	-	gi|670440439|ref|XP_008660505.1|/5.17672e-123/PREDICTED: uncharacterized protein LOC103639541 [Zea mays]
100272526	1551	14.048	1.80265	-2.96218	0.000534538	Up	2.39137e-05	Zea mays uncharacterized LOC100272526 (LOC100272526), mRNA	-	-	GO:0003824//catalytic activity	GO:0009064//glutamine family amino acid metabolic process	gi|414869862|tpg|DAA48419.1|/0/TPA: hypothetical protein ZEAMMB73_540771 [Zea mays]
100275607	1879	29.5874	10.3417	-1.51651	0.0126816	Up	0.000976588	Zea mays uncharacterized LOC100275607 (LOC100275607), mRNA	K03327|1|0.0|747|bdi:100822819|multidrug resistance protein, MATE family	GO:0031410//cytoplasmic vesicle	GO:0015291//secondary active transmembrane transporter activity	GO:0015893//drug transport	gi|414871843|tpg|DAA50400.1|/0/TPA: putative MATE efflux family protein [Zea mays]
103637401	1028	6.24383	1.16245	-2.42526	0.0114512	Up	0.000858801	PREDICTED: Zea mays uncharacterized LOC103637401 (LOC103637401), mRNA	-	-	-	-	gi|670434582|ref|XP_008657825.1|/1.5392e-140/PREDICTED: uncharacterized protein LOC103637401 [Zea mays]
100283735	1909	2277.44	430.67	-2.40276	8.09675e-05	Up	2.86523e-06	Zea mays hexokinase-1 (LOC100283735), mRNA	K00844|1|0.0|753|zma:100283735|hexokinase [EC:2.7.1.1]	-	GO:0032559;GO:0016772//transferase activity, transferring phosphorus-containing groups	GO:0006796//phosphate-containing compound metabolic process;GO:0006007//glucose catabolic process	gi|226500740|ref|NP_001150106.1|/0/hexokinase-1 [Zea mays]
100281495	2670	142.502	46.12	-1.62751	3.49429e-07	Up	7.32617e-09	PREDICTED: Zea mays LOC100281495 (cl31689_1(750)), transcript variant X1, mRNA	K14430|1|1e-06|54.3|cme:CMP026C|phosphate transporter	GO:0031224//intrinsic component of membrane;GO:0031410//cytoplasmic vesicle;GO:0031224//intrinsic component of membrane;GO:0031410//cytoplasmic vesicle	GO:0015142//tricarboxylic acid transmembrane transporter activity;GO:0015142//tricarboxylic acid transmembrane transporter activity	GO:0006842//tricarboxylic acid transport;GO:0006842//tricarboxylic acid transport	gi|226532654|ref|NP_001147885.1|/0/LOC100281495 [Zea mays]
100277730	1070	14.4395	4.1446	-1.80071	0.0278962	Up	0.00258847	Zea mays uncharacterized LOC100277730 (LOC100277730), mRNA	-	-	-	-	gi|226496037|ref|NP_001144695.1|/5.85126e-130/uncharacterized protein LOC100277730 [Zea mays]
103651758	1479	12.0099	2.80813	-2.09654	0.0196562	Up	0.00167909	PREDICTED: Zea mays polygalacturonase QRT2-like (LOC103651758), mRNA	K01184|1|8e-69|259|vvi:100259292|polygalacturonase [EC:3.2.1.15]	-	GO:0004553//hydrolase activity, hydrolyzing O-glycosyl compounds	GO:0044238;GO:0045229//external encapsulating structure organization	gi|670390722|ref|XP_008675680.1|/0/PREDICTED: polygalacturonase QRT2-like [Zea mays]
100282549	619	56.8524	23.9786	-1.24547	0.00695494	Up	0.000460116	Zea mays 50S ribosomal protein L40 (LOC100282549), mRNA	-	-	-	-	gi|226505906|ref|NP_001148929.1|/3.04317e-31/50S ribosomal protein L40 [Zea mays]
100281621	2133	186.947	92.8445	-1.00974	7.10727e-05	Up	2.48085e-06	PREDICTED: Zea mays protein binding protein (Orphan36), transcript variant X3, mRNA	-	-	GO:0060089;GO:0060089;GO:0060089;GO:0060089	GO:0009314//response to radiation;GO:0023052//signaling;GO:0009314//response to radiation;GO:0023052//signaling;GO:0009314//response to radiation;GO:0023052//signaling;GO:0009314//response to radiation;GO:0023052//signaling	gi|226504760|ref|NP_001148012.1|/0/protein binding protein [Zea mays]
103636839	850	58.54	24.3345	-1.26642	0.0028283	Up	0.00016219	PREDICTED: Zea mays mitogen-activated protein kinase 10-like (LOC103636839), mRNA	K00924|1|8e-21|99.0|ath:AT2G01450|[EC:2.7.1.-]	-	GO:0004702//receptor signaling protein serine/threonine kinase activity;GO:0032559	GO:0006464//cellular protein modification process	gi|212276031|ref|NP_001130334.1|/4.06382e-106/putative MAP kinase family protein [Zea mays]
103639695	891	6.29872	1.06954	-2.55807	0.00645559	Up	0.000420679	PREDICTED: Zea mays syntaxin-22-like (LOC103639695), mRNA	K08488|1|7e-24|109|osa:4327713|syntaxin 7	-	-	-	gi|670440768|ref|XP_008660650.1|/3.16239e-120/PREDICTED: syntaxin-22-like [Zea mays]
103654996	1631	370.146	44.2611	-3.06398	1.06233e-28	Up	2.64868e-31	PREDICTED: Zea mays uncharacterized protein At5g39865-like (LOC103654996), mRNA	-	-	-	-	gi|670400417|ref|XP_008680041.1|/2.33821e-113/PREDICTED: uncharacterized protein At5g39865-like [Zea mays]
100274108	2008	878.657	221.015	-1.99116	0.000310391	Up	1.29187e-05	PREDICTED: Zea mays LOC100274108 (pco127614(113)), transcript variant X1, mRNA	K08150|1|9e-38|156|aly:ARALYDRAFT_322009|MFS transporter, SP family, solute carrier family 2 (myo-inositol transporter), member 13	GO:0031224//intrinsic component of membrane;GO:0031224//intrinsic component of membrane	GO:0022891//substrate-specific transmembrane transporter activity;GO:0022857//transmembrane transporter activity	GO:0006810//transport;GO:0006810//transport	gi|195638028|gb|ACG38482.1|/0/sugar carrier protein A [Zea mays]
100383574	1371	223.986	69.4687	-1.68897	6.5117e-06	Up	1.76929e-07	PREDICTED: Zea mays hypothetical protein (LOC100383574), transcript variant X1, mRNA	K15285|1|0.0|660|zma:100383574|solute carrier family 35, member E3	GO:0031224//intrinsic component of membrane;GO:0031410//cytoplasmic vesicle;GO:0031224//intrinsic component of membrane;GO:0031410//cytoplasmic vesicle	-	-	gi|670404841|ref|XP_008644087.1|/0/PREDICTED: hypothetical protein isoform X1 [Zea mays]
100272992	1184	931.577	344.226	-1.43632	6.88442e-20	Up	3.17938e-22	Zea mays hypothetical protein (LOC100272992), mRNA	K05278|1|0.0|639|zma:100272992|flavonol synthase [EC:1.14.11.23]	-	GO:0003824//catalytic activity;GO:0046914//transition metal ion binding	GO:0008152//metabolic process	gi|226491830|ref|NP_001140915.1|/0/hypothetical protein [Zea mays]
103634571	2982	215.817	92.4628	-1.22286	1.5899e-08	Up	2.59015e-10	PREDICTED: Zea mays psbB mRNA maturation factor Mbb1, chloroplastic (LOC103634571), transcript variant X3, mRNA	K12855|1|5e-12|72.0|pop:POPTR_730490|pre-mRNA-processing factor 6	GO:0043231//intracellular membrane-bounded organelle;GO:0043231//intracellular membrane-bounded organelle;GO:0043231//intracellular membrane-bounded organelle	-	GO:0010467//gene expression;GO:0010467//gene expression	gi|670363249|ref|XP_008654966.1|/0/PREDICTED: psbB mRNA maturation factor Mbb1, chloroplastic isoform X1 [Zea mays]
103628000	1113	4.00238	0.927892	-2.10883	0.037283	Up	0.00376897	PREDICTED: Zea mays mitogen-activated protein kinase kinase 9-like (LOC103628000), mRNA	K13413|1|7e-61|232|osa:4330957|mitogen-activated protein kinase kinase 4/5, plant [EC:2.7.12.2]	-	GO:0004672//protein kinase activity;GO:0032559	GO:0006464//cellular protein modification process	gi|670410808|ref|XP_008646515.1|/0/PREDICTED: mitogen-activated protein kinase kinase 9-like [Zea mays]
103649457	882	20.124	1.34543	-3.90278	4.93955e-07	Up	1.06782e-08	PREDICTED: Zea mays uncharacterized LOC103649457 (LOC103649457), mRNA	K12581|1|4e-18|90.1|zma:100193739|CCR4-NOT transcription complex subunit 7/8	-	-	-	gi|670382370|ref|XP_008671946.1|/4.18804e-125/PREDICTED: uncharacterized protein LOC103649457 [Zea mays]
100274590	2053	1201.88	485.227	-1.30857	0.0137536	Up	0.00108018	PREDICTED: Zea mays hypothetical protein (LOC100274590), transcript variant X2, mRNA	-	-	-	-	gi|670403313|ref|XP_008681567.1|/0/PREDICTED: hypothetical protein isoform X1 [Zea mays]
100282665	1160	2999.65	1305.05	-1.20069	7.96645e-21	Up	3.31794e-23	Zea mays LOC100282665 (pco096371), mRNA	K00326|1|4e-09|60.8|rcu:RCOM_0221090|cytochrome-b5 reductase [EC:1.6.2.2]	GO:0009526//plastid envelope;GO:0009532//plastid stroma	GO:0046914//transition metal ion binding;GO:0003824//catalytic activity	GO:0008152//metabolic process	gi|226531488|ref|NP_001149045.1|/2.74536e-152/LOC100282665 [Zea mays]
103643594	693	110.649	47.7301	-1.21302	0.00377048	Up	0.000225513	PREDICTED: Zea mays uncharacterized LOC103643594 (LOC103643594), ncRNA	-	-	-	-	gi|195637816|gb|ACG38376.1|/2.63367e-18/hypothetical protein [Zea mays]
103647299	1873	11.7527	2.10288	-2.48256	0.00358593	Up	0.000212925	PREDICTED: Zea mays uncharacterized LOC103647299 (LOC103647299), ncRNA	K14486|1|1e-17|90.1|sbi:SORBI_09g028450|auxin response factor	GO:0043231//intracellular membrane-bounded organelle	GO:0003676//nucleic acid binding	GO:0006351//transcription, DNA-templated;GO:0009719	gi|242088827|ref|XP_002440246.1|/3.14161e-16/hypothetical protein SORBIDRAFT_09g028450 [Sorghum bicolor]
100216643	1668	18.9577	6.25767	-1.59909	0.0303408	Up	0.00291502	Zea mays uncharacterized LOC100216643 (LOC100216643), mRNA	-	GO:0043231//intracellular membrane-bounded organelle	-	-	gi|195651335|gb|ACG45135.1|/1.33086e-63/hypothetical protein [Zea mays]
100216656	679	220.023	83.4499	-1.39867	3.45022e-05	Up	1.10364e-06	Zea mays Signal recognition particle protein (LOC100216656), mRNA	K03109|1|1e-47|187|zma:100216656|signal recognition particle subunit SRP9	GO:0048500//signal recognition particle	GO:0003723//RNA binding	GO:0006448//regulation of translational elongation;GO:0006613//cotranslational protein targeting to membrane	gi|413944402|gb|AFW77051.1|/1.46246e-46/signal recognition particle protein [Zea mays]
103650986	745	71.65	1.61978	-5.4671	2.18457e-16	Up	1.31836e-18	PREDICTED: Zea mays protein BUD31 homolog 1-like (LOC103650986), mRNA	K12873|1|7e-87|318|zma:100191203|bud site selection protein 31	GO:0043231//intracellular membrane-bounded organelle	-	-	gi|212274961|ref|NP_001130110.1|/1.82025e-85/uncharacterized protein LOC100191203 [Zea mays]
100304426	1907	6.74806	1.62143	-2.05721	0.0361966	Up	0.00362223	Zea mays uncharacterized LOC100304426 (LOC100304426), mRNA	K02150|1|1e-14|80.1|sbi:SORBI_03g001360|V-type H+-transporting ATPase subunit E [EC:3.6.3.14]	GO:0016469//proton-transporting two-sector ATPase complex	GO:0015078//hydrogen ion transmembrane transporter activity;GO:0019829//cation-transporting ATPase activity;GO:0032559	GO:0015986//ATP synthesis coupled proton transport;GO:0015988//energy coupled proton transmembrane transport, against electrochemical gradient	gi|259490699|ref|NP_001159332.1|/1.37071e-83/uncharacterized protein LOC100304426 [Zea mays]
103626492	2627	169.509	56.7679	-1.57821	2.8707e-10	Up	3.58685e-12	PREDICTED: Zea mays testis-expressed sequence 2 protein-like (LOC103626492), transcript variant X2, mRNA	-	GO:0031410//cytoplasmic vesicle;GO:0031410//cytoplasmic vesicle	-	-	gi|670407304|ref|XP_008645130.1|/0/PREDICTED: testis-expressed sequence 2 protein-like isoform X1 [Zea mays]
100279887	1883	124.106	27.7119	-2.163	1.74136e-06	Up	4.1429e-08	Zea mays uncharacterized LOC100279887 (LOC100279887), mRNA	K05280|1|0.0|875|zma:100279887|flavonoid 3'-monooxygenase [EC:1.14.13.21]	GO:0031410//cytoplasmic vesicle	GO:0016491//oxidoreductase activity;GO:0005506//iron ion binding	GO:0008152//metabolic process	gi|226533138|ref|NP_001146311.1|/0/uncharacterized protein LOC100279887 [Zea mays]
103641154	923	62.1972	30.9196	-1.00833	0.0104853	Up	0.000764972	PREDICTED: Zea mays probable WRKY transcription factor 3 (LOC103641154), transcript variant X2, mRNA	K13424|1|2e-23|108|aly:ARALYDRAFT_482857|WRKY transcription factor 33	-	GO:0003677//DNA binding;GO:0001071//nucleic acid binding transcription factor activity;GO:0070011//peptidase activity, acting on L-amino acid peptides;GO:0003677//DNA binding;GO:0001071//nucleic acid binding transcription factor activity;GO:0070011//peptidase activity, acting on L-amino acid peptides	GO:0010467//gene expression;GO:0019538//protein metabolic process;GO:0010467//gene expression;GO:0019538//protein metabolic process	gi|670444820|ref|XP_008662746.1|/9.94198e-121/PREDICTED: probable WRKY transcription factor 3 isoform X1 [Zea mays]
100383497	1502	226.459	19.5344	-3.53516	1.10086e-05	Up	3.15335e-07	PREDICTED: Zea mays uncharacterized LOC100383497 (LOC100383497), transcript variant X2, mRNA	-	GO:0031410//cytoplasmic vesicle;GO:0031410//cytoplasmic vesicle;GO:0031410//cytoplasmic vesicle	GO:0003824//catalytic activity;GO:0003824//catalytic activity;GO:0003824//catalytic activity	-	gi|670428860|ref|XP_008655282.1|/0/PREDICTED: uncharacterized protein LOC100383497 isoform X1 [Zea mays]
542566	1142	1299.77	286.552	-2.18138	5.90253e-06	Up	1.5904e-07	Zea mays LOC542566 (pco112411b), mRNA	-	GO:0031410//cytoplasmic vesicle	-	GO:0000003//reproduction	gi|162459936|ref|NP_001105575.1|/3.87065e-151/LOC542566 precursor [Zea mays]
103627016	914	55.4507	26.2819	-1.07714	0.0116595	Up	0.000880018	PREDICTED: Zea mays actin-related protein 2/3 complex subunit 3 (LOC103627016), transcript variant X2, mRNA	K05756|1|6e-84|308|zma:100216873|actin related protein 2/3 complex, subunit 3	GO:0043232;GO:0043232	-	GO:0008064//regulation of actin polymerization or depolymerization;GO:0008064//regulation of actin polymerization or depolymerization	gi|413936621|gb|AFW71172.1|/7.33467e-104/hypothetical protein ZEAMMB73_310296, partial [Zea mays]
103631694	1895	190.6	75.2023	-1.3417	3.03188e-09	Up	4.38955e-11	PREDICTED: Zea mays cytochrome P450 86B1-like (LOC103631694), transcript variant X8, misc_RNA	K15402|1|2e-103|375|bdi:100824104|cytochrome P450, family 86, subfamily B, polypeptide 1 (fatty acid omega-hydroxylase) [EC:1.14.-.-];K15405|2|5e-102|370|aly:ARALYDRAFT_474859|cytochrome P450, family 96, subfamily A, polypeptide 15 (midchain alkane hydroxylase)	GO:0031410//cytoplasmic vesicle;GO:0031410//cytoplasmic vesicle;GO:0031410//cytoplasmic vesicle;GO:0031410//cytoplasmic vesicle;GO:0031410//cytoplasmic vesicle;GO:0031410//cytoplasmic vesicle;GO:0031410//cytoplasmic vesicle;GO:0031410//cytoplasmic vesicle	GO:0016491//oxidoreductase activity;GO:0005506//iron ion binding;GO:0016491//oxidoreductase activity;GO:0005506//iron ion binding;GO:0016491//oxidoreductase activity;GO:0005506//iron ion binding;GO:0016491//oxidoreductase activity;GO:0005506//iron ion binding;GO:0016491//oxidoreductase activity;GO:0005506//iron ion binding;GO:0016491//oxidoreductase activity;GO:0005506//iron ion binding;GO:001649…	GO:0008152//metabolic process;GO:0008152//metabolic process;GO:0008152//metabolic process;GO:0008152//metabolic process;GO:0008152//metabolic process;GO:0008152//metabolic process;GO:0008152//metabolic process;GO:0008152//metabolic process	gi|670361942|ref|XP_008650864.1|/0/PREDICTED: cytochrome P450 86B1-like [Zea mays]
103630369	981	20.4487	5.343	-1.93629	0.00367257	Up	0.000218929	PREDICTED: Zea mays uncharacterized LOC103630369 (LOC103630369), mRNA	-	-	-	-	gi|670417693|ref|XP_008649651.1|/8.39947e-32/PREDICTED: uncharacterized protein LOC103630369 [Zea mays]
100282431	1307	45.1847	12.3007	-1.8771	6.74746e-05	Up	2.33996e-06	Zea mays LOC100282431 (TIDP3438), mRNA	K00430|1|3e-170|596|zma:100282431|peroxidase [EC:1.11.1.7]	GO:0031410//cytoplasmic vesicle	GO:0016209//antioxidant activity;GO:0005506//iron ion binding;GO:0003824//catalytic activity	GO:0006950//response to stress;GO:0008152//metabolic process	gi|226532756|ref|NP_001148814.1|/8.51719e-169/LOC100282431 precursor [Zea mays]
100280297	2351	245.832	67.0595	-1.87416	1.05976e-08	Up	1.6528e-10	Zea mays uncharacterized LOC100280297 (LOC100280297), mRNA	K14487|1|0.0|1151|zma:100280297|auxin responsive GH3 gene family	-	-	GO:0009314//response to radiation;GO:0009725//response to hormone	gi|226503339|ref|NP_001146696.1|/0/uncharacterized protein LOC100280297 [Zea mays]
100275623	2251	161.487	48.3669	-1.73933	5.49115e-08	Up	9.81701e-10	Zea mays uncharacterized LOC100275623 (LOC100275623), mRNA	K13424|1|3e-52|205|pop:POPTR_663578|WRKY transcription factor 33	-	GO:0003677//DNA binding;GO:0001071//nucleic acid binding transcription factor activity	GO:0010467//gene expression	gi|226509024|ref|NP_001143143.1|/0/uncharacterized protein LOC100275623 [Zea mays]
100193850	1453	99.3004	37.0906	-1.42075	8.14799e-05	Up	2.88798e-06	PREDICTED: Zea mays integral membrane protein like protein (LOC100193850), transcript variant X1, mRNA	K15285|1|5e-157|552|zma:100193850|solute carrier family 35, member E3	GO:0031224//intrinsic component of membrane;GO:0031410//cytoplasmic vesicle;GO:0031224//intrinsic component of membrane;GO:0031410//cytoplasmic vesicle	-	-	gi|212723302|ref|NP_001132403.1|/7.75906e-173/uncharacterized protein LOC100193850 [Zea mays]
100273752	1078	291.569	91.4993	-1.672	2.2019e-15	Up	1.44734e-17	Zea mays uncharacterized LOC100273752 (LOC100273752), mRNA	K08917|1|9e-122|434|zma:100282021|light-harvesting complex II chlorophyll a/b binding protein 6	GO:0009536//plastid	-	GO:0006091//generation of precursor metabolites and energy	gi|226501904|ref|NP_001141632.1|/2.4969e-120/uncharacterized protein LOC100273752 [Zea mays]
100281682	2495	620.918	194.041	-1.67804	0.00645559	Up	0.000420508	PREDICTED: Zea mays WAK1 - OsWAK receptor-like cytoplasmic kinase (OsWAK-RLCK) (LOC100281682), transcript variant X2, mRNA	K04733|1|1e-57|223|smo:SELMODRAFT_159261|interleukin-1 receptor-associated kinase 4 [EC:2.7.11.1];K00924|2|2e-57|223|osa:4333525|[EC:2.7.1.-]	-	GO:0004871//signal transducer activity;GO:0004672//protein kinase activity;GO:0032559;GO:0004672//protein kinase activity;GO:0032559;GO:0004871//signal transducer activity;GO:0004672//protein kinase activity;GO:0032559	GO:0006464//cellular protein modification process;GO:0006464//cellular protein modification process;GO:0006464//cellular protein modification process	gi|226500890|ref|NP_001148074.1|/0/WAK1 - OsWAK receptor-like cytoplasmic kinase (OsWAK-RLCK) precursor [Zea mays]
100276922	584	22.1197	7.88687	-1.48781	0.0411641	Up	0.00428666	Zea mays hypothetical protein (LOC100276922), mRNA	-	-	-	-	gi|226503247|ref|NP_001144088.1|/6.29506e-33/hypothetical protein precursor [Zea mays]
100285577	1358	17.3862	4.88249	-1.83225	0.020334	Up	0.00175712	Zea mays peroxidase 52 (LOC100285577), mRNA	K00430|1|2e-166|583|zma:100285577|peroxidase [EC:1.11.1.7]	-	GO:0005506//iron ion binding;GO:0003824//catalytic activity;GO:0016209//antioxidant activity	GO:0008152//metabolic process;GO:0006950//response to stress	gi|226493478|ref|NP_001151940.1|/4.58821e-165/peroxidase 52 precursor [Zea mays]
100283122	1354	81.484	37.8646	-1.10567	0.00480651	Up	0.000297828	Zea mays MTN3 (LOC100283122), mRNA	K15382|1|4e-128|456|zma:100283122|solute carrier family 50 (sugar transporter)	GO:0031224//intrinsic component of membrane;GO:0043231//intracellular membrane-bounded organelle	-	GO:0006952//defense response;GO:0071702	gi|226530219|ref|NP_001149496.1|/1.10133e-126/MTN3 [Zea mays]
103632429	618	7.47146	1.88939	-1.98347	0.0391497	Up	0.00401517	PREDICTED: Zea mays mitogen-activated protein kinase 9-like (LOC103632429), mRNA	-	-	GO:0004702//receptor signaling protein serine/threonine kinase activity;GO:0032559	GO:0006464//cellular protein modification process	gi|414869744|tpg|DAA48301.1|/7.83763e-64/TPA: putative MAP kinase family protein [Zea mays]
100194378	1325	71.8841	31.1382	-1.20699	0.00126392	Up	6.40989e-05	Zea mays hypothetical protein (LOC100194378), mRNA	K15177|1|3e-06|51.6|gmx:100810965|RNA polymerase-associated protein LEO1;K14572|2|3e-06|51.6|vcn:VOLCADRAFT_121252|midasin;K15168|3|5e-06|50.8|gmx:100801664|mediator of RNA polymerase II transcription subunit 25	-	-	-	gi|212721442|ref|NP_001132884.1|/0/hypothetical protein [Zea mays]
100381739	1136	27.1098	9.05087	-1.58268	0.00885124	Up	0.000622182	Zea mays hypothetical protein (LOC100381739), mRNA	-	-	-	-	gi|293333606|ref|NP_001168015.1|/8.61777e-10/uncharacterized protein LOC100381739 precursor [Zea mays]
103644330	1964	19.6441	5.11693	-1.94075	0.00608211	Up	0.000392792	PREDICTED: Zea mays non-specific phospholipase C2-like (LOC103644330), mRNA	K01114|1|0.0|909|sbi:SORBI_01g000860|phospholipase C [EC:3.1.4.3]	-	GO:0016787//hydrolase activity	-	gi|670369166|ref|XP_008665763.1|/0/PREDICTED: non-specific phospholipase C2-like [Zea mays]
103645778	1278	23.9255	8.88114	-1.42973	0.0487323	Up	0.00534751	PREDICTED: Zea mays probable adenylate kinase 6, chloroplastic (LOC103645778), mRNA	K00939|1|1e-108|391|zma:100283341|adenylate kinase [EC:2.7.4.3]	GO:0043231//intracellular membrane-bounded organelle	GO:0019205//nucleobase-containing compound kinase activity;GO:0016776//phosphotransferase activity, phosphate group as acceptor	GO:0009117//nucleotide metabolic process;GO:0006796//phosphate-containing compound metabolic process	gi|670374668|ref|XP_008668708.1|/1.05146e-131/PREDICTED: probable adenylate kinase 6, chloroplastic [Zea mays]
100281551	2213	316.708	93.4195	-1.76136	6.48623e-10	Up	8.56377e-12	Zea mays L-ascorbate oxidase (LOC100281551), mRNA	K00423|1|2e-62|239|ath:AT5G21100|L-ascorbate oxidase [EC:1.10.3.3]	GO:0005576//extracellular region;GO:0031410//cytoplasmic vesicle	GO:0046914//transition metal ion binding;GO:0016682//oxidoreductase activity, acting on diphenols and related substances as donors, oxygen as acceptor	GO:0009808//lignin metabolic process	gi|226503958|ref|NP_001147942.1|/0/L-ascorbate oxidase precursor [Zea mays]
103651662	2310	19.869	6.45908	-1.62112	0.0388015	Up	0.00396535	PREDICTED: Zea mays uncharacterized LOC103651662 (LOC103651662), mRNA	-	-	-	-	gi|670390509|ref|XP_008675573.1|/4.44813e-164/PREDICTED: uncharacterized protein LOC103651662 [Zea mays]
100280212	2075	297.312	108.216	-1.45807	2.69911e-06	Up	6.73726e-08	PREDICTED: Zea mays hypothetical protein (LOC100280212), transcript variant X1, mRNA	-	GO:0031410//cytoplasmic vesicle;GO:0031410//cytoplasmic vesicle	-	-	gi|414585605|tpg|DAA36176.1|/0/TPA: pectinacetylesterase [Zea mays]
100383621	2899	129.09	50.1353	-1.36447	0.000758077	Up	3.58258e-05	PREDICTED: Zea mays hypothetical protein (LOC100383621), transcript variant X1, mRNA	-	-	-	-	gi|670428870|ref|XP_008655288.1|/0/PREDICTED: hypothetical protein isoform X1 [Zea mays]
100285365	959	537.817	259.409	-1.05189	6.15409e-09	Up	9.36322e-11	Zea mays LOC100285365 (gpm345), mRNA	K03809|1|4e-109|392|zma:100283201|Trp repressor binding protein	-	GO:0000166//nucleotide binding;GO:0003824//catalytic activity	-	gi|226506766|ref|NP_001151729.1|/2.62837e-115/LOC100285365 [Zea mays]
100282360	1131	41.4024	15.5406	-1.41368	0.0154927	Up	0.00125803	PREDICTED: Zea mays protein binding protein (LOC100282360), transcript variant X1, mRNA	K02936|1|7e-24|110|rcu:RCOM_0790270|large subunit ribosomal protein L7Ae;K11982|2|7e-09|54.7|zma:100383341|E3 ubiquitin-protein ligase RNF115/126 [EC:6.3.2.19];K10601|5|1e-06|53.1|ota:Ot10g01730|E3 ubiquitin-protein ligase synoviolin [EC:6.3.2.19]	-	GO:0046914//transition metal ion binding;GO:0046914//transition metal ion binding	-	gi|226530951|ref|NP_001148744.1|/3.27789e-124/protein binding protein [Zea mays]
103654538	2201	158.542	72.7973	-1.12291	3.69877e-05	Up	1.19362e-06	PREDICTED: Zea mays uncharacterized LOC103654538 (LOC103654538), mRNA	-	GO:0043231//intracellular membrane-bounded organelle	-	-	gi|670399268|ref|XP_008679596.1|/0/PREDICTED: uncharacterized protein LOC103654538 [Zea mays]
606471	1171	282.291	131.217	-1.10523	2.81912e-07	Up	5.80677e-09	Zea mays derlin2 (der2), mRNA	K13989|1|6e-135|478|zma:606471|Derlin-2/3	GO:0031224//intrinsic component of membrane;GO:0031090//organelle membrane;GO:0043231//intracellular membrane-bounded organelle	-	GO:0050896//response to stimulus	gi|162463819|ref|NP_001105798.1|/1.69965e-133/derlin-2.1 [Zea mays]
103630940	4492	24.1974	5.83856	-2.05117	0.0108505	Up	0.000799914	PREDICTED: Zea mays E3 ubiquitin-protein ligase UPL4-like (LOC103630940), mRNA	K10590|1|4e-150|531|osa:4339037|E3 ubiquitin-protein ligase TRIP12 [EC:6.3.2.19]	GO:0044464	GO:0016879//ligase activity, forming carbon-nitrogen bonds	GO:0043412//macromolecule modification	gi|670418891|ref|XP_008650190.1|/0/PREDICTED: E3 ubiquitin-protein ligase UPL4-like [Zea mays]
103641855	1286	7.7873	1.95112	-1.99682	0.0388643	Up	0.00397397	PREDICTED: Zea mays pre-mRNA-splicing factor 18-like (LOC103641855), mRNA	K12817|1|6e-149|525|zma:100216989|pre-mRNA-splicing factor 18	GO:0030529//ribonucleoprotein complex	-	GO:0006396//RNA processing	gi|670446338|ref|XP_008663390.1|/2.76962e-164/PREDICTED: pre-mRNA-splicing factor 18-like [Zea mays]
100192694	1516	569.823	130.44	-2.12712	4.77515e-05	Up	1.59104e-06	PREDICTED: Zea mays hypothetical protein (LOC100192694), transcript variant X3, mRNA	-	-	GO:0016782//transferase activity, transferring sulfur-containing groups;GO:0016782//transferase activity, transferring sulfur-containing groups;GO:0016782//transferase activity, transferring sulfur-containing groups;GO:0016782//transferase activity, transferring sulfur-containing groups	-	gi|212723924|ref|NP_001131369.1|/0/hypothetical protein [Zea mays]
542689	1587	5.65754	1.30269	-2.11868	0.033771	Up	0.00331922	Zea mays LOC542689 (IDP70), mRNA	K15797|1|3e-165|580|zma:100037770|(S)-beta-macrocarpene synthase [EC:5.5.1.17];K14174|3|5e-162|569|sbi:SORBI_07g004480|beta-farnesene synthase [EC:4.2.3.47];K14181|5|1e-92|338|vvi:100256880|valencene synthase [EC:4.2.3.73]	-	GO:0046872//metal ion binding;GO:0003824//catalytic activity	-	gi|162458177|ref|NP_001105675.1|/0/LOC542689 [Zea mays]
100384436	1913	214.533	81.748	-1.39194	2.19791e-07	Up	4.4089e-09	PREDICTED: Zea mays uncharacterized LOC100384436 (LOC100384436), transcript variant X1, mRNA	K00924|1|1e-55|217|ath:AT3G59420|[EC:2.7.1.-];K04733|4|2e-53|210|ath:AT5G38990|interleukin-1 receptor-associated kinase 4 [EC:2.7.11.1]	GO:0031410//cytoplasmic vesicle;GO:0031410//cytoplasmic vesicle	GO:0004672//protein kinase activity;GO:0032559;GO:0004672//protein kinase activity;GO:0000166//nucleotide binding	GO:0006464//cellular protein modification process	gi|670384888|ref|XP_008673287.1|/0/PREDICTED: uncharacterized protein LOC100384436 isoform X1 [Zea mays]
100282597	2267	183.801	70.7195	-1.37796	3.47808e-08	Up	5.96187e-10	Zea mays LOC100282597 (cl62603_1), mRNA	K01209|1|0.0|1365|zma:100282597|alpha-N-arabinofuranosidase [EC:3.2.1.55]	GO:0031410//cytoplasmic vesicle	GO:0004553//hydrolase activity, hydrolyzing O-glycosyl compounds;GO:0043167//ion binding	GO:0019566//arabinose metabolic process	gi|413924789|gb|AFW64721.1|/0/putative alpha-L-arabinofuranosidase family protein [Zea mays]
100384415	1333	7.36388	1.09585	-2.74841	0.002468	Up	0.000138801	Zea mays uncharacterized LOC100384415 (LOC100384415), mRNA	-	-	-	-	gi|414873710|tpg|DAA52267.1|/3.32526e-176/TPA: putative NAC domain transcription factor superfamily protein [Zea mays]
103634828	2748	28.2002	10.6501	-1.40484	0.0307525	Up	0.00296109	PREDICTED: Zea mays uncharacterized LOC103634828 (LOC103634828), transcript variant X4, mRNA	-	-	-	-	gi|670429587|ref|XP_008655634.1|/0/PREDICTED: uncharacterized protein LOC103634828 isoform X1 [Zea mays]
100283585	1554	3025.73	1054.71	-1.52043	3.26455e-33	Up	6.01206e-36	Zea mays dnaJ protein (LOC100283585), mRNA	K09503|1|0.0|670|zma:100382437|DnaJ homolog subfamily A member 2	GO:0044424	GO:0043169//cation binding;GO:0005515//protein binding;GO:0032559	GO:0006950//response to stress;GO:0044267//cellular protein metabolic process	gi|413932870|gb|AFW67421.1|/0/putative dnaJ chaperone family protein [Zea mays]
103651071	2953	285.638	31.4298	-3.18398	7.50912e-08	Up	1.37013e-09	PREDICTED: Zea mays probable LRR receptor-like serine/threonine-protein kinase At1g06840 (LOC103651071), transcript variant X2, mRNA	K13420|1|1e-70|266|ath:AT5G46330|LRR receptor-like serine/threonine-protein kinase FLS2 [EC:2.7.11.1]	GO:0044464;GO:0044464	GO:0004672//protein kinase activity;GO:0032559;GO:0004672//protein kinase activity;GO:0032559	GO:0006464//cellular protein modification process;GO:0006464//cellular protein modification process	gi|670362568|ref|XP_008652663.1|/0/PREDICTED: probable LRR receptor-like serine/threonine-protein kinase At1g06840 isoform X1 [Zea mays]
103627890	2093	67.1387	24.1466	-1.47532	0.00176115	Up	9.40076e-05	PREDICTED: Zea mays carboxyl-terminal-processing peptidase 2, chloroplastic (LOC103627890), mRNA	-	GO:0044436;GO:0009534//chloroplast thylakoid	GO:0070011//peptidase activity, acting on L-amino acid peptides	GO:0019538//protein metabolic process;GO:0007165//signal transduction	gi|670410598|ref|XP_008646417.1|/0/PREDICTED: carboxyl-terminal-processing peptidase 2, chloroplastic [Zea mays]
100284537	1244	5.33277	1.30765	-2.02791	0.0476182	Up	0.00518207	Zea mays anther-specific proline-rich protein APG (LOC100284537), mRNA	K01206|1|1e-24|112|aly:ARALYDRAFT_475890|alpha-L-fucosidase [EC:3.2.1.51];K00514|3|3e-17|88.2|rcu:RCOM_1428040|zeta-carotene desaturase [EC:1.3.5.6]	GO:0031410//cytoplasmic vesicle	GO:0016787//hydrolase activity	GO:0044238	gi|226491388|ref|NP_001150904.1|/1.10327e-178/anther-specific proline-rich protein APG precursor [Zea mays]
100381716	1625	24.5225	6.74048	-1.86318	0.00526283	Up	0.000331024	Zea mays putative bZIP transcription factor superfamily protein (LOC100381716), mRNA	K04371|1|9e-08|57.0|vvi:100254083|extracellular signal-regulated kinase 1/2 [EC:2.7.11.24]	GO:0043231//intracellular membrane-bounded organelle	GO:0003677//DNA binding;GO:0001071//nucleic acid binding transcription factor activity;GO:0005515//protein binding	GO:0006351//transcription, DNA-templated	gi|293332902|ref|NP_001167995.1|/9.57884e-67/uncharacterized protein LOC100381716 [Zea mays]
100273983	1703	3564.91	277.967	-3.68088	8.89633e-16	Up	5.62086e-18	Zea mays LOC100273983 (cl34132_1b), mRNA	K15289|1|0.0|738|zma:100273983|solute carrier family 35, member F5	GO:0031410//cytoplasmic vesicle	-	-	gi|226505404|ref|NP_001141841.1|/0/uncharacterized protein LOC100273983 [Zea mays]
103652002	1509	742.486	31.9172	-4.53996	1.40887e-104	Up	3.19336e-108	PREDICTED: Zea mays uncharacterized LOC103652002 (LOC103652002), mRNA	-	-	-	-	gi|670391106|ref|XP_008675885.1|/3.67124e-158/PREDICTED: uncharacterized protein LOC103652002 [Zea mays]
100037800	1644	204.899	87.3826	-1.22949	7.91142e-06	Up	2.18996e-07	Zea mays brittle stalk-2-like protein 7 (Bk2L7), mRNA	-	-	-	-	gi|162462515|ref|NP_001105971.1|/0/brittle stalk-2-like protein 7 precursor [Zea mays]
100192603	1441	667.901	266.57	-1.32512	0.0447172	Up	0.00478022	PREDICTED: Zea mays hypothetical protein (LOC100192603), transcript variant X1, mRNA	K00430|1|0.0|653|zma:100192603|peroxidase [EC:1.11.1.7]	GO:0031410//cytoplasmic vesicle;GO:0031410//cytoplasmic vesicle	GO:0016209//antioxidant activity;GO:0005506//iron ion binding;GO:0003824//catalytic activity;GO:0016209//antioxidant activity;GO:0005506//iron ion binding;GO:0003824//catalytic activity	GO:0006950//response to stress;GO:0008152//metabolic process;GO:0006950//response to stress;GO:0008152//metabolic process	gi|670358019|ref|XP_008679463.1|/0/PREDICTED: uncharacterized protein LOC100192603 isoform X1 [Zea mays]
541692	2385	129.233	52.8512	-1.28997	3.24962e-06	Up	8.31395e-08	PREDICTED: Zea mays sigma factor of plastid RNA polymerase (sigma factor), transcript variant X2, mRNA	K03086|1|5e-40|164|ota:Ot06g01190|RNA polymerase primary sigma factor;K03093|3|5e-26|118|vvi:100252651|RNA polymerase sigma factor	-	-	GO:0006351//transcription, DNA-templated;GO:0006351//transcription, DNA-templated	gi|413921194|gb|AFW61126.1|/0/RNA polymerase sigma factor 2 [Zea mays]
100284129	1000	35.2159	10.6025	-1.73182	0.000579964	Up	2.64553e-05	Zea mays LOC100284129 (cl31612_1), mRNA	-	-	-	GO:0006950//response to stress	gi|226494043|ref|NP_001150498.1|/6.43126e-136/LOC100284129 [Zea mays]
103630514	538	133.986	43.4721	-1.62392	7.00738e-08	Up	1.26865e-09	PREDICTED: Zea mays uncharacterized LOC103630514 (LOC103630514), transcript variant X6, ncRNA	-	-	-	-	gi|226508478|ref|NP_001142593.1|/1.78411e-08/uncharacterized protein LOC100274860 [Zea mays]
100274391	2011	202.737	70.1765	-1.53055	5.10704e-11	Up	5.68654e-13	PREDICTED: Zea mays ACR4 (LOC100274391), transcript variant X1, mRNA	K00688|1|6e-07|54.7|mtr:MTR_2g014460|starch phosphorylase [EC:2.4.1.1]	-	GO:0031406//carboxylic acid binding;GO:0031406//carboxylic acid binding	-	gi|226492720|ref|NP_001142223.1|/0/ACR4 [Zea mays]
732786	2188	22.1128	7.88829	-1.4871	0.0424063	Up	0.0044575	Zea mays laccase-like (lac2), mRNA	K00423|1|6e-68|257|ppp:PHYPADRAFT_163787|L-ascorbate oxidase [EC:1.10.3.3]	GO:0043231//intracellular membrane-bounded organelle;GO:0005576//extracellular region	GO:0046914//transition metal ion binding;GO:0016682//oxidoreductase activity, acting on diphenols and related substances as donors, oxygen as acceptor	GO:0009808//lignin metabolic process	gi|162461268|ref|NP_001105874.1|/0/putative laccase precursor [Zea mays]
100280875	1141	167.739	69.8415	-1.26406	0.000846701	Up	4.06138e-05	Zea mays nitric oxide synthase interacting protein (LOC100280875), mRNA	K13125|1|1e-163|573|zma:100280875|nitric oxide synthase-interacting protein	-	GO:0046914//transition metal ion binding	-	gi|226533437|ref|NP_001147267.1|/3.71663e-162/nitric oxide synthase interacting protein [Zea mays]
103626550	1474	36.6199	8.76959	-2.06205	0.000287371	Up	1.18628e-05	PREDICTED: Zea mays histone-lysine N-methyltransferase ATXR6-like (LOC103626550), mRNA	K11446|1|1e-09|63.2|sbi:SORBI_10g031260|histone demethylase JARID1 [EC:1.14.11.-];K10728|5|9e-09|60.1|smo:SELMODRAFT_437359|topoisomerase (DNA) II binding protein 1	-	-	-	gi|670407435|ref|XP_008645189.1|/9.33919e-175/PREDICTED: histone-lysine N-methyltransferase ATXR6-like [Zea mays]
103648545	1055	44.9659	4.61031	-3.2859	0.000144717	Up	5.47788e-06	PREDICTED: Zea mays uncharacterized LOC103648545 (LOC103648545), mRNA	-	-	-	-	gi|670380992|ref|XP_008671217.1|/2.98643e-70/PREDICTED: uncharacterized protein LOC103648545 [Zea mays]
103647781	2075	173.187	68.4784	-1.33861	0.000475732	Up	2.10268e-05	PREDICTED: Zea mays putative polyol transporter 1 (LOC103647781), mRNA	K08150|1|3e-60|231|vvi:100268023|MFS transporter, SP family, solute carrier family 2 (myo-inositol transporter), member 13	GO:0031224//intrinsic component of membrane	GO:0022857//transmembrane transporter activity	GO:0006810//transport	gi|670379303|ref|XP_008670519.1|/0/PREDICTED: putative polyol transporter 1 [Zea mays]
100501473	1664	36.0231	15.0889	-1.25544	0.0149812	Up	0.00121225	Zea mays uncharacterized LOC100501473 (LOC100501473), mRNA	K03294|1|8e-83|306|sbi:SORBI_08g021380|basic amino acid/polyamine antiporter, APA family	GO:0043231//intracellular membrane-bounded organelle;GO:0031224//intrinsic component of membrane	GO:0005275//amine transmembrane transporter activity	GO:0006865//amino acid transport	gi|242084814|ref|XP_002442832.1|/0/hypothetical protein SORBIDRAFT_08g003570 [Sorghum bicolor]
100273397	555	85.6238	3.7641	-4.50763	1.23971e-17	Up	6.84922e-20	Zea mays uncharacterized LOC100273397 (LOC100273397), mRNA	-	-	-	-	gi|413922721|gb|AFW62653.1|/1.07657e-84/hypothetical protein ZEAMMB73_997575 [Zea mays]
100216840	1529	463.351	159.964	-1.53436	2.56364e-08	Up	4.27817e-10	PREDICTED: Zea mays uncharacterized LOC100216840 (LOC100216840), transcript variant X1, mRNA	K01206|1|1e-24|113|aly:ARALYDRAFT_475890|alpha-L-fucosidase [EC:3.2.1.51];K00514|3|4e-19|94.7|rcu:RCOM_1428040|zeta-carotene desaturase [EC:1.3.5.6]	GO:0031410//cytoplasmic vesicle;GO:0031410//cytoplasmic vesicle	GO:0016787//hydrolase activity;GO:0016787//hydrolase activity	GO:0044238;GO:0044238	gi|670427532|ref|XP_008654481.1|/0/PREDICTED: uncharacterized protein LOC100216840 isoform X1 [Zea mays]
103639297	1126	16.8734	4.57116	-1.88412	0.0302446	Up	0.00290149	PREDICTED: Zea mays nitric oxide synthase-interacting protein-like (LOC103639297), mRNA	K13125|1|3e-152|536|sbi:SORBI_01g039130|nitric oxide synthase-interacting protein	-	GO:0046914//transition metal ion binding	-	gi|670439920|ref|XP_008660284.1|/4.75581e-162/PREDICTED: nitric oxide synthase-interacting protein-like [Zea mays]
100284251	1527	341.77	161.501	-1.08148	7.60899e-06	Up	2.09978e-07	PREDICTED: Zea mays flavonol 4-sulfotransferase (LOC100284251), transcript variant X1, mRNA	K11821|1|1e-60|232|aly:ARALYDRAFT_895283|desulfoglucosinolate sulfotransferase A/B/C [EC:2.8.2.-];K01014|3|4e-09|61.2|olu:OSTLU_32551|aryl sulfotransferase [EC:2.8.2.1]	-	GO:0016782//transferase activity, transferring sulfur-containing groups;GO:0016782//transferase activity, transferring sulfur-containing groups	-	gi|226496149|ref|NP_001150618.1|/0/flavonol 4-sulfotransferase [Zea mays]
100280561	911	54.9421	4.61352	-3.57397	1.826e-09	Up	2.5402e-11	Zea mays RING-H2 finger protein ATL2K (LOC100280561), mRNA	K05283|1|7e-11|66.2|aly:ARALYDRAFT_354960|phosphatidylinositol glycan, class W [EC:2.3.-.-];K11982|2|1e-09|62.0|sbi:SORBI_03g011120|E3 ubiquitin-protein ligase RNF115/126 [EC:6.3.2.19]	-	GO:0046914//transition metal ion binding	-	gi|226493970|ref|NP_001146952.1|/2.63767e-61/RING-H2 finger protein ATL2K [Zea mays]
103635958	3897	2064.95	512.306	-2.01103	5.98731e-40	Up	7.29436e-43	PREDICTED: Zea mays calcium-transporting ATPase 4, endoplasmic reticulum-type-like (LOC103635958), mRNA	K01537|1|0.0|1612|zma:541715|Ca2+-transporting ATPase [EC:3.6.3.8]	GO:0031224//intrinsic component of membrane	GO:0019829//cation-transporting ATPase activity;GO:0032559	GO:0009206;GO:0070838//divalent metal ion transport	gi|413950163|gb|AFW82812.1|/0/calcium pump1 [Zea mays]
100283143	1818	12.145	3.07241	-1.98292	0.027041	Up	0.00249609	Zea mays amino acid permease 1 (LOC100283143), mRNA	K14209|1|9e-09|60.5|rcu:RCOM_0423020|solute carrier family 36 (proton-coupled amino acid transporter)	GO:0031224//intrinsic component of membrane	-	-	gi|226491730|ref|NP_001149517.1|/0/amino acid permease 1 [Zea mays]
103641409	1840	7.76622	1.66712	-2.21986	0.0183801	Up	0.00154769	PREDICTED: Zea mays 4-hydroxy-7-methoxy-3-oxo-3,4-dihydro-2H-1,4-benzoxazin-2-yl glucoside beta-D-glucosidase 1, chloroplastic-like (LOC103641409), mRNA	K01188|1|2e-140|498|sbi:SORBI_06g019840|beta-glucosidase [EC:3.2.1.21]	GO:0009536//plastid	GO:0004553//hydrolase activity, hydrolyzing O-glycosyl compounds	GO:0008152//metabolic process	gi|670445376|ref|XP_008662983.1|/0/PREDICTED: 4-hydroxy-7-methoxy-3-oxo-3,4-dihydro-2H-1,4-benzoxazin-2-yl glucoside beta-D-glucosidase 1, chloroplastic-like [Zea mays]
103630958	3197	20.9006	5.332	-1.97079	0.0164036	Up	0.00134455	PREDICTED: Zea mays E3 ubiquitin-protein ligase UPL4-like (LOC103630958), mRNA	K10590|1|7e-153|540|osa:4339037|E3 ubiquitin-protein ligase TRIP12 [EC:6.3.2.19]	GO:0044464	GO:0016879//ligase activity, forming carbon-nitrogen bonds	GO:0043412//macromolecule modification	gi|670418917|ref|XP_008650204.1|/0/PREDICTED: E3 ubiquitin-protein ligase UPL4-like [Zea mays]
542359	1374	3036.35	241.973	-3.64942	4.52729e-08	Up	7.96558e-10	Zea mays glossy8 (gl8), mRNA	K10251|1|3e-145|513|zma:542359|beta-keto reductase [EC:1.1.1.-]	-	GO:0003824//catalytic activity	GO:0008152//metabolic process	gi|162459763|ref|NP_001105406.1|/7.73537e-144/glossy8 [Zea mays]
100383169	1500	327.741	121.106	-1.43629	9.76401e-13	Up	8.57584e-15	PREDICTED: Zea mays hypothetical protein (LOC100383169), transcript variant X1, mRNA	-	-	-	-	gi|670404755|ref|XP_008644043.1|/4.80001e-81/PREDICTED: hypothetical protein isoform X1 [Zea mays]
100277591	972	13.6507	3.95522	-1.78714	0.0424445	Up	0.00446512	Zea mays hypothetical protein (LOC100277591), mRNA	K03919|1|3e-06|50.8|osa:4334565|alkylated DNA repair protein [EC:1.14.11.-]	-	-	-	gi|226499208|ref|NP_001144581.1|/1.14611e-57/hypothetical protein [Zea mays]
100281784	1998	74.4718	34.4877	-1.11061	0.00411743	Up	0.000248947	Zea mays GRAS family transcription factor containing protein (LOC100281784), mRNA	K14494|1|4e-33|141|aly:ARALYDRAFT_488615|DELLA protein	-	-	-	gi|226529777|ref|NP_001148176.1|/0/GRAS family transcription factor containing protein [Zea mays]
100273763	3173	1449.53	601.003	-1.27014	0.0371524	Up	0.00374735	PREDICTED: Zea mays LOC100273763 (pco133309c), transcript variant X1, mRNA	-	-	-	-	gi|670403151|ref|XP_008681478.1|/1.68906e-64/PREDICTED: uncharacterized protein LOC100273763 isoform X1 [Zea mays]
100283178	2010	794.918	174.21	-2.18998	5.14524e-38	Up	6.85157e-41	Zea mays polyphenol oxidase II (LOC100283178), mRNA	K00422|1|1e-112|405|vvi:100256583|polyphenol oxidase [EC:1.10.3.1]	-	GO:0016682//oxidoreductase activity, acting on diphenols and related substances as donors, oxygen as acceptor	GO:0008152//metabolic process	gi|413919568|gb|AFW59500.1|/0/putative polyphenol oxidase family protein [Zea mays]
100284975	1709	129.544	52.1466	-1.3128	0.00550528	Up	0.000349549	Zea mays cytokinin-O-glucosyltransferase 2 (LOC100284975), mRNA	K13030|1|1e-136|485|sbi:SORBI_01g001220|cyanohydrin beta-glucosyltransferase [EC:2.4.1.85];K13692|2|7e-51|200|zma:542250|UDP-glucose:(indol-3-yl)acetate beta-D-glucosyltransferase [EC:2.4.1.121];K13691|4|6e-50|197|vvi:100242294|pathogen-inducible salicylic acid glucosyltransferase [EC:2.4.1.-]	-	GO:0016757//transferase activity, transferring glycosyl groups	-	gi|226532544|ref|NP_001151342.1|/0/cytokinin-O-glucosyltransferase 2 [Zea mays]
100282910	827	334.731	108.636	-1.6235	2.03497e-17	Up	1.14735e-19	Zea mays LOC100282910 (pco136292), mRNA	-	GO:0043231//intracellular membrane-bounded organelle	-	-	gi|226500194|ref|NP_001149288.1|/3.45101e-62/LOC100282910 [Zea mays]
100280859	745	13.8198	1.64146	-3.07369	0.000220337	Up	8.796e-06	Zea mays OLE-5 (LOC100280859), mRNA	-	GO:0031224//intrinsic component of membrane;GO:0005811//lipid particle	-	-	gi|226507735|ref|NP_001147251.1|/1.24838e-33/OLE-5 [Zea mays]
100281048	1591	906.764	301.501	-1.58856	0.00629377	Up	0.000408707	Zea mays glucose-6-phosphate/phosphate translocator 2 (LOC100281048), mRNA	K15283|1|3e-171|600|zma:100281048|solute carrier family 35, member E1	GO:0031224//intrinsic component of membrane	-	GO:0051234//establishment of localization	gi|239985497|ref|NP_001147439.1|/7.63558e-170/glucose-6-phosphate/phosphate translocator 2 [Zea mays]
100501536	2181	889.511	255.74	-1.79834	2.04379e-11	Up	2.14252e-13	Zea mays heat shock protein1 (LOC100501536), mRNA	K03283|1|0.0|1144|zma:100501536|heat shock 70kDa protein 1/8	-	GO:0032559	-	gi|308081377|ref|NP_001183165.1|/0/uncharacterized protein LOC100501536 [Zea mays]
103643728	1805	10.4667	2.41457	-2.11596	0.0205452	Up	0.00178239	PREDICTED: Zea mays protein CUP-SHAPED COTYLEDON 1-like (LOC103643728), mRNA	-	-	-	-	gi|645167200|gb|AIB05251.1|/1.25837e-155/NAC transcription factor, partial [Zea mays]
100281639	627	38.1607	6.90467	-2.46644	5.58781e-05	Up	1.89189e-06	Zea mays LOC100281639 (pco143001(71)), mRNA	K15692|1|5e-11|65.9|sbi:SORBI_06g034040|E3 ubiquitin-protein ligase RNF13 [EC:6.3.2.19]	-	GO:0046914//transition metal ion binding	-	gi|226495069|ref|NP_001148030.1|/4.03384e-63/LOC100281639 [Zea mays]
100383193	1692	234.07	89.5009	-1.38697	6.84545e-11	Up	7.77738e-13	Zea mays hypothetical protein (LOC100383193), mRNA	-	GO:0043231//intracellular membrane-bounded organelle	-	-	gi|293336385|ref|NP_001169327.1|/0/hypothetical protein [Zea mays]
103641988	2776	44.9758	1.6536	-4.76547	2.77239e-11	Up	2.96916e-13	PREDICTED: Zea mays subtilisin-like protease SDD1 (LOC103641988), mRNA	-	GO:0031410//cytoplasmic vesicle	GO:0004175//endopeptidase activity;GO:0005515//protein binding	GO:0019538//protein metabolic process;GO:0044092//negative regulation of molecular function	gi|670446625|ref|XP_008663514.1|/0/PREDICTED: subtilisin-like protease SDD1 [Zea mays]
100501951	874	91.7527	39.7914	-1.20529	0.00024402	Up	9.87769e-06	PREDICTED: Zea mays outer envelope pore protein 16-3, chloroplastic/mitochondrial (LOC100501951), transcript variant X4, mRNA	-	GO:0016020//membrane;GO:0016020//membrane;GO:0016020//membrane;GO:0016020//membrane	-	-	gi|670423366|ref|XP_008652495.1|/1.24025e-46/PREDICTED: outer envelope pore protein 16-3, chloroplastic/mitochondrial [Zea mays]
103627046	3890	14.5378	2.2877	-2.66784	0.00250214	Up	0.000141217	PREDICTED: Zea mays uncharacterized LOC103627046 (LOC103627046), ncRNA	-	-	-	-	gi|670410722|ref|XP_008646464.1|/8.27166e-109/PREDICTED: uncharacterized abhydrolase domain-containing protein DDB_G0269086-like [Zea mays]
100384675	856	206.835	100.633	-1.03938	1.15559e-05	Up	3.33301e-07	Zea mays uncharacterized LOC100384675 (LOC100384675), mRNA	K04035|1|4e-30|129|sbi:SORBI_03g011270|magnesium-protoporphyrin IX monomethyl ester (oxidative) cyclase [EC:1.14.13.81]	GO:0043231//intracellular membrane-bounded organelle	GO:0016709//oxidoreductase activity, acting on paired donors, with incorporation or reduction of molecular oxygen, NAD(P)H as one donor, and incorporation of one atom of oxygen;GO:0046914//transition metal ion binding	GO:0006779//porphyrin-containing compound biosynthetic process	gi|293332795|ref|NP_001170628.1|/2.06318e-49/uncharacterized protein LOC100384675 [Zea mays]
100192643	1650	34.5739	8.65059	-1.99881	0.000354943	Up	1.50344e-05	PREDICTED: Zea mays secondary wall NAC transcription factor 4 (NAC103), transcript variant X1, mRNA	-	-	-	-	gi|212723110|ref|NP_001131327.1|/4.28436e-155/secondary wall NAC transcription factor 4 [Zea mays]
100216674	1307	241.715	86.0286	-1.49042	5.42903e-07	Up	1.17671e-08	Zea mays hypothetical protein (LOC100216674), mRNA	-	-	-	-	gi|219362909|ref|NP_001136554.1|/4.29622e-112/hypothetical protein [Zea mays]
100282636	1519	519.637	165.859	-1.64754	7.3652e-11	Up	8.40962e-13	Zea mays dnaJ subfamily B member 5 (LOC100282636), mRNA	K09510|1|5e-170|595|zma:100282636|DnaJ homolog subfamily B member 4	-	GO:0005515//protein binding	GO:0044267//cellular protein metabolic process	gi|226510214|ref|NP_001149016.1|/1.35595e-168/dnaJ subfamily B member 5 [Zea mays]
100501883	1738	17.8987	4.75246	-1.91311	0.00808892	Up	0.000553471	PREDICTED: Zea mays putative S-locus receptor-like protein kinase family protein (LOC100501883), transcript variant X2, mRNA	K04733|1|3e-56|219|smo:SELMODRAFT_159261|interleukin-1 receptor-associated kinase 4 [EC:2.7.11.1];K13430|3|3e-54|212|sbi:SORBI_04g020990|serine/threonine-protein kinase PBS1 [EC:2.7.11.1]	GO:0031410//cytoplasmic vesicle;GO:0031410//cytoplasmic vesicle;GO:0031410//cytoplasmic vesicle	GO:0030246//carbohydrate binding;GO:0004672//protein kinase activity;GO:0032559;GO:0030246//carbohydrate binding;GO:0004672//protein kinase activity;GO:0032559;GO:0030246//carbohydrate binding;GO:0004672//protein kinase activity;GO:0032559	GO:0006464//cellular protein modification process;GO:0008037//cell recognition;GO:0006464//cellular protein modification process;GO:0008037//cell recognition;GO:0006464//cellular protein modification process;GO:0008037//cell recognition	gi|670421775|ref|XP_008651809.1|/0/PREDICTED: uncharacterized LOC100501883 isoform X1 [Zea mays]
101027224	2173	725.608	209.862	-1.78975	8.1448e-16	Up	5.1131e-18	Zea mays aspartic proteinase nepenthesin-1 isoform 1 (LOC101027224), mRNA	K00924|1|2e-10|66.2|ath:AT5G22850|[EC:2.7.1.-]	GO:0031410//cytoplasmic vesicle	GO:0004175//endopeptidase activity	GO:0019538//protein metabolic process	gi|525507071|ref|NP_001266842.1|/0/aspartic proteinase nepenthesin-1 isoform 1 precursor [Zea mays]
103635787	1180	476.572	225.511	-1.0795	6.43442e-05	Up	2.22229e-06	PREDICTED: Zea mays germin-like protein 1-1 (LOC103635787), transcript variant X3, mRNA	-	GO:0005576//extracellular region;GO:0031410//cytoplasmic vesicle;GO:0005576//extracellular region;GO:0031410//cytoplasmic vesicle;GO:0005576//extracellular region;GO:0031410//cytoplasmic vesicle	GO:0046914//transition metal ion binding;GO:0004871//signal transducer activity;GO:0046914//transition metal ion binding;GO:0004871//signal transducer activity;GO:0046914//transition metal ion binding;GO:0004871//signal transducer activity	-	gi|195654029|gb|ACG46482.1|/8.00031e-109/rhicadhesin receptor precursor [Zea mays]
100275712	2056	15.1619	3.49955	-2.11521	0.00508223	Up	0.000317936	Zea mays uncharacterized LOC100275712 (LOC100275712), mRNA	-	-	GO:0005488//binding	-	gi|226531638|ref|NP_001143209.1|/0/uncharacterized protein LOC100275712 [Zea mays]
100283440	1330	91.5214	27.9929	-1.70905	0.000285708	Up	1.1778e-05	Zea mays triacylglycerol lipase (LOC100283440), mRNA	K01058|1|8e-43|172|gmx:100800549|phospholipase A1 [EC:3.1.1.32]	GO:0043231//intracellular membrane-bounded organelle	-	GO:0044238	gi|226510224|ref|NP_001149813.1|/0/triacylglycerol lipase [Zea mays]
100276623	853	36.7424	14.0059	-1.39141	0.00755122	Up	0.000507266	Zea mays uncharacterized LOC100276623 (LOC100276623), mRNA	-	GO:0043231//intracellular membrane-bounded organelle	-	-	gi|226494251|ref|NP_001143840.1|/5.80083e-52/uncharacterized protein LOC100276623 [Zea mays]
100194272	1295	268.418	122.444	-1.13236	0.000150473	Up	5.72986e-06	Zea mays uncharacterized LOC100194272 (LOC100194272), mRNA	K12897|1|2e-32|125|pop:POPTR_1074064|transformer-2 protein	GO:0043231//intracellular membrane-bounded organelle	-	-	gi|212720902|ref|NP_001132783.1|/6.52518e-121/uncharacterized protein LOC100194272 [Zea mays]
100284404	1660	47.7545	5.73996	-3.05652	1.05842e-06	Up	2.40802e-08	Zea mays transferase (LOC100284404), mRNA	K13065|1|2e-15|82.4|osa:4329959|shikimate O-hydroxycinnamoyltransferase [EC:2.3.1.133]	GO:0044464	GO:0016746//transferase activity, transferring acyl groups	-	gi|226506236|ref|NP_001150771.1|/0/transferase [Zea mays]
100216895	1110	199.633	2.65474	-6.23264	2.48371e-27	Up	6.61477e-30	Zea mays LOC100216895 (umc2317), mRNA	K09422|1|9e-107|385|zma:100216895|myb proto-oncogene protein, plant	GO:0043231//intracellular membrane-bounded organelle	GO:0003676//nucleic acid binding	-	gi|659667846|ref|NP_001281099.1|/1.52215e-120/uncharacterized protein LOC100216895 [Zea mays]
103639808	813	14.227	1.2905	-3.46263	2.43088e-05	Up	7.54027e-07	PREDICTED: Zea mays probable CCR4-associated factor 1 homolog 11 (LOC103639808), mRNA	K12581|1|7e-36|149|bdi:100838839|CCR4-NOT transcription complex subunit 7/8	GO:0043231//intracellular membrane-bounded organelle	GO:0005488//binding	-	gi|670440929|ref|XP_008660733.1|/5.77658e-147/PREDICTED: probable CCR4-associated factor 1 homolog 11 [Zea mays]
100217237	1794	250.513	50.6977	-2.30489	6.20956e-23	Up	2.25194e-25	Zea mays WRI1 transcription factor1 (EREB85), mRNA	K09285|1|5e-174|609|sbi:SORBI_05g001790|AP2-like factor, ANT lineage	GO:0043231//intracellular membrane-bounded organelle	-	GO:0006351//transcription, DNA-templated	gi|219362363|ref|NP_001137064.1|/0/WRI1 transcription factor1 [Zea mays]
103629823	5166	352.462	128.798	-1.45236	4.15964e-10	Up	5.32698e-12	PREDICTED: Zea mays pleiotropic drug resistance protein 12-like (LOC103629823), mRNA	K05681|1|1e-47|191|cme:CMS467C|ATP-binding cassette, subfamily G (WHITE), member 2;K12843|3|5e-40|166|vvi:100248403|U4/U6 small nuclear ribonucleoprotein PRP3	GO:0044464	-	-	gi|670416422|ref|XP_008649149.1|/0/PREDICTED: pleiotropic drug resistance protein 12-like [Zea mays]
100280578	846	169.193	47.7944	-1.82376	1.11791e-12	Up	9.94545e-15	Zea mays LOC100280578 (TIDP9202), mRNA	K12734|1|4e-80|296|zma:100280578|peptidyl-prolyl cis-trans isomerase-like 3 [EC:5.2.1.8]	-	GO:0016859//cis-trans isomerase activity	GO:0044267//cellular protein metabolic process	gi|226492110|ref|NP_001146969.1|/9.40855e-79/LOC100280578 [Zea mays]
100276859	1116	20.5715	7.39311	-1.4764	0.0293924	Up	0.00279142	Zea mays uncharacterized LOC100276859 (LOC100276859), mRNA	-	-	-	-	gi|226496930|ref|NP_001144035.1|/1.61803e-154/uncharacterized protein LOC100276859 [Zea mays]
103636244	3741	129.924	46.6161	-1.47877	1.11447e-07	Up	2.08717e-09	PREDICTED: Zea mays protein SPA1-RELATED 4-like (LOC103636244), transcript variant X3, misc_RNA	K10143|1|0.0|484|pop:POPTR_1113820|E3 ubiquitin-protein ligase RFWD2 [EC:6.3.2.19]	-	GO:0016301//kinase activity;GO:0032559;GO:0016301//kinase activity;GO:0032559;GO:0016301//kinase activity;GO:0032559	GO:0006464//cellular protein modification process;GO:0006464//cellular protein modification process;GO:0006464//cellular protein modification process	gi|670432582|ref|XP_008656826.1|/0/PREDICTED: protein SPA1-RELATED 4-like isoform X1 [Zea mays]
100384602	1389	54.472	22.98	-1.24514	0.0109795	Up	0.000812534	Zea mays uncharacterized LOC100384602 (LOC100384602), mRNA	-	-	-	-	gi|293335615|ref|NP_001170575.1|/1.70679e-114/uncharacterized protein LOC100384602 [Zea mays]
100283149	1618	777.469	352.371	-1.14169	1.21704e-10	Up	1.4379e-12	PREDICTED: Zea mays LOC100283149 (pco086826a), transcript variant X1, mRNA	-	-	GO:0043169//cation binding;GO:0043169//cation binding	GO:0006812//cation transport;GO:0006812//cation transport	gi|414872847|tpg|DAA51404.1|/5.87211e-44/TPA: hypothetical protein ZEAMMB73_923720 [Zea mays]
100284041	1283	299.249	111.2	-1.42819	0.000105061	Up	3.84802e-06	PREDICTED: Zea mays trafficking protein particle complex subunit 1 (LOC100284041), transcript variant X1, mRNA	-	GO:0044431//Golgi apparatus part;GO:0044431//Golgi apparatus part	-	GO:0048193//Golgi vesicle transport;GO:0048193//Golgi vesicle transport	gi|226493011|ref|NP_001150411.1|/1.60041e-87/trafficking protein particle complex subunit 1 [Zea mays]
100502513	1775	3621.5	376.733	-3.26497	1.4945e-11	Up	1.54976e-13	Zea mays uncharacterized LOC100502513 (LOC100502513), mRNA	-	GO:0031410//cytoplasmic vesicle	-	-	gi|308080810|ref|NP_001183920.1|/1.23417e-147/uncharacterized protein LOC100502513 [Zea mays]
100283348	1304	1543.27	692.675	-1.15574	2.72042e-09	Up	3.91549e-11	Zea mays transcription initiation factor IIB (LOC100283348), mRNA	K03124|1|2e-178|623|zma:100283348|transcription initiation factor TFIIB	-	GO:0008135//translation factor activity, nucleic acid binding;GO:0046914//transition metal ion binding	GO:0006351//transcription, DNA-templated;GO:0006412//translation	gi|226503255|ref|NP_001149721.1|/4.96518e-177/transcription initiation factor IIB [Zea mays]
606488	542	22.3608	7.58172	-1.56038	0.0291802	Up	0.00275556	Zea mays ustilago maydis induced11 (umi11), mRNA	-	-	-	-	gi|162459088|ref|NP_001105812.1|/1.89538e-35/ustilago maydis induced11 precursor [Zea mays]
100217293	1836	658.625	164.262	-2.00346	8.2737e-31	Up	1.82844e-33	Zea mays serine carboxypeptidase 1 (LOC100217293), mRNA	K09756|1|4e-106|384|ath:AT5G09640|serine carboxypeptidase-like 19 [EC:3.4.16.- 2.3.1.91];K13289|2|8e-104|376|mtr:MTR_4g021500|cathepsin A (carboxypeptidase C) [EC:3.4.16.5]	-	GO:0004180//carboxypeptidase activity	GO:0019538//protein metabolic process	gi|219363121|ref|NP_001137115.1|/0/serine carboxypeptidase 1 precursor [Zea mays]
100384255	1328	144.366	36.3084	-1.99136	1.63439e-10	Up	1.9634e-12	Zea mays hypothetical protein (LOC100384255), mRNA	K08486|1|2e-88|324|osa:4342474|syntaxin 1B/2/3	GO:0044464	GO:0005515//protein binding	GO:0015031//protein transport	gi|293335785|ref|NP_001170292.1|/5.68808e-144/hypothetical protein [Zea mays]
100272379	1246	553.632	274.869	-1.01018	0.00350165	Up	0.000207153	Zea mays uncharacterized LOC100272379 (LOC100272379), mRNA	-	GO:0031410//cytoplasmic vesicle	GO:0016798//hydrolase activity, acting on glycosyl bonds;GO:0043167//ion binding	GO:0044238	gi|226510209|ref|NP_001140332.1|/0/uncharacterized protein LOC100272379 precursor [Zea mays]
100275172	569	67.7081	26.1337	-1.37341	0.0289177	Up	0.00272668	Zea mays uncharacterized LOC100275172 (LOC100275172), mRNA	-	-	-	-	gi|195616610|gb|ACG30135.1|/3.00537e-29/hypothetical protein [Zea mays]
100382414	1943	438.977	216.537	-1.01953	4.35116e-06	Up	1.1428e-07	PREDICTED: Zea mays LOC100382414 (cl31341_-1), transcript variant X1, mRNA	-	-	-	-	gi|293332775|ref|NP_001168628.1|/0/uncharacterized protein LOC100382414 [Zea mays]
100282067	1119	66.0919	21.8863	-1.59444	2.92242e-05	Up	9.24047e-07	Zea mays LOC100282067 (pco102923), mRNA	-	GO:0031410//cytoplasmic vesicle	GO:0005488//binding;GO:0004518//nuclease activity	GO:0006259//DNA metabolic process	gi|226499092|ref|NP_001148452.1|/8.34474e-151/LOC100282067 precursor [Zea mays]
103638293	3740	37.4697	5.66356	-2.72595	4.77174e-05	Up	1.58855e-06	PREDICTED: Zea mays C2 and GRAM domain-containing protein At1g03370-like (LOC103638293), mRNA	-	-	-	-	gi|670437792|ref|XP_008659468.1|/0/PREDICTED: C2 and GRAM domain-containing protein At1g03370-like [Zea mays]
100281496	2750	501.316	212.714	-1.2368	1.07982e-10	Up	1.2666e-12	PREDICTED: Zea mays LOC100281496 (pco091925), transcript variant X2, mRNA	K08869|1|2e-142|504|osa:4346513|aarF domain-containing kinase;K13457|4|6e-106|384|vvi:100252764|disease resistance protein RPM1	GO:0043231//intracellular membrane-bounded organelle;GO:0043231//intracellular membrane-bounded organelle;GO:0043231//intracellular membrane-bounded organelle	-	-	gi|670403956|ref|XP_008643621.1|/0/PREDICTED: LOC100281496 isoform X1 [Zea mays]
103645841	1415	179.172	46.9625	-1.93176	0.0118013	Up	0.000893162	PREDICTED: Zea mays probable isoaspartyl peptidase/L-asparaginase 2 (LOC103645841), mRNA	K13051|1|4e-168|589|sbi:SORBI_06g030910|beta-aspartyl-peptidase (threonine type) [EC:3.4.19.5]	-	GO:0003824//catalytic activity	-	gi|670374831|ref|XP_008668775.1|/2.03341e-179/PREDICTED: probable isoaspartyl peptidase/L-asparaginase 2 [Zea mays]
100279574	1023	192.066	75.9707	-1.33809	4.98093e-06	Up	1.31526e-07	Zea mays ribulose bisphosphate carboxylase small subunit2 (LOC100279574), mRNA	K01602|1|6e-91|259|zma:542212|ribulose-bisphosphate carboxylase small chain [EC:4.1.1.39]	GO:0009570//chloroplast stroma	GO:0016491//oxidoreductase activity;GO:0016831//carboxy-lyase activity	GO:0043094;GO:0015977//carbon fixation	gi|1673456|emb|CAA70416.1|/4.59509e-93/ribulose-1,5-bisphosphate carboxylase/oxygenase small subunit [Zea mays]
103644215	1078	127.36	60.9814	-1.06248	6.24802e-05	Up	2.14374e-06	PREDICTED: Zea mays uncharacterized LOC103644215 (LOC103644215), mRNA	-	-	-	-	gi|670368860|ref|XP_008665633.1|/4.74183e-95/PREDICTED: uncharacterized protein LOC103644215 [Zea mays]
100191200	1466	53.7918	9.83656	-2.45116	3.98777e-07	Up	8.46249e-09	Zea mays LOC100191200 (pco099903(195)), mRNA	K00924|1|8e-29|126|ath:AT1G28440|[EC:2.7.1.-]	GO:0031410//cytoplasmic vesicle	GO:0016772//transferase activity, transferring phosphorus-containing groups;GO:0004871//signal transducer activity	GO:0006796//phosphate-containing compound metabolic process	gi|212274865|ref|NP_001130107.1|/0/uncharacterized protein LOC100191200 precursor [Zea mays]
100279948	2786	9098.28	2162.43	-2.07294	1.71697e-17	Up	9.58329e-20	Zea mays beta-galactosidase (LOC100279948), mRNA	K12309|1|0.0|791|aly:ARALYDRAFT_485655|beta-galactosidase [EC:3.2.1.23];K01190|3|5e-67|254|cme:CMP078C|beta-galactosidase [EC:3.2.1.23]	GO:0031410//cytoplasmic vesicle	GO:0030246//carbohydrate binding;GO:0043167//ion binding;GO:0015925//galactosidase activity	GO:0044238	gi|226503159|ref|NP_001146370.1|/0/beta-galactosidase precursor [Zea mays]
103650405	1211	23.0444	9.21127	-1.32295	0.0436184	Up	0.00463558	PREDICTED: Zea mays RNA-binding protein 42-like (LOC103650405), mRNA	-	-	-	-	gi|670387190|ref|XP_008674197.1|/1.03513e-56/PREDICTED: RNA-binding protein 42-like [Zea mays]
103635494	1025	27.1749	1.2717	-4.41744	1.13715e-09	Up	1.54649e-11	PREDICTED: Zea mays uncharacterized LOC103635494 (LOC103635494), ncRNA	K11592|1|2e-19|69.3|bdi:100824131|endoribonuclease Dicer [EC:3.1.26.-]	-	-	-	gi|413948810|gb|AFW81459.1|/1.25096e-33/hypothetical protein ZEAMMB73_773125 [Zea mays]
542476	1042	776.608	371.01	-1.06573	5.41287e-10	Up	7.06994e-12	Zea mays ascorbate peroxidase2 (apx2), mRNA	K00434|1|3e-124|442|zma:542476|L-ascorbate peroxidase [EC:1.11.1.11]	-	GO:0005506//iron ion binding;GO:0016209//antioxidant activity	GO:0008152//metabolic process;GO:0006950//response to stress	gi|414591286|tpg|DAA41857.1|/1.98862e-127/TPA: APx2-Cytosolic Ascorbate Peroxidase [Zea mays]
103646223	1682	49.9791	19.9228	-1.32691	0.00444818	Up	0.000272348	PREDICTED: Zea mays actin-related protein 2/3 complex subunit 2B (LOC103646223), mRNA	K05758|1|0.0|634|zma:100284543|actin related protein 2/3 complex, subunit 2	-	-	-	gi|670375814|ref|XP_008669174.1|/0/PREDICTED: LOW QUALITY PROTEIN: actin-related protein 2/3 complex subunit 2B [Zea mays]
100191881	1279	44.8352	13.6783	-1.71275	0.00743953	Up	0.000498709	PREDICTED: Zea mays hypothetical protein (LOC100191881), transcript variant X1, mRNA	-	-	-	-	gi|670402240|ref|XP_008680995.1|/9.0893e-119/PREDICTED: hypothetical protein isoform X1 [Zea mays]
100279365	1784	67.8538	1.70207	-5.31707	5.11818e-15	Up	3.42227e-17	Zea mays hypothetical protein (LOC100279365), mRNA	-	GO:0044464	-	-	gi|226533460|ref|NP_001145854.1|/0/hypothetical protein [Zea mays]
100280923	2428	56.5035	20.3489	-1.47339	0.00093983	Up	4.56672e-05	Zea mays phosphoribosylanthranilate transferase (LOC100280923), mRNA	-	-	GO:0003824//catalytic activity	-	gi|226495161|ref|NP_001147315.1|/0/phosphoribosylanthranilate transferase [Zea mays]
100281879	1185	341.611	1.7912	-7.57528	4.66988e-41	Up	5.2924e-44	Zea mays chlorophyll a-b binding protein (LOC100281879), mRNA	K08913|1|2e-152|536|zma:100281879|light-harvesting complex II chlorophyll a/b binding protein 2	GO:0009536//plastid	-	GO:0006091//generation of precursor metabolites and energy	gi|226492741|ref|NP_001148271.1|/5.3406e-151/chlorophyll a-b binding protein [Zea mays]
103641797	1815	29.4844	6.38571	-2.20703	0.000112627	Up	4.15153e-06	PREDICTED: Zea mays protein NRT1/ PTR FAMILY 4.6-like (LOC103641797), mRNA	K14638|1|9e-52|203|smo:SELMODRAFT_135536|solute carrier family 15 (peptide/histidine transporter), member 3/4	-	-	-	gi|670446237|ref|XP_008663353.1|/0/PREDICTED: protein NRT1/ PTR FAMILY 4.6-like [Zea mays]
100273432	1680	177.122	58.2349	-1.60479	1.3495e-06	Up	3.13525e-08	Zea mays aspartic proteinase nepenthesin-2 (LOC100273432), mRNA	K00924|1|1e-24|113|aly:ARALYDRAFT_489138|[EC:2.7.1.-];K08245|3|6e-07|54.3|mtr:MTR_7g111530|phytepsin [EC:3.4.23.40]	GO:0031410//cytoplasmic vesicle	GO:0004175//endopeptidase activity	GO:0019538//protein metabolic process	gi|226494448|ref|NP_001141341.1|/0/uncharacterized protein LOC100273432 precursor [Zea mays]
103651202	826	9.01472	1.1261	-3.00095	0.000579277	Up	2.64022e-05	PREDICTED: Zea mays uncharacterized LOC103651202 (LOC103651202), ncRNA	-	-	-	-	gi|670426642|ref|XP_008653979.1|/6.34438e-149/PREDICTED: uncharacterized protein LOC103634166 [Zea mays]
100281808	2163	81.0781	39.9184	-1.02226	0.0075131	Up	0.000504492	Zea mays ATP binding protein (LOC100281808), mRNA	K04424|1|7e-54|210|aly:ARALYDRAFT_909157|sterile alpha motif and leucine zipper containing kinase AZK [EC:2.7.11.25];K14510|3|3e-52|205|rcu:RCOM_0382890|serine/threonine-protein kinase CTR1 [EC:2.7.11.1]	-	GO:0031406//carboxylic acid binding;GO:0004672//protein kinase activity;GO:0032559	GO:0006464//cellular protein modification process	gi|226532768|ref|NP_001148200.1|/0/ATP binding protein [Zea mays]
100283522	1383	177.303	53.6277	-1.72517	3.20075e-09	Up	4.67031e-11	Zea mays undecaprenyl pyrophosphate synthetase (LOC100283522), mRNA	K11778|1|2e-89|328|bdi:100830201|ditrans,polycis-polyprenyl diphosphate synthase [EC:2.5.1.87]	GO:0043231//intracellular membrane-bounded organelle	GO:0004659//prenyltransferase activity	-	gi|226505658|ref|NP_001149894.1|/2.42695e-145/undecaprenyl pyrophosphate synthetase [Zea mays]
100286062	1164	61.5133	27.6822	-1.15194	0.0105935	Up	0.000774967	Zea mays catalytic/ hydrolase (LOC100286062), mRNA	-	-	GO:0003824//catalytic activity	-	gi|226533182|ref|NP_001152422.1|/4.84258e-165/catalytic/ hydrolase [Zea mays]
103635139	783	40.3236	1.57339	-4.67968	7.52412e-11	Up	8.65503e-13	PREDICTED: Zea mays uncharacterized LOC103635139 (LOC103635139), ncRNA	-	-	-	-	gi|670407729|ref|XP_008645306.1|/6.06185e-50/PREDICTED: uncharacterized protein LOC103626688 [Zea mays]
100282648	1489	2093.56	274.246	-2.93242	3.00239e-35	Up	4.9338e-38	PREDICTED: Zea mays LOC100282648 (umc1791), transcript variant X1, mRNA	K15382|1|8e-157|551|zma:100282648|solute carrier family 50 (sugar transporter)	GO:0031224//intrinsic component of membrane;GO:0031224//intrinsic component of membrane	-	GO:0071702;GO:0071702	gi|226496902|ref|NP_001149028.1|/2.97402e-160/LOC100282648 [Zea mays]
100279849	2282	48.5218	13.7313	-1.82116	0.00282509	Up	0.000161846	Zea mays hypothetical protein (LOC100279849), mRNA	K14638|1|1e-83|309|sbi:SORBI_01g009890|solute carrier family 15 (peptide/histidine transporter), member 3/4	GO:0044464	-	GO:0015833//peptide transport	gi|226502044|ref|NP_001146274.1|/0/uncharacterized protein LOC100279849 [Zea mays]
100278892	1678	144.451	42.0237	-1.7813	2.87517e-06	Up	7.25003e-08	PREDICTED: Zea mays LOC100278892 (cl33564_1a), transcript variant X1, mRNA	-	-	-	-	gi|226499596|ref|NP_001145493.1|/0/uncharacterized protein LOC100278892 [Zea mays]
100272473	1344	95.3005	34.4635	-1.46742	0.000558765	Up	2.53289e-05	PREDICTED: Zea mays LOC100272473 (IDP454), transcript variant X2, mRNA	K01265|1|5e-170|595|zma:100272473|methionyl aminopeptidase [EC:3.4.11.18]	GO:0043231//intracellular membrane-bounded organelle;GO:0043231//intracellular membrane-bounded organelle;GO:0043231//intracellular membrane-bounded organelle	GO:0008237//metallopeptidase activity;GO:0008238//exopeptidase activity;GO:0043169//cation binding;GO:0008237//metallopeptidase activity;GO:0008238//exopeptidase activity;GO:0043169//cation binding;GO:0008237//metallopeptidase activity;GO:0008238//exopeptidase activity;GO:0043169//cation binding	GO:0019538//protein metabolic process;GO:0019538//protein metabolic process;GO:0019538//protein metabolic process	gi|226505170|ref|NP_001140417.1|/0/uncharacterized protein LOC100272473 [Zea mays]
100274449	2024	84.7664	32.1481	-1.39876	2.98842e-05	Up	9.46607e-07	Zea mays glycosyltransferase (LOC100274449), mRNA	-	-	GO:0016740//transferase activity	-	gi|226507655|ref|NP_001142280.1|/0/uncharacterized protein LOC100274449 [Zea mays]
100279907	1577	448.864	215.647	-1.05761	0.000149169	Up	5.67176e-06	PREDICTED: Zea mays LOC100279907 (gpm334), transcript variant X1, mRNA	K15283|1|9e-162|568|zma:100281048|solute carrier family 35, member E1	GO:0031224//intrinsic component of membrane;GO:0043231//intracellular membrane-bounded organelle;GO:0031224//intrinsic component of membrane;GO:0043231//intracellular membrane-bounded organelle	-	GO:0051234//establishment of localization;GO:0051234//establishment of localization	gi|670373026|ref|XP_008667831.1|/1.76128e-167/PREDICTED: uncharacterized protein LOC100279907 isoform X1 [Zea mays]
100501307	1060	56.5636	1.70581	-5.05134	4.50907e-13	Up	3.71763e-15	Zea mays uncharacterized LOC100501307 (LOC100501307), mRNA	K01581|1|8e-99|358|sbi:SORBI_02g031570|ornithine decarboxylase [EC:4.1.1.17]	-	GO:0016829//lyase activity	GO:0006595//polyamine metabolic process	gi|670424629|ref|XP_008653000.1|/1.07873e-160/PREDICTED: ornithine decarboxylase-like [Zea mays]
100191446	1508	10.9348	2.2452	-2.28401	0.00652343	Up	0.000425839	Zea mays putative protein kinase superfamily protein (LOC100191446), mRNA	K08282|1|6e-46|183|ota:Ot16g02900|non-specific serine/threonine protein kinase [EC:2.7.11.1]	-	GO:0004672//protein kinase activity;GO:0032559	GO:0006464//cellular protein modification process	gi|212274555|ref|NP_001130351.1|/0/uncharacterized LOC100191446 [Zea mays]
103651250	3484	145.054	72.196	-1.0066	0.00023834	Up	9.58898e-06	PREDICTED: Zea mays protein SPA1-RELATED 4-like (LOC103651250), mRNA	K10143|1|0.0|763|rcu:RCOM_0073590|E3 ubiquitin-protein ligase RFWD2 [EC:6.3.2.19]	-	GO:0016301//kinase activity;GO:0032559	GO:0006464//cellular protein modification process	gi|670389374|ref|XP_008675092.1|/0/PREDICTED: LOW QUALITY PROTEIN: protein SPA1-RELATED 4-like [Zea mays]
100281123	865	6.32721	1.40477	-2.17124	0.0282497	Up	0.00264045	Zea mays RING-H2 finger protein ATL2L (LOC100281123), mRNA	-	-	-	-	gi|226499270|ref|NP_001147514.1|/1.20256e-20/RING-H2 finger protein ATL2L [Zea mays]
100277677	1500	4.94559	1.00778	-2.29496	0.0191012	Up	0.00162248	Zea mays uncharacterized LOC100277677 (LOC100277677), mRNA	K04733|1|4e-43|174|smo:SELMODRAFT_159261|interleukin-1 receptor-associated kinase 4 [EC:2.7.11.1];K13418|3|4e-42|171|vvi:100247683|somatic embryogenesis receptor kinase 1 [EC:2.7.10.1 2.7.11.1];K13417|5|4e-42|171|ath:AT2G13790|somatic embryogenesis receptor kinase 4 [EC:2.7.10.1 2.7.11.1]	-	GO:0004672//protein kinase activity;GO:0000166//nucleotide binding	-	gi|414876429|tpg|DAA53560.1|/6.58723e-176/TPA: putative protein kinase superfamily protein [Zea mays]
100382108	3421	1281.45	120.208	-3.41417	4.88869e-13	Up	4.08602e-15	PREDICTED: Zea mays uncharacterized LOC100382108 (LOC100382108), transcript variant X2, mRNA	-	-	-	-	gi|293336873|ref|NP_001168340.1|/0/uncharacterized protein LOC100382108 [Zea mays]
103650488	974	38.1347	2.59063	-3.87973	1.57917e-08	Up	2.5682e-10	PREDICTED: Zea mays uncharacterized LOC103650488 (LOC103650488), transcript variant X2, mRNA	-	-	-	-	gi|670387425|ref|XP_008674297.1|/9.55281e-30/PREDICTED: uncharacterized protein LOC103650488 isoform X1 [Zea mays]
100272754	996	2780.69	183.686	-3.92013	1.70939e-129	Up	1.45295e-133	PREDICTED: Zea mays LOC100272754 (pco105052(23)), transcript variant X2, mRNA	K00360|1|7e-06|51.2|ppp:PHYPADRAFT_184973|nitrate reductase (NADH) [EC:1.7.1.1];K13076|2|7e-06|51.2|rcu:RCOM_1617140|delta8-fatty-acid desaturase [EC:1.14.19.4]	-	GO:0046872//metal ion binding;GO:0005506//iron ion binding;GO:0005506//iron ion binding	-	gi|413916723|gb|AFW56655.1|/9.36775e-69/cytochrome b5 isoform 2 [Zea mays]
100274758	1549	45.9082	20.0799	-1.193	0.0100521	Up	0.000726819	PREDICTED: Zea mays hypothetical protein (LOC100274758), transcript variant X1, mRNA	-	-	-	-	gi|670435506|ref|XP_008658329.1|/1.49421e-146/PREDICTED: hypothetical protein isoform X1 [Zea mays]
103627850	5993	375.04	145.852	-1.36254	1.32876e-07	Up	2.54495e-09	PREDICTED: Zea mays protein clueless (LOC103627850), mRNA	K03255|1|6e-96|352|ppp:PHYPADRAFT_203627|protein TIF31	-	-	-	gi|670410504|ref|XP_008646387.1|/0/PREDICTED: protein clueless [Zea mays]
100284275	1376	689.841	318.361	-1.1156	4.03022e-12	Up	3.88235e-14	Zea mays LOC100284275 (umc2208), mRNA	-	-	-	-	gi|226532782|ref|NP_001150642.1|/4.92823e-98/LOC100284275 [Zea mays]
103641571	1908	177.204	73.3328	-1.27288	2.87453e-07	Up	5.92904e-09	PREDICTED: Zea mays serine carboxypeptidase 1-like (LOC103641571), mRNA	K13289|1|0.0|959|sbi:SORBI_06g011100|cathepsin A (carboxypeptidase C) [EC:3.4.16.5]	GO:0031410//cytoplasmic vesicle	GO:0004180//carboxypeptidase activity	GO:0019538//protein metabolic process	gi|670445737|ref|XP_008663135.1|/0/PREDICTED: serine carboxypeptidase 1-like [Zea mays]
100284326	1304	77.4329	15.5339	-2.31753	2.57189e-10	Up	3.19892e-12	Zea mays LOC100284326 (AY112119), mRNA	-	GO:0016020//membrane	-	-	gi|226507388|ref|NP_001150693.1|/7.0909e-99/LOC100284326 [Zea mays]
100274563	1537	1521.19	564.209	-1.4309	1.20891e-07	Up	2.288e-09	Zea mays nodulation homolog1 (znod1), mRNA	K00514|1|2e-50|198|rcu:RCOM_1428040|zeta-carotene desaturase [EC:1.3.5.6];K01206|2|1e-40|166|ath:AT1G67830|alpha-L-fucosidase [EC:3.2.1.51]	GO:0031410//cytoplasmic vesicle	GO:0016787//hydrolase activity	GO:0044238	gi|226532676|ref|NP_001142390.1|/0/Zea nodulation homolog1 precursor [Zea mays]
103629751	1784	35.6314	4.72109	-2.91596	4.05825e-07	Up	8.63506e-09	PREDICTED: Zea mays uncharacterized LOC103629751 (LOC103629751), mRNA	-	-	-	-	gi|670400632|ref|XP_008680144.1|/9.311e-156/PREDICTED: uncharacterized protein LOC103655116 [Zea mays]
103639813	885	14.8077	1.44427	-3.35794	5.97238e-05	Up	2.0441e-06	PREDICTED: Zea mays probable CCR4-associated factor 1 homolog 11 (LOC103639813), mRNA	K12581|1|5e-34|142|bdi:100838839|CCR4-NOT transcription complex subunit 7/8	GO:0043231//intracellular membrane-bounded organelle	GO:0005488//binding	-	gi|670440937|ref|XP_008660737.1|/1.3007e-150/PREDICTED: probable CCR4-associated factor 1 homolog 11 [Zea mays]
100384022	3226	557.166	273.142	-1.02846	6.99295e-09	Up	1.06989e-10	PREDICTED: Zea mays uncharacterized LOC100384022 (LOC100384022), transcript variant X1, mRNA	K04733|1|4e-52|205|smo:SELMODRAFT_159261|interleukin-1 receptor-associated kinase 4 [EC:2.7.11.1];K13430|3|3e-49|195|sbi:SORBI_04g020990|serine/threonine-protein kinase PBS1 [EC:2.7.11.1]	-	GO:0004672//protein kinase activity;GO:0032559;GO:0004672//protein kinase activity;GO:0032559	GO:0050896//response to stimulus;GO:0006464//cellular protein modification process;GO:0050896//response to stimulus;GO:0006464//cellular protein modification process	gi|670361130|ref|XP_008645813.1|/0/PREDICTED: uncharacterized protein LOC100384022 isoform X1 [Zea mays]
100194076	1931	97.2579	21.8977	-2.15103	1.34684e-07	Up	2.5834e-09	Zea mays LOC100194076 (si606033c11(363)), mRNA	K01184|1|9e-90|329|rcu:RCOM_1063390|polygalacturonase [EC:3.2.1.15]	GO:0043231//intracellular membrane-bounded organelle	GO:0004553//hydrolase activity, hydrolyzing O-glycosyl compounds	GO:0044238;GO:0045229//external encapsulating structure organization	gi|229577245|ref|NP_001132604.2|/0/uncharacterized protein LOC100194076 [Zea mays]
100501544	1798	17655.1	1491.43	-3.56532	2.22416e-05	Up	6.82062e-07	Zea mays uncharacterized LOC100501544 (LOC100501544), mRNA	K13356|1|0.0|766|sbi:SORBI_01g046030|fatty acyl-CoA reductase [EC:1.2.1.-]	GO:0043231//intracellular membrane-bounded organelle	GO:0016903//oxidoreductase activity, acting on the aldehyde or oxo group of donors	GO:0008152//metabolic process	gi|670440441|ref|XP_008660506.1|/0/PREDICTED: fatty acyl-CoA reductase 2-like [Zea mays]
100273295	868	41.8384	8.86815	-2.23812	4.31954e-05	Up	1.41614e-06	PREDICTED: Zea mays hypothetical protein (LOC100273295), transcript variant X3, mRNA	-	-	-	-	gi|226493400|ref|NP_001141208.1|/1.64598e-50/hypothetical protein [Zea mays]
103641486	3988	18.6174	2.54207	-2.87257	0.000136356	Up	5.13049e-06	PREDICTED: Zea mays LRR receptor-like serine/threonine-protein kinase RCH1 (LOC103641486), mRNA	K00924|1|2e-149|528|ath:AT1G28440|[EC:2.7.1.-]	-	GO:0004672//protein kinase activity;GO:0032559	GO:0006464//cellular protein modification process	gi|670445565|ref|XP_008663059.1|/0/PREDICTED: LRR receptor-like serine/threonine-protein kinase RCH1 [Zea mays]
103655673	1353	17.0153	1.7896	-3.24912	0.000144931	Up	5.4901e-06	PREDICTED: Zea mays acetyl-CoA carboxylase 1-like (LOC103655673), mRNA	K11262|1|2e-146|517|sbi:SORBI_08g016820|acetyl-CoA carboxylase / biotin carboxylase [EC:6.4.1.2 6.3.4.14]	-	GO:0016421//CoA carboxylase activity;GO:0016879//ligase activity, forming carbon-nitrogen bonds;GO:0032559	GO:0006631//fatty acid metabolic process	gi|670401504|ref|XP_008680608.1|/0/PREDICTED: acetyl-CoA carboxylase 1-like [Zea mays]
100282024	1215	27.2126	9.002	-1.59596	0.0224575	Up	0.00199983	Zea mays plant-specific domain TIGR01627 family protein (LOC100282024), mRNA	-	-	-	-	gi|226494881|ref|NP_001148409.1|/4.43406e-116/plant-specific domain TIGR01627 family protein [Zea mays]
103646993	1259	138.849	67.5798	-1.03885	0.0055766	Up	0.000354868	PREDICTED: Zea mays dirigent protein 21-like (LOC103646993), mRNA	-	GO:0031410//cytoplasmic vesicle	-	-	gi|226498796|ref|NP_001150515.1|/1.95359e-64/dirigent-like protein pDIR9 precursor [Zea mays]
100191699	1980	242.795	18.5553	-3.70984	1.03848e-06	Up	2.35678e-08	PREDICTED: Zea mays putative glycosyl hydrolase family 10 protein (LOC100191699), transcript variant X2, mRNA	-	-	GO:0016798//hydrolase activity, acting on glycosyl bonds;GO:0043167//ion binding;GO:0008238//exopeptidase activity;GO:0016798//hydrolase activity, acting on glycosyl bonds;GO:0043167//ion binding;GO:0008238//exopeptidase activity;GO:0016798//hydrolase activity, acting on glycosyl bonds;GO:0043167//ion binding;GO:0008238//exopeptidase activity	GO:0000272//polysaccharide catabolic process;GO:0000272//polysaccharide catabolic process;GO:0000272//polysaccharide catabolic process	gi|670434926|ref|XP_008658023.1|/0/PREDICTED: putative glycosyl hydrolase family 10 protein isoform X2 [Zea mays]
100281686	2084	573.491	164.795	-1.7991	3.34242e-08	Up	5.69144e-10	Zea mays TBC domain containing protein (LOC100281686), mRNA	-	GO:0044464	GO:0005099//Ras GTPase activator activity	GO:0032318//regulation of Ras GTPase activity	gi|226496615|ref|NP_001148078.1|/0/TBC domain containing protein [Zea mays]
103646129	1136	21.6436	7.68221	-1.49434	0.0219992	Up	0.00194718	PREDICTED: Zea mays cyclin-P4-1-like (LOC103646129), mRNA	-	-	-	-	gi|670375559|ref|XP_008669070.1|/4.91354e-106/PREDICTED: cyclin-P4-1-like [Zea mays]
100285186	1354	65.1326	28.8262	-1.176	0.00233592	Up	0.000130181	Zea mays hydrolase (LOC100285186), mRNA	-	-	GO:0003824//catalytic activity	GO:0008152//metabolic process	gi|226528794|ref|NP_001151552.1|/6.39163e-151/hydrolase [Zea mays]
100276550	1297	157.22	52.2904	-1.58817	0.000618295	Up	2.83791e-05	PREDICTED: Zea mays hypothetical protein (LOC100276550), transcript variant X5, mRNA	K11778|1|5e-138|489|zma:100276550|ditrans,polycis-polyprenyl diphosphate synthase [EC:2.5.1.87]	GO:0031410//cytoplasmic vesicle;GO:0031410//cytoplasmic vesicle;GO:0031410//cytoplasmic vesicle;GO:0031410//cytoplasmic vesicle;GO:0031410//cytoplasmic vesicle;GO:0031410//cytoplasmic vesicle	GO:0016740//transferase activity;GO:0016740//transferase activity;GO:0016740//transferase activity;GO:0016740//transferase activity;GO:0016740//transferase activity;GO:0016740//transferase activity	-	gi|670359291|ref|XP_008670509.1|/2.13563e-166/PREDICTED: uncharacterized protein LOC100276550 isoform X2 [Zea mays]
103647067	1224	9.75267	1.16022	-3.0714	0.000377885	Up	1.61561e-05	PREDICTED: Zea mays E3 ubiquitin-protein ligase RNF181 homolog (LOC103647067), mRNA	K11982|1|8e-10|63.2|bdi:100834834|E3 ubiquitin-protein ligase RNF115/126 [EC:6.3.2.19]	-	-	-	gi|670377658|ref|XP_008669854.1|/1.31142e-83/PREDICTED: E3 ubiquitin-protein ligase RNF181 homolog [Zea mays]
103652945	2029	188.166	48.41	-1.95863	3.76479e-12	Up	3.60533e-14	PREDICTED: Zea mays long chain base biosynthesis protein 2a-like (LOC103652945), transcript variant X4, mRNA	K00654|1|0.0|790|zma:100285632|serine palmitoyltransferase [EC:2.3.1.50]	-	GO:0048037//cofactor binding;GO:0016740//transferase activity;GO:0048037//cofactor binding;GO:0016740//transferase activity;GO:0048037//cofactor binding;GO:0016740//transferase activity;GO:0048037//cofactor binding;GO:0016740//transferase activity	GO:0008152//metabolic process;GO:0008152//metabolic process;GO:0008152//metabolic process;GO:0008152//metabolic process	gi|670395533|ref|XP_008678152.1|/0/PREDICTED: long chain base biosynthesis protein 2a-like isoform X1 [Zea mays]
100280592	947	38.3802	16.1352	-1.25015	0.0436003	Up	0.00463242	Zea mays DNA-binding WRKY (LOC100280592), mRNA	-	-	-	-	gi|226505224|ref|NP_001146983.1|/8.1285e-61/DNA-binding WRKY [Zea mays]
100037816	1492	86.8116	29.3704	-1.56353	0.000279131	Up	1.14515e-05	PREDICTED: Zea mays ig1-as2 like1 (ial1), transcript variant X1, misc_RNA	K01955|1|6e-30|130|vvi:100262205|carbamoyl-phosphate synthase large subunit [EC:6.3.5.5];K13944|2|3e-26|118|pop:POPTR_559669|LOB domain-containing protein 16	GO:0043231//intracellular membrane-bounded organelle;GO:0043231//intracellular membrane-bounded organelle;GO:0043231//intracellular membrane-bounded organelle	GO:0005488//binding;GO:0005488//binding;GO:0005488//binding	-	gi|162458241|ref|NP_001105986.1|/4.51243e-99/protein IAL1 [Zea mays]
100192868	3060	288.84	57.7272	-2.32295	8.80841e-13	Up	7.6367e-15	PREDICTED: Zea mays LHY protein (LOC100192868), transcript variant X5, mRNA	K12133|1|4e-82|305|ath:AT1G01060|LATE ELONGATED HYPOCOTYL;K12134|3|1e-63|243|aly:ARALYDRAFT_904154|circadian clock associated 1	GO:0043231//intracellular membrane-bounded organelle;GO:0043231//intracellular membrane-bounded organelle;GO:0043231//intracellular membrane-bounded organelle;GO:0043231//intracellular membrane-bounded organelle;GO:0043231//intracellular membrane-bounded organelle;GO:0043231//intracellular membrane-bounded organelle	GO:0003676//nucleic acid binding;GO:0003676//nucleic acid binding;GO:0003676//nucleic acid binding;GO:0003676//nucleic acid binding;GO:0003676//nucleic acid binding;GO:0003676//nucleic acid binding	-	gi|670442097|ref|XP_008661386.1|/0/PREDICTED: LHY protein isoform X2 [Zea mays]
100192556	1296	7.3708	1.05108	-2.80994	0.00174527	Up	9.29129e-05	Zea mays hypothetical protein (LOC100192556), mRNA	K15095|1|2e-66|144|vvi:100248214|(+)-neomenthol dehydrogenase [EC:1.1.1.208]	-	GO:0003824//catalytic activity	GO:0008152//metabolic process	gi|242073820|ref|XP_002446846.1|/9.69678e-132/hypothetical protein SORBIDRAFT_06g023570 [Sorghum bicolor]
100383158	2651	58.7344	24.5795	-1.25675	0.0101085	Up	0.000732615	Zea mays hypothetical protein (LOC100383158), mRNA	K14423|1|8e-07|54.7|aly:ARALYDRAFT_329352|4,4-dimethyl-9beta,19-cyclopropylsterol-4alpha-methyl oxidase [EC:1.14.13.72];K06674|2|6e-06|51.6|vcn:VOLCADRAFT_106052|structural maintenance of chromosome 2	GO:0031410//cytoplasmic vesicle	GO:0046914//transition metal ion binding	-	gi|293332001|ref|NP_001169294.1|/0/hypothetical protein [Zea mays]
103635092	349	5.02612	1.23667	-2.02299	0.0473781	Up	0.00515315	PREDICTED: Zea mays uncharacterized LOC103635092 (LOC103635092), ncRNA	-	-	-	-	gi|670377041|ref|XP_008669638.1|/5.22946e-15/PREDICTED: uncharacterized protein LOC103646731 [Zea mays]
100275507	1228	128.464	49.3913	-1.37903	8.73065e-05	Up	3.10934e-06	PREDICTED: Zea mays uncharacterized LOC100275507 (LOC100275507), transcript variant X1, mRNA	-	GO:0031224//intrinsic component of membrane;GO:0031224//intrinsic component of membrane	-	-	gi|226499658|ref|NP_001143039.1|/2.53909e-119/hypothetical protein [Zea mays]
103654273	1677	812.557	314.505	-1.36938	3.35997e-09	Up	4.92168e-11	PREDICTED: Zea mays protein trichome birefringence-like 34 (LOC103654273), transcript variant X3, mRNA	-	-	-	-	gi|670398590|ref|XP_008679330.1|/0/PREDICTED: protein trichome birefringence-like 34 [Zea mays]
100281254	1347	72.5207	35.4187	-1.03388	0.0126968	Up	0.000978478	Zea mays oxidoreductase (LOC100281254), mRNA	K00010|1|1e-06|52.8|cme:CMR475C|myo-inositol 2-dehydrogenase [EC:1.1.1.18]	GO:0043231//intracellular membrane-bounded organelle	GO:0003824//catalytic activity	GO:0008152//metabolic process	gi|226506368|ref|NP_001147645.1|/0/oxidoreductase [Zea mays]
100279348	2015	176.031	84.1532	-1.06474	5.65208e-06	Up	1.51171e-07	Zea mays uncharacterized LOC100279348 (LOC100279348), mRNA	K01188|1|0.0|789|osa:4338560|beta-glucosidase [EC:3.2.1.21];K05350|3|3e-124|444|smo:SELMODRAFT_149851|beta-glucosidase [EC:3.2.1.21]	GO:0031410//cytoplasmic vesicle	GO:0003824//catalytic activity	-	gi|226531850|ref|NP_001145839.1|/0/uncharacterized protein LOC100279348 precursor [Zea mays]
100283518	1429	60.0661	20.7871	-1.53086	0.00317303	Up	0.000184565	Zea mays catalytic/ hydrolase (LOC100283518), mRNA	K14759|1|6e-07|53.9|rcu:RCOM_1465190|isochorismate synthase / 2-succinyl-5-enolpyruvyl-6-hydroxy-3-cyclohexene-1-carboxylate synthase / 2-succinyl-6-hydroxy-2,4-cyclohexadiene-1-carboxylate synthase / O-succinylbenzoate synthase [EC:5.4.4.2 2.2.1.9 4.2.99.20 4.2.1.113]	-	GO:0003824//catalytic activity	-	gi|226510018|ref|NP_001149890.1|/1.06228e-167/catalytic/ hydrolase [Zea mays]
100275077	1304	61.2967	25.9973	-1.23745	0.00638881	Up	0.000415422	PREDICTED: Zea mays uncharacterized LOC100275077 (LOC100275077), transcript variant X1, mRNA	-	-	-	-	gi|259490521|ref|NP_001158955.1|/3.37028e-109/hypothetical protein [Zea mays]
103629543	1505	435.391	166.083	-1.39041	1.53636e-06	Up	3.60856e-08	PREDICTED: Zea mays photosystem II stability/assembly factor HCF136, chloroplastic (LOC103629543), mRNA	-	-	-	-	gi|413943044|gb|AFW75693.1|/0/plastid high chlorophyll fluorescence 136 Precursor [Zea mays]
100280347	1520	53.2959	6.41847	-3.05372	4.51613e-08	Up	7.93314e-10	Zea mays dihydroflavonol-4-reductase (LOC100280347), mRNA	K09753|1|5e-31|134|sbi:SORBI_02g014910|cinnamoyl-CoA reductase [EC:1.2.1.44]	-	GO:0033764//steroid dehydrogenase activity, acting on the CH-OH group of donors, NAD or NADP as acceptor	GO:0008202//steroid metabolic process	gi|226507580|ref|NP_001146745.1|/3.44017e-180/uncharacterized protein LOC100280347 [Zea mays]
103646183	3841	869.186	382.681	-1.18352	8.50374e-10	Up	1.14443e-11	PREDICTED: Zea mays multiple C2 and transmembrane domain-containing protein 2-like (LOC103646183), mRNA	-	-	-	-	gi|670375707|ref|XP_008669128.1|/0/PREDICTED: multiple C2 and transmembrane domain-containing protein 2-like [Zea mays]
103637769	2274	52.1874	12.0897	-2.10993	0.0274585	Up	0.0025393	PREDICTED: Zea mays putative proline-rich receptor-like protein kinase PERK6 (LOC103637769), transcript variant X2, mRNA	K04733|1|2e-113|408|smo:SELMODRAFT_159261|interleukin-1 receptor-associated kinase 4 [EC:2.7.11.1];K13418|3|9e-73|273|vvi:100247683|somatic embryogenesis receptor kinase 1 [EC:2.7.10.1 2.7.11.1]	GO:0043231//intracellular membrane-bounded organelle;GO:0043231//intracellular membrane-bounded organelle	GO:0004672//protein kinase activity;GO:0032559;GO:0004672//protein kinase activity;GO:0032559	GO:0006464//cellular protein modification process;GO:0006464//cellular protein modification process	gi|670364511|ref|XP_008659020.1|/0/PREDICTED: putative proline-rich receptor-like protein kinase PERK6 [Zea mays]
100284091	1223	661.433	233.573	-1.50172	1.01794e-19	Up	4.75874e-22	Zea mays LOC100284091 (PCO136133), mRNA	K07025|1|2e-94|343|pop:POPTR_774603|putative hydrolase of the HAD superfamily	-	GO:0003824//catalytic activity	-	gi|226508948|ref|NP_001150461.1|/6.39524e-131/LOC100284091 [Zea mays]
103634652	1778	1235.81	513.13	-1.26806	2.15721e-20	Up	9.41237e-23	PREDICTED: Zea mays magnesium-protoporphyrin IX monomethyl ester [oxidative] cyclase, chloroplastic (LOC103634652), mRNA	K04035|1|0.0|730|sbi:SORBI_03g011270|magnesium-protoporphyrin IX monomethyl ester (oxidative) cyclase [EC:1.14.13.81]	GO:0009941//chloroplast envelope	GO:0016709//oxidoreductase activity, acting on paired donors, with incorporation or reduction of molecular oxygen, NAD(P)H as one donor, and incorporation of one atom of oxygen;GO:0046914//transition metal ion binding	GO:0006779//porphyrin-containing compound biosynthetic process	gi|670429185|ref|XP_008655474.1|/0/PREDICTED: magnesium-protoporphyrin IX monomethyl ester [oxidative] cyclase, chloroplastic [Zea mays]
542681	1564	22.6275	8.35243	-1.43781	0.0295565	Up	0.00281622	Zea mays submergence induced protein SI397 (SI397), mRNA	-	-	-	-	gi|226492205|ref|NP_001146074.1|/3.85975e-150/uncharacterized protein LOC100279606 [Zea mays]
100280661	817	349.914	54.7527	-2.676	0.00173975	Up	9.25697e-05	Zea mays pathogenesis-related protein PR-1 (LOC100280661), mRNA	K13449|1|5e-29|126|vvi:100258414|pathogenesis-related protein 1	GO:0031410//cytoplasmic vesicle	-	-	gi|226492447|ref|NP_001147051.1|/1.00613e-98/pathogenesis-related protein PR-1 precursor [Zea mays]
103651201	1318	10.5711	2.21359	-2.25567	0.0141302	Up	0.00112043	PREDICTED: Zea mays uncharacterized LOC103651201 (LOC103651201), mRNA	-	-	-	-	gi|670389270|ref|XP_008675045.1|/0/PREDICTED: uncharacterized protein LOC103651201 [Zea mays]
103650536	804	370.623	68.2262	-2.44155	9.26325e-17	Up	5.459e-19	PREDICTED: Zea mays uncharacterized LOC103650536 (LOC103650536), mRNA	-	-	-	-	gi|670387534|ref|XP_008674333.1|/2.34449e-76/PREDICTED: uncharacterized protein LOC103650536 [Zea mays]
100275567	1994	37.6027	10.1078	-1.89537	0.000169304	Up	6.55725e-06	Zea mays uncharacterized LOC100275567 (LOC100275567), mRNA	-	-	-	-	gi|226533484|ref|NP_001143091.1|/0/uncharacterized protein LOC100275567 [Zea mays]
100216685	1755	1191.25	122.451	-3.2822	1.0276e-34	Up	1.74687e-37	PREDICTED: Zea mays uncharacterized LOC100216685 (LOC100216685), transcript variant X2, misc_RNA	K00814|1|0.0|606|zma:100216685|alanine transaminase [EC:2.6.1.2]	-	GO:0008483//transaminase activity;GO:0048037//cofactor binding;GO:0016846//carbon-sulfur lyase activity;GO:0008483//transaminase activity;GO:0048037//cofactor binding;GO:0016846//carbon-sulfur lyase activity;GO:0008483//transaminase activity;GO:0048037//cofactor binding;GO:0016846//carbon-sulfur lyase activity	GO:0008652//cellular amino acid biosynthetic process;GO:0008652//cellular amino acid biosynthetic process;GO:0008652//cellular amino acid biosynthetic process	gi|670402767|ref|XP_008681269.1|/0/PREDICTED: uncharacterized protein LOC100216685 isoform X1 [Zea mays]
542558	1380	362.396	105.206	-1.78435	2.69348e-16	Up	1.6331e-18	PREDICTED: Zea mays ferredoxin (L-FNRI), transcript variant X1, mRNA	K02641|1|3e-164|576|zma:542558|ferredoxin--NADP+ reductase [EC:1.18.1.2]	GO:0034357;GO:0043231//intracellular membrane-bounded organelle;GO:0034357;GO:0043231//intracellular membrane-bounded organelle	GO:0008937//ferredoxin-NAD(P) reductase activity;GO:0050662//coenzyme binding;GO:0000166//nucleotide binding;GO:0008937//ferredoxin-NAD(P) reductase activity;GO:0050662//coenzyme binding;GO:0000166//nucleotide binding	GO:0006091//generation of precursor metabolites and energy;GO:0006091//generation of precursor metabolites and energy	gi|13096165|pdb|1GAQ|A/7.48644e-163/Chain A, Crystal Structure Of The Complex Between Ferredoxin And Ferredoxin-Nadp+ Reductase
100279695	1343	22.0176	8.60403	-1.35557	0.0436802	Up	0.00464833	Zea mays uncharacterized LOC100279695 (LOC100279695), mRNA	-	-	-	-	gi|670394683|ref|XP_008677778.1|/8.87618e-161/PREDICTED: LOC541978 isoform X1 [Zea mays]
103640901	1649	145.507	32.2858	-2.17212	1.29993e-14	Up	8.98664e-17	PREDICTED: Zea mays dnaJ homolog subfamily C member 21-like (LOC103640901), mRNA	K09506|1|0.0|706|zma:100277078|DnaJ homolog subfamily A member 5	GO:0044464	GO:0046914//transition metal ion binding;GO:0005515//protein binding	GO:0044267//cellular protein metabolic process	gi|670444305|ref|XP_008662570.1|/0/PREDICTED: dnaJ homolog subfamily C member 21-like [Zea mays]
542759	3325	135.218	52.3648	-1.36862	0.000918669	Up	4.44824e-05	PREDICTED: Zea mays pyruvate, orthophosphate dikinase1 (pdk1), transcript variant X1, mRNA	K01006|1|0.0|1751|zma:542759|pyruvate,orthophosphate dikinase [EC:2.7.9.1]	GO:0009536//plastid;GO:0009536//plastid	GO:0043169//cation binding;GO:0004672//protein kinase activity;GO:0032559;GO:0016781//phosphotransferase activity, paired acceptors;GO:0043169//cation binding;GO:0004672//protein kinase activity;GO:0032559;GO:0016781//phosphotransferase activity, paired acceptors	GO:0006464//cellular protein modification process;GO:0006796//phosphate-containing compound metabolic process;GO:0006464//cellular protein modification process;GO:0006796//phosphate-containing compound metabolic process	gi|670414198|ref|XP_008648321.1|/0/PREDICTED: pyruvate, phosphate dikinase 1, chloroplastic isoform X1 [Zea mays]
100191372	1471	237.71	106.075	-1.16412	0.000357077	Up	1.51451e-05	PREDICTED: Zea mays uncharacterized LOC100191372 (LOC100191372), transcript variant X1, mRNA	-	-	-	-	gi|226505030|ref|NP_001140968.1|/0/hypothetical protein [Zea mays]
542321	1040	507.22	122.566	-2.04905	5.5564e-22	Up	2.20398e-24	Zea mays light harvesting chlorophyll a/b binding protein6 (lhcb6), mRNA	K08917|1|8e-133|471|zma:542321|light-harvesting complex II chlorophyll a/b binding protein 6	GO:0009521;GO:0031224//intrinsic component of membrane;GO:0009534//chloroplast thylakoid	GO:0046906//tetrapyrrole binding	GO:0006464//cellular protein modification process;GO:0006091//generation of precursor metabolites and energy	gi|162461245|ref|NP_001105375.1|/2.27e-131/light harvesting chlorophyll a/b binding protein6 precursor [Zea mays]
100192013	1646	66.6001	30.4373	-1.12968	0.0030053	Up	0.000173617	Zea mays hypothetical protein (LOC100192013), mRNA	-	GO:0043231//intracellular membrane-bounded organelle	-	-	gi|212274661|ref|NP_001130909.1|/1.25502e-114/hypothetical protein [Zea mays]
100191245	1361	772.463	314.963	-1.29428	2.49799e-09	Up	3.58119e-11	Zea mays hypothetical protein (LOC100191245), mRNA	-	GO:0031410//cytoplasmic vesicle	-	-	gi|195627550|gb|ACG35605.1|/2.09498e-117/hypothetical protein [Zea mays]
100285734	2419	1573.57	277.543	-2.50326	2.4266e-07	Up	4.93638e-09	Zea mays LOC100285734 (cl3497_1), mRNA	-	GO:0043231//intracellular membrane-bounded organelle	GO:0016817//hydrolase activity, acting on acid anhydrides;GO:0032559	-	gi|226528509|ref|NP_001152097.1|/0/LOC100285734 [Zea mays]
100272926	1838	1177.23	341.232	-1.78658	3.72423e-13	Up	3.0389e-15	PREDICTED: Zea mays hypothetical protein (LOC100272926), transcript variant X2, mRNA	-	-	-	-	gi|414591215|tpg|DAA41786.1|/1.51619e-105/TPA: hypothetical protein ZEAMMB73_672081 [Zea mays]
100192101	1653	181.85	59.5039	-1.61169	3.3475e-07	Up	6.99945e-09	PREDICTED: Zea mays hypothetical protein (LOC100192101), transcript variant X2, mRNA	-	GO:0044464;GO:0044464;GO:0044464	-	-	gi|195622708|gb|ACG33184.1|/0/integral membrane protein DUF6 containing protein [Zea mays]
103627163	1853	36.1496	16.3576	-1.14402	0.0333342	Up	0.00326565	PREDICTED: Zea mays homeobox protein prophet of Pit-1-like (LOC103627163), transcript variant X3, misc_RNA	-	-	-	-	gi|670422513|ref|XP_008652153.1|/1.95875e-131/PREDICTED: uncharacterized protein LOC103632075 [Zea mays]
103654043	336	8.34129	1.10278	-2.91913	0.000946664	Up	4.60793e-05	PREDICTED: Zea mays protein FAM32A-like (LOC103654043), mRNA	K13120|1|2e-41|165|zma:100277996|protein FAM32A	-	-	-	gi|670398015|ref|XP_008679084.1|/4.41537e-51/PREDICTED: protein FAM32A-like [Zea mays]
103634496	2757	112.158	46.2159	-1.27907	0.000537571	Up	2.40799e-05	PREDICTED: Zea mays protein trichome birefringence-like 28 (LOC103634496), mRNA	-	-	-	-	gi|670363055|ref|XP_008654511.1|/0/PREDICTED: protein trichome birefringence-like 28 [Zea mays]
100285035	1364	122.262	45.3425	-1.43105	5.53426e-07	Up	1.20266e-08	Zea mays mpv17 / PMP22 family protein (LOC100285035), mRNA	K13348|1|2e-21|102|cme:CMS031C|protein Mpv17	GO:0043231//intracellular membrane-bounded organelle;GO:0031224//intrinsic component of membrane	-	-	gi|226497458|ref|NP_001151402.1|/1.87886e-158/mpv17 / PMP22 family protein [Zea mays]
100284545	1754	211.251	105.147	-1.00654	0.000100898	Up	3.67057e-06	Zea mays polygalacturonase (LOC100284545), mRNA	K01184|1|1e-128|458|rcu:RCOM_1063390|polygalacturonase [EC:3.2.1.15]	-	GO:0004553//hydrolase activity, hydrolyzing O-glycosyl compounds	GO:0044238;GO:0045229//external encapsulating structure organization	gi|226502228|ref|NP_001150912.1|/0/polygalacturonase precursor [Zea mays]
103647598	1842	5.71222	1.26788	-2.17163	0.0273986	Up	0.00253143	PREDICTED: Zea mays alpha-L-fucosidase 1-like (LOC103647598), mRNA	K01206|1|0.0|846|zma:100285202|alpha-L-fucosidase [EC:3.2.1.51]	GO:0031410//cytoplasmic vesicle	GO:0043167//ion binding;GO:0015928//fucosidase activity	GO:0044238	gi|670378839|ref|XP_008670330.1|/0/PREDICTED: alpha-L-fucosidase 1-like [Zea mays]
100285871	1432	75.8494	32.1484	-1.23839	0.0433542	Up	0.0045989	Zea mays systemin receptor SR160 (LOC100285871), mRNA	K13420|1|4e-28|124|vvi:100253808|LRR receptor-like serine/threonine-protein kinase FLS2 [EC:2.7.11.1]	GO:0031410//cytoplasmic vesicle	GO:0016772//transferase activity, transferring phosphorus-containing groups;GO:0004871//signal transducer activity	GO:0006796//phosphate-containing compound metabolic process	gi|226503243|ref|NP_001152233.1|/0/systemin receptor SR160 precursor [Zea mays]
606484	2160	385.614	136.176	-1.50168	2.81032e-08	Up	4.73761e-10	Zea mays deoxy xylulose synthase 1 (dxs1), mRNA	K01662|1|0.0|1412|zma:606484|1-deoxy-D-xylulose-5-phosphate synthase [EC:2.2.1.7]	GO:0043231//intracellular membrane-bounded organelle	GO:0016903//oxidoreductase activity, acting on the aldehyde or oxo group of donors;GO:0016744	GO:0006772//thiamine metabolic process;GO:0006721//terpenoid metabolic process	gi|256355109|ref|NP_001157805.1|/0/deoxy xylulose synthase 1 [Zea mays]
100273547	2275	24.5583	3.80676	-2.68958	6.83248e-05	Up	2.37332e-06	Zea mays putative lectin-like receptor protein kinase family protein (LOC100273547), mRNA	K04733|1|1e-56|219|smo:SELMODRAFT_159261|interleukin-1 receptor-associated kinase 4 [EC:2.7.11.1];K13418|3|2e-54|212|aly:ARALYDRAFT_895025|somatic embryogenesis receptor kinase 1 [EC:2.7.10.1 2.7.11.1];K13416|5|3e-54|211|ath:AT4G33430|brassinosteroid insensitive 1-associated receptor kinase 1 [EC:2.7.10.1 2.7.11.1]	GO:0031410//cytoplasmic vesicle	GO:0004672//protein kinase activity;GO:0032559	GO:0006464//cellular protein modification process	gi|226497928|ref|NP_001141437.1|/0/uncharacterized LOC100273547 precursor [Zea mays]
100502532	3147	264.133	50.3419	-2.39143	4.62815e-11	Up	5.10087e-13	PREDICTED: Zea mays chloride channel protein (LOC100502532), transcript variant X1, mRNA	K05016|1|0.0|738|sbi:SORBI_04g022890|chloride channel 7	GO:0031224//intrinsic component of membrane;GO:0031224//intrinsic component of membrane	GO:0005254//chloride channel activity;GO:0005254//chloride channel activity	GO:0015698//inorganic anion transport;GO:0015698//inorganic anion transport	gi|413954994|gb|AFW87643.1|/0/chloride channel protein [Zea mays]
103642792	1005	5.96214	1.08069	-2.46388	0.00972316	Up	0.000699726	PREDICTED: Zea mays putative cyclin-dependent kinase F-2 (LOC103642792), mRNA	K08818|1|1e-44|178|aly:ARALYDRAFT_338999|cell division cycle 2-like [EC:2.7.11.22]	-	GO:0004672//protein kinase activity;GO:0000166//nucleotide binding	-	gi|670447956|ref|XP_008664193.1|/0/PREDICTED: putative cyclin-dependent kinase F-2 [Zea mays]
100194154	1458	3940.09	712.047	-2.46819	1.21023e-54	Up	6.85778e-58	PREDICTED: Zea mays protochlorophyllide reductase1 (pcr1), transcript variant X1, mRNA	K00218|1|3e-166|583|zma:100194154|protochlorophyllide reductase [EC:1.3.1.33]	GO:0009536//plastid;GO:0009536//plastid	GO:0016628//oxidoreductase activity, acting on the CH-CH group of donors, NAD or NADP as acceptor;GO:0016628//oxidoreductase activity, acting on the CH-CH group of donors, NAD or NADP as acceptor	GO:0044237//cellular metabolic process;GO:0044237//cellular metabolic process	gi|212721052|ref|NP_001132676.1|/5.39537e-167/protochlorophyllide reductase1 [Zea mays]
103627408	1957	94.1517	22.4741	-2.06672	0.034979	Up	0.00347758	PREDICTED: Zea mays probable glycosyltransferase At5g20260 (LOC103627408), mRNA	-	GO:0016020//membrane	-	-	gi|670409362|ref|XP_008645924.1|/0/PREDICTED: probable glycosyltransferase At5g20260 [Zea mays]
100274367	1039	43.8516	21.0856	-1.05638	0.0482412	Up	0.00526628	Zea mays LOC100274367 (TIDP2662), mRNA	-	GO:0016020//membrane;GO:0043231//intracellular membrane-bounded organelle	-	GO:0007165//signal transduction	gi|226531087|ref|NP_001142199.1|/1.09372e-117/uncharacterized protein LOC100274367 [Zea mays]
103627883	3055	129.997	59.1524	-1.13598	1.71554e-05	Up	5.1279e-07	PREDICTED: Zea mays phosphate transporter PHO1-2-like (LOC103627883), mRNA	-	GO:0031224//intrinsic component of membrane	-	-	gi|670410579|ref|XP_008646412.1|/0/PREDICTED: LOW QUALITY PROTEIN: phosphate transporter PHO1-2-like [Zea mays]
100280367	2304	806.412	183.752	-2.13376	8.40444e-46	Up	6.90548e-49	PREDICTED: Zea mays LOC100280367 (pco121700), transcript variant X4, mRNA	K14506|1|0.0|1093|sbi:SORBI_09g030050|jasmonic acid-amino synthetase;K14487|4|0.0|930|sbi:SORBI_03g028240|auxin responsive GH3 gene family	-	-	GO:0009314//response to radiation;GO:0009725//response to hormone;GO:0009314//response to radiation;GO:0009725//response to hormone;GO:0009314//response to radiation;GO:0009725//response to hormone;GO:0009314//response to radiation;GO:0009725//response to hormone;GO:0009314//response to radiation;GO:0009725//response to hormone	gi|670428191|ref|XP_008654868.1|/1.3106e-170/PREDICTED: uncharacterized protein LOC100280367 isoform X2 [Zea mays]
103653183	3344	8.06294	1.35762	-2.57023	0.00437998	Up	0.000267676	PREDICTED: Zea mays disease resistance RPP13-like protein 4 (LOC103653183), mRNA	K13457|1|7e-66|251|rcu:RCOM_0742270|disease resistance protein RPM1	-	-	-	gi|670396079|ref|XP_008678367.1|/0/PREDICTED: disease resistance RPP13-like protein 4 [Zea mays]
100282577	889	14.2003	2.22433	-2.67448	0.0011524	Up	5.77263e-05	Zea mays LOC100282577 (IDP844), mRNA	-	GO:0031224//intrinsic component of membrane	-	-	gi|226528346|ref|NP_001148957.1|/1.93386e-69/casparian strip membrane protein 1 [Zea mays]
103650176	2422	110.281	40.9901	-1.42784	1.24251e-05	Up	3.59781e-07	PREDICTED: Zea mays acyltransferase-like protein At1g54570, chloroplastic (LOC103650176), mRNA	-	GO:0043231//intracellular membrane-bounded organelle	-	-	gi|670386718|ref|XP_008674037.1|/0/PREDICTED: acyltransferase-like protein At1g54570, chloroplastic [Zea mays]
100284474	1389	96.67	40.5003	-1.25514	0.000133596	Up	5.01529e-06	PREDICTED: Zea mays LOC100284474 (pco070149), transcript variant X2, mRNA	-	GO:0043231//intracellular membrane-bounded organelle;GO:0043231//intracellular membrane-bounded organelle;GO:0043231//intracellular membrane-bounded organelle	GO:0003676//nucleic acid binding;GO:0003676//nucleic acid binding	GO:0006351//transcription, DNA-templated;GO:0006351//transcription, DNA-templated	gi|670360397|ref|XP_008678699.1|/3.54757e-100/PREDICTED: LOC100284474 isoform X2 [Zea mays]
732845	1473	25.4056	7.77319	-1.70857	0.0128834	Up	0.000997239	PREDICTED: Zea mays Helminthosporium carbonum susceptibility1 (hm1), transcript variant X2, mRNA	K13082|1|2e-40|165|bdi:100845692|bifunctional dihydroflavonol 4-reductase/flavanone 4-reductase [EC:1.1.1.219 1.1.1.234]	-	GO:0048037//cofactor binding;GO:0048037//cofactor binding;GO:0048037//cofactor binding	GO:0008152//metabolic process;GO:0008152//metabolic process;GO:0008152//metabolic process	gi|414869895|tpg|DAA48452.1|/8.44745e-179/TPA: helminthosporium carbonum susceptibility1 [Zea mays]
103646226	1707	97.2665	3.99109	-4.60709	1.84599e-17	Up	1.03557e-19	PREDICTED: Zea mays probable inactive beta-glucosidase 14 (LOC103646226), transcript variant X2, mRNA	K05350|1|0.0|886|sbi:SORBI_06g022410|beta-glucosidase [EC:3.2.1.21]	GO:0031410//cytoplasmic vesicle;GO:0031410//cytoplasmic vesicle	GO:0016798//hydrolase activity, acting on glycosyl bonds;GO:0043167//ion binding;GO:0016798//hydrolase activity, acting on glycosyl bonds;GO:0043167//ion binding	GO:0044238;GO:0044238	gi|670375823|ref|XP_008669177.1|/0/PREDICTED: probable inactive beta-glucosidase 14 isoform X2 [Zea mays]
542761	1921	296.348	22.5188	-3.71809	2.48191e-09	Up	3.55111e-11	PREDICTED: Zea mays shrunken2 (sh2), transcript variant X2, mRNA	K00975|1|0.0|1011|zma:542761|glucose-1-phosphate adenylyltransferase [EC:2.7.7.27]	GO:0009536//plastid;GO:0009536//plastid;GO:0009536//plastid	GO:0070566//adenylyltransferase activity;GO:0032559;GO:0070566//adenylyltransferase activity;GO:0032559;GO:0070566//adenylyltransferase activity;GO:0032559	GO:0005982//starch metabolic process;GO:0005977//glycogen metabolic process;GO:0005982//starch metabolic process;GO:0005977//glycogen metabolic process;GO:0005982//starch metabolic process;GO:0005977//glycogen metabolic process	gi|414881312|tpg|DAA58443.1|/0/TPA: shrunken2 [Zea mays]
100384184	1647	12.8263	3.99665	-1.68224	0.0399873	Up	0.00412166	Zea mays hypothetical protein (LOC100384184), mRNA	-	-	-	-	gi|293332677|ref|NP_001170231.1|/8.73256e-108/hypothetical protein [Zea mays]
103651353	2699	202.624	92.0855	-1.13776	9.64101e-06	Up	2.73428e-07	PREDICTED: Zea mays uncharacterized LOC103651353 (LOC103651353), mRNA	-	-	-	-	gi|414880999|tpg|DAA58130.1|/0/TPA: hypothetical protein ZEAMMB73_104357 [Zea mays]
100192502	1652	123.758	20.0736	-2.62415	3.86849e-12	Up	3.71559e-14	Zea mays hypothetical protein (LOC100192502), mRNA	-	-	-	-	gi|293337131|ref|NP_001170493.1|/4.27676e-46/uncharacterized protein LOC100384495 [Zea mays]
103641871	2408	193.917	84.6017	-1.19668	0.000143589	Up	5.43111e-06	PREDICTED: Zea mays L-type lectin-domain containing receptor kinase IV.1-like (LOC103641871), mRNA	K13417|1|2e-59|229|ath:AT2G13790|somatic embryogenesis receptor kinase 4 [EC:2.7.10.1 2.7.11.1];K13416|3|3e-59|228|ath:AT4G33430|brassinosteroid insensitive 1-associated receptor kinase 1 [EC:2.7.10.1 2.7.11.1];K04733|4|1e-58|226|smo:SELMODRAFT_159261|interleukin-1 receptor-associated kinase 4 [EC:2.7.11.1]	GO:0044464	GO:0004672//protein kinase activity;GO:0032559	GO:0006464//cellular protein modification process	gi|670446377|ref|XP_008663409.1|/0/PREDICTED: L-type lectin-domain containing receptor kinase IV.1-like [Zea mays]
542365	2770	10499.1	2548.25	-2.04268	6.17656e-31	Up	1.32999e-33	PREDICTED: Zea mays sucrose synthase (SH-1), transcript variant X1, mRNA	K00695|1|0.0|1559|zma:542365|sucrose synthase [EC:2.4.1.13]	GO:0043231//intracellular membrane-bounded organelle;GO:0043231//intracellular membrane-bounded organelle	GO:0035251//UDP-glucosyltransferase activity;GO:0035251//UDP-glucosyltransferase activity	GO:0005984//disaccharide metabolic process;GO:0005984//disaccharide metabolic process	gi|413952824|gb|AFW85473.1|/0/shrunken1 isoform 1 [Zea mays]
100281679	979	246.212	121.818	-1.01517	0.000102276	Up	3.72649e-06	Zea mays photosystem I reaction center subunit XI (LOC100281679), mRNA	K02699|1|1e-103|374|zma:100281679|photosystem I subunit XI	GO:0031224//intrinsic component of membrane;GO:0009534//chloroplast thylakoid;GO:0009522//photosystem I	-	GO:0044237//cellular metabolic process	gi|226509545|ref|NP_001148071.1|/2.6462e-102/photosystem I reaction center subunit XI [Zea mays]
100101533	1323	192.146	31.4628	-2.61048	9.26491e-13	Up	8.08498e-15	Zea mays LOC100101533 (pco073925), mRNA	K00430|1|1e-95|348|zma:100125639|peroxidase [EC:1.11.1.7]	-	GO:0016209//antioxidant activity;GO:0005506//iron ion binding;GO:0003824//catalytic activity	GO:0042743//hydrogen peroxide metabolic process;GO:0006950//response to stress	gi|414888093|tpg|DAA64107.1|/1.65356e-171/TPA: LOW QUALITY PROTEIN: hypothetical protein ZEAMMB73_945061 [Zea mays]
100283407	1322	501.231	5.99484	-6.38561	1.27462e-20	Up	5.48925e-23	PREDICTED: Zea mays regulatory protein (LOC100283407), transcript variant X1, mRNA	-	-	-	-	gi|413920907|gb|AFW60839.1|/0/regulatory protein [Zea mays]
100382139	1581	32.2021	12.9667	-1.31235	0.0191395	Up	0.00162627	PREDICTED: Zea mays uncharacterized LOC100382139 (LOC100382139), transcript variant X2, mRNA	K03921|1|0.0|753|zma:100382139|acyl-[acyl-carrier-protein] desaturase [EC:1.14.19.2]	GO:0043231//intracellular membrane-bounded organelle;GO:0043231//intracellular membrane-bounded organelle;GO:0043231//intracellular membrane-bounded organelle	GO:0046872//metal ion binding;GO:0016717//oxidoreductase activity, acting on paired donors, with oxidation of a pair of donors resulting in the reduction of molecular oxygen to two molecules of water;GO:0046872//metal ion binding;GO:0016717//oxidoreductase activity, acting on paired donors, with oxidation of a pair of donors resulting in the reduction of molecular oxygen to two molecules of water…	GO:0032787//monocarboxylic acid metabolic process;GO:0032787//monocarboxylic acid metabolic process;GO:0032787//monocarboxylic acid metabolic process	gi|293333421|ref|NP_001168371.1|/0/uncharacterized protein LOC100382139 [Zea mays]
100272845	1517	361.753	92.9517	-1.96045	3.01373e-20	Up	1.35765e-22	Zea mays LOC100272845 (AY110170), mRNA	K01623|1|0.0|779|zma:100272845|fructose-bisphosphate aldolase, class I [EC:4.1.2.13]	GO:0043231//intracellular membrane-bounded organelle	GO:0016832//aldehyde-lyase activity	GO:0006007//glucose catabolic process	gi|226494664|ref|NP_001140770.1|/0/uncharacterized protein LOC100272845 [Zea mays]
103650299	3395	28.7598	9.43724	-1.60762	0.00941941	Up	0.000671324	PREDICTED: Zea mays receptor-like protein kinase HSL1 (LOC103650299), mRNA	K00924|1|2e-155|548|aly:ARALYDRAFT_473063|[EC:2.7.1.-];K08286|3|3e-152|538|ath:AT4G28490|protein-serine/threonine kinase [EC:2.7.11.-]	GO:0031410//cytoplasmic vesicle	GO:0004672//protein kinase activity;GO:0032559	GO:0006464//cellular protein modification process	gi|670386966|ref|XP_008674126.1|/0/PREDICTED: receptor-like protein kinase HSL1 [Zea mays]
100382424	2240	823.266	396.451	-1.05422	4.49428e-08	Up	7.88203e-10	Zea mays uncharacterized LOC100382424 (LOC100382424), mRNA	K00232|1|0.0|1319|zma:100382424|acyl-CoA oxidase [EC:1.3.3.6]	GO:0042579//microbody	GO:0050662//coenzyme binding;GO:0016634	GO:0009062//fatty acid catabolic process	gi|293335981|ref|NP_001168638.1|/0/uncharacterized protein LOC100382424 [Zea mays]
100275559	2132	206.637	99.8284	-1.04958	0.00966638	Up	0.00069427	Zea mays hypothetical protein (LOC100275559), mRNA	K14861|1|1e-17|90.1|gmx:100777901|nucleolar pre-ribosomal-associated protein 1	-	GO:0016787//hydrolase activity	-	gi|226499058|ref|NP_001143085.1|/0/hypothetical protein [Zea mays]
103639328	1604	5785.78	785.028	-2.8817	0.000358769	Up	1.5227e-05	PREDICTED: Zea mays strictosidine synthase (LOC103639328), mRNA	K01757|1|3e-31|134|ath:AT1G74020|strictosidine synthase [EC:4.3.3.2]	GO:0043231//intracellular membrane-bounded organelle	GO:0016843	GO:0008152//metabolic process	gi|14028757|gb|AAK52489.1|AF360356_1/0/male fertility protein [Zea mays]
100283202	1163	142.787	50.5312	-1.49862	0.000214557	Up	8.54703e-06	PREDICTED: Zea mays blue copper protein (LOC100283202), transcript variant X1, mRNA	-	GO:0031410//cytoplasmic vesicle;GO:0031410//cytoplasmic vesicle	GO:0046914//transition metal ion binding;GO:0046914//transition metal ion binding	-	gi|226499736|ref|NP_001149576.1|/2.14779e-51/blue copper protein precursor [Zea mays]
103654421	1996	40.236	12.0008	-1.74536	0.000772483	Up	3.65942e-05	PREDICTED: Zea mays calcium-dependent protein kinase 13-like (LOC103654421), transcript variant X2, mRNA	K13412|1|1e-162|357|sbi:SORBI_09g022960|calcium-dependent protein kinase [EC:2.7.11.1]	GO:0043231//intracellular membrane-bounded organelle;GO:0043231//intracellular membrane-bounded organelle	GO:0046872//metal ion binding;GO:0004672//protein kinase activity;GO:0032559;GO:0004672//protein kinase activity;GO:0000166//nucleotide binding	GO:0006464//cellular protein modification process	gi|670398978|ref|XP_008679475.1|/0/PREDICTED: calcium-dependent protein kinase 13-like isoform X1 [Zea mays]
100284244	1582	56586.2	2102.66	-4.75016	1.09485e-100	Up	2.79179e-104	PREDICTED: Zea mays chalcone synthase G (LOC100284244), transcript variant X1, mRNA	K13232|1|6e-68|256|vvi:100241891|stilbene synthase [EC:2.3.1.95];K00660|3|2e-67|255|pop:POPTR_814872|chalcone synthase [EC:2.3.1.74]	-	GO:0016747//transferase activity, transferring acyl groups other than amino-acyl groups;GO:0016747//transferase activity, transferring acyl groups other than amino-acyl groups	GO:0008152//metabolic process;GO:0008152//metabolic process	gi|226509470|ref|NP_001150611.1|/0/chalcone synthase G [Zea mays]
103636496	1319	11.7414	1.22296	-3.26316	0.000105061	Up	3.85062e-06	PREDICTED: Zea mays strictosidine synthase 3-like (LOC103636496), mRNA	K01757|1|1e-43|175|ath:AT1G74000|strictosidine synthase [EC:4.3.3.2]	-	GO:0016843	GO:0008152//metabolic process	gi|670433143|ref|XP_008657061.1|/0/PREDICTED: strictosidine synthase 3-like [Zea mays]
103627338	2260	26.6094	10.3661	-1.36007	0.0484181	Up	0.00530068	PREDICTED: Zea mays probable bifunctional riboflavin biosynthesis protein RIBA 2, chloroplastic (LOC103627338), misc_RNA	K14652|1|0.0|962|zma:100304324|3,4-dihydroxy 2-butanone 4-phosphate synthase / GTP cyclohydrolase II [EC:4.1.99.12 3.5.4.25]	GO:0043231//intracellular membrane-bounded organelle	GO:0003933//GTP cyclohydrolase activity;GO:0046914//transition metal ion binding;GO:0016830//carbon-carbon lyase activity	GO:0006771//riboflavin metabolic process	gi|413937460|gb|AFW72011.1|/0/hypothetical protein ZEAMMB73_340735 [Zea mays]
100283222	693	408.56	22.026	-4.21327	2.63829e-64	Up	1.0465e-67	Zea mays chemocyanin (LOC100283222), mRNA	-	GO:0031410//cytoplasmic vesicle	GO:0046914//transition metal ion binding	-	gi|226497072|ref|NP_001149596.1|/2.23022e-55/chemocyanin precursor [Zea mays]
100274815	2282	96.4452	21.7234	-2.15046	7.373e-08	Up	1.33903e-09	Zea mays uncharacterized LOC100274815 (LOC100274815), mRNA	-	-	GO:0031406//carboxylic acid binding	-	gi|413956339|gb|AFW88988.1|/0/hypothetical protein ZEAMMB73_242006 [Zea mays]
100272494	1964	154.172	71.6489	-1.10552	2.49732e-05	Up	7.77604e-07	Zea mays LOC100272494 (cl17115_1(187)), mRNA	-	GO:0044464	-	GO:0016192//vesicle-mediated transport	gi|226505572|ref|NP_001140435.1|/0/uncharacterized protein LOC100272494 [Zea mays]
100501255	1158	89.7076	15.9446	-2.49216	1.17466e-08	Up	1.85044e-10	Zea mays hypothetical protein (LOC100501255), mRNA	-	-	-	-	gi|308080404|ref|NP_001182953.1|/1.25338e-80/uncharacterized protein LOC100501255 [Zea mays]
100280307	2459	115.79	45.9563	-1.33317	1.44154e-05	Up	4.23539e-07	Zea mays uncharacterized LOC100280307 (LOC100280307), mRNA	-	-	-	-	gi|670399479|ref|XP_008679683.1|/7.10171e-176/PREDICTED: BEL1-like homeodomain protein 1 [Zea mays]
103650885	2805	74.7407	24.056	-1.6355	4.03593e-06	Up	1.05086e-07	PREDICTED: Zea mays probable methyltransferase PMT19 (LOC103650885), transcript variant X2, misc_RNA	-	-	GO:0016741;GO:0016741	GO:0006730//one-carbon metabolic process;GO:0006730//one-carbon metabolic process	gi|670388426|ref|XP_008674698.1|/0/PREDICTED: probable methyltransferase PMT19 [Zea mays]
100274509	1233	302.292	144.391	-1.06596	2.87517e-06	Up	7.24315e-08	Zea mays uncharacterized LOC100274509 (LOC100274509), mRNA	-	-	-	-	gi|413935664|gb|AFW70215.1|/0/hypothetical protein ZEAMMB73_764456 [Zea mays]
103646270	1449	29.0928	11.6822	-1.31635	0.0203478	Up	0.00176008	PREDICTED: Zea mays zinc finger protein CONSTANS-LIKE 3-like (LOC103646270), transcript variant X2, mRNA	K12135|1|3e-15|81.6|aly:ARALYDRAFT_488429|zinc finger protein CONSTANS;K12130|4|9e-09|60.1|aly:ARALYDRAFT_910487|pseudo-response regulator 5;K12129|5|9e-09|60.1|ath:AT5G02810|pseudo-response regulator 7	-	-	-	gi|670375943|ref|XP_008669218.1|/1.22765e-142/PREDICTED: zinc finger protein CONSTANS-LIKE 3-like isoform X1 [Zea mays]
542430	821	193.707	17.0127	-3.50919	2.03596e-07	Up	4.06097e-09	PREDICTED: Zea mays actin depolymerizing factor1 (adf1), transcript variant X1, mRNA	K05765|1|4e-65|246|sbi:SORBI_02g033380|cofilin	GO:0044464;GO:0044464	GO:0008092//cytoskeletal protein binding;GO:0008092//cytoskeletal protein binding	-	gi|414886694|tpg|DAA62708.1|/3.39617e-70/TPA: actin depolymerizing factor1 [Zea mays]
103639300	1079	11.9101	2.43927	-2.28766	0.0136779	Up	0.00107346	PREDICTED: Zea mays nitric oxide synthase-interacting protein-like (LOC103639300), mRNA	K13125|1|3e-153|539|sbi:SORBI_01g039130|nitric oxide synthase-interacting protein	-	GO:0046914//transition metal ion binding	-	gi|670439924|ref|XP_008660286.1|/6.93937e-163/PREDICTED: nitric oxide synthase-interacting protein-like [Zea mays]
103642050	4925	81.5337	38.5026	-1.08244	0.00805256	Up	0.000549157	PREDICTED: Zea mays centrosomal protein of 112 kDa-like (LOC103642050), transcript variant X2, mRNA	K10400|1|7e-09|62.4|mtr:MTR_4g087040|kinesin family member 15;K06636|2|4e-08|60.1|gmx:100785315|structural maintenance of chromosome 1;K06675|5|2e-07|57.8|bdi:100831033|structural maintenance of chromosome 4	-	-	-	gi|413919511|gb|AFW59443.1|/0/hypothetical protein ZEAMMB73_392937 [Zea mays]
100284154	1172	894.57	205.333	-2.12323	2.05093e-25	Up	6.10135e-28	Zea mays chlorophyll a-b binding protein of LHCII type III (LOC100284154), mRNA	K08914|1|5e-153|538|zma:100284154|light-harvesting complex II chlorophyll a/b binding protein 3	GO:0009521;GO:0031224//intrinsic component of membrane;GO:0009534//chloroplast thylakoid	GO:0046906//tetrapyrrole binding;GO:0043169//cation binding	GO:0006464//cellular protein modification process;GO:0006091//generation of precursor metabolites and energy	gi|226509520|ref|NP_001150523.1|/1.38396e-151/chlorophyll a-b binding protein of LHCII type III [Zea mays]
100384254	1107	32.7934	12.8373	-1.35307	0.0227441	Up	0.00203115	PREDICTED: Zea mays uncharacterized LOC100384254 (LOC100384254), transcript variant X1, mRNA	-	-	GO:0016787//hydrolase activity	-	gi|670361165|ref|XP_008646099.1|/6.49278e-109/PREDICTED: uncharacterized protein LOC100384254 isoform X1 [Zea mays]
103648097	3528	695.391	312.562	-1.15368	2.65561e-06	Up	6.57601e-08	PREDICTED: Zea mays uncharacterized LOC103648097 (LOC103648097), transcript variant X6, mRNA	K14497|1|2e-25|117|vvi:100241034|protein phosphatase 2C [EC:3.1.3.16]	-	GO:0016301//kinase activity;GO:0032559;GO:0016301//kinase activity;GO:0032559;GO:0016301//kinase activity;GO:0032559;GO:0016301//kinase activity;GO:0032559;GO:0016301//kinase activity;GO:0032559;GO:0016301//kinase activity;GO:0032559	GO:0006464//cellular protein modification process;GO:0006464//cellular protein modification process;GO:0006464//cellular protein modification process;GO:0006464//cellular protein modification process;GO:0006464//cellular protein modification process;GO:0006464//cellular protein modification process	gi|670380094|ref|XP_008670823.1|/0/PREDICTED: uncharacterized protein LOC103648097 isoform X1 [Zea mays]
103628577	919	92.8714	40.667	-1.19137	0.000896232	Up	4.32182e-05	PREDICTED: Zea mays pollen-specific protein SF21-like (LOC103628577), partial mRNA	-	-	-	-	gi|670411681|ref|XP_008646973.1|/3.33954e-112/PREDICTED: pollen-specific protein SF21-like, partial [Zea mays]
541685	704	729.906	272.079	-1.42369	3.429e-14	Up	2.43853e-16	Zea mays photosystem I H subunit1 (psah1), mRNA	K02695|1|3e-38|156|zma:541685|photosystem I subunit VI	GO:0034357;GO:0044425//membrane part;GO:0009536//plastid	-	-	gi|162460533|ref|NP_001104905.1|/6.33638e-37/photosystem I reaction center subunit VI, chloroplastic precursor [Zea mays]
100273248	1146	220.49	64.6388	-1.77024	2.80951e-14	Up	1.9741e-16	Zea mays hypothetical protein (LOC100273248), mRNA	-	GO:0043231//intracellular membrane-bounded organelle	-	-	gi|226491910|ref|NP_001141162.1|/4.05913e-116/hypothetical protein [Zea mays]
100191400	2134	1174.97	570.483	-1.04237	7.85434e-06	Up	2.17193e-07	Zea mays LOC100191400 (cl16097_1), mRNA	K00924|1|7e-14|77.8|ath:AT5G22850|[EC:2.7.1.-]	GO:0031410//cytoplasmic vesicle	GO:0004175//endopeptidase activity	GO:0019538//protein metabolic process	gi|212275143|ref|NP_001130306.1|/0/uncharacterized protein LOC100191400 precursor [Zea mays]
100856910	736	527.895	245.22	-1.10617	0.00012685	Up	4.73328e-06	Zea mays thioredoxin H-type 5 (LOC100856910), mRNA	K03671|1|1e-69|261|zma:100856910|thioredoxin 1	-	GO:0015036//disulfide oxidoreductase activity	GO:0018904;GO:0019725//cellular homeostasis	gi|363543441|ref|NP_001241730.1|/2.59665e-68/thioredoxin H-type 5 [Zea mays]
100304404	2483	1053.23	409.734	-1.36206	3.18942e-09	Up	4.64474e-11	PREDICTED: Zea mays ABC(yeast) homolog1 (abc1), transcript variant X1, mRNA	K08869|1|0.0|1401|sbi:SORBI_04g037180|aarF domain-containing kinase	-	GO:0016301//kinase activity;GO:0032559;GO:0016301//kinase activity;GO:0032559	GO:0006464//cellular protein modification process;GO:0006464//cellular protein modification process	gi|670394098|ref|XP_008677475.1|/0/PREDICTED: ABC(yeast) homolog1 isoform X1 [Zea mays]
100286125	2465	289.698	89.6288	-1.69252	4.82808e-09	Up	7.20895e-11	Zea mays vacuolar sorting receptor 7 (LOC100286125), mRNA	-	GO:0031410//cytoplasmic vesicle	GO:0046872//metal ion binding;GO:0004871//signal transducer activity	-	gi|226529403|ref|NP_001152485.1|/0/vacuolar sorting receptor 7 precursor [Zea mays]
100275953	626	12.5424	2.65761	-2.23861	0.00728409	Up	0.000485606	Zea mays hypothetical protein (LOC100275953), mRNA	-	-	-	-	gi|226493043|ref|NP_001143344.1|/2.07653e-51/hypothetical protein [Zea mays]
100272793	1138	23676.8	3322.7	-2.83305	0.00175683	Up	9.36775e-05	Zea mays LOC100272793 (pco125381), mRNA	-	GO:0031410//cytoplasmic vesicle	-	-	gi|226492938|ref|NP_001140718.1|/2.76421e-32/uncharacterized protein LOC100272793 precursor [Zea mays]
100285321	1078	14.4571	4.48774	-1.68772	0.0456482	Up	0.00490691	Zea mays pathogen-related protein (LOC100285321), mRNA	-	-	-	-	gi|226528762|ref|NP_001151686.1|/7.23301e-120/pathogen-related protein [Zea mays]
103640584	374	22.7215	4.35488	-2.38335	0.000470346	Up	2.07354e-05	PREDICTED: Zea mays uncharacterized LOC103640584 (LOC103640584), transcript variant X5, ncRNA	-	-	-	-	gi|195648651|gb|ACG43793.1|/1.907e-08/hypothetical protein [Zea mays]
100284215	892	22.7521	6.75212	-1.75259	0.0135727	Up	0.00106136	Zea mays LOC100284215 (pco101548(16)), mRNA	-	GO:0031410//cytoplasmic vesicle	GO:0046914//transition metal ion binding	-	gi|226529966|ref|NP_001150582.1|/6.04757e-71/LOC100284215 precursor [Zea mays]
100272786	1478	249.161	81.2827	-1.61606	0.0349659	Up	0.00347529	PREDICTED: Zea mays hypothetical protein (LOC100272786), transcript variant X1, mRNA	K08237|1|8e-37|153|pop:POPTR_731288|hydroquinone glucosyltransferase [EC:2.4.1.218];K12356|2|1e-34|145|aly:ARALYDRAFT_485420|coniferyl-alcohol glucosyltransferase [EC:2.4.1.111];K13691|5|5e-34|144|bdi:100834854|pathogen-inducible salicylic acid glucosyltransferase [EC:2.4.1.-]	-	GO:0016757//transferase activity, transferring glycosyl groups;GO:0016757//transferase activity, transferring glycosyl groups	-	gi|414590349|tpg|DAA40920.1|/0/TPA: anthocyanidin 3-O-glucosyltransferase [Zea mays]
100382353	2018	131.829	44.3522	-1.5716	1.99383e-07	Up	3.97129e-09	Zea mays hypothetical protein (LOC100382353), mRNA	-	-	-	-	gi|293332599|ref|NP_001168570.1|/1.68872e-71/hypothetical protein [Zea mays]
103655239	1635	79.1395	23.844	-1.73077	1.04127e-06	Up	2.36605e-08	PREDICTED: Zea mays protein ASPARTIC PROTEASE IN GUARD CELL 1-like (LOC103655239), partial mRNA	K00924|1|2e-12|72.4|ath:AT5G22850|[EC:2.7.1.-]	GO:0031410//cytoplasmic vesicle	GO:0008233//peptidase activity	-	gi|670400816|ref|XP_008680242.1|/0/PREDICTED: protein ASPARTIC PROTEASE IN GUARD CELL 1-like, partial [Zea mays]
100275160	1770	39.7074	10.7785	-1.88125	0.000192696	Up	7.57791e-06	PREDICTED: Zea mays uncharacterized LOC100275160 (LOC100275160), transcript variant X2, mRNA	K14491|1|1e-11|70.1|zma:541636|two-component response regulator ARR-B family	-	-	-	gi|226496805|ref|NP_001142789.1|/0/uncharacterized protein LOC100275160 [Zea mays]
100501776	2342	85.9602	2.6705	-5.00849	1.0503e-14	Up	7.20136e-17	Zea mays putative lectin-domain receptor-like protein kinase family protein (LOC100501776), mRNA	K04733|1|4e-53|208|smo:SELMODRAFT_230241|interleukin-1 receptor-associated kinase 4 [EC:2.7.11.1];K13430|2|4e-53|208|zma:100283091|serine/threonine-protein kinase PBS1 [EC:2.7.11.1]	-	GO:0004672//protein kinase activity;GO:0032559	GO:0006464//cellular protein modification process	gi|308080770|ref|NP_001183366.1|/0/uncharacterized LOC100501776 precursor [Zea mays]
103639382	2819	201.275	6.93712	-4.85869	1.70186e-30	Up	3.85746e-33	PREDICTED: Zea mays uncharacterized LOC103639382 (LOC103639382), ncRNA	-	-	-	-	gi|514739545|ref|XP_004959410.1|/1.59312e-118/PREDICTED: uncharacterized protein LOC101774267 [Setaria italica]
100274548	1424	5265.49	1060.48	-2.31185	2.5263e-42	Up	2.57676e-45	Zea mays PAS2 (LOC100274548), mRNA	K10703|1|2e-120|431|zma:100274548|3-hydroxy acyl-CoA dehydratase [EC:4.2.1.-]	GO:0044464	-	-	gi|226509088|ref|NP_001142376.1|/5.31466e-119/PAS2 [Zea mays]
103637830	1420	56.5395	18.613	-1.60295	0.00196451	Up	0.00010631	PREDICTED: Zea mays GDSL esterase/lipase At1g74460 (LOC103637830), mRNA	K01206|1|1e-15|83.2|aly:ARALYDRAFT_475890|alpha-L-fucosidase [EC:3.2.1.51];K00514|3|1e-11|69.7|rcu:RCOM_1428040|zeta-carotene desaturase [EC:1.3.5.6]	GO:0031410//cytoplasmic vesicle	GO:0016787//hydrolase activity	GO:0044238	gi|670436849|ref|XP_008659089.1|/5.36695e-180/PREDICTED: GDSL esterase/lipase At1g74460 [Zea mays]
100282997	1292	6946.17	526.38	-3.72204	2.77486e-06	Up	6.94205e-08	Zea mays desiccation-related protein PCC13-62 (LOC100282997), mRNA	-	GO:0031410//cytoplasmic vesicle	-	-	gi|226495167|ref|NP_001149373.1|/1.29226e-169/desiccation-related protein PCC13-62 precursor [Zea mays]
100285398	1035	137.034	48.4793	-1.49909	3.59936e-08	Up	6.17995e-10	Zea mays LOC100285398 (pco076489), mRNA	-	GO:0043231//intracellular membrane-bounded organelle	-	-	gi|226491790|ref|NP_001151763.1|/3.86297e-123/LOC100285398 [Zea mays]
100275537	1225	270.129	70.6183	-1.93553	4.06555e-07	Up	8.66212e-09	Zea mays LOC100275537 (umc2793), mRNA	-	-	-	-	gi|242056717|ref|XP_002457504.1|/2.19921e-14/hypothetical protein SORBIDRAFT_03g008450 [Sorghum bicolor]
100285831	707	258.528	103.302	-1.32345	5.82848e-08	Up	1.04531e-09	Zea mays cortical cell-delineating protein (LOC100285831), mRNA	-	GO:0031410//cytoplasmic vesicle	-	GO:0010876//lipid localization	gi|226505260|ref|NP_001152193.1|/2.34831e-39/cortical cell-delineating protein precursor [Zea mays]
100284963	2140	97.9454	35.6756	-1.45704	1.41004e-05	Up	4.13597e-07	PREDICTED: Zea mays transposon protein (LOC100284963), transcript variant X1, mRNA	-	-	-	-	gi|413923508|gb|AFW63440.1|/7.75152e-97/transposon protein [Zea mays]
100217198	1538	133.364	62.7702	-1.08722	0.000376458	Up	1.60844e-05	PREDICTED: Zea mays hypothetical protein (LOC100217198), transcript variant X3, mRNA	-	GO:0043232;GO:0043232;GO:0043232;GO:0043232	-	GO:0006897//endocytosis;GO:0006897//endocytosis;GO:0006897//endocytosis;GO:0006897//endocytosis	gi|670392637|ref|XP_008676709.1|/8.46445e-169/PREDICTED: hypothetical protein isoform X1 [Zea mays]
103653109	860	102.729	18.3295	-2.4866	5.49115e-08	Up	9.80744e-10	PREDICTED: Zea mays mediator of RNA polymerase II transcription subunit 21 (LOC103653109), transcript variant X2, mRNA	K15152|1|6e-64|242|sbi:SORBI_07g002720|mediator of RNA polymerase II transcription subunit 21	-	-	-	gi|670395901|ref|XP_008678293.1|/1.69771e-75/PREDICTED: mediator of RNA polymerase II transcription subunit 21 [Zea mays]
100276261	2064	176.462	78.9801	-1.15979	3.74773e-05	Up	1.21155e-06	Zea mays uncharacterized LOC100276261 (LOC100276261), mRNA	-	-	-	-	gi|226505628|ref|NP_001143564.1|/0/uncharacterized protein LOC100276261 [Zea mays]
103652932	4515	93.8756	35.3924	-1.40731	1.90206e-05	Up	5.71775e-07	PREDICTED: Zea mays uncharacterized LOC103652932 (LOC103652932), ncRNA	K13148|1|7e-45|152|vvi:100261060|integrator complex subunit 11 [EC:3.1.27.-];K13217|5|1e-35|142|vvi:100243465|pre-mRNA-processing factor 39	-	-	-	gi|18568267|gb|AAL75999.1|AF466646_7/7.79894e-136/putative polyprotein [Zea mays]
103639307	2555	236.751	92.4526	-1.35659	2.17297e-09	Up	3.06598e-11	PREDICTED: Zea mays polyadenylate-binding protein 7 (LOC103639307), mRNA	K13126|1|6e-144|509|smo:SELMODRAFT_168822|polyadenylate-binding protein	GO:0031410//cytoplasmic vesicle	GO:0003676//nucleic acid binding	-	gi|670439938|ref|XP_008660294.1|/0/PREDICTED: polyadenylate-binding protein 7 [Zea mays]
100283370	1231	5237.86	648.704	-3.01335	0.000558765	Up	2.53443e-05	PREDICTED: Zea mays thaumatin-like protein 1a (LOC100283370), transcript variant X1, mRNA	-	-	-	-	gi|670373381|ref|XP_008668021.1|/3.3824e-150/PREDICTED: thaumatin-like protein 1a isoform X1 [Zea mays]
103638322	1141	24.0535	1.60266	-3.9077	7.82883e-08	Up	1.43391e-09	PREDICTED: Zea mays uncharacterized LOC103638322 (LOC103638322), transcript variant X2, mRNA	-	-	-	-	gi|670437845|ref|XP_008659491.1|/8.80526e-180/PREDICTED: uncharacterized protein LOC103638322 isoform X1 [Zea mays]
100283790	1089	373.009	148.017	-1.33345	2.54424e-09	Up	3.65471e-11	Zea mays nucleoside diphosphate kinase 2 (LOC100283790), mRNA	K00940|1|2e-100|364|zma:100283790|nucleoside-diphosphate kinase [EC:2.7.4.6]	GO:0009536//plastid	GO:0043169//cation binding;GO:0016776//phosphotransferase activity, phosphate group as acceptor;GO:0032559	GO:0009209;GO:0006796//phosphate-containing compound metabolic process;GO:0009206;GO:0009132//nucleoside diphosphate metabolic process	gi|226492231|ref|NP_001150161.1|/4.19896e-99/nucleoside diphosphate kinase 2 [Zea mays]
100285584	1219	78.1133	34.3241	-1.18635	0.0289178	Up	0.0027275	Zea mays LOC100285584 (si605050a10(177)), mRNA	K09874|1|7e-84|309|osa:4328814|aquaporin NIP	GO:0031224//intrinsic component of membrane	-	GO:0006810//transport	gi|226500682|ref|NP_001151947.1|/4.00037e-125/LOC100285584 [Zea mays]
100191433	1978	15.027	2.6473	-2.50496	0.00102347	Up	5.03977e-05	Zea mays uncharacterized LOC100191433 (LOC100191433), mRNA	-	GO:0043231//intracellular membrane-bounded organelle	GO:0005088//Ras guanyl-nucleotide exchange factor activity	-	gi|212276158|ref|NP_001130338.1|/0/uncharacterized protein LOC100191433 [Zea mays]
100283944	1907	7719.35	564.756	-3.77278	9.53713e-124	Up	1.08085e-127	Zea mays 4-coumarate--CoA ligase 2 (LOC100283944), mRNA	K01904|1|0.0|943|zma:100283944|4-coumarate--CoA ligase [EC:6.2.1.12]	-	GO:0003824//catalytic activity	-	gi|670376420|ref|XP_008669418.1|/0/PREDICTED: LOW QUALITY PROTEIN: 4-coumarate--CoA ligase-like 9 [Zea mays]
103628955	3506	175.781	64.8448	-1.43872	7.05182e-06	Up	1.93004e-07	PREDICTED: Zea mays non-lysosomal glucosylceramidase-like (LOC103628955), mRNA	-	GO:0016020//membrane	GO:0016798//hydrolase activity, acting on glycosyl bonds	GO:0006665//sphingolipid metabolic process	gi|670414303|ref|XP_008648367.1|/0/PREDICTED: non-lysosomal glucosylceramidase-like [Zea mays]
100502276	1056	1078.43	483.697	-1.15676	1.8982e-10	Up	2.30182e-12	Zea mays uncharacterized LOC100502276 (LOC100502276), mRNA	K02717|1|8e-97|352|sbi:SORBI_02g002690|photosystem II oxygen-evolving enhancer protein 2	GO:0009523//photosystem II;GO:0009534//chloroplast thylakoid	GO:0046872//metal ion binding	GO:0044237//cellular metabolic process	gi|414592172|tpg|DAA42743.1|/1.67625e-105/TPA: hypothetical protein ZEAMMB73_321092 [Zea mays]
103626776	932	21.4691	1.86485	-3.52514	7.14364e-06	Up	1.95719e-07	PREDICTED: Zea mays uncharacterized LOC103626776 (LOC103626776), transcript variant X2, ncRNA	-	-	-	-	gi|670438980|ref|XP_008659907.1|/1.99118e-115/PREDICTED: uncharacterized protein LOC103638900 [Zea mays]
100191548	1998	573.491	273.355	-1.069	3.94898e-08	Up	6.83616e-10	PREDICTED: Zea mays glutamyl-tRNA reductase-like protein isoform 1 (LOC100191548), transcript variant X1, mRNA	K02492|1|0.0|827|zma:100191548|glutamyl-tRNA reductase [EC:1.2.1.70]	GO:0009536//plastid;GO:0009536//plastid	GO:0016620//oxidoreductase activity, acting on the aldehyde or oxo group of donors, NAD or NADP as acceptor;GO:0016616//oxidoreductase activity, acting on the CH-OH group of donors, NAD or NADP as acceptor;GO:0000166//nucleotide binding;GO:0016620//oxidoreductase activity, acting on the aldehyde or oxo group of donors, NAD or NADP as acceptor;GO:0016616//oxidoreductase activity, acting on the CH-…	GO:0006779//porphyrin-containing compound biosynthetic process;GO:0006779//porphyrin-containing compound biosynthetic process	gi|212276090|ref|NP_001130450.1|/0/glutamyl-tRNA reductase-like protein isoform 1 [Zea mays]
100281791	1020	1504.36	518.763	-1.536	5.06678e-16	Up	3.14386e-18	Zea mays chlorophyll a-b binding protein 6A (LOC100281791), mRNA	K08907|1|1e-140|497|zma:100281791|light-harvesting complex I chlorophyll a/b binding protein 1	GO:0009521;GO:0031224//intrinsic component of membrane;GO:0009534//chloroplast thylakoid	GO:0046906//tetrapyrrole binding;GO:0043169//cation binding	GO:0006464//cellular protein modification process;GO:0006091//generation of precursor metabolites and energy	gi|413935742|gb|AFW70293.1|/7.49333e-151/LOW QUALITY PROTEIN: hypothetical protein ZEAMMB73_802965, partial [Zea mays]
100191598	752	121.239	22.1661	-2.45143	3.86568e-11	Up	4.21671e-13	Zea mays class II heat shock protein (LOC100191598), mRNA	K13993|1|6e-27|119|pop:POPTR_832078|HSP20 family protein	-	-	-	gi|212275694|ref|NP_001130499.1|/2.98565e-75/class II heat shock protein [Zea mays]
100272858	1783	50.3014	15.9211	-1.65966	0.00010447	Up	3.82125e-06	Zea mays uncharacterized LOC100272858 (LOC100272858), mRNA	K14413|1|1e-68|259|pop:POPTR_567039|beta-1,3-galactosyltransferase [EC:2.4.1.-]	GO:0043231//intracellular membrane-bounded organelle;GO:0016020//membrane	GO:0016757//transferase activity, transferring glycosyl groups	-	gi|226504040|ref|NP_001140783.1|/0/uncharacterized protein LOC100272858 [Zea mays]
732847	2044	34.5993	13.9696	-1.30845	0.0204367	Up	0.00177182	Zea mays laccase-like (lac5), mRNA	K00423|1|2e-44|179|ppp:PHYPADRAFT_163787|L-ascorbate oxidase [EC:1.10.3.3]	GO:0043231//intracellular membrane-bounded organelle;GO:0005576//extracellular region	GO:0046914//transition metal ion binding;GO:0016682//oxidoreductase activity, acting on diphenols and related substances as donors, oxygen as acceptor	GO:0009808//lignin metabolic process	gi|162463584|ref|NP_001105921.1|/0/putative laccase precursor [Zea mays]
103632874	1642	27.0649	10.5838	-1.35457	0.0380387	Up	0.0038626	PREDICTED: Zea mays purine permease 3-like (LOC103632874), mRNA	-	GO:0031224//intrinsic component of membrane	-	-	gi|670424158|ref|XP_008652812.1|/1.50563e-160/PREDICTED: purine permease 3-like [Zea mays]
103650464	1133	85.7052	40.924	-1.06644	0.0209398	Up	0.0018279	PREDICTED: Zea mays antifreeze protein Maxi-like (LOC103650464), mRNA	-	-	-	-	gi|670387368|ref|XP_008674277.1|/1.3576e-39/PREDICTED: antifreeze protein Maxi-like [Zea mays]
100283628	1371	144.901	32.6646	-2.14926	6.8402e-11	Up	7.75203e-13	Zea mays myb-like DNA-binding domain, SHAQKYF class family protein (LOC100283628), mRNA	K14491|1|1e-13|75.9|sbi:SORBI_01g019980|two-component response regulator ARR-B family	GO:0043231//intracellular membrane-bounded organelle	GO:0003676//nucleic acid binding	-	gi|226496193|ref|NP_001150001.1|/7.15102e-174/myb-like DNA-binding domain, SHAQKYF class family protein [Zea mays]
100193146	1256	59.647	27.2789	-1.12866	0.00436769	Up	0.000266554	Zea mays hypothetical protein (LOC100193146), mRNA	-	GO:0043231//intracellular membrane-bounded organelle	-	-	gi|226508476|ref|NP_001141465.1|/3.08281e-136/hypothetical protein [Zea mays]
100501273	1503	51.8708	24.7303	-1.06864	0.0199646	Up	0.00171261	Zea mays uncharacterized LOC100501273 (LOC100501273), mRNA	K00430|1|2e-93|341|bdi:100826951|peroxidase [EC:1.11.1.7]	-	GO:0005506//iron ion binding;GO:0003824//catalytic activity;GO:0016209//antioxidant activity	GO:0008152//metabolic process;GO:0006950//response to stress	gi|413936591|gb|AFW71142.1|/4.94632e-147/hypothetical protein ZEAMMB73_093576 [Zea mays]
100273988	1629	56.7652	22.7178	-1.32119	0.00166087	Up	8.78078e-05	Zea mays hypothetical protein (LOC100273988), mRNA	-	-	-	-	gi|226505240|ref|NP_001141846.1|/2.56692e-128/hypothetical protein [Zea mays]
103647358	1267	45.2785	6.70599	-2.7553	1.3494e-05	Up	3.94172e-07	PREDICTED: Zea mays uncharacterized LOC103647358 (LOC103647358), mRNA	-	GO:0043231//intracellular membrane-bounded organelle	-	-	gi|670378316|ref|XP_008670122.1|/3.23877e-117/PREDICTED: uncharacterized protein LOC103647358 [Zea mays]
542246	1220	16.7543	3.66612	-2.1922	0.00435062	Up	0.000265281	Zea mays tassel seed2 (ts2), mRNA	K09841|1|6e-58|223|sbi:SORBI_01g003880|xanthoxin dehydrogenase [EC:1.1.1.288]	-	GO:0003824//catalytic activity	GO:0008152//metabolic process;GO:0032501//multicellular organismal process	gi|162460537|ref|NP_001105322.1|/7.23984e-151/sex determination protein tasselseed-2 [Zea mays]
103627398	2880	663.69	324.464	-1.03245	2.83775e-10	Up	3.53764e-12	PREDICTED: Zea mays LETM1 and EF-hand domain-containing protein 1, mitochondrial-like (LOC103627398), mRNA	-	GO:0043231//intracellular membrane-bounded organelle	GO:0046872//metal ion binding	-	gi|670409333|ref|XP_008645909.1|/0/PREDICTED: LETM1 and EF-hand domain-containing protein 1, mitochondrial-like [Zea mays]
100383927	1258	39.872	15.7732	-1.3379	0.00699368	Up	0.000462877	Zea mays uncharacterized LOC100383927 (LOC100383927), mRNA	-	-	-	-	gi|293332335|ref|NP_001170017.1|/1.57502e-47/uncharacterized protein LOC100383927 [Zea mays]
100284471	584	96.0508	25.027	-1.94031	2.64742e-08	Up	4.4255e-10	Zea mays DNA-directed RNA polymerases I, II, and III 7.3 kDa polypeptide (LOC100284471), mRNA	K03009|1|2e-26|116|zma:100284471|DNA-directed RNA polymerases I, II, and III subunit RPABC4	-	GO:0003676//nucleic acid binding;GO:0034062//RNA polymerase activity	GO:0010467//gene expression	gi|226497674|ref|NP_001150838.1|/4.83115e-25/DNA-directed RNA polymerases I, II, and III 7.3 kDa polypeptide [Zea mays]
100282873	1798	18684	1704.92	-3.45403	1.73313e-07	Up	3.40291e-09	Zea mays LOC100282873 (pco115177), mRNA	K05280|1|4e-102|370|vvi:100232999|flavonoid 3'-monooxygenase [EC:1.14.13.21]	-	GO:0016491//oxidoreductase activity;GO:0005506//iron ion binding	GO:0008152//metabolic process	gi|226532080|ref|NP_001149251.1|/0/LOC100282873 [Zea mays]
100284795	1285	501.537	70.7642	-2.82526	1.38326e-18	Up	6.93688e-21	Zea mays beta-expansin 1a (LOC100284795), mRNA	-	GO:0031410//cytoplasmic vesicle	-	GO:0000003//reproduction	gi|226499066|ref|NP_001151162.1|/2.87943e-145/beta-expansin 1a precursor [Zea mays]
103627478	592	5.64933	1.00737	-2.48748	0.00874609	Up	0.000612809	PREDICTED: Zea mays uncharacterized LOC103627478 (LOC103627478), mRNA	-	-	-	-	gi|670409532|ref|XP_008645997.1|/4.69107e-39/PREDICTED: uncharacterized protein LOC103627478 [Zea mays]
100285579	1366	80.443	18.5966	-2.11293	1.13191e-07	Up	2.12624e-09	PREDICTED: Zea mays LOC100285579 (TIDP2780), transcript variant X1, mRNA	-	-	-	-	gi|514793305|ref|XP_004972784.1|/1.80272e-55/PREDICTED: LOW QUALITY PROTEIN: protein LSD1-like [Setaria italica]
100279917	1751	898.038	266.127	-1.75466	4.03559e-18	Up	2.10383e-20	Zea mays uncharacterized LOC100279917 (LOC100279917), mRNA	K09458|1|0.0|716|zma:100283265|3-oxoacyl-[acyl-carrier-protein] synthase II [EC:2.3.1.179]	GO:0009536//plastid	GO:0004312//fatty acid synthase activity	GO:0006631//fatty acid metabolic process	gi|226501838|ref|NP_001149639.1|/0/3-oxoacyl-synthase I [Zea mays]
103640604	2807	208.758	14.105	-3.88755	9.60082e-19	Up	4.76029e-21	PREDICTED: Zea mays cation/H(+) antiporter 19-like (LOC103640604), mRNA	-	GO:0031224//intrinsic component of membrane	GO:0015078//hydrogen ion transmembrane transporter activity	GO:0006811//ion transport	gi|670365345|ref|XP_008662071.1|/0/PREDICTED: cation/H(+) antiporter 19-like [Zea mays]
100273426	678	76.3956	34.056	-1.16558	0.00616125	Up	0.000398844	Zea mays uncharacterized LOC100273426 (LOC100273426), mRNA	K03428|1|2e-66|249|zma:100273426|magnesium-protoporphyrin O-methyltransferase [EC:2.1.1.11]	GO:0043231//intracellular membrane-bounded organelle	GO:0008171//O-methyltransferase activity	GO:0006779//porphyrin-containing compound biosynthetic process;GO:0006730//one-carbon metabolic process	gi|413942745|gb|AFW75394.1|/7.03466e-67/hypothetical protein ZEAMMB73_386876 [Zea mays]
542619	1207	17.5266	4.76457	-1.87913	0.0111169	Up	0.000826486	Zea mays plasma membrane intrinsic protein (pip2-5), mRNA	K09872|1|5e-149|525|osa:4336424|aquaporin PIP	GO:0031224//intrinsic component of membrane	-	GO:0006810//transport	gi|162460423|ref|NP_001105616.1|/1.18207e-161/aquaporin PIP2-5 [Zea mays]
100381989	1254	27.4941	5.84757	-2.23321	0.00119983	Up	6.03062e-05	Zea mays uncharacterized LOC100381989 (LOC100381989), mRNA	-	-	-	-	gi|293331843|ref|NP_001168230.1|/1.1572e-50/uncharacterized protein LOC100381989 [Zea mays]
100274520	1838	275.847	136.235	-1.01777	9.56681e-05	Up	3.45329e-06	PREDICTED: Zea mays hypothetical protein (LOC100274520), transcript variant X3, mRNA	K15015|1|3e-11|68.9|mtr:MTR_1g094620|solute carrier family 32 (vesicular inhibitory amino acid transporter);K14209|2|2e-10|66.2|rcu:RCOM_0423020|solute carrier family 36 (proton-coupled amino acid transporter)	GO:0031224//intrinsic component of membrane;GO:0031224//intrinsic component of membrane;GO:0031224//intrinsic component of membrane;GO:0031224//intrinsic component of membrane	-	-	gi|226502136|ref|NP_001142349.1|/0/hypothetical protein [Zea mays]
100286107	1448	524.134	132.91	-1.97949	0.00516468	Up	0.000324558	Zea mays LOC100286107 (pco110172(456)), mRNA	K13082|1|1e-160|564|sbi:SORBI_03g028880|bifunctional dihydroflavonol 4-reductase/flavanone 4-reductase [EC:1.1.1.219 1.1.1.234]	-	GO:0048037//cofactor binding;GO:0016616//oxidoreductase activity, acting on the CH-OH group of donors, NAD or NADP as acceptor	GO:0008152//metabolic process	gi|226531902|ref|NP_001152467.1|/0/dihydroflavonol-4-reductase [Zea mays]
103638010	986	21.4384	1.57649	-3.76541	2.3575e-06	Up	5.78437e-08	PREDICTED: Zea mays uncharacterized LOC103638010 (LOC103638010), mRNA	-	-	-	-	gi|670364579|ref|XP_008659236.1|/4.43705e-81/PREDICTED: uncharacterized protein LOC103638010 [Zea mays]
100283728	1334	75.5556	34.8953	-1.1145	0.00441979	Up	0.000270234	Zea mays myb-related protein Hv33 (LOC100283728), mRNA	K09422|1|5e-170|595|zma:100283728|myb proto-oncogene protein, plant	GO:0043231//intracellular membrane-bounded organelle	GO:0003676//nucleic acid binding	-	gi|226494233|ref|NP_001150099.1|/1.49611e-168/myb-related protein Hv33 [Zea mays]
100384599	2163	98.7814	7.00753	-3.81726	1.60353e-11	Up	1.66737e-13	PREDICTED: Zea mays uncharacterized LOC100384599 (LOC100384599), transcript variant X1, mRNA	K09422|1|6e-82|303|sbi:SORBI_02g024260|myb proto-oncogene protein, plant	GO:0043231//intracellular membrane-bounded organelle	GO:0003676//nucleic acid binding	-	gi|293334553|ref|NP_001170572.1|/6.74113e-39/uncharacterized protein LOC100384599 [Zea mays]
100502484	3270	116.342	35.754	-1.7022	1.41004e-05	Up	4.13107e-07	PREDICTED: Zea mays uncharacterized LOC100502484 (LOC100502484), transcript variant X1, mRNA	-	-	-	-	gi|670385085|ref|XP_008673392.1|/0/PREDICTED: uncharacterized protein LOC100502484 isoform X1 [Zea mays]
100381544	2684	21.4704	6.633	-1.69462	0.0145658	Up	0.0011646	PREDICTED: Zea mays hypothetical protein (LOC100381544), transcript variant X1, mRNA	K11568|1|1e-07|57.4|vcn:VOLCADRAFT_121384|DASH complex subunit DAD3	-	GO:0046914//transition metal ion binding;GO:0046914//transition metal ion binding	-	gi|670404547|ref|XP_008643934.1|/0/PREDICTED: hypothetical protein isoform X1 [Zea mays]
100279586	1378	301.754	52.4849	-2.5234	0.00238431	Up	0.000133351	Zea mays uncharacterized LOC100279586 (LOC100279586), mRNA	-	-	-	-	gi|226494841|ref|NP_001146055.1|/4.73291e-133/uncharacterized protein LOC100279586 [Zea mays]
100382148	3061	221.192	106.651	-1.0524	7.04211e-06	Up	1.92538e-07	PREDICTED: Zea mays hypothetical protein (LOC100382148), transcript variant X1, mRNA	-	GO:0031224//intrinsic component of membrane;GO:0016020//membrane	-	-	gi|670384559|ref|XP_008673117.1|/0/PREDICTED: hypothetical protein isoform X1 [Zea mays]
100277901	1072	62.0021	13.3656	-2.2138	6.76432e-08	Up	1.2189e-09	Zea mays uncharacterized LOC100277901 (LOC100277901), mRNA	-	-	-	-	gi|223973629|gb|ACN31002.1|/5.93105e-73/unknown [Zea mays]
100501987	684	559.998	215.81	-1.37566	1.69404e-17	Up	9.40733e-20	Zea mays gibberellin-regulated protein 2 (LOC100501987), mRNA	-	GO:0031410//cytoplasmic vesicle	-	-	gi|308080203|ref|NP_001183511.1|/7.72127e-45/gibberellin-regulated protein 2 precursor [Zea mays]
100280283	1706	267.576	44.6689	-2.58261	7.89593e-12	Up	7.82993e-14	Zea mays hypothetical protein (LOC100280283), mRNA	K13508|1|0.0|733|zma:100280283|glycerol-3-phosphate acyltransferase [EC:2.3.1.15]	-	GO:0016747//transferase activity, transferring acyl groups other than amino-acyl groups	-	gi|226509817|ref|NP_001146683.1|/0/hypothetical protein [Zea mays]
103627992	1943	431.01	135.534	-1.66907	2.65122e-13	Up	2.14832e-15	PREDICTED: Zea mays uncharacterized LOC103627992 (LOC103627992), mRNA	-	-	-	-	gi|670410794|ref|XP_008646506.1|/0/PREDICTED: uncharacterized protein LOC103627992 [Zea mays]
100281892	1340	7.77919	1.65522	-2.2326	0.0170615	Up	0.00141297	PREDICTED: Zea mays beta-expansin 4 (LOC100281892), transcript variant X1, mRNA	-	-	-	GO:0000003//reproduction;GO:0000003//reproduction	gi|413938101|gb|AFW72652.1|/6.8937e-153/beta-expansin 4 [Zea mays]
100283007	1766	818.726	203.029	-2.0117	4.89109e-38	Up	6.37456e-41	Zea mays LOC100283007 (pco077228), mRNA	K10960|1|0.0|806|zma:100283007|geranylgeranyl reductase [EC:1.3.1.83]	GO:0043231//intracellular membrane-bounded organelle	GO:0016627//oxidoreductase activity, acting on the CH-CH group of donors	GO:0006779//porphyrin-containing compound biosynthetic process	gi|226528956|ref|NP_001149382.1|/0/LOC100283007 [Zea mays]
103651040	3381	112.514	41.7734	-1.42944	9.14965e-06	Up	2.5829e-07	PREDICTED: Zea mays golgin subfamily A member 3-like (LOC103651040), mRNA	-	GO:0043231//intracellular membrane-bounded organelle	-	-	gi|670388833|ref|XP_008674855.1|/0/PREDICTED: golgin subfamily A member 3-like [Zea mays]
100283205	1202	47739.7	10182.4	-2.22912	0.0242277	Up	0.00218904	PREDICTED: Zea mays RNA-binding protein 12 (LOC100283205), transcript variant X2, mRNA	-	-	-	-	gi|670443145|ref|XP_008661969.1|/5.23312e-106/PREDICTED: RNA-binding protein 12 isoform X1 [Zea mays]
100279824	1459	1183.62	106.165	-3.47882	5.03456e-98	Up	1.56907e-101	Zea mays hypothetical protein (LOC100279824), mRNA	K01206|1|1e-14|79.3|ath:AT1G67830|alpha-L-fucosidase [EC:3.2.1.51];K00514|3|3e-11|68.6|rcu:RCOM_1428040|zeta-carotene desaturase [EC:1.3.5.6]	GO:0043231//intracellular membrane-bounded organelle	GO:0016787//hydrolase activity	GO:0044238	gi|226532082|ref|NP_001146251.1|/0/hypothetical protein precursor [Zea mays]
100285183	2725	1839.45	238.549	-2.94692	8.91852e-08	Up	1.64751e-09	Zea mays subtilisin-like protease (LOC100285183), mRNA	-	GO:0031410//cytoplasmic vesicle	GO:0004175//endopeptidase activity;GO:0005515//protein binding	GO:0019538//protein metabolic process;GO:0044092//negative regulation of molecular function	gi|226509130|ref|NP_001151549.1|/0/subtilisin-like protease precursor [Zea mays]
103653111	1780	170.841	46.0604	-1.89105	6.13219e-07	Up	1.34476e-08	PREDICTED: Zea mays uncharacterized LOC103653111 (LOC103653111), mRNA	-	GO:0044464	GO:0008324//cation transmembrane transporter activity	GO:0006812//cation transport	gi|670395906|ref|XP_008678296.1|/0/PREDICTED: uncharacterized protein LOC103653111 [Zea mays]
103643815	1168	10.186	2.26264	-2.1705	0.0215419	Up	0.00189999	PREDICTED: Zea mays DNA ligase 1-like (LOC103643815), mRNA	-	-	-	-	gi|670415943|ref|XP_008648950.1|/0/PREDICTED: uncharacterized protein LOC103629641 isoform X2 [Zea mays]
103646012	5493	73.2219	31.1035	-1.2352	0.00062329	Up	2.86613e-05	PREDICTED: Zea mays putative ABC transporter C family member 15 (LOC103646012), mRNA	K05666|1|0.0|659|olu:OSTLU_35503|ATP-binding cassette, subfamily C (CFTR/MRP), member 2;K05658|2|6e-62|238|bdi:100833702|ATP-binding cassette, subfamily B (MDR/TAP), member 1	GO:0031224//intrinsic component of membrane	GO:0017111//nucleoside-triphosphatase activity;GO:0015405;GO:0032559	GO:0006810//transport;GO:0009207	gi|670375305|ref|XP_008668974.1|/0/PREDICTED: putative ABC transporter C family member 15 [Zea mays]
100282312	1357	407.248	5.2284	-6.28339	4.99417e-20	Up	2.27812e-22	Zea mays aquaporin NIP1.1 (LOC100282312), mRNA	K09874|1|1e-50|198|osa:4326119|aquaporin NIP	GO:0031224//intrinsic component of membrane	-	GO:0051234//establishment of localization	gi|414876625|tpg|DAA53756.1|/3.69189e-98/TPA: aquaporin NIP1.1 [Zea mays]
103640923	3605	42.4622	19.0109	-1.15935	0.0454442	Up	0.00487983	PREDICTED: Zea mays receptor-like protein kinase HSL1 (LOC103640923), mRNA	K00924|1|4e-135|481|aly:ARALYDRAFT_489442|[EC:2.7.1.-]	GO:0031410//cytoplasmic vesicle	GO:0004672//protein kinase activity;GO:0032559	GO:0006464//cellular protein modification process	gi|670365526|ref|XP_008662594.1|/0/PREDICTED: receptor-like protein kinase HSL1 [Zea mays]
103632851	950	46.4113	1.79595	-4.69166	2.79734e-12	Up	2.63923e-14	PREDICTED: Zea mays uncharacterized LOC103632851 (LOC103632851), mRNA	-	-	-	-	gi|670424119|ref|XP_008652795.1|/5.26049e-84/PREDICTED: uncharacterized protein LOC103632851 [Zea mays]
103648073	5457	31.5955	11.0463	-1.51616	0.0137509	Up	0.00107958	PREDICTED: Zea mays uncharacterized LOC103648073 (LOC103648073), transcript variant X1, misc_RNA	-	-	GO:0032559;GO:0032559	-	gi|670380019|ref|XP_008670793.1|/0/PREDICTED: uncharacterized protein LOC103648073 [Zea mays]
100285292	1909	88.5574	24.212	-1.87089	1.27629e-06	Up	2.9507e-08	Zea mays transparent testa 12 protein (LOC100285292), mRNA	K03327|1|1e-174|611|zma:100281297|multidrug resistance protein, MATE family	GO:0044464	GO:0015291//secondary active transmembrane transporter activity	GO:0015893//drug transport	gi|226501516|ref|NP_001151657.1|/0/transparent testa 12 protein [Zea mays]
100285520	1459	108.21	49.8815	-1.11725	0.00573672	Up	0.000366844	Zea mays LOC100285520 (IDP727), mRNA	K08235|1|2e-171|600|zma:100285520|xyloglucan:xyloglucosyl transferase [EC:2.4.1.207]	GO:0005576//extracellular region;GO:0031410//cytoplasmic vesicle;GO:0030312//external encapsulating structure	GO:0016798//hydrolase activity, acting on glycosyl bonds;GO:0016758//transferase activity, transferring hexosyl groups	GO:0044042//glucan metabolic process	gi|226529141|ref|NP_001151883.1|/6.82881e-170/LOC100285520 precursor [Zea mays]
103651638	3981	696.775	97.295	-2.84025	0.000211721	Up	8.41291e-06	PREDICTED: Zea mays ABC transporter B family member 11-like (LOC103651638), transcript variant X3, mRNA	K05658|1|0.0|1434|sbi:SORBI_03g023740|ATP-binding cassette, subfamily B (MDR/TAP), member 1	GO:0031224//intrinsic component of membrane;GO:0031224//intrinsic component of membrane;GO:0031224//intrinsic component of membrane;GO:0031410//cytoplasmic vesicle	GO:0017111//nucleoside-triphosphatase activity;GO:0015405;GO:0032559;GO:0017111//nucleoside-triphosphatase activity;GO:0015405;GO:0032559;GO:0017111//nucleoside-triphosphatase activity;GO:0015405;GO:0032559	GO:0006810//transport;GO:0009207;GO:0006810//transport;GO:0009207;GO:0006810//transport;GO:0009207	gi|670390422|ref|XP_008675535.1|/0/PREDICTED: ABC transporter B family member 11-like isoform X3 [Zea mays]
100501613	1701	50.4034	19.661	-1.35818	0.0135843	Up	0.00106271	Zea mays uncharacterized LOC100501613 (LOC100501613), mRNA	-	GO:0031410//cytoplasmic vesicle	-	-	gi|413937426|gb|AFW71977.1|/0/hypothetical protein ZEAMMB73_865146 [Zea mays]
100283474	1209	176.242	85.105	-1.05024	0.00107085	Up	5.29128e-05	PREDICTED: Zea mays LOC100283474 (umc2228), transcript variant X1, mRNA	K14489|1|9e-12|70.5|vvi:100263145|arabidopsis histidine kinase 2/3/4 (cytokinin receptor) [EC:2.7.13.3]	GO:0031410//cytoplasmic vesicle;GO:0031410//cytoplasmic vesicle	-	-	gi|226531079|ref|NP_001149846.1|/4.60095e-43/LOC100283474 precursor [Zea mays]
100192720	2451	218.261	60.3386	-1.8549	5.71768e-09	Up	8.61824e-11	PREDICTED: Zea mays uncharacterized LOC100192720 (LOC100192720), transcript variant X1, mRNA	K00327|1|0.0|1127|sbi:SORBI_07g007640|NADPH-ferrihemoprotein reductase [EC:1.6.2.4]	-	GO:0000166//nucleotide binding;GO:0003824//catalytic activity;GO:0046914//transition metal ion binding;GO:0000166//nucleotide binding;GO:0003824//catalytic activity;GO:0046914//transition metal ion binding	GO:0008152//metabolic process;GO:0008152//metabolic process	gi|413917171|gb|AFW57103.1|/0/NADPH--cytochrome P450 reductase [Zea mays]
100382705	1430	55.2891	21.4047	-1.36907	0.000646117	Up	2.98574e-05	Zea mays uncharacterized LOC100382705 (LOC100382705), mRNA	K12271|1|3e-145|513|osa:4331514|signal recognition particle 43 kDa protein	GO:0043231//intracellular membrane-bounded organelle;GO:0044427//chromosomal part	GO:0005488//binding	GO:0006325//chromatin organization	gi|414864633|tpg|DAA43190.1|/1.38417e-175/TPA: hypothetical protein ZEAMMB73_480591 [Zea mays]
103654203	2708	246.99	95.532	-1.37039	1.69792e-09	Up	2.3476e-11	PREDICTED: Zea mays subtilisin-like protease (LOC103654203), mRNA	-	GO:0031410//cytoplasmic vesicle	GO:0004175//endopeptidase activity;GO:0005515//protein binding	GO:0019538//protein metabolic process;GO:0044092//negative regulation of molecular function	gi|670398420|ref|XP_008679257.1|/0/PREDICTED: subtilisin-like protease [Zea mays]
100284715	1658	1211.49	449.449	-1.43055	3.371e-24	Up	1.12701e-26	Zea mays acyl-desaturase (LOC100284715), mRNA	K03921|1|0.0|778|zma:100284715|acyl-[acyl-carrier-protein] desaturase [EC:1.14.19.2]	GO:0043231//intracellular membrane-bounded organelle	GO:0046872//metal ion binding;GO:0016717//oxidoreductase activity, acting on paired donors, with oxidation of a pair of donors resulting in the reduction of molecular oxygen to two molecules of water	GO:0032787//monocarboxylic acid metabolic process	gi|226528216|ref|NP_001151082.1|/0/acyl-desaturase [Zea mays]
100382437	1664	2878.14	764.817	-1.91195	2.36624e-38	Up	3.01689e-41	Zea mays putative dnaJ chaperone family protein (LOC100382437), mRNA	K09503|1|0.0|763|zma:100382437|DnaJ homolog subfamily A member 2	GO:0044424	GO:0043169//cation binding;GO:0005515//protein binding;GO:0032559	GO:0006950//response to stress;GO:0044267//cellular protein metabolic process	gi|293333670|ref|NP_001168650.1|/0/putative dnaJ chaperone family protein [Zea mays]
100273018	1481	308.826	105.276	-1.55262	1.06454e-06	Up	2.42495e-08	PREDICTED: Zea mays uncharacterized LOC100273018 (LOC100273018), transcript variant X1, mRNA	-	GO:0043231//intracellular membrane-bounded organelle;GO:0043231//intracellular membrane-bounded organelle	GO:0016773//phosphotransferase activity, alcohol group as acceptor;GO:0016773//phosphotransferase activity, alcohol group as acceptor	GO:0019321//pentose metabolic process;GO:0006796//phosphate-containing compound metabolic process;GO:0019321//pentose metabolic process;GO:0006796//phosphate-containing compound metabolic process	gi|414869388|tpg|DAA47945.1|/0/TPA: hypothetical protein ZEAMMB73_433091 [Zea mays]
103649305	3028	6.61317	1.39231	-2.24786	0.0205568	Up	0.00178398	PREDICTED: Zea mays uncharacterized LOC103649305 (LOC103649305), mRNA	K08592|1|3e-10|66.2|zma:100280713|sentrin-specific protease 1 [EC:3.4.22.-]	-	-	-	gi|670382146|ref|XP_008671827.1|/0/PREDICTED: uncharacterized protein LOC103649305 [Zea mays]
541626	1628	216.216	99.5859	-1.11846	2.0008e-06	Up	4.82413e-08	Zea mays ferredoxin (L-FNRII), mRNA	K02641|1|0.0|633|zma:541626|ferredoxin--NADP+ reductase [EC:1.18.1.2]	GO:0034357;GO:0043231//intracellular membrane-bounded organelle	GO:0008937//ferredoxin-NAD(P) reductase activity;GO:0050662//coenzyme binding;GO:0000166//nucleotide binding	GO:0006091//generation of precursor metabolites and energy	gi|162458489|ref|NP_001104851.1|/8.40757e-180/ferredoxin [Zea mays]
100501509	2221	67.2653	32.9396	-1.03004	0.0137852	Up	0.00108305	PREDICTED: Zea mays uncharacterized LOC100501509 (LOC100501509), transcript variant X1, mRNA	-	GO:0043231//intracellular membrane-bounded organelle;GO:0043231//intracellular membrane-bounded organelle	GO:0016740//transferase activity;GO:0016740//transferase activity	-	gi|670394555|ref|XP_008677713.1|/0/PREDICTED: uncharacterized protein LOC100501509 isoform X1 [Zea mays]
103645943	1743	1348.3	546.524	-1.30279	6.32433e-13	Up	5.42931e-15	PREDICTED: Zea mays intracellular protein transport protein USO1-like (LOC103645943), mRNA	K09291|1|2e-09|62.8|sbi:SORBI_04g028320|nucleoprotein TPR;K06636|4|7e-08|57.4|vvi:100263447|structural maintenance of chromosome 1;K10400|5|5e-07|54.7|osa:4352674|kinesin family member 15	-	-	-	gi|514803839|ref|XP_004976802.1|/0/PREDICTED: putative leucine-rich repeat-containing protein DDB_G0290503-like [Setaria italica]
100274426	2294	2326.32	3.02135	-9.58864	9.03315e-81	Up	3.07119e-84	PREDICTED: Zea mays uncharacterized LOC100274426 (LOC100274426), transcript variant X1, mRNA	K13496|1|6e-74|277|ath:AT2G36770|UDP-glucosyl transferase 73C [EC:2.4.1.-]	-	GO:0016757//transferase activity, transferring glycosyl groups;GO:0016757//transferase activity, transferring glycosyl groups	-	gi|670435484|ref|XP_008658317.1|/2.45673e-81/PREDICTED: uncharacterized protein LOC100274426 isoform X1 [Zea mays]
100279260	1754	138.389	40.4967	-1.77285	2.01986e-06	Up	4.88155e-08	Zea mays uncharacterized LOC100279260 (LOC100279260), mRNA	-	-	-	-	gi|413956339|gb|AFW88988.1|/0/hypothetical protein ZEAMMB73_242006 [Zea mays]
100192737	1889	411.824	169.739	-1.27871	1.90177e-06	Up	4.57458e-08	Zea mays uncharacterized LOC100192737 (LOC100192737), mRNA	K05283|1|5e-13|74.7|aly:ARALYDRAFT_354960|phosphatidylinositol glycan, class W [EC:2.3.-.-];K14297|2|6e-09|61.2|mtr:MTR_1g066430|nuclear pore complex protein Nup98-Nup96;K11982|3|2e-08|59.7|sbi:SORBI_03g011120|E3 ubiquitin-protein ligase RNF115/126 [EC:6.3.2.19];K13148|4|6e-08|57.8|vvi:100261060|integrator complex subunit 11 [EC:3.1.27.-];K10601|5|8e-08|57.4|aly:ARALYDRAFT_315468|E3 ubiquitin-pro…	-	GO:0046872//metal ion binding	-	gi|212720930|ref|NP_001131408.1|/9.97327e-103/uncharacterized protein LOC100192737 [Zea mays]
542416	1686	634.054	310.556	-1.02975	1.37019e-08	Up	2.20503e-10	Zea mays beta tubulin3 (tub3), mRNA	K07375|1|0.0|852|zma:542416|tubulin beta	GO:0032991//macromolecular complex;GO:0015630//microtubule cytoskeleton	GO:0017111//nucleoside-triphosphatase activity;GO:0032561//guanyl ribonucleotide binding	GO:0043623//cellular protein complex assembly;GO:0009207;GO:0007017//microtubule-based process	gi|195627782|gb|ACG35721.1|/0/tubulin beta-8 chain [Zea mays]
100282754	1304	102.205	24.2429	-2.07584	0.017692	Up	0.00147672	Zea mays LOC100282754 (csu92a), mRNA	K01246|1|1e-122|438|bdi:100826261|DNA-3-methyladenine glycosylase I [EC:3.2.2.20]	-	GO:0003905//alkylbase DNA N-glycosylase activity	GO:0006281//DNA repair	gi|226505424|ref|NP_001149132.1|/1.54347e-178/LOC100282754 [Zea mays]
103640085	844	2567.4	23.0268	-6.80085	1.04268e-27	Up	2.71785e-30	PREDICTED: Zea mays 3-oxoacyl-[acyl-carrier-protein] reductase, chloroplastic-like (LOC103640085), mRNA	K00059|1|2e-76|283|osa:4351870|3-oxoacyl-[acyl-carrier protein] reductase [EC:1.1.1.100]	GO:0043231//intracellular membrane-bounded organelle	GO:0004312//fatty acid synthase activity;GO:0000166//nucleotide binding	GO:0006631//fatty acid metabolic process	gi|670441326|ref|XP_008660955.1|/1.29772e-120/PREDICTED: 3-oxoacyl-[acyl-carrier-protein] reductase, chloroplastic-like [Zea mays]
100501649	1822	3816	995.432	-1.93867	0.00168917	Up	8.95434e-05	Zea mays uncharacterized LOC100501649 (LOC100501649), mRNA	K01583|1|1e-170|598|sbi:SORBI_10g002070|arginine decarboxylase [EC:4.1.1.19]	-	GO:0016831//carboxy-lyase activity	GO:0006525//arginine metabolic process;GO:0006596//polyamine biosynthetic process	gi|670437469|ref|XP_008659338.1|/3.81113e-176/PREDICTED: arginine decarboxylase 1 [Zea mays]
542247	2990	30892.4	10442.7	-1.56475	1.16171e-13	Up	8.95272e-16	PREDICTED: Zea mays sucrose synthase1 (sus1), transcript variant X2, mRNA	K00695|1|0.0|1661|zma:542247|sucrose synthase [EC:2.4.1.13]	-	GO:0035251//UDP-glucosyltransferase activity;GO:0035251//UDP-glucosyltransferase activity;GO:0035251//UDP-glucosyltransferase activity	GO:0005984//disaccharide metabolic process;GO:0005984//disaccharide metabolic process;GO:0005984//disaccharide metabolic process	gi|413955421|gb|AFW88070.1|/0/sucrose synthase1 [Zea mays]
100192826	1343	530.303	164.788	-1.68621	0.00309643	Up	0.000179408	Zea mays putative RING zinc finger domain superfamily protein (LOC100192826), mRNA	-	-	GO:0046872//metal ion binding	-	gi|212723274|ref|NP_001131489.1|/1.62892e-138/uncharacterized LOC100192826 [Zea mays]
100285860	1823	79.1209	39.0907	-1.01724	0.00732231	Up	0.000488361	PREDICTED: Zea mays trehalose-phosphate phosphatase (LOC100285860), transcript variant X2, mRNA	K01087|1|0.0|660|zma:100285860|trehalose 6-phosphate phosphatase [EC:3.1.3.12]	-	-	GO:0005991//trehalose metabolic process;GO:0005991//trehalose metabolic process;GO:0005991//trehalose metabolic process	gi|670436213|ref|XP_008658732.1|/0/PREDICTED: trehalose-phosphate phosphatase isoform X1 [Zea mays]
100273256	882	3078.72	58.9049	-5.7078	2.03232e-27	Up	5.35504e-30	PREDICTED: Zea mays putative X8 domain containing family protein (LOC100273256), transcript variant X3, mRNA	K14489|1|5e-10|63.5|vvi:100263145|arabidopsis histidine kinase 2/3/4 (cytokinin receptor) [EC:2.7.13.3]	GO:0031410//cytoplasmic vesicle;GO:0031410//cytoplasmic vesicle;GO:0031410//cytoplasmic vesicle;GO:0031410//cytoplasmic vesicle	-	-	gi|670392832|ref|XP_008676808.1|/9.94587e-68/PREDICTED: putative X8 domain containing family protein isoform X3 [Zea mays]
100191533	1231	2134.9	30.2527	-6.14096	1.08744e-17	Up	5.97714e-20	PREDICTED: Zea mays putative MYB DNA-binding domain superfamily protein (LOC100191533), transcript variant X1, mRNA	K09422|1|3e-119|426|zma:100191533|myb proto-oncogene protein, plant	GO:0043231//intracellular membrane-bounded organelle	GO:0003676//nucleic acid binding	-	gi|670357845|ref|XP_008667722.1|/4.1297e-144/PREDICTED: uncharacterized protein LOC100191533 isoform X1 [Zea mays]
103653945	2243	29.6334	1.96433	-3.91512	1.34214e-08	Up	2.14469e-10	PREDICTED: Zea mays pentatricopeptide repeat-containing protein At1g31920 (LOC103653945), transcript variant X2, mRNA	K15078|1|3e-80|298|vvi:100250139|structure-specific endonuclease subunit SLX1 [EC:3.6.1.-];K03798|3|1e-64|246|rcu:RCOM_0340700|cell division protease FtsH [EC:3.4.24.-];K15271|4|2e-51|202|rcu:RCOM_1095670|ATP-dependent DNA helicase HFM1/MER3 [EC:3.6.4.12]	-	-	-	gi|670397765|ref|XP_008678983.1|/0/PREDICTED: pentatricopeptide repeat-containing protein At1g31920 isoform X1 [Zea mays]
100284218	1428	94.0132	38.4822	-1.28867	0.000241547	Up	9.75222e-06	Zea mays anther-specific proline-rich protein APG (LOC100284218), mRNA	K01206|1|2e-14|79.0|ath:AT1G67830|alpha-L-fucosidase [EC:3.2.1.51];K00514|2|5e-14|77.4|rcu:RCOM_1428040|zeta-carotene desaturase [EC:1.3.5.6]	GO:0031410//cytoplasmic vesicle;GO:0043231//intracellular membrane-bounded organelle	GO:0016787//hydrolase activity	GO:0044238	gi|226509150|ref|NP_001150585.1|/0/anther-specific proline-rich protein APG [Zea mays]
100381369	434	292.644	31.2342	-3.22795	3.99309e-24	Up	1.3463e-26	PREDICTED: Zea mays uncharacterized LOC100381369 (LOC100381369), ncRNA	-	-	-	-	gi|195644602|gb|ACG41769.1|/8.88652e-36/hypothetical protein [Zea mays]
103632695	3049	449.358	42.3007	-3.40911	8.24684e-09	Up	1.26875e-10	PREDICTED: Zea mays probable LRR receptor-like serine/threonine-protein kinase At1g06840 (LOC103632695), transcript variant X2, mRNA	K13420|1|1e-70|266|ath:AT5G46330|LRR receptor-like serine/threonine-protein kinase FLS2 [EC:2.7.11.1]	GO:0044464;GO:0044464	GO:0004672//protein kinase activity;GO:0032559;GO:0004672//protein kinase activity;GO:0032559	GO:0006464//cellular protein modification process;GO:0006464//cellular protein modification process	gi|670362568|ref|XP_008652663.1|/0/PREDICTED: probable LRR receptor-like serine/threonine-protein kinase At1g06840 isoform X1 [Zea mays]
100283609	995	40.7503	19.697	-1.04884	0.0333342	Up	0.00326589	Zea mays rhodanese-like family protein (LOC100283609), mRNA	-	-	-	-	gi|414866286|tpg|DAA44843.1|/1.96528e-93/TPA: rhodanese-like family protein [Zea mays]
103644321	2242	20.554	4.70138	-2.12826	0.00362018	Up	0.000215498	PREDICTED: Zea mays uncharacterized LOC103644321 (LOC103644321), mRNA	-	-	-	-	gi|670369129|ref|XP_008665751.1|/3.58843e-86/PREDICTED: uncharacterized protein LOC103644321 [Zea mays]
541889	1156	40.7856	11.5626	-1.8186	9.9342e-05	Up	3.60553e-06	Zea mays plasma membrane intrinsic protein2 (pip2c), mRNA	K09872|1|4e-154|542|osa:4330049|aquaporin PIP	GO:0031224//intrinsic component of membrane	-	GO:0006810//transport	gi|162459498|ref|NP_001105025.1|/3.10194e-164/aquaporin PIP2-3 [Zea mays]
100217290	1254	100.51	18.2938	-2.45791	5.00343e-12	Up	4.86422e-14	Zea mays uncharacterized LOC100217290 (LOC100217290), mRNA	K13201|1|1e-15|82.8|gmx:100777108|nucleolysin TIA-1/TIAR	-	GO:0005488//binding	-	gi|413923111|gb|AFW63043.1|/1.22596e-102/hypothetical protein ZEAMMB73_351066 [Zea mays]
103625835	1107	606.446	236.046	-1.36131	1.606e-14	Up	1.11935e-16	PREDICTED: Zea mays photosystem I reaction center subunit III, chloroplastic-like (LOC103625835), mRNA	K02694|1|2e-89|327|sbi:SORBI_01g006370|photosystem I subunit III	GO:0009534//chloroplast thylakoid;GO:0009522//photosystem I	-	GO:0044237//cellular metabolic process	gi|670405627|ref|XP_008644458.1|/3.62601e-90/PREDICTED: photosystem I reaction center subunit III, chloroplastic-like [Zea mays]
100286025	2662	5985.04	24.8915	-7.90956	1.74506e-36	Up	2.57099e-39	PREDICTED: Zea mays lyase (LOC100286025), transcript variant X1, mRNA	-	GO:0031410//cytoplasmic vesicle;GO:0031410//cytoplasmic vesicle	GO:0003824//catalytic activity;GO:0005488//binding;GO:0003824//catalytic activity;GO:0005488//binding	GO:0044238;GO:0044238	gi|226507516|ref|NP_001152385.1|/0/lyase precursor [Zea mays]
103639542	2474	23484.1	1319.19	-4.15396	1.43565e-07	Up	2.78629e-09	PREDICTED: Zea mays fatty acyl-CoA reductase 2-like (LOC103639542), mRNA	K13356|1|0.0|893|sbi:SORBI_01g046030|fatty acyl-CoA reductase [EC:1.2.1.-]	GO:0043231//intracellular membrane-bounded organelle	GO:0016903//oxidoreductase activity, acting on the aldehyde or oxo group of donors	GO:0008152//metabolic process	gi|670440441|ref|XP_008660506.1|/0/PREDICTED: fatty acyl-CoA reductase 2-like [Zea mays]
103633098	3859	28.282	11.8339	-1.25697	0.0489733	Up	0.00537951	PREDICTED: Zea mays uncharacterized LOC103633098 (LOC103633098), transcript variant X15, ncRNA	K13114|1|2e-10|50.8|bdi:100834865|pinin	GO:0031228//intrinsic component of Golgi membrane;GO:0031228//intrinsic component of Golgi membrane;GO:0031228//intrinsic component of Golgi membrane;GO:0031228//intrinsic component of Golgi membrane;GO:0031228//intrinsic component of Golgi membrane;GO:0031228//intrinsic component of Golgi membrane;GO:0031228//intrinsic component of Golgi membrane;GO:0031228//intrinsic component of Golgi membrane…	GO:0016757//transferase activity, transferring glycosyl groups;GO:0016757//transferase activity, transferring glycosyl groups;GO:0016757//transferase activity, transferring glycosyl groups;GO:0016757//transferase activity, transferring glycosyl groups;GO:0016757//transferase activity, transferring glycosyl groups;GO:0016757//transferase activity, transferring glycosyl groups;GO:0016757//transfera…	GO:0006464//cellular protein modification process;GO:0006464//cellular protein modification process;GO:0006464//cellular protein modification process;GO:0006464//cellular protein modification process;GO:0006464//cellular protein modification process;GO:0006464//cellular protein modification process;GO:0006464//cellular protein modification process;GO:0006464//cellular protein modification process…	gi|194697790|gb|ACF82979.1|/1.18129e-67/unknown [Zea mays]
100384379	1343	13.2474	1.92101	-2.78578	0.00168788	Up	8.94275e-05	Zea mays uncharacterized LOC100384379 (LOC100384379), mRNA	-	-	-	-	gi|293332815|ref|NP_001170393.1|/0/uncharacterized protein LOC100384379 [Zea mays]
100274228	2102	95.2097	33.3622	-1.51289	1.59735e-05	Up	4.73391e-07	PREDICTED: Zea mays uncharacterized LOC100274228 (LOC100274228), transcript variant X2, mRNA	K13600|1|0.0|927|sbi:SORBI_03g046660|chlorophyllide a oxygenase [EC:1.14.13.122]	-	GO:0016703;GO:0046914//transition metal ion binding;GO:0051536//iron-sulfur cluster binding;GO:0016703;GO:0046914//transition metal ion binding;GO:0051536//iron-sulfur cluster binding;GO:0016703;GO:0046914//transition metal ion binding;GO:0051536//iron-sulfur cluster binding	GO:0008152//metabolic process;GO:0008152//metabolic process;GO:0008152//metabolic process	gi|670383451|ref|XP_008672526.1|/0/PREDICTED: uncharacterized protein LOC100274228 isoform X2 [Zea mays]
100501297	1313	11.7678	2.13076	-2.46541	0.00400995	Up	0.000241995	Zea mays uncharacterized LOC100501297 (LOC100501297), mRNA	-	-	GO:0003676//nucleic acid binding	-	gi|645166224|gb|AIB04833.1|/6.11914e-66/NAC transcription factor, partial [Zea mays]
100283547	1148	473.154	31.0554	-3.92939	4.96549e-13	Up	4.16429e-15	Zea mays cupin, RmlC-type (LOC100283547), mRNA	K10712|1|4e-69|259|vvi:100250622|cysteamine dioxygenase [EC:1.13.11.19]	GO:0031410//cytoplasmic vesicle	GO:0016702//oxidoreductase activity, acting on single donors with incorporation of molecular oxygen, incorporation of two atoms of oxygen	GO:0008152//metabolic process	gi|226503629|ref|NP_001149919.1|/2.07375e-144/cupin, RmlC-type [Zea mays]
100381397	500	441.294	86.2014	-2.35596	6.96535e-15	Up	4.69685e-17	Zea mays uncharacterized LOC100381397 (LOC100381397), mRNA	-	-	-	-	gi|195610358|gb|ACG27009.1|/6.59954e-23/hypothetical protein [Zea mays]
103649874	2386	124.099	53.3628	-1.21758	3.30484e-05	Up	1.05433e-06	PREDICTED: Zea mays uncharacterized LOC103649874 (LOC103649874), mRNA	-	GO:0043231//intracellular membrane-bounded organelle	GO:0016740//transferase activity	-	gi|670386061|ref|XP_008673792.1|/0/PREDICTED: uncharacterized protein LOC103649874 [Zea mays]
103646784	1418	420.157	127.408	-1.72147	0.010934	Up	0.000807929	PREDICTED: Zea mays uncharacterized LOC103646784 (LOC103646784), mRNA	-	-	-	-	gi|670377128|ref|XP_008669667.1|/0/PREDICTED: uncharacterized protein LOC103646784 [Zea mays]
100276850	1884	175.036	29.8037	-2.55409	2.2276e-18	Up	1.12342e-20	Zea mays uncharacterized LOC100276850 (LOC100276850), mRNA	K12133|1|3e-28|125|ath:AT1G01060|LATE ELONGATED HYPOCOTYL;K12134|3|3e-25|115|aly:ARALYDRAFT_904154|circadian clock associated 1	-	-	-	gi|226501756|ref|NP_001144028.1|/0/uncharacterized protein LOC100276850 [Zea mays]
100284558	1764	142.645	10.1652	-3.81072	1.7895e-07	Up	3.52373e-09	PREDICTED: Zea mays aspartic proteinase nepenthesin-1 (LOC100284558), transcript variant X1, mRNA	K00924|1|3e-22|105|ath:AT5G22850|[EC:2.7.1.-]	GO:0031410//cytoplasmic vesicle;GO:0031410//cytoplasmic vesicle	GO:0004175//endopeptidase activity;GO:0004175//endopeptidase activity	GO:0019538//protein metabolic process;GO:0019538//protein metabolic process	gi|226492465|ref|NP_001150925.1|/0/aspartic proteinase nepenthesin-1 [Zea mays]
103656021	1375	16.1916	1.58842	-3.34958	2.28275e-05	Up	7.04972e-07	PREDICTED: Zea mays uncharacterized LOC103656021 (LOC103656021), mRNA	-	-	-	-	gi|413919338|gb|AFW59270.1|/1.21963e-155/hypothetical protein ZEAMMB73_870626 [Zea mays]
100284847	678	400.073	136.438	-1.55201	8.1079e-18	Up	4.38762e-20	Zea mays photosystem I reaction center subunit V (LOC100284847), mRNA	K08905|1|6e-52|201|zma:100284847|photosystem I subunit V	GO:0009521;GO:0031224//intrinsic component of membrane;GO:0009534//chloroplast thylakoid	-	GO:0044237//cellular metabolic process	gi|226502937|ref|NP_001151214.1|/1.57445e-50/photosystem I reaction center subunit V [Zea mays]
100283422	1139	158.153	73.5616	-1.1043	6.33871e-06	Up	1.71511e-07	Zea mays PHD finger protein (LOC100283422), mRNA	K06889|1|6e-52|202|vvi:100245712|	-	GO:0046872//metal ion binding	-	gi|226500342|ref|NP_001149795.1|/3.19781e-105/PHD finger protein [Zea mays]
100282844	1090	562.71	251.866	-1.15974	1.63571e-05	Up	4.87074e-07	Zea mays LOC100282844 (umc2111), mRNA	-	-	-	-	gi|226494508|ref|NP_001149222.1|/4.9585e-116/LOC100282844 [Zea mays]
103630336	994	37.1205	11.8665	-1.64532	0.00556016	Up	0.000353663	PREDICTED: Zea mays germin-like protein 1-4 (LOC103630336), mRNA	-	GO:0005576//extracellular region;GO:0031410//cytoplasmic vesicle	GO:0046914//transition metal ion binding	-	gi|670417631|ref|XP_008649622.1|/1.9351e-100/PREDICTED: germin-like protein 1-4 [Zea mays]
100191633	2015	457.232	63.6587	-2.8445	8.68154e-06	Up	2.43265e-07	PREDICTED: Zea mays hypothetical protein (LOC100191633), transcript variant X2, mRNA	-	-	-	-	gi|670427131|ref|XP_008654252.1|/0/PREDICTED: hypothetical protein isoform X2 [Zea mays]
100282284	1449	20.8168	1.44232	-3.85128	9.31135e-07	Up	2.10524e-08	Zea mays LOC100282284 (pco072957b), mRNA	K00430|1|2e-176|617|zma:100284887|peroxidase [EC:1.11.1.7]	GO:0031410//cytoplasmic vesicle	GO:0016209//antioxidant activity;GO:0005506//iron ion binding;GO:0003824//catalytic activity	GO:0006950//response to stress;GO:0008152//metabolic process	gi|226510262|ref|NP_001148668.1|/0/LOC100282284 precursor [Zea mays]
100383808	2181	359.538	13.5003	-4.73508	6.45635e-13	Up	5.56093e-15	PREDICTED: Zea mays uncharacterized LOC100383808 (LOC100383808), transcript variant X3, mRNA	K03549|1|0.0|739|vvi:100257576|KUP system potassium uptake protein	GO:0044464;GO:0044464;GO:0044464;GO:0044464	GO:0046873//metal ion transmembrane transporter activity;GO:0046873//metal ion transmembrane transporter activity;GO:0046873//metal ion transmembrane transporter activity;GO:0046873//metal ion transmembrane transporter activity	GO:0030001//metal ion transport;GO:0034220//ion transmembrane transport;GO:0030001//metal ion transport;GO:0034220//ion transmembrane transport;GO:0030001//metal ion transport;GO:0034220//ion transmembrane transport;GO:0030001//metal ion transport;GO:0034220//ion transmembrane transport	gi|670421681|ref|XP_008651748.1|/0/PREDICTED: uncharacterized protein LOC100383808 isoform X1 [Zea mays]
103646489	1168	138.466	60.9897	-1.18289	0.00280997	Up	0.00016066	PREDICTED: Zea mays copper transporter 6-like (LOC103646489), mRNA	-	-	-	-	gi|414587312|tpg|DAA37883.1|/5.43673e-23/TPA: copper transporter 1 [Zea mays]
100286024	1616	50.1796	3.23163	-3.95677	2.12978e-10	Up	2.60679e-12	PREDICTED: Zea mays heat shock factor protein 7 (LOC100286024), transcript variant X1, mRNA	-	-	-	-	gi|414869815|tpg|DAA48372.1|/6.75767e-153/TPA: heat shock factor protein 7 [Zea mays]
103647908	2160	28.5415	9.19997	-1.63336	0.0201312	Up	0.00173432	PREDICTED: Zea mays uncharacterized LOC103647908 (LOC103647908), mRNA	-	-	GO:0016740//transferase activity	-	gi|670379597|ref|XP_008670622.1|/0/PREDICTED: uncharacterized protein LOC103647908 [Zea mays]
103641948	2077	6.7242	1.34195	-2.32503	0.014411	Up	0.00114774	PREDICTED: Zea mays xyloglucan galactosyltransferase KATAMARI1 homolog (LOC103641948), mRNA	-	GO:0043231//intracellular membrane-bounded organelle	-	-	gi|670446531|ref|XP_008663471.1|/0/PREDICTED: xyloglucan galactosyltransferase KATAMARI1 homolog [Zea mays]
100384495	1478	289.281	49.0896	-2.55898	1.29328e-14	Up	8.90402e-17	Zea mays uncharacterized LOC100384495 (LOC100384495), mRNA	-	-	-	-	gi|293337131|ref|NP_001170493.1|/7.4628e-47/uncharacterized protein LOC100384495 [Zea mays]
100501856	884	382.349	29.9915	-3.67227	8.90158e-36	Up	1.38713e-38	Zea mays putative LOB domain-containing family protein (LOB11), mRNA	K13945|1|1e-23|108|aly:ARALYDRAFT_486271|LOB domain-containing protein 29;K13944|2|3e-23|107|vvi:100261792|LOB domain-containing protein 16	-	-	-	gi|645167120|gb|AIB05217.1|/9.41695e-93/LOB transcription factor, partial [Zea mays]
100274577	1212	133.909	43.0681	-1.63656	2.20247e-08	Up	3.63178e-10	Zea mays hypothetical protein (LOC100274577), mRNA	-	GO:0031410//cytoplasmic vesicle	-	-	gi|226501684|ref|NP_001142402.1|/1.14807e-172/hypothetical protein precursor [Zea mays]
100285637	2026	919.367	241.285	-1.9299	5.28916e-18	Up	2.84726e-20	Zea mays L-ascorbate oxidase (LOC100285637), mRNA	K00423|1|2e-153|541|aly:ARALYDRAFT_892557|L-ascorbate oxidase [EC:1.10.3.3]	-	GO:0003824//catalytic activity;GO:0046914//transition metal ion binding	GO:0008152//metabolic process	gi|226507707|ref|NP_001152000.1|/0/L-ascorbate oxidase precursor [Zea mays]
100273196	1683	912.308	144.346	-2.65999	4.30841e-51	Up	3.05171e-54	Zea mays LOC100273196 (IDP1438), mRNA	K01623|1|0.0|739|zma:100273196|fructose-bisphosphate aldolase, class I [EC:4.1.2.13]	GO:0043231//intracellular membrane-bounded organelle	GO:0016832//aldehyde-lyase activity	GO:0006007//glucose catabolic process	gi|226492201|ref|NP_001141112.1|/0/uncharacterized protein LOC100273196 [Zea mays]
100283130	1752	6289.25	1548.2	-2.0223	2.09536e-51	Up	1.42481e-54	Zea mays RAFTIN1a protein (LOC100283130), mRNA	-	GO:0031410//cytoplasmic vesicle;GO:0044420//extracellular matrix part	-	-	gi|226509208|ref|NP_001149504.1|/0/RAFTIN1a protein precursor [Zea mays]
100282846	977	7199.26	2598.34	-1.47026	1.5186e-41	Up	1.63498e-44	Zea mays proline-rich protein (LOC100282846), mRNA	-	GO:0031410//cytoplasmic vesicle	-	-	gi|226501788|ref|NP_001149224.1|/3.54996e-107/proline-rich protein precursor [Zea mays]
103644166	973	33.8804	10.9103	-1.63476	0.00885124	Up	0.000622087	PREDICTED: Zea mays non-specific lipid-transfer protein-like protein At2g13820 (LOC103644166), transcript variant X2, mRNA	-	GO:0031410//cytoplasmic vesicle;GO:0031410//cytoplasmic vesicle	-	GO:0010876//lipid localization;GO:0010876//lipid localization	gi|670368735|ref|XP_008665580.1|/2.40774e-47/PREDICTED: uncharacterized protein LOC103644166 isoform X1 [Zea mays]
100285905	1855	15.1611	4.75289	-1.67349	0.0419803	Up	0.00439012	PREDICTED: Zea mays BHLH transcription factor (LOC100285905), transcript variant X1, mRNA	K12126|1|3e-11|68.9|aly:ARALYDRAFT_471048|phytochrome-interacting factor 3;K10863|3|7e-06|50.8|aly:ARALYDRAFT_486946|aprataxin [EC:3.-.-.-]	GO:0043231//intracellular membrane-bounded organelle;GO:0043231//intracellular membrane-bounded organelle	-	-	gi|645166013|gb|AIB04746.1|/0/bHLH transcription factor, partial [Zea mays]
542037	1353	760.687	364.556	-1.06116	1.08648e-11	Up	1.10511e-13	PREDICTED: Zea mays LOC542037 (gpm770), transcript variant X2, mRNA	K09264|1|8e-110|395|sbi:SORBI_03g002525|MADS-box transcription factor, plant	GO:0043231//intracellular membrane-bounded organelle;GO:0043231//intracellular membrane-bounded organelle	GO:0003677//DNA binding;GO:0001071//nucleic acid binding transcription factor activity;GO:0003677//DNA binding;GO:0001071//nucleic acid binding transcription factor activity	GO:0006351//transcription, DNA-templated;GO:0006351//transcription, DNA-templated	gi|29372756|emb|CAD23413.1|/1.13465e-130/m23 [Zea mays]
100857061	1920	28.9936	11.4152	-1.34478	0.0198043	Up	0.00169454	PREDICTED: Zea mays histone-lysine N-methyltransferase ATXR6 (LOC100857061), transcript variant X2, mRNA	K11446|1|4e-09|61.6|mtr:MTR_5g010300|histone demethylase JARID1 [EC:1.14.11.-]	GO:0043231//intracellular membrane-bounded organelle;GO:0043231//intracellular membrane-bounded organelle	GO:0046914//transition metal ion binding;GO:0046914//transition metal ion binding	-	gi|670432623|ref|XP_008656846.1|/0/PREDICTED: histone-lysine N-methyltransferase ATXR6 isoform X2 [Zea mays]
103655586	1545	4.93501	1.02457	-2.26804	0.0210825	Up	0.00184334	PREDICTED: Zea mays putative protein phosphatase 2C 24 (LOC103655586), mRNA	K00514|1|3e-06|52.0|rcu:RCOM_1428040|zeta-carotene desaturase [EC:1.3.5.6]	-	-	-	gi|670401374|ref|XP_008680538.1|/0/PREDICTED: putative protein phosphatase 2C 24 [Zea mays]
103646358	1497	36.5395	16.9865	-1.10506	0.0403024	Up	0.00416327	PREDICTED: Zea mays lysine histidine transporter-like 6 (LOC103646358), transcript variant X2, mRNA	K14209|1|2e-10|65.5|ppp:PHYPADRAFT_115714|solute carrier family 36 (proton-coupled amino acid transporter);K15015|2|3e-10|65.1|ppp:PHYPADRAFT_1981|solute carrier family 32 (vesicular inhibitory amino acid transporter)	-	-	-	gi|670376173|ref|XP_008669314.1|/0/PREDICTED: lysine histidine transporter-like 6 isoform X1 [Zea mays]
100191923	2020	936.098	205.665	-2.18636	1.33511e-15	Up	8.66241e-18	Zea mays LOC100191923 (gpm817), mRNA	K08852|1|8e-20|97.4|vcn:VOLCADRAFT_107956|serine/threonine-protein kinase/endoribonuclease IRE1 [EC:2.7.11.1 3.1.26.-]	-	GO:0046914//transition metal ion binding	-	gi|212275512|ref|NP_001130819.1|/0/uncharacterized protein LOC100191923 [Zea mays]
100277218	1064	286.74	99.7486	-1.52337	1.85594e-09	Up	2.58712e-11	Zea mays LOC100277218 (cl4730_1), mRNA	-	-	GO:0046872//metal ion binding	-	gi|414888198|tpg|DAA64212.1|/4.28091e-141/TPA: calmodulin [Zea mays]
100279934	2007	84.7065	40.3666	-1.06931	0.00235301	Up	0.000131201	PREDICTED: Zea mays uncharacterized LOC100279934 (LOC100279934), transcript variant X1, mRNA	K15397|1|0.0|945|zma:100279934|3-ketoacyl-CoA synthase [EC:2.3.1.-]	-	-	-	gi|226508928|ref|NP_001146356.1|/0/uncharacterized protein LOC100279934 [Zea mays]
100193259	1428	1158.67	537.778	-1.10739	2.26446e-08	Up	3.74105e-10	PREDICTED: Zea mays orphans transcription factor (Orphan3), transcript variant X4, mRNA	K11838|1|2e-15|82.0|sbi:SORBI_03g035900|ubiquitin carboxyl-terminal hydrolase 7 [EC:3.1.2.15]	-	-	-	gi|670420144|ref|XP_008650889.1|/1.02694e-155/PREDICTED: uncharacterized protein LOC100193259 isoform X3 [Zea mays]
103632412	1890	36.5533	9.12438	-2.0022	6.52084e-05	Up	2.25768e-06	PREDICTED: Zea mays uncharacterized LOC103632412 (LOC103632412), transcript variant X2, misc_RNA	-	-	-	-	gi|414884725|tpg|DAA60739.1|/1.98796e-38/TPA: hypothetical protein ZEAMMB73_896943 [Zea mays]
100273041	1361	43.5876	11.5387	-1.91744	0.000227505	Up	9.12084e-06	PREDICTED: Zea mays uncharacterized LOC100273041 (LOC100273041), transcript variant X1, mRNA	-	-	-	-	gi|670403020|ref|XP_008681410.1|/1.50049e-53/PREDICTED: uncharacterized protein LOC100273041 isoform X1 [Zea mays]
100275584	2326	245.693	77.9129	-1.65692	2.27001e-05	Up	6.99752e-07	PREDICTED: Zea mays putative protein of unknown function (DUF668) domain family protein (LOC100275584), transcript variant X2, mRNA	-	-	-	-	gi|226529534|ref|NP_001143107.1|/0/putative protein of unknown function (DUF668) domain family protein [Zea mays]
100285064	987	423.613	79.5919	-2.41206	1.3526e-22	Up	5.05861e-25	Zea mays LOC100285064 (csu869(cah)), mRNA	K01673|1|8e-117|418|zma:100285064|carbonic anhydrase [EC:4.2.1.1]	GO:0043231//intracellular membrane-bounded organelle	GO:0046914//transition metal ion binding;GO:0016836//hydro-lyase activity	-	gi|226509016|ref|NP_001151431.1|/2.11895e-115/LOC100285064 [Zea mays]
100274512	1491	435.69	193.84	-1.16844	5.9295e-07	Up	1.29527e-08	PREDICTED: Zea mays LOC100274512 (pco126351), transcript variant X1, mRNA	K14498|1|2e-170|597|zma:100274512|serine/threonine-protein kinase SRK2 [EC:2.7.11.1]	-	GO:0004672//protein kinase activity;GO:0032559;GO:0004672//protein kinase activity;GO:0032559	GO:0006464//cellular protein modification process;GO:0006464//cellular protein modification process	gi|670412891|ref|XP_008647613.1|/3.81354e-173/PREDICTED: LOC100274512 isoform X1 [Zea mays]
103651710	4380	23.596	4.69025	-2.3308	0.00175152	Up	9.32953e-05	PREDICTED: Zea mays putative E3 ubiquitin-protein ligase LIN (LOC103651710), mRNA	K03070|1|4e-06|53.1|rcu:RCOM_0562390|preprotein translocase subunit SecA;K09561|2|9e-06|52.0|cre:CHLREDRAFT_120414|STIP1 homology and U-box containing protein 1 [EC:6.3.2.19]	-	-	-	gi|670390636|ref|XP_008675635.1|/0/PREDICTED: putative E3 ubiquitin-protein ligase LIN [Zea mays]
100273481	1366	58.376	25.5208	-1.1937	0.0086918	Up	0.000608266	Zea mays gibberellin receptor GID1L2 (LOC100273481), mRNA	K13258|1|3e-50|197|gmx:547489|2-hydroxyisoflavanone dehydratase [EC:4.2.1.105];K14493|2|1e-32|139|osa:4338764|gibberellin receptor GID1 [EC:3.-.-.-]	-	GO:0004871//signal transducer activity;GO:0003824//catalytic activity	-	gi|226504466|ref|NP_001141390.1|/1.87016e-174/uncharacterized LOC100273481 [Zea mays]
100501533	1487	162.623	68.9786	-1.23732	4.23914e-06	Up	1.10738e-07	Zea mays uncharacterized LOC100501533 (LOC100501533), mRNA	K15402|1|7e-97|352|bdi:100824104|cytochrome P450, family 86, subfamily B, polypeptide 1 (fatty acid omega-hydroxylase) [EC:1.14.-.-];K15405|2|1e-94|345|aly:ARALYDRAFT_474859|cytochrome P450, family 96, subfamily A, polypeptide 15 (midchain alkane hydroxylase)	GO:0031410//cytoplasmic vesicle	GO:0016491//oxidoreductase activity;GO:0005506//iron ion binding	GO:0008152//metabolic process	gi|670361942|ref|XP_008650864.1|/0/PREDICTED: cytochrome P450 86B1-like [Zea mays]
100501546	1439	6144.02	140.136	-5.45428	4.00662e-29	Up	9.42201e-32	Zea mays uncharacterized LOC100501546 (LOC100501546), mRNA	K01674|1|5e-52|141|sbi:SORBI_07g022880|carbonic anhydrase [EC:4.2.1.1]	-	GO:0046914//transition metal ion binding;GO:0016836//hydro-lyase activity	GO:0044237//cellular metabolic process	gi|413954847|gb|AFW87496.1|/5.21818e-123/hypothetical protein ZEAMMB73_893265 [Zea mays]
100276192	727	1886.13	28.0804	-6.06972	3.03416e-25	Up	9.19833e-28	Zea mays hypothetical protein (LOC100276192), mRNA	-	-	-	-	gi|226532856|ref|NP_001143509.1|/1.43698e-63/hypothetical protein [Zea mays]
100285138	2702	86.5139	24.6525	-1.8112	1.53415e-05	Up	4.53789e-07	Zea mays ATPase, coupled to transmembrane movement of substances (LOC100285138), mRNA	K12843|1|0.0|840|vvi:100248403|U4/U6 small nuclear ribonucleoprotein PRP3;K05681|2|9e-59|227|cme:CMS467C|ATP-binding cassette, subfamily G (WHITE), member 2;K05643|4|9e-11|67.8|olu:OSTLU_42103|ATP-binding cassette, subfamily A (ABC1), member 3;K05658|5|2e-10|67.0|vvi:100854950|ATP-binding cassette, subfamily B (MDR/TAP), member 1	GO:0031224//intrinsic component of membrane	GO:0017111//nucleoside-triphosphatase activity;GO:0032559	GO:0009207	gi|414866191|tpg|DAA44748.1|/0/TPA: ATPase, coupled to transmembrane movement of substance [Zea mays]
103655651	564	6.65708	1.51506	-2.13551	0.0335479	Up	0.00329443	PREDICTED: Zea mays mitotic checkpoint protein BUB3.1-like (LOC103655651), mRNA	K02180|1|1e-57|220|zma:100283404|cell cycle arrest protein BUB3	-	-	-	gi|670401468|ref|XP_008680589.1|/2.39894e-63/PREDICTED: mitotic checkpoint protein BUB3.1-like [Zea mays]
100274602	1598	1324.34	16.6437	-6.31415	2.41937e-21	Up	9.87077e-24	Zea mays hypothetical protein (LOC100274602), mRNA	-	GO:0031224//intrinsic component of membrane	-	-	gi|226500842|ref|NP_001142426.1|/0/hypothetical protein [Zea mays]
542000	1648	28503.9	13797.1	-1.04679	2.68361e-06	Up	6.66056e-08	Zea mays LOC542000 (cl1298_1), mRNA	-	GO:0031410//cytoplasmic vesicle	-	-	gi|162461641|ref|NP_001105118.1|/1.13512e-115/LOC542000 precursor [Zea mays]
100279427	1788	45.0861	21.7026	-1.05481	0.0399971	Up	0.0041238	Zea mays LOC100279427 (cl377_-3), mRNA	K00517|1|5e-167|586|osa:4334183|[EC:1.14.-.-]	-	GO:0016491//oxidoreductase activity;GO:0005506//iron ion binding	GO:0008152//metabolic process	gi|226508152|ref|NP_001145908.1|/0/uncharacterized protein LOC100279427 [Zea mays]
103633573	959	242.702	118.12	-1.03893	6.93075e-06	Up	1.89297e-07	PREDICTED: Zea mays uncharacterized LOC103633573 (LOC103633573), mRNA	-	-	-	-	gi|414888151|tpg|DAA64165.1|/6.66843e-127/TPA: stress responsive protein [Zea mays]
100272878	1462	32.9383	13.2439	-1.31444	0.0125801	Up	0.000965204	PREDICTED: Zea mays putative protein kinase superfamily protein (LOC100272878), transcript variant X1, mRNA	K00924|1|4e-26|117|aly:ARALYDRAFT_486409|[EC:2.7.1.-];K04733|4|1e-23|109|aly:ARALYDRAFT_916421|interleukin-1 receptor-associated kinase 4 [EC:2.7.11.1]	GO:0031410//cytoplasmic vesicle	GO:0016301//kinase activity;GO:0004672//protein kinase activity	-	gi|226530949|ref|NP_001140803.1|/5.88194e-119/uncharacterized LOC100272878 [Zea mays]
100383114	2144	18.1495	6.41937	-1.49942	0.0328496	Up	0.00320538	Zea mays uncharacterized LOC100383114 (LOC100383114), mRNA	K15414|1|4e-33|79.3|sbi:SORBI_03g006340|complement component 1 Q subcomponent-binding protein, mitochondrial	GO:0044444;GO:0043231//intracellular membrane-bounded organelle	-	-	gi|293337121|ref|NP_001169252.1|/2.99896e-58/uncharacterized protein LOC100383114 [Zea mays]
103638247	4331	9.75331	1.52998	-2.67237	0.00386887	Up	0.000232494	PREDICTED: Zea mays ATP-dependent DNA helicase PIF1-like (LOC103638247), mRNA	K15255|1|0.0|854|sbi:SORBI_01g026970|ATP-dependent DNA helicase PIF1 [EC:3.6.4.12]	-	-	-	gi|670379463|ref|XP_008670573.1|/0/PREDICTED: ATP-dependent DNA helicase PIF1-like [Zea mays]
103636121	976	745.23	357.617	-1.05927	0.000243204	Up	9.83288e-06	PREDICTED: Zea mays extensin-like (LOC103636121), mRNA	-	-	-	-	gi|226502712|ref|NP_001144308.1|/1.37744e-34/uncharacterized protein LOC100277199 precursor [Zea mays]
100273627	1070	113.786	54.4975	-1.06206	0.00854231	Up	0.00059414	Zea mays uncharacterized LOC100273627 (LOC100273627), mRNA	-	-	-	-	gi|226508178|ref|NP_001141515.1|/1.17626e-138/uncharacterized protein LOC100273627 [Zea mays]
103650316	390	8.47976	1.28242	-2.72515	0.00289432	Up	0.000166303	PREDICTED: Zea mays uncharacterized LOC103650316 (LOC103650316), transcript variant X2, ncRNA	-	-	-	-	gi|670438980|ref|XP_008659907.1|/5.29572e-28/PREDICTED: uncharacterized protein LOC103638900 [Zea mays]
100282936	1587	526.683	48.0392	-3.45465	7.85669e-42	Up	8.23622e-45	Zea mays RING-H2 finger protein ATL2C (LOC100282936), mRNA	K05283|1|4e-15|81.3|aly:ARALYDRAFT_354960|phosphatidylinositol glycan, class W [EC:2.3.-.-];K11982|2|1e-09|63.2|bdi:100833984|E3 ubiquitin-protein ligase RNF115/126 [EC:6.3.2.19];K15692|3|1e-08|60.1|ppp:PHYPADRAFT_16563|E3 ubiquitin-protein ligase RNF13 [EC:6.3.2.19]	-	GO:0046872//metal ion binding	-	gi|226500884|ref|NP_001149313.1|/2.07409e-167/RING-H2 finger protein ATL2C [Zea mays]
100272413	1848	60.8497	28.8871	-1.07482	0.0115461	Up	0.000869244	PREDICTED: Zea mays putative AP2/EREBP transcription factor superfamily protein (EREB94), transcript variant X2, mRNA	-	-	-	-	gi|645166712|gb|AIB05043.1|/1.04124e-112/AP2-EREBP transcription factor, partial [Zea mays]
100382491	1091	925.533	195.253	-2.24494	4.40421e-05	Up	1.45372e-06	PREDICTED: Zea mays LOC100382491 (umc2175), transcript variant X3, mRNA	K01673|1|8e-116|415|zma:100382491|carbonic anhydrase [EC:4.2.1.1]	GO:0043231//intracellular membrane-bounded organelle;GO:0043231//intracellular membrane-bounded organelle;GO:0043231//intracellular membrane-bounded organelle;GO:0043231//intracellular membrane-bounded organelle	GO:0046914//transition metal ion binding;GO:0016836//hydro-lyase activity;GO:0046914//transition metal ion binding;GO:0016836//hydro-lyase activity;GO:0046914//transition metal ion binding;GO:0016836//hydro-lyase activity;GO:0046914//transition metal ion binding;GO:0016836//hydro-lyase activity	-	gi|293335117|ref|NP_001168699.1|/1.01586e-114/uncharacterized protein LOC100382491 [Zea mays]
103633511	959	23.7521	9.01314	-1.39795	0.0379534	Up	0.003852	PREDICTED: Zea mays chaperone protein dnaJ 11, chloroplastic-like (LOC103633511), mRNA	K09518|1|6e-10|63.2|vcn:VOLCADRAFT_83498|DnaJ homolog subfamily B member 12;K03128|2|6e-10|63.2|smo:SELMODRAFT_402861|transcription initiation factor TFIID subunit 2;K03686|3|8e-10|62.8|ppp:PHYPADRAFT_114130|molecular chaperone DnaJ;K09517|4|1e-09|62.4|gmx:100807885|DnaJ homolog subfamily B member 11	GO:0043231//intracellular membrane-bounded organelle	GO:0005515//protein binding	GO:0044267//cellular protein metabolic process	gi|670362745|ref|XP_008653416.1|/2.34025e-55/PREDICTED: chaperone protein dnaJ 11, chloroplastic-like [Zea mays]
100273354	1025	338.887	145.36	-1.22117	4.27697e-09	Up	6.33759e-11	Zea mays iron-sulfur protein2 (ris2), mRNA	K02636|1|7e-126|448|zma:100273354|cytochrome b6-f complex iron-sulfur subunit [EC:1.10.9.1]	GO:0034357;GO:0043231//intracellular membrane-bounded organelle;GO:0031224//intrinsic component of membrane	GO:0016679//oxidoreductase activity, acting on diphenols and related substances as donors;GO:0043169//cation binding;GO:0051536//iron-sulfur cluster binding;GO:0015078//hydrogen ion transmembrane transporter activity	GO:0051234//establishment of localization;GO:0006091//generation of precursor metabolites and energy	gi|226503409|ref|NP_001141265.1|/2.01004e-124/iron-sulfur protein2 [Zea mays]
100281758	2120	74.4066	25.9035	-1.52228	0.00198905	Up	0.000107863	Zea mays LOC100281758 (TIDP3044), mRNA	K09775|1|3e-93|341|zma:100281758|hypothetical protein	GO:0044464	GO:0016209//antioxidant activity	-	gi|226494650|ref|NP_001148150.1|/9.10818e-92/LOC100281758 [Zea mays]
100382217	727	40.0311	7.07778	-2.49975	9.00308e-06	Up	2.5304e-07	Zea mays hypothetical protein (LOC100382217), mRNA	-	-	-	GO:0009056//catabolic process	gi|293336063|ref|NP_001168445.1|/3.68828e-35/uncharacterized protein LOC100382217 [Zea mays]
100191429	2212	1682.81	634.764	-1.40658	0.00505412	Up	0.000315891	Zea mays putative MAP kinase family protein (LOC100191429), mRNA	K00924|1|3e-153|540|ath:AT2G01450|[EC:2.7.1.-];K04371|2|4e-82|304|cre:CHLREDRAFT_193901|extracellular signal-regulated kinase 1/2 [EC:2.7.11.24]	-	GO:0004702//receptor signaling protein serine/threonine kinase activity;GO:0032559	GO:0006464//cellular protein modification process	gi|212276031|ref|NP_001130334.1|/0/putative MAP kinase family protein [Zea mays]
100382348	1487	33.0451	9.69774	-1.76871	0.000985139	Up	4.82033e-05	Zea mays hypothetical protein (LOC100382348), mRNA	-	-	-	-	gi|293331205|ref|NP_001168566.1|/2.44205e-130/hypothetical protein [Zea mays]
100125643	1328	77.5847	26.8509	-1.5308	1.32275e-05	Up	3.85639e-07	Zea mays LOC100125643 (pco092050), mRNA	-	GO:0043231//intracellular membrane-bounded organelle	GO:0016817//hydrolase activity, acting on acid anhydrides;GO:0032559	-	gi|162461581|ref|NP_001106044.1|/0/putative growth-regulating factor 13 [Zea mays]
100277670	1444	41.4808	15.6142	-1.40959	0.00578578	Up	0.000370637	Zea mays uncharacterized LOC100277670 (LOC100277670), mRNA	-	-	-	-	gi|226532192|ref|NP_001144649.1|/1.72475e-157/uncharacterized protein LOC100277670 [Zea mays]
100285457	1354	8.74313	1.76982	-2.30455	0.0129228	Up	0.00100065	PREDICTED: Zea mays peroxidase 16 (LOC100285457), transcript variant X1, mRNA	K00430|1|9e-71|266|pop:POPTR_737716|peroxidase [EC:1.11.1.7]	GO:0031410//cytoplasmic vesicle;GO:0031410//cytoplasmic vesicle	GO:0016209//antioxidant activity;GO:0005506//iron ion binding;GO:0003824//catalytic activity;GO:0016209//antioxidant activity;GO:0005506//iron ion binding;GO:0003824//catalytic activity	GO:0006950//response to stress;GO:0008152//metabolic process;GO:0006950//response to stress;GO:0008152//metabolic process	gi|226491046|ref|NP_001151822.1|/1.80276e-153/peroxidase 16 precursor [Zea mays]
100281135	875	10.4896	2.09081	-2.32683	0.00870786	Up	0.000609883	Zea mays LOC100281135 (pco103560(319)), mRNA	-	GO:0031410//cytoplasmic vesicle	-	-	gi|226505632|ref|NP_001147526.1|/1.19638e-124/protein P21 precursor [Zea mays]
606468	905	61.6274	23.6347	-1.38267	0.00034104	Up	1.43682e-05	PREDICTED: Zea mays calmodulin-like protein 4 (LOC606468), mRNA	K02183|1|2e-77|286|osa:4334072|calmodulin	GO:0000785//chromatin;GO:0043231//intracellular membrane-bounded organelle	GO:0046872//metal ion binding;GO:0003676//nucleic acid binding	GO:0034728//nucleosome organization	gi|242038161|ref|XP_002466475.1|/2.67948e-82/hypothetical protein SORBIDRAFT_01g008460 [Sorghum bicolor]
100304245	3156	8.13229	1.63769	-2.312	0.0114497	Up	0.000858039	PREDICTED: Zea mays uncharacterized LOC100304245 (LOC100304245), transcript variant X2, mRNA	K11498|1|2e-78|293|ppp:PHYPADRAFT_128486|centromeric protein E	GO:0015630//microtubule cytoskeleton;GO:0015630//microtubule cytoskeleton;GO:0015630//microtubule cytoskeleton	GO:0003774//motor activity;GO:0032559;GO:0003774//motor activity;GO:0032559;GO:0003774//motor activity;GO:0032559	GO:0007017//microtubule-based process;GO:0007017//microtubule-based process;GO:0007017//microtubule-based process	gi|670373724|ref|XP_008668211.1|/0/PREDICTED: uncharacterized protein LOC100304245 isoform X1 [Zea mays]
100283195	858	48.4893	9.63536	-2.33126	7.08227e-05	Up	2.46811e-06	Zea mays disease resistance response protein 206 (LOC100283195), mRNA	-	GO:0031410//cytoplasmic vesicle	-	-	gi|226492910|ref|NP_001149569.1|/1.25103e-70/disease resistance response protein 206 precursor [Zea mays]
100284647	1663	22.1275	5.43363	-2.02585	0.00725192	Up	0.000483256	PREDICTED: Zea mays LOC100284647 (si496011d04), transcript variant X1, mRNA	K10781|1|5e-173|605|zma:100284647|fatty acyl-ACP thioesterase B [EC:3.1.2.14 3.1.2.-]	-	GO:0016297//acyl-[acyl-carrier-protein] hydrolase activity;GO:0016297//acyl-[acyl-carrier-protein] hydrolase activity	GO:0006631//fatty acid metabolic process;GO:0006631//fatty acid metabolic process	gi|226529781|ref|NP_001151014.1|/2.41929e-177/LOC100284647 [Zea mays]
103641440	2821	145.978	67.6893	-1.10875	0.00200979	Up	0.000109159	PREDICTED: Zea mays oligopeptide transporter 5-like (LOC103641440), mRNA	-	-	-	GO:0006810//transport	gi|670365656|ref|XP_008663011.1|/0/PREDICTED: oligopeptide transporter 5-like [Zea mays]
100383822	1772	2921.67	107.446	-4.76512	8.65285e-22	Up	3.45673e-24	Zea mays LOC100383822 (cl34009_1), mRNA	K15152|1|2e-61|235|sbi:SORBI_07g002720|mediator of RNA polymerase II transcription subunit 21	-	-	-	gi|670392828|ref|XP_008676806.1|/1.99326e-78/PREDICTED: putative X8 domain containing family protein isoform X1 [Zea mays]
103646010	1342	36.7171	8.50001	-2.11092	0.00096392	Up	4.70012e-05	PREDICTED: Zea mays nucleolar protein 58-like (LOC103646010), mRNA	-	-	-	-	gi|670375299|ref|XP_008668971.1|/1.03458e-92/PREDICTED: nucleolar protein 58-like [Zea mays]
103648929	802	28.0984	3.2894	-3.09459	3.76613e-06	Up	9.7101e-08	PREDICTED: Zea mays probable BOI-related E3 ubiquitin-protein ligase 3 (LOC103648929), mRNA	K01495|1|4e-07|53.5|zma:100193984|GTP cyclohydrolase I [EC:3.5.4.16]	-	-	-	gi|414588383|tpg|DAA38954.1|/3.84577e-71/TPA: hypothetical protein ZEAMMB73_891813 [Zea mays]
100192736	1304	39.0999	11.0061	-1.82886	0.00154538	Up	8.07828e-05	Zea mays uncharacterized LOC100192736 (LOC100192736), mRNA	K05544|1|8e-06|50.1|vcn:VOLCADRAFT_105302|tRNA-dihydrouridine synthase 3 [EC:1.3.1.89]	-	-	-	gi|212720819|ref|NP_001131407.1|/2.25477e-137/uncharacterized protein LOC100192736 [Zea mays]
103627039	2652	43.0537	14.2204	-1.59818	0.0140018	Up	0.00110444	PREDICTED: Zea mays probable leucine-rich repeat receptor-like serine/threonine-protein kinase At3g14840 (LOC103627039), transcript variant X3, mRNA	K13420|1|2e-25|116|vvi:100253808|LRR receptor-like serine/threonine-protein kinase FLS2 [EC:2.7.11.1]	-	-	-	gi|670408528|ref|XP_008645607.1|/1.28373e-170/PREDICTED: probable leucine-rich repeat receptor-like serine/threonine-protein kinase At3g14840 isoform X2 [Zea mays]
100282536	1117	303.073	145.917	-1.05452	7.82883e-08	Up	1.43512e-09	Zea mays TRAF type zinc finger domain containing 1 (LOC100282536), mRNA	-	-	-	-	gi|226495033|ref|NP_001148916.1|/6.49392e-95/TRAF type zinc finger domain containing 1 [Zea mays]
100276889	830	342.692	8.27404	-5.37218	3.61116e-13	Up	2.9364e-15	PREDICTED: Zea mays hypothetical protein (LOC100276889), transcript variant X1, misc_RNA	-	-	-	GO:0010876//lipid localization;GO:0010876//lipid localization	gi|226528916|ref|NP_001144063.1|/4.22567e-58/hypothetical protein precursor [Zea mays]
100193686	2218	386.32	37.9557	-3.34741	2.36432e-31	Up	4.95706e-34	PREDICTED: Zea mays hypothetical protein (LOC100193686), transcript variant X5, mRNA	-	-	-	-	gi|670392400|ref|XP_008676582.1|/0/PREDICTED: hypothetical protein isoform X2 [Zea mays]
100502310	1440	70.6732	12.7616	-2.46936	1.41551e-08	Up	2.28198e-10	Zea mays cysteine synthase (LOC100502310), mRNA	K01738|1|4e-174|609|zma:100502310|cysteine synthase A [EC:2.5.1.47]	-	GO:0016835//carbon-oxygen lyase activity;GO:0048037//cofactor binding	GO:0006563//L-serine metabolic process	gi|308081542|ref|NP_001183717.1|/1.10636e-172/cysteine synthase [Zea mays]
100273575	1850	155.843	51.4563	-1.59867	1.90641e-09	Up	2.67367e-11	PREDICTED: Zea mays hypothetical protein (LOC100273575), transcript variant X5, misc_RNA	K02641|1|3e-18|92.4|zma:542558|ferredoxin--NADP+ reductase [EC:1.18.1.2]	GO:0043231//intracellular membrane-bounded organelle;GO:0043231//intracellular membrane-bounded organelle;GO:0043231//intracellular membrane-bounded organelle;GO:0043231//intracellular membrane-bounded organelle;GO:0043231//intracellular membrane-bounded organelle;GO:0043231//intracellular membrane-bounded organelle	-	-	gi|226508476|ref|NP_001141465.1|/3.42068e-153/hypothetical protein [Zea mays]
100276545	1047	324.285	41.3631	-2.97085	9.56491e-17	Up	5.66388e-19	Zea mays LOC100276545 (IDP856), mRNA	-	-	-	-	gi|226493995|ref|NP_001143780.1|/1.68428e-57/uncharacterized protein LOC100276545 [Zea mays]
542368	1212	822.397	245.144	-1.74621	7.95899e-24	Up	2.77364e-26	Zea mays glyceraldehyde-3-phosphate dehydrogenase1 (gpa1), mRNA	K05298|1|0.0|739|zma:542368|glyceraldehyde-3-phosphate dehydrogenase (NADP+) (phosphorylating) [EC:1.2.1.13]	GO:0009536//plastid	GO:0000166//nucleotide binding	GO:0015977//carbon fixation;GO:0019318//hexose metabolic process	gi|162461856|ref|NP_001105414.1|/0/glyceraldehyde-3-phosphate dehydrogenase A, chloroplastic precursor [Zea mays]
100284607	1506	103.813	47.3018	-1.13402	0.000202065	Up	7.99216e-06	PREDICTED: Zea mays LOC100284607 (IDP1447), transcript variant X1, misc_RNA	K00215|1|1e-154|424|zma:100284607|dihydrodipicolinate reductase [EC:1.3.1.26]	GO:0044424;GO:0044424	GO:0016628//oxidoreductase activity, acting on the CH-CH group of donors, NAD or NADP as acceptor;GO:0016628//oxidoreductase activity, acting on the CH-CH group of donors, NAD or NADP as acceptor	GO:0009085//lysine biosynthetic process;GO:0009085//lysine biosynthetic process	gi|226531840|ref|NP_001150974.1|/5.41995e-162/LOC100284607 [Zea mays]
103633075	1665	229.772	60.4104	-1.92734	2.41622e-12	Up	2.25911e-14	PREDICTED: Zea mays heat stress transcription factor B-2c-like (LOC103633075), mRNA	-	-	-	-	gi|645166376|gb|AIB04896.1|/1.8777e-142/HSF transcription factor, partial [Zea mays]
103627410	2946	16.6622	5.56083	-1.5832	0.0346443	Up	0.00343155	PREDICTED: Zea mays filament-like plant protein 7 (LOC103627410), mRNA	-	-	-	-	gi|670409366|ref|XP_008645927.1|/0/PREDICTED: filament-like plant protein 7 [Zea mays]
100281666	2547	116.363	48.0515	-1.27598	3.84168e-05	Up	1.24736e-06	Zea mays oxidoreductase (LOC100281666), mRNA	-	GO:0043231//intracellular membrane-bounded organelle	GO:0016899//oxidoreductase activity, acting on the CH-OH group of donors, oxygen as acceptor;GO:0050662//coenzyme binding	GO:0008152//metabolic process	gi|226499278|ref|NP_001148058.1|/0/oxidoreductase [Zea mays]
100273273	1516	104.899	46.2932	-1.18013	0.00135265	Up	6.92902e-05	Zea mays leucine-rich repeat (LRR) family protein (LOC100273273), mRNA	K13420|1|2e-25|115|aly:ARALYDRAFT_356368|LRR receptor-like serine/threonine-protein kinase FLS2 [EC:2.7.11.1]	GO:0031410//cytoplasmic vesicle	-	-	gi|226508072|ref|NP_001141186.1|/0/leucine-rich repeat (LRR) family protein precursor [Zea mays]
100284273	1625	90.1107	20.265	-2.15271	4.92012e-10	Up	6.39846e-12	Zea mays LOC100284273 (IDP29), mRNA	-	-	-	-	gi|414865128|tpg|DAA43685.1|/9.66286e-152/TPA: hydrolase [Zea mays]
100282610	1475	228.401	103.222	-1.14582	3.17078e-06	Up	8.08529e-08	Zea mays nodulin protein (LOC100282610), mRNA	-	GO:0044464	-	-	gi|226498340|ref|NP_001148990.1|/0/nodulin protein [Zea mays]
100383387	1501	2271.42	162.5	-3.80508	4.46943e-10	Up	5.77436e-12	PREDICTED: Zea mays LOC100383387 (TIDP2694), transcript variant X3, mRNA	-	-	-	-	gi|670394346|ref|XP_008677603.1|/0/PREDICTED: uncharacterized protein LOC100383387 isoform X1 [Zea mays]
100279949	1779	79.3193	37.3834	-1.08527	0.00281377	Up	0.000161117	PREDICTED: Zea mays hypothetical protein (LOC100279949), transcript variant X1, mRNA	K05658|1|9e-96|238|vvi:100262734|ATP-binding cassette, subfamily B (MDR/TAP), member 1;K00924|3|4e-91|216|osa:4337593|[EC:2.7.1.-]	-	GO:0004672//protein kinase activity;GO:0032559;GO:0004672//protein kinase activity;GO:0032559	GO:0006464//cellular protein modification process;GO:0006464//cellular protein modification process	gi|226506986|ref|NP_001146371.1|/0/hypothetical protein [Zea mays]
100501710	1142	281.136	115.212	-1.28698	2.73102e-09	Up	3.93848e-11	Zea mays uncharacterized LOC100501710 (LOC100501710), mRNA	-	-	-	-	gi|670375707|ref|XP_008669128.1|/3.20332e-113/PREDICTED: multiple C2 and transmembrane domain-containing protein 2-like [Zea mays]
100384516	1343	229.681	91.5524	-1.32696	2.0246e-05	Up	6.13775e-07	Zea mays uncharacterized LOC100384516 (LOC100384516), mRNA	-	-	-	GO:0012501//programmed cell death	gi|414869811|tpg|DAA48368.1|/3.54758e-101/TPA: hypothetical protein ZEAMMB73_960791, partial [Zea mays]
103635733	2003	39.421	11.5267	-1.77398	0.000172217	Up	6.68472e-06	PREDICTED: Zea mays CBL-interacting protein kinase 14-like (LOC103635733), transcript variant X2, mRNA	K00924|1|1e-114|412|osa:4342410|[EC:2.7.1.-];K07198|3|5e-51|201|bdi:100836644|5'-AMP-activated protein kinase, catalytic alpha subunit [EC:2.7.11.11]	-	GO:0004672//protein kinase activity;GO:0032559;GO:0004672//protein kinase activity;GO:0032559	GO:0006464//cellular protein modification process;GO:0023052//signaling;GO:0006464//cellular protein modification process;GO:0023052//signaling	gi|670431424|ref|XP_008656334.1|/0/PREDICTED: CBL-interacting protein kinase 14-like [Zea mays]
100286157	1766	58.8895	6.01309	-3.29183	6.298e-10	Up	8.27957e-12	PREDICTED: Zea mays LOC100286157 (si946089b08a), transcript variant X1, mRNA	K15397|1|0.0|795|sbi:SORBI_01g025820|3-ketoacyl-CoA synthase [EC:2.3.1.-]	GO:0043231//intracellular membrane-bounded organelle;GO:0044464	GO:0016747//transferase activity, transferring acyl groups other than amino-acyl groups;GO:0016747//transferase activity, transferring acyl groups other than amino-acyl groups	GO:0006631//fatty acid metabolic process;GO:0006631//fatty acid metabolic process	gi|414868187|tpg|DAA46744.1|/0/TPA: senescence-associated protein 15 [Zea mays]
100277429	663	159.528	16.011	-3.31667	1.14809e-05	Up	3.30815e-07	Zea mays hypothetical protein (LOC100277429), mRNA	-	-	-	-	gi|226504498|ref|NP_001144463.1|/2.89687e-41/uncharacterized protein LOC100277429 [Zea mays]
103643513	1014	613.841	260.192	-1.23829	3.57501e-12	Up	3.40332e-14	PREDICTED: Zea mays glycine-rich cell wall structural protein 2-like (LOC103643513), mRNA	-	-	-	-	gi|414871248|tpg|DAA49805.1|/2.74703e-33/TPA: glycine-rich cell wall structural protein 2 [Zea mays]
100193179	1464	145.196	64.2549	-1.17612	0.00239945	Up	0.00013447	PREDICTED: Zea mays LOC100193179 (si683023f08), transcript variant X1, mRNA	K12126|1|6e-08|57.4|aly:ARALYDRAFT_471048|phytochrome-interacting factor 3	-	-	-	gi|670358127|ref|XP_008648030.1|/1.38311e-149/PREDICTED: uncharacterized protein LOC100193179 isoform X1 [Zea mays]
100283035	1791	1422.1	643.987	-1.14292	0.034987	Up	0.00347937	PREDICTED: Zea mays LOC100283035 (pco137326), transcript variant X1, mRNA	-	-	-	-	gi|670428387|ref|XP_008654989.1|/1.83797e-73/PREDICTED: LOC100283035 isoform X1 [Zea mays]
100281806	2193	2016.91	544.558	-1.88899	0.00348974	Up	0.000206151	Zea mays LOC100281806 (pco083553), mRNA	K03283|1|0.0|1168|zma:100281806|heat shock 70kDa protein 1/8	-	GO:0032559	GO:0050896//response to stimulus	gi|226500092|ref|NP_001148198.1|/0/heat shock cognate 70 kDa protein 2 [Zea mays]
100280304	2391	4029.54	1407.54	-1.51744	4.03559e-18	Up	2.09585e-20	PREDICTED: Zea mays uncharacterized LOC100280304 (LOC100280304), transcript variant X1, mRNA	K09458|1|0.0|871|sbi:SORBI_02g039230|3-oxoacyl-[acyl-carrier-protein] synthase II [EC:2.3.1.179]	-	GO:0016746//transferase activity, transferring acyl groups;GO:0016746//transferase activity, transferring acyl groups	GO:0006631//fatty acid metabolic process;GO:0006631//fatty acid metabolic process	gi|670421010|ref|XP_008651372.1|/0/PREDICTED: uncharacterized protein LOC100280304 isoform X1 [Zea mays]
103642932	2286	135.368	53.6274	-1.33584	8.25536e-05	Up	2.93072e-06	PREDICTED: Zea mays 65-kDa microtubule-associated protein 8 (LOC103642932), transcript variant X2, mRNA	-	-	-	-	gi|670365960|ref|XP_008664320.1|/0/PREDICTED: 65-kDa microtubule-associated protein 8 isoform X2 [Zea mays]
100280410	1052	805.955	217.212	-1.8916	5.28916e-18	Up	2.84385e-20	Zea mays uncharacterized LOC100280410 (LOC100280410), mRNA	K08910|1|3e-129|390|zma:100284001|light-harvesting complex I chlorophyll a/b binding protein 4	GO:0009536//plastid	-	GO:0006091//generation of precursor metabolites and energy	gi|413922346|gb|AFW62278.1|/1.10219e-135/chlorophyll a-b binding protein 4 [Zea mays]
100501647	2104	1781.38	699.656	-1.34828	9.9384e-27	Up	2.84397e-29	PREDICTED: Zea mays hypothetical protein (LOC100501647), transcript variant X1, misc_RNA	K09553|1|0.0|963|zma:100501647|stress-induced-phosphoprotein 1	-	-	GO:0050896//response to stimulus;GO:0050896//response to stimulus	gi|308081070|ref|NP_001183256.1|/0/hypothetical protein [Zea mays]
100125646	1482	2119.99	616.808	-1.78117	1.4786e-12	Up	1.33934e-14	Zea mays catechol-O-methyltransferase (comt), mRNA	K05279|1|0.0|662|zma:100125646|flavonol 3-O-methyltransferase [EC:2.1.1.76]	-	GO:0005515//protein binding;GO:0008168//methyltransferase activity	GO:0006730//one-carbon metabolic process	gi|162462061|ref|NP_001106047.1|/0/catechol O-methyltransferase [Zea mays]
103650713	491	38.2608	14.7964	-1.37062	0.0145038	Up	0.00115801	PREDICTED: Zea mays ferredoxin--NADP reductase, leaf isozyme 1, chloroplastic-like (LOC103650713), mRNA	K02641|1|1e-54|209|zma:541626|ferredoxin--NADP+ reductase [EC:1.18.1.2]	GO:0034357;GO:0043231//intracellular membrane-bounded organelle	GO:0008937//ferredoxin-NAD(P) reductase activity;GO:0050662//coenzyme binding;GO:0000166//nucleotide binding	GO:0008152//metabolic process	gi|195627630|gb|ACG35645.1|/2.56796e-53/ferredoxin--NADP reductase, leaf isozyme [Zea mays]
103641540	1405	45.5531	21.6106	-1.07581	0.0239088	Up	0.00215616	PREDICTED: Zea mays short-chain dehydrogenase TIC 32, chloroplastic-like (LOC103641540), transcript variant X5, mRNA	K00218|1|1e-20|99.4|ppp:PHYPADRAFT_217750|protochlorophyllide reductase [EC:1.3.1.33]	-	-	-	gi|670445670|ref|XP_008663104.1|/6.48662e-153/PREDICTED: short-chain dehydrogenase TIC 32, chloroplastic-like isoform X3 [Zea mays]
100284780	1439	83.1297	30.6216	-1.44081	5.83659e-05	Up	1.99266e-06	Zea mays transferase family protein (LOC100284780), mRNA	-	-	GO:0016746//transferase activity, transferring acyl groups	-	gi|413923307|gb|AFW63239.1|/1.23566e-164/transferase family protein [Zea mays]
103649870	1692	825.837	113.513	-2.863	1.4741e-32	Up	2.92355e-35	PREDICTED: Zea mays protein notum homolog (LOC103649870), mRNA	-	GO:0031410//cytoplasmic vesicle	-	-	gi|670386055|ref|XP_008673790.1|/0/PREDICTED: protein notum homolog [Zea mays]
100279991	2726	49.6625	19.9214	-1.31784	0.00324795	Up	0.000189843	PREDICTED: Zea mays uncharacterized LOC100279991 (LOC100279991), transcript variant X1, mRNA	K12126|1|2e-35|149|aly:ARALYDRAFT_471048|phytochrome-interacting factor 3;K13422|3|1e-07|57.4|rcu:RCOM_0864470|transcription factor MYC2	GO:0043231//intracellular membrane-bounded organelle	-	-	gi|670428144|ref|XP_008654839.1|/1.23624e-175/PREDICTED: uncharacterized protein LOC100279991 isoform X1 [Zea mays]
542212	830	988.904	330.175	-1.5826	3.65998e-19	Up	1.76285e-21	Zea mays ribulose bisphosphate carboxylase small subunit1 (ssu1), mRNA	K01602|1|1e-98|357|zma:542212|ribulose-bisphosphate carboxylase small chain [EC:4.1.1.39]	GO:0009570//chloroplast stroma	GO:0016491//oxidoreductase activity;GO:0016831//carboxy-lyase activity	GO:0043094;GO:0015977//carbon fixation	gi|162463469|ref|NP_001105294.1|/2.54702e-97/ribulose bisphosphate carboxylase small chain, chloroplastic precursor [Zea mays]
100382805	2193	1396.97	600.476	-1.21813	5.72974e-06	Up	1.53735e-07	Zea mays uncharacterized LOC100382805 (LOC100382805), mRNA	K01810|1|0.0|1079|zma:100382805|glucose-6-phosphate isomerase [EC:5.3.1.9]	GO:0043231//intracellular membrane-bounded organelle	GO:0016861//intramolecular oxidoreductase activity, interconverting aldoses and ketoses	GO:0006007//glucose catabolic process	gi|293333684|ref|NP_001168977.1|/0/uncharacterized protein LOC100382805 [Zea mays]
541913	1757	376.701	148.175	-1.34612	1.19018e-08	Up	1.87825e-10	Zea mays cytosolic aldehyde dehydrogenase RF2C (rf2c), mRNA	K12355|1|0.0|1008|zma:541913|coniferyl-aldehyde dehydrogenase [EC:1.2.1.68]	-	GO:0016620//oxidoreductase activity, acting on the aldehyde or oxo group of donors, NAD or NADP as acceptor	GO:0008152//metabolic process	gi|162463793|ref|NP_001105046.1|/0/cytosolic aldehyde dehydrogenase RF2C [Zea mays]
100286046	1758	137.932	54.5769	-1.3376	5.46833e-06	Up	1.45481e-07	PREDICTED: Zea mays 3-N-debenzoyl-2-deoxytaxol N-benzoyltransferase (LOC100286046), transcript variant X1, mRNA	K15400|1|2e-30|132|ath:AT5G41040|omega-hydroxypalmitate O-feruloyl transferase [EC:2.3.1.188]	-	GO:0016746//transferase activity, transferring acyl groups;GO:0016746//transferase activity, transferring acyl groups	-	gi|413943800|gb|AFW76449.1|/0/3-N-debenzoyl-2-deoxytaxol N-benzoyltransferase [Zea mays]
100274597	1014	56.3313	4.15066	-3.76253	1.62487e-09	Up	2.23739e-11	Zea mays carbonic anhydrase isoform 1 (LOC100274597), mRNA	K01673|1|4e-114|409|zma:100274597|carbonic anhydrase [EC:4.2.1.1]	GO:0009532//plastid stroma	GO:0046914//transition metal ion binding;GO:0016836//hydro-lyase activity	-	gi|226958507|ref|NP_001152905.1|/1.01501e-112/carbonic anhydrase isoform 1 [Zea mays]
103644300	704	369.609	23.1128	-3.99924	1.60822e-52	Up	1.00243e-55	PREDICTED: Zea mays L-aspartate oxidase, chloroplastic-like (LOC103644300), mRNA	K00278|1|1e-65|247|zma:100279867|L-aspartate oxidase [EC:1.4.3.16]	GO:0044424	GO:0015922//aspartate oxidase activity	GO:0019359//nicotinamide nucleotide biosynthetic process	gi|670403700|ref|XP_008643485.1|/2.72947e-64/PREDICTED: uncharacterized protein LOC100279867 isoform X2 [Zea mays]
100283174	1627	25.5383	10.4665	-1.28689	0.0421765	Up	0.00442258	Zea mays CCT motif family protein (COL8), mRNA	K12135|1|6e-09|60.8|aly:ARALYDRAFT_488429|zinc finger protein CONSTANS	GO:0043231//intracellular membrane-bounded organelle	GO:0046914//transition metal ion binding	-	gi|226491666|ref|NP_001149548.1|/0/CCT motif family protein [Zea mays]
100284892	1708	143.633	57.0546	-1.33197	1.92187e-05	Up	5.78821e-07	Zea mays alpha-L-fucosidase 2 (LOC100284892), mRNA	K01206|1|4e-66|250|aly:ARALYDRAFT_475890|alpha-L-fucosidase [EC:3.2.1.51];K00514|3|5e-23|107|rcu:RCOM_1428040|zeta-carotene desaturase [EC:1.3.5.6]	GO:0043231//intracellular membrane-bounded organelle	GO:0016787//hydrolase activity	GO:0044238	gi|226495121|ref|NP_001151259.1|/0/alpha-L-fucosidase 2 [Zea mays]
100275335	581	40.2855	16.8182	-1.26024	0.0170043	Up	0.00140631	Zea mays hypothetical protein (LOC100275335), mRNA	-	GO:0043231//intracellular membrane-bounded organelle	-	-	gi|226502538|ref|NP_001142904.1|/1.63326e-33/hypothetical protein [Zea mays]
100382253	1185	586.658	292.651	-1.00334	2.48717e-05	Up	7.73739e-07	Zea mays uncharacterized LOC100382253 (LOC100382253), mRNA	-	-	-	-	gi|414587305|tpg|DAA37876.1|/3.63247e-99/TPA: VAMP protein SEC22 [Zea mays]
100273315	1555	2898.04	616.096	-2.23385	0.0238979	Up	0.00215451	PREDICTED: Zea mays uncharacterized LOC100273315 (LOC100273315), transcript variant X2, mRNA	K00430|1|9e-63|239|aly:ARALYDRAFT_477612|peroxidase [EC:1.11.1.7]	-	GO:0005506//iron ion binding;GO:0003824//catalytic activity;GO:0016209//antioxidant activity;GO:0005506//iron ion binding;GO:0003824//catalytic activity;GO:0016209//antioxidant activity;GO:0005506//iron ion binding;GO:0003824//catalytic activity;GO:0016209//antioxidant activity	GO:0008152//metabolic process;GO:0006950//response to stress;GO:0008152//metabolic process;GO:0006950//response to stress;GO:0008152//metabolic process;GO:0006950//response to stress	gi|670372424|ref|XP_008667514.1|/0/PREDICTED: uncharacterized protein LOC100273315 isoform X1 [Zea mays]
100274453	1038	555.106	217.918	-1.34898	2.29529e-05	Up	7.10145e-07	Zea mays light harvesting chlorophyll a/b binding protein1 isoform 1 (LOC100274453), mRNA	K08912|1|1e-154|544|zma:100274453|light-harvesting complex II chlorophyll a/b binding protein 1	GO:0009521;GO:0031224//intrinsic component of membrane;GO:0009534//chloroplast thylakoid	GO:0046906//tetrapyrrole binding;GO:0043169//cation binding	GO:0006464//cellular protein modification process;GO:0006091//generation of precursor metabolites and energy	gi|226502967|ref|NP_001142284.1|/2.75565e-153/uncharacterized protein LOC100274453 [Zea mays]
100501762	2220	17.7022	5.42833	-1.70535	0.0494762	Up	0.00545006	Zea mays uncharacterized LOC100501762 (LOC100501762), mRNA	K05349|1|7e-171|599|vvi:100252178|beta-glucosidase [EC:3.2.1.21];K15920|2|3e-170|597|aly:ARALYDRAFT_496670|beta-D-xylosidase 4 [EC:3.2.1.37]	GO:0031410//cytoplasmic vesicle	GO:0016798//hydrolase activity, acting on glycosyl bonds	GO:0044238	gi|670438802|ref|XP_008659841.1|/0/PREDICTED: probable beta-D-xylosidase 2 [Zea mays]
103647610	1852	49.6343	17.3255	-1.51844	0.00833964	Up	0.00057417	PREDICTED: Zea mays cytochrome P450 78A9-like (LOC103647610), partial mRNA	K00517|1|2e-130|464|ath:AT1G01190|[EC:1.14.-.-];K05280|5|5e-61|234|pop:POPTR_823742|flavonoid 3'-monooxygenase [EC:1.14.13.21]	-	GO:0016491//oxidoreductase activity;GO:0005506//iron ion binding	GO:0008152//metabolic process	gi|670378860|ref|XP_008670338.1|/0/PREDICTED: cytochrome P450 78A9-like, partial [Zea mays]
100283694	1465	169.519	76.0103	-1.15718	5.13386e-05	Up	1.72801e-06	Zea mays NAD(P)H-dependent oxidoreductase (LOC100283694), mRNA	K08243|1|2e-71|268|gmx:547911|6'-deoxychalcone synthase [EC:2.3.1.170];K00011|3|2e-58|225|ath:AT2G37790|aldehyde reductase [EC:1.1.1.21];K00002|4|2e-57|221|osa:4338987|alcohol dehydrogenase (NADP+) [EC:1.1.1.2];K00085|5|3e-40|164|ath:AT2G21260|aldose-6-phosphate reductase (NADPH2) [EC:1.1.1.200]	-	GO:0003824//catalytic activity	GO:0008152//metabolic process	gi|226531444|ref|NP_001150067.1|/2.21553e-168/NAD(P)H-dependent oxidoreductase [Zea mays]
100275805	1716	36.0909	14.511	-1.31449	0.0090952	Up	0.000643712	PREDICTED: Zea mays LOC100275805 (si486048c07), transcript variant X2, misc_RNA	-	-	-	-	gi|670427888|ref|XP_008654691.1|/0/PREDICTED: uncharacterized protein LOC100275805 isoform X1 [Zea mays]
541796	1129	3793.05	691.993	-2.45453	1.94891e-36	Up	2.98175e-39	Zea mays voltage-dependent anion channel protein2 (vdac2), mRNA	K15040|1|5e-145|512|zma:541796|voltage-dependent anion channel protein 2	GO:0031966//mitochondrial membrane	GO:0005244//voltage-gated ion channel activity	GO:0043269//regulation of ion transport	gi|162459730|ref|NP_001104949.1|/1.30653e-143/voltage-dependent anion channel protein2 [Zea mays]
103636283	974	34.8798	1.33581	-4.7066	2.51317e-11	Up	2.66305e-13	PREDICTED: Zea mays uncharacterized LOC103636283 (LOC103636283), ncRNA	-	-	GO:0046914//transition metal ion binding	-	gi|222641686|gb|EEE69818.1|/2.28118e-107/hypothetical protein OsJ_29559 [Oryza sativa Japonica Group]
100280331	1574	268.311	132.026	-1.02309	0.000809393	Up	3.85032e-05	Zea mays uncharacterized LOC100280331 (LOC100280331), mRNA	K09338|1|3e-33|112|ath:AT4G16780|homeobox-leucine zipper protein	-	GO:0003677//DNA binding	GO:0006351//transcription, DNA-templated	gi|226506012|ref|NP_001146729.1|/1.20144e-58/uncharacterized protein LOC100280331 [Zea mays]
100284770	1639	644.175	256.102	-1.33073	5.22216e-16	Up	3.25507e-18	Zea mays LOC100284770 (IDP2411), mRNA	K13065|1|2e-68|258|osa:4336306|shikimate O-hydroxycinnamoyltransferase [EC:2.3.1.133]	-	GO:0016746//transferase activity, transferring acyl groups	-	gi|226502372|ref|NP_001151137.1|/0/LOC100284770 [Zea mays]
100282922	2239	2259.2	704.983	-1.68015	8.31061e-11	Up	9.60682e-13	PREDICTED: Zea mays helix-loop-helix DNA-binding domain containing protein (LOC100282922), transcript variant X2, misc_RNA	K13422|1|3e-12|72.4|mtr:MTR_8g067280|transcription factor MYC2	GO:0043231//intracellular membrane-bounded organelle;GO:0043231//intracellular membrane-bounded organelle;GO:0043231//intracellular membrane-bounded organelle	GO:0003676//nucleic acid binding;GO:0003676//nucleic acid binding;GO:0003676//nucleic acid binding	-	gi|670404099|ref|XP_008643696.1|/0/PREDICTED: helix-loop-helix DNA-binding domain containing protein isoform X1 [Zea mays]
100285940	1989	91.0366	45.1832	-1.01066	0.0116595	Up	0.000880696	Zea mays ANAC075 (LOC100285940), mRNA	-	GO:0031410//cytoplasmic vesicle	GO:0003676//nucleic acid binding	-	gi|226506706|ref|NP_001152301.1|/0/ANAC075 [Zea mays]
100283648	1621	477.614	237.544	-1.00765	3.34637e-08	Up	5.71405e-10	Zea mays triose phosphate/phosphate translocator, non-green plastid,chloroplast (LOC100283648), mRNA	K15283|1|0.0|706|zma:100283648|solute carrier family 35, member E1	GO:0031224//intrinsic component of membrane;GO:0043231//intracellular membrane-bounded organelle	-	GO:0051234//establishment of localization	gi|226505382|ref|NP_001150021.1|/0/triose phosphate/phosphate translocator, non-green plastid,chloroplast [Zea mays]
100217152	1464	504.405	228.196	-1.14431	3.19427e-07	Up	6.66094e-09	Zea mays anther-specific proline-rich protein APG (LOC100217152), mRNA	K01206|1|2e-17|89.0|aly:ARALYDRAFT_475890|alpha-L-fucosidase [EC:3.2.1.51];K00514|3|3e-16|85.1|rcu:RCOM_1428040|zeta-carotene desaturase [EC:1.3.5.6]	GO:0031410//cytoplasmic vesicle;GO:0043231//intracellular membrane-bounded organelle	GO:0016787//hydrolase activity	GO:0044238	gi|219362523|ref|NP_001136990.1|/0/uncharacterized protein LOC100217152 [Zea mays]
100383994	1656	43.7952	7.16906	-2.61092	7.73523e-05	Up	2.72415e-06	Zea mays uncharacterized LOC100383994 (LOC100383994), mRNA	-	-	-	-	gi|293334155|ref|NP_001170077.1|/0/uncharacterized protein LOC100383994 precursor [Zea mays]
542605	869	581.061	214.26	-1.43932	4.01175e-16	Up	2.47786e-18	PREDICTED: Zea mays photosystem I N subunit1 (LOC542605), mRNA	K02701|1|6e-46|182|osa:4351694|photosystem I subunit PsaN	GO:0009521;GO:0009534//chloroplast thylakoid	GO:0005515//protein binding	GO:0044237//cellular metabolic process	gi|670387764|ref|XP_008674418.1|/5.94644e-76/PREDICTED: photosystem I reaction center subunit N, chloroplastic [Zea mays]
100304324	2291	2994.73	1183.05	-1.33991	4.46692e-07	Up	9.59321e-09	Zea mays hypothetical protein (LOC100304324), mRNA	K14652|1|0.0|1009|zma:100304324|3,4-dihydroxy 2-butanone 4-phosphate synthase / GTP cyclohydrolase II [EC:4.1.99.12 3.5.4.25]	GO:0043231//intracellular membrane-bounded organelle	GO:0003933//GTP cyclohydrolase activity;GO:0046914//transition metal ion binding;GO:0016830//carbon-carbon lyase activity	GO:0006771//riboflavin metabolic process	gi|413937460|gb|AFW72011.1|/0/hypothetical protein ZEAMMB73_340735 [Zea mays]
100384803	1365	139.94	46.0031	-1.605	1.77762e-09	Up	2.46284e-11	Zea mays uncharacterized LOC100384803 (LOC100384803), mRNA	K01206|1|2e-07|55.8|ath:AT1G67830|alpha-L-fucosidase [EC:3.2.1.51];K00514|3|3e-06|51.6|rcu:RCOM_1428040|zeta-carotene desaturase [EC:1.3.5.6]	GO:0031410//cytoplasmic vesicle	-	-	gi|413941653|gb|AFW74302.1|/2.54525e-147/hypothetical protein ZEAMMB73_454294 [Zea mays]
541904	1090	561.269	144.713	-1.95549	2.12816e-25	Up	6.39143e-28	Zea mays alpha expansin1 (expa1), mRNA	-	GO:0031410//cytoplasmic vesicle	-	-	gi|162462394|ref|NP_001105040.1|/5.10749e-129/alpha expansin1 precursor [Zea mays]
100274864	2034	64.1626	20.0994	-1.67458	3.62776e-05	Up	1.16763e-06	PREDICTED: Zea mays LOC100274864 (umc1240), transcript variant X2, mRNA	-	-	-	-	gi|226504258|ref|NP_001142597.1|/0/uncharacterized protein LOC100274864 [Zea mays]
103628094	1426	210.576	31.6038	-2.73617	1.2284e-24	Up	3.93282e-27	PREDICTED: Zea mays protein Rf1, mitochondrial-like (LOC103628094), misc_RNA	-	-	-	-	gi|242034145|ref|XP_002464467.1|/1.24104e-144/hypothetical protein SORBIDRAFT_01g018940 [Sorghum bicolor]
100192573	1053	258.172	90.6309	-1.51026	8.35589e-06	Up	2.3343e-07	Zea mays uncharacterized LOC100192573 (LOC100192573), mRNA	-	-	-	-	gi|413919128|gb|AFW59060.1|/5.50649e-16/hypothetical protein ZEAMMB73_921251 [Zea mays]
103643267	1533	23.5507	5.4531	-2.11063	0.000932897	Up	4.5277e-05	PREDICTED: Zea mays uncharacterized LOC103643267 (LOC103643267), mRNA	-	-	-	-	gi|670366433|ref|XP_008664650.1|/9.07113e-96/PREDICTED: uncharacterized protein LOC103643267 [Zea mays]
103631726	1591	56.5454	1.84746	-4.93579	5.83182e-14	Up	4.27948e-16	PREDICTED: Zea mays RING-H2 finger protein ATL1-like (LOC103631726), mRNA	K05283|1|5e-08|57.8|aly:ARALYDRAFT_354960|phosphatidylinositol glycan, class W [EC:2.3.-.-]	-	GO:0046914//transition metal ion binding	-	gi|670362018|ref|XP_008651097.1|/2.6081e-85/PREDICTED: RING-H2 finger protein ATL1-like [Zea mays]
100284531	1128	138.552	47.7108	-1.53804	0.00138162	Up	7.11261e-05	PREDICTED: Zea mays blue copper protein (LOC100284531), transcript variant X1, mRNA	-	GO:0031410//cytoplasmic vesicle;GO:0031410//cytoplasmic vesicle	GO:0046914//transition metal ion binding;GO:0046914//transition metal ion binding	-	gi|226507761|ref|NP_001150898.1|/2.80712e-48/blue copper protein precursor [Zea mays]
100281757	1953	36.6589	13.3276	-1.45974	0.00358644	Up	0.000213083	Zea mays retinoid-inducible serine carboxypeptidase (LOC100281757), mRNA	K09646|1|0.0|783|zma:100281757|serine carboxypeptidase 1 [EC:3.4.16.-]	GO:0031410//cytoplasmic vesicle	GO:0004180//carboxypeptidase activity	GO:0019538//protein metabolic process	gi|226490851|ref|NP_001148149.1|/0/retinoid-inducible serine carboxypeptidase precursor [Zea mays]
103627284	712	5.29014	1.30366	-2.02074	0.0483407	Up	0.00528747	PREDICTED: Zea mays protein ROOT PRIMORDIUM DEFECTIVE 1-like (LOC103627284), mRNA	-	-	-	-	gi|670409070|ref|XP_008645801.1|/1.92478e-97/PREDICTED: protein ROOT PRIMORDIUM DEFECTIVE 1-like [Zea mays]
103632480	430	122.09	8.54855	-3.83612	3.33996e-06	Up	8.57345e-08	PREDICTED: Zea mays uncharacterized LOC103632480 (LOC103632480), ncRNA	-	-	-	-	gi|226509678|ref|NP_001143352.1|/6.24116e-13/uncharacterized protein LOC100275975 precursor [Zea mays]
100274206	1429	72.0306	2.6084	-4.78737	4.50256e-15	Up	2.98512e-17	PREDICTED: Zea mays putative MYB DNA-binding domain superfamily protein isoform 1 (MYB129), transcript variant X1, mRNA	K09422|1|3e-153|540|zma:100274206|myb proto-oncogene protein, plant	-	-	-	gi|670403261|ref|XP_008681539.1|/0/PREDICTED: putative MYB DNA-binding domain superfamily protein isoform 1 isoform X1 [Zea mays]
103626857	1233	62.6287	10.1529	-2.62494	0.00494448	Up	0.000307638	PREDICTED: Zea mays uncharacterized LOC103626857 (LOC103626857), ncRNA	-	-	-	-	gi|670391146|ref|XP_008675907.1|/5.1018e-27/PREDICTED: uncharacterized protein LOC103652027 [Zea mays]
103655033	879	5.27202	1.09728	-2.26442	0.0213472	Up	0.00187556	PREDICTED: Zea mays probable CCR4-associated factor 1 homolog 9 (LOC103655033), mRNA	K12581|1|2e-23|107|ppp:PHYPADRAFT_203892|CCR4-NOT transcription complex subunit 7/8	-	-	-	gi|670400496|ref|XP_008680075.1|/5.02984e-163/PREDICTED: probable CCR4-associated factor 1 homolog 9 [Zea mays]
542711	3509	57.3223	26.1752	-1.1309	0.011847	Up	0.000898219	Zea mays sucrose phosphate synthase1 (sps1), mRNA	K00696|1|0.0|2060|zma:542711|sucrose-phosphate synthase [EC:2.4.1.14]	-	GO:0035251//UDP-glucosyltransferase activity	GO:0005984//disaccharide metabolic process	gi|162460834|ref|NP_001105694.1|/0/sucrose-phosphate synthase [Zea mays]
100272346	1003	58.8175	6.69259	-3.13561	3.86216e-07	Up	8.14914e-09	PREDICTED: Zea mays MADS transcription factor (LOC100272346), transcript variant X6, misc_RNA	K09264|1|4e-32|137|smo:SELMODRAFT_449545|MADS-box transcription factor, plant	GO:0043231//intracellular membrane-bounded organelle;GO:0043231//intracellular membrane-bounded organelle;GO:0043231//intracellular membrane-bounded organelle;GO:0043231//intracellular membrane-bounded organelle;GO:0043231//intracellular membrane-bounded organelle;GO:0043231//intracellular membrane-bounded organelle;GO:0043231//intracellular membrane-bounded organelle	GO:0003677//DNA binding;GO:0001071//nucleic acid binding transcription factor activity;GO:0003677//DNA binding;GO:0001071//nucleic acid binding transcription factor activity;GO:0003677//DNA binding;GO:0001071//nucleic acid binding transcription factor activity;GO:0003677//DNA binding;GO:0001071//nucleic acid binding transcription factor activity;GO:0003677//DNA binding;GO:0001071//nucleic acid bi…	GO:0006351//transcription, DNA-templated;GO:0006351//transcription, DNA-templated;GO:0006351//transcription, DNA-templated;GO:0006351//transcription, DNA-templated;GO:0006351//transcription, DNA-templated;GO:0006351//transcription, DNA-templated;GO:0006351//transcription, DNA-templated	gi|670372227|ref|XP_008667412.1|/6.85449e-135/PREDICTED: MADS transcription factor isoform X2 [Zea mays]
103655874	1431	6.23609	1.15483	-2.43296	0.0111113	Up	0.00082544	PREDICTED: Zea mays uncharacterized LOC103655874 (LOC103655874), mRNA	-	-	-	-	gi|670401822|ref|XP_008680773.1|/0/PREDICTED: uncharacterized protein LOC103655874 [Zea mays]
100284287	1292	105.736	29.3662	-1.84823	1.38902e-06	Up	3.23887e-08	Zea mays LOC100284287 (gpm747), mRNA	K16040|1|2e-47|188|vvi:100233030|trans-resveratrol di-O-methyltransferase [EC:2.1.1.240];K13230|2|9e-45|179|zma:100147731|2,4,7-trihydroxy-1,4-benzoxazin-3-one-glucoside 7-O-methyltransferase [EC:2.1.1.241];K05279|3|2e-09|62.0|aly:ARALYDRAFT_495497|flavonol 3-O-methyltransferase [EC:2.1.1.76];K13066|5|3e-09|61.6|pop:POPTR_824484|caffeic acid 3-O-methyltransferase [EC:2.1.1.68]	-	GO:0005515//protein binding;GO:0008168//methyltransferase activity	GO:0006730//one-carbon metabolic process	gi|226494478|ref|NP_001150654.1|/0/LOC100284287 [Zea mays]
103630450	1253	11.8859	2.66674	-2.1561	0.0203549	Up	0.00176176	PREDICTED: Zea mays GDSL esterase/lipase At2g31540-like (LOC103630450), mRNA	K01206|1|1e-28|125|aly:ARALYDRAFT_475890|alpha-L-fucosidase [EC:3.2.1.51];K00514|3|3e-18|91.3|rcu:RCOM_1428040|zeta-carotene desaturase [EC:1.3.5.6]	GO:0031410//cytoplasmic vesicle	GO:0016787//hydrolase activity	GO:0044238	gi|670417883|ref|XP_008649727.1|/0/PREDICTED: GDSL esterase/lipase At2g31540-like [Zea mays]
542530	869	2869.36	643.357	-2.15704	6.81022e-33	Up	1.27348e-35	Zea mays light harvesting chlorophyll a/b binding protein3 (lhcb3), mRNA	K08912|1|3e-138|489|zma:542530|light-harvesting complex II chlorophyll a/b binding protein 1	GO:0009521;GO:0031224//intrinsic component of membrane;GO:0009534//chloroplast thylakoid	GO:0046906//tetrapyrrole binding;GO:0043169//cation binding	GO:0006464//cellular protein modification process;GO:0006091//generation of precursor metabolites and energy	gi|162463409|ref|NP_001105545.1|/7.88911e-137/chlorophyll a-b binding protein M9, chloroplastic precursor [Zea mays]
100284190	1375	522.213	190.701	-1.45332	1.06118e-13	Up	8.11782e-16	Zea mays dihydroflavonol-4-reductase (LOC100284190), mRNA	K09753|1|3e-56|217|zma:542463|cinnamoyl-CoA reductase [EC:1.2.1.44]	-	GO:0048037//cofactor binding	GO:0008152//metabolic process	gi|226500570|ref|NP_001150558.1|/9.07416e-169/dihydroflavonol-4-reductase [Zea mays]
100280406	1090	162.952	61.2334	-1.41205	1.48271e-05	Up	4.37314e-07	PREDICTED: Zea mays uncharacterized LOC100280406 (LOC100280406), transcript variant X1, mRNA	K15430|1|0.0|870|sbi:SORBI_04g022710|tRNA (guanine10-N2)-methyltransferase [EC:2.1.1.214]	-	GO:0005488//binding;GO:0016741;GO:0005488//binding;GO:0016741	GO:0006730//one-carbon metabolic process;GO:0006730//one-carbon metabolic process	gi|670403850|ref|XP_008643560.1|/0/PREDICTED: uncharacterized protein LOC100280406 isoform X1 [Zea mays]
100276273	844	62.7031	24.6941	-1.34437	0.00108042	Up	5.36308e-05	Zea mays LOC100276273 (IDP1474), mRNA	-	GO:0044464	-	-	gi|226492359|ref|NP_001143575.1|/4.95623e-80/uncharacterized protein LOC100276273 [Zea mays]
542590	2036	135.073	40.5499	-1.73597	1.21981e-07	Up	2.31554e-09	Zea mays miniature seed1 (mn1), mRNA	K01193|1|0.0|1161|zma:542590|beta-fructofuranosidase [EC:3.2.1.26]	GO:0031410//cytoplasmic vesicle;GO:0030312//external encapsulating structure	GO:0004558//alpha-1,4-glucosidase activity	GO:0005987//sucrose catabolic process	gi|162463116|ref|NP_001105596.1|/0/miniature seed1 precursor [Zea mays]
103635839	1665	39.4347	15.8072	-1.31889	0.0108838	Up	0.00080299	PREDICTED: Zea mays interactor of constitutive active ROPs 4-like (LOC103635839), mRNA	-	-	-	-	gi|670431668|ref|XP_008656438.1|/8.79712e-124/PREDICTED: interactor of constitutive active ROPs 4-like [Zea mays]
100282017	1392	232.345	66.6893	-1.80074	8.42695e-14	Up	6.37483e-16	Zea mays sedoheptulose bisphosphatase1 (shbp1), mRNA	K01100|1|0.0|707|zma:100282017|sedoheptulose-bisphosphatase [EC:3.1.3.37]	GO:0009536//plastid	GO:0043169//cation binding;GO:0019203//carbohydrate phosphatase activity	GO:0005975//carbohydrate metabolic process;GO:0015977//carbon fixation	gi|226506366|ref|NP_001148402.1|/0/sedoheptulose bisphosphatase1 [Zea mays]
103648183	1094	34.0348	1.55064	-4.45607	1.39172e-09	Up	1.89663e-11	PREDICTED: Zea mays probable CCR4-associated factor 1 homolog 9 (LOC103648183), mRNA	K12581|1|1e-21|102|sbi:SORBI_02g024730|CCR4-NOT transcription complex subunit 7/8	-	-	-	gi|670380291|ref|XP_008670892.1|/2.21986e-140/PREDICTED: probable CCR4-associated factor 1 homolog 9 [Zea mays]
100286087	1192	459.876	211.219	-1.1225	0.000100898	Up	3.66788e-06	Zea mays LOC100286087 (pco105529), mRNA	-	-	GO:0016787//hydrolase activity	GO:0044238	gi|226532150|ref|NP_001152447.1|/1.98987e-129/LOC100286087 [Zea mays]
103626758	3054	539.357	247.422	-1.12427	1.69034e-09	Up	2.33233e-11	PREDICTED: Zea mays protein STRUBBELIG-RECEPTOR FAMILY 8-like (LOC103626758), mRNA	K13430|1|6e-70|264|rcu:RCOM_1078760|serine/threonine-protein kinase PBS1 [EC:2.7.11.1]	GO:0031410//cytoplasmic vesicle	GO:0016301//kinase activity;GO:0032559	GO:0006464//cellular protein modification process	gi|670407865|ref|XP_008645353.1|/0/PREDICTED: protein STRUBBELIG-RECEPTOR FAMILY 8-like [Zea mays]
103626067	780	33.7488	3.35432	-3.33074	2.52453e-07	Up	5.14991e-09	PREDICTED: Zea mays chlorophyll a-b binding protein, chloroplastic-like (LOC103626067), mRNA	K08913|1|9e-109|390|zma:100281879|light-harvesting complex II chlorophyll a/b binding protein 2	GO:0009536//plastid	-	GO:0006091//generation of precursor metabolites and energy	gi|670406183|ref|XP_008644669.1|/1.65757e-148/PREDICTED: chlorophyll a-b binding protein, chloroplastic-like [Zea mays]
103647433	4262	69.2759	11.0016	-2.65465	1.88886e-10	Up	2.28515e-12	PREDICTED: Zea mays phospholipase D alpha 1-like (LOC103647433), transcript variant X2, mRNA	K01115|1|0.0|1487|sbi:SORBI_02g024910|phospholipase D [EC:3.1.4.4]	GO:0044464;GO:0044464	GO:0046872//metal ion binding;GO:0004620//phospholipase activity;GO:0046872//metal ion binding;GO:0004620//phospholipase activity	GO:0006650//glycerophospholipid metabolic process;GO:0006650//glycerophospholipid metabolic process	gi|414589520|tpg|DAA40091.1|/0/TPA: phospholipase D family protein [Zea mays]
100281091	2806	1155.76	193.313	-2.57983	1.34519e-21	Up	5.45012e-24	PREDICTED: Zea mays LHY protein (LOC100281091), transcript variant X6, mRNA	K12133|1|4e-67|204|ath:AT1G01060|LATE ELONGATED HYPOCOTYL;K12134|5|3e-32|139|ath:AT2G46830|circadian clock associated 1	GO:0043231//intracellular membrane-bounded organelle;GO:0043231//intracellular membrane-bounded organelle;GO:0043231//intracellular membrane-bounded organelle;GO:0043231//intracellular membrane-bounded organelle;GO:0043231//intracellular membrane-bounded organelle;GO:0043231//intracellular membrane-bounded organelle;GO:0043231//intracellular membrane-bounded organelle	GO:0003676//nucleic acid binding;GO:0003676//nucleic acid binding;GO:0003676//nucleic acid binding;GO:0003676//nucleic acid binding;GO:0003676//nucleic acid binding;GO:0003676//nucleic acid binding;GO:0003676//nucleic acid binding	-	gi|226495893|ref|NP_001147482.1|/0/LHY protein [Zea mays]
100283758	1355	382.496	181.608	-1.07461	1.4019e-05	Up	4.10301e-07	Zea mays anther-specific proline-rich protein APG (LOC100283758), mRNA	K01206|1|3e-12|71.6|ath:AT1G67830|alpha-L-fucosidase [EC:3.2.1.51]	GO:0031410//cytoplasmic vesicle	GO:0016787//hydrolase activity	GO:0044238	gi|414884755|tpg|DAA60769.1|/0/TPA: anther-specific proline-rich protein APG [Zea mays]
100283677	1686	893.246	216.416	-2.04525	1.75176e-32	Up	3.62312e-35	PREDICTED: Zea mays LOC100283677 (cl173_1a), transcript variant X1, mRNA	K01640|1|0.0|737|zma:100283677|hydroxymethylglutaryl-CoA lyase [EC:4.1.3.4]	-	GO:0003824//catalytic activity;GO:0003824//catalytic activity	-	gi|670393790|ref|XP_008677303.1|/0/PREDICTED: LOC100283677 isoform X1 [Zea mays]
100276619	1035	141.58	63.745	-1.15123	9.89464e-05	Up	3.58633e-06	PREDICTED: Zea mays uncharacterized LOC100276619 (LOC100276619), transcript variant X1, mRNA	-	GO:0043231//intracellular membrane-bounded organelle;GO:0043231//intracellular membrane-bounded organelle	-	-	gi|670403444|ref|XP_008681641.1|/1.90994e-76/PREDICTED: uncharacterized protein LOC100276619 isoform X1 [Zea mays]
542717	1325	100.088	26.4916	-1.91766	3.87058e-06	Up	1.00233e-07	Zea mays isoflavone reductase-like1 (irl1), mRNA	K00224|1|3e-108|390|aly:ARALYDRAFT_476671|[EC:1.3.1.-];K13081|3|2e-59|228|pop:POPTR_835080|leucoanthocyanidin reductase [EC:1.17.1.3]	GO:0044424	GO:0003824//catalytic activity	GO:0050896//response to stimulus;GO:0008152//metabolic process	gi|162461348|ref|NP_001105699.1|/9.28063e-171/isoflavone reductase homolog IRL [Zea mays]
100280318	2062	113.592	55.3808	-1.0364	0.000396707	Up	1.70567e-05	Zea mays LOC100280318 (cl30385_1), mRNA	-	GO:0043231//intracellular membrane-bounded organelle	GO:0003677//DNA binding;GO:0001071//nucleic acid binding transcription factor activity	GO:0006351//transcription, DNA-templated;GO:0050896//response to stimulus	gi|226531674|ref|NP_001146716.1|/0/uncharacterized protein LOC100280318 [Zea mays]
100274678	604	347.856	168.81	-1.04309	0.000451805	Up	1.98285e-05	PREDICTED: Zea mays LOC100274678 (pco094354), ncRNA	-	-	-	-	gi|413955508|gb|AFW88157.1|/1.07677e-14/hypothetical protein ZEAMMB73_136811 [Zea mays]
103634742	1874	94.6831	44.7243	-1.08205	0.000375149	Up	1.60178e-05	PREDICTED: Zea mays beta-glucosidase 1-like (LOC103634742), mRNA	K05350|1|0.0|783|osa:4324050|beta-glucosidase [EC:3.2.1.21]	GO:0031410//cytoplasmic vesicle	GO:0016798//hydrolase activity, acting on glycosyl bonds;GO:0043167//ion binding	GO:0044238	gi|670429399|ref|XP_008655551.1|/0/PREDICTED: beta-glucosidase 1-like [Zea mays]
103654079	2090	116.951	42.2741	-1.46806	4.31954e-05	Up	1.41768e-06	PREDICTED: Zea mays endoglucanase 7-like (LOC103654079), mRNA	K01179|1|2e-102|372|gmx:100101849|endoglucanase [EC:3.2.1.4]	GO:0031410//cytoplasmic vesicle	GO:0016798//hydrolase activity, acting on glycosyl bonds	GO:0044238	gi|673921457|ref|NP_001288517.1|/0/uncharacterized protein LOC103654079 precursor [Zea mays]
100281411	1929	219.265	67.7531	-1.69431	1.75798e-10	Up	2.11685e-12	Zea mays glycosyltransferase (LOC100281411), mRNA	-	-	GO:0016740//transferase activity	-	gi|226503289|ref|NP_001147801.1|/0/glycosyltransferase [Zea mays]
103651322	1545	28.2886	11.3933	-1.31203	0.0284029	Up	0.00266287	PREDICTED: Zea mays probable receptor-like protein kinase At1g67000 (LOC103651322), mRNA	K00924|1|4e-18|91.3|ath:AT1G24650|[EC:2.7.1.-];K04733|3|1e-17|89.7|smo:SELMODRAFT_230241|interleukin-1 receptor-associated kinase 4 [EC:2.7.11.1]	-	-	-	gi|670389537|ref|XP_008675163.1|/0/PREDICTED: probable receptor-like protein kinase At1g67000 [Zea mays]
103643135	1413	10.7478	1.51746	-2.82431	0.0010794	Up	5.34882e-05	PREDICTED: Zea mays uncharacterized LOC103643135 (LOC103643135), transcript variant X2, mRNA	-	-	GO:0003824//catalytic activity;GO:0003824//catalytic activity	GO:0009064//glutamine family amino acid metabolic process;GO:0009064//glutamine family amino acid metabolic process	gi|414869862|tpg|DAA48419.1|/0/TPA: hypothetical protein ZEAMMB73_540771 [Zea mays]
100283208	1206	1470.55	644.614	-1.18985	2.43927e-06	Up	5.99192e-08	Zea mays LOC100283208 (pco104428a), mRNA	K01183|1|4e-68|256|osa:4338719|chitinase [EC:3.2.1.14]	-	GO:0004553//hydrolase activity, hydrolyzing O-glycosyl compounds;GO:0030247//polysaccharide binding	GO:0006026	gi|413935024|gb|AFW69575.1|/1.50304e-131/basic endochitinase 1 [Zea mays]
100216936	977	15.2638	4.9314	-1.63004	0.0357985	Up	0.00357428	PREDICTED: Zea mays putative MADS-box transcription factor family protein (LOC100216936), transcript variant X2, mRNA	K09264|1|3e-15|80.9|bdi:100841720|MADS-box transcription factor, plant	GO:0043231//intracellular membrane-bounded organelle;GO:0043231//intracellular membrane-bounded organelle;GO:0043231//intracellular membrane-bounded organelle	GO:0003677//DNA binding;GO:0001071//nucleic acid binding transcription factor activity;GO:0003677//DNA binding;GO:0001071//nucleic acid binding transcription factor activity;GO:0003677//DNA binding;GO:0001071//nucleic acid binding transcription factor activity	GO:0006351//transcription, DNA-templated;GO:0006351//transcription, DNA-templated;GO:0006351//transcription, DNA-templated	gi|195655393|gb|ACG47164.1|/8.24113e-80/MADS-box transcription factor 32 [Zea mays]
103648017	1143	6.95928	1.13607	-2.61488	0.00495416	Up	0.000308802	PREDICTED: Zea mays uncharacterized LOC103648017 (LOC103648017), mRNA	-	-	-	-	gi|670379873|ref|XP_008670741.1|/8.68311e-127/PREDICTED: uncharacterized protein LOC103648017 [Zea mays]
100281248	1090	8869.65	2453.05	-1.8543	2.05795e-48	Up	1.57429e-51	Zea mays chlorophyll a-b binding protein 2 (LOC100281248), mRNA	K08912|1|5e-145|512|zma:100281248|light-harvesting complex II chlorophyll a/b binding protein 1	GO:0009536//plastid	-	GO:0006091//generation of precursor metabolites and energy	gi|226502080|ref|NP_001147639.1|/1.2522e-143/chlorophyll a-b binding protein 1, chloroplastic precursor [Zea mays]
101202723	1673	297.793	133.914	-1.15301	0.000883125	Up	4.25111e-05	Zea mays uncharacterized LOC101202723 (LOC101202723), mRNA	K05894|1|2e-141|501|zma:732829|12-oxophytodienoic acid reductase [EC:1.3.1.42]	GO:0043231//intracellular membrane-bounded organelle	GO:0003824//catalytic activity;GO:0000166//nucleotide binding	-	gi|414587079|tpg|DAA37650.1|/3.42239e-160/TPA: 12-oxo-phytodienoic acid reductase [Zea mays]
100283775	1438	108.729	54.0807	-1.00755	0.000686624	Up	3.206e-05	Zea mays gibberellin receptor GID1L2 (LOC100283775), mRNA	K13258|1|1e-41|169|gmx:547489|2-hydroxyisoflavanone dehydratase [EC:4.2.1.105];K14493|2|4e-20|97.8|aly:ARALYDRAFT_486805|gibberellin receptor GID1 [EC:3.-.-.-]	-	GO:0004871//signal transducer activity;GO:0003824//catalytic activity	-	gi|226529020|ref|NP_001150146.1|/1.25925e-176/gibberellin receptor GID1L2 [Zea mays]
103634448	2292	74.3958	19.7218	-1.91543	0.000767678	Up	3.63448e-05	PREDICTED: Zea mays uncharacterized LOC103634448 (LOC103634448), mRNA	-	-	-	-	gi|670427031|ref|XP_008654191.1|/0/PREDICTED: uncharacterized protein LOC103634448 [Zea mays]
100191933	1884	4269.45	165.921	-4.68548	1.01437e-24	Up	3.21885e-27	Zea mays hypothetical protein (LOC100191933), mRNA	-	GO:0043231//intracellular membrane-bounded organelle	-	-	gi|212275816|ref|NP_001130829.1|/0/hypothetical protein precursor [Zea mays]
103641883	2780	153.544	44.9864	-1.7711	1.82045e-10	Up	2.19723e-12	PREDICTED: Zea mays elongation factor G-2, chloroplastic-like (LOC103641883), mRNA	K02355|1|0.0|1377|sbi:SORBI_06g023840|elongation factor G	GO:0044464	GO:0017111//nucleoside-triphosphatase activity;GO:0008135//translation factor activity, nucleic acid binding;GO:0032561//guanyl ribonucleotide binding	GO:0006412//translation;GO:0009207	gi|670446402|ref|XP_008663416.1|/0/PREDICTED: elongation factor G-2, chloroplastic-like [Zea mays]
100277891	2206	259.724	53.5286	-2.2786	3.5248e-09	Up	5.1731e-11	Zea mays uncharacterized LOC100277891 (LOC100277891), mRNA	K15336|1|3e-29|129|vvi:100259391|tRNA (cytosine38-C5)-methyltransferase [EC:2.1.1.204];K15078|5|2e-15|82.8|vvi:100250139|structure-specific endonuclease subunit SLX1 [EC:3.6.1.-]	-	-	-	gi|226507918|ref|NP_001144813.1|/0/uncharacterized protein LOC100277891 [Zea mays]
100284872	1667	121.901	9.72692	-3.64759	1.93733e-15	Up	1.26246e-17	Zea mays clathrin assembly protein (LOC100284872), mRNA	-	GO:0030117//membrane coat;GO:0043231//intracellular membrane-bounded organelle	GO:0035091//phosphatidylinositol binding;GO:0005515//protein binding	GO:0006901//vesicle coating	gi|226498934|ref|NP_001151239.1|/1.28834e-175/clathrin assembly protein [Zea mays]
100382901	1245	265.068	43.3766	-2.61138	3.38747e-12	Up	3.2152e-14	Zea mays uncharacterized LOC100382901 (LOC100382901), mRNA	K09422|1|5e-136|482|zma:100382901|myb proto-oncogene protein, plant	GO:0043231//intracellular membrane-bounded organelle	GO:0003676//nucleic acid binding	-	gi|293331667|ref|NP_001169060.1|/1.27703e-134/uncharacterized protein LOC100382901 [Zea mays]
100277247	1281	6465.23	162.998	-5.30978	8.72667e-172	Up	4.94499e-176	Zea mays uncharacterized LOC100277247 (LOC100277247), mRNA	-	GO:0043231//intracellular membrane-bounded organelle	-	-	gi|226506866|ref|NP_001144344.1|/1.1638e-138/uncharacterized protein LOC100277247 precursor [Zea mays]
542685	3470	444.11	139.84	-1.66714	9.19327e-07	Up	2.07334e-08	Zea mays cellulose synthase10 (cesa10), mRNA	K10999|1|0.0|1998|zma:542685|cellulose synthase A [EC:2.4.1.12]	GO:0031224//intrinsic component of membrane	GO:0016759//cellulose synthase activity;GO:0046914//transition metal ion binding	GO:0045229//external encapsulating structure organization;GO:0009250//glucan biosynthetic process	gi|414871151|tpg|DAA49708.1|/0/TPA: eukaryotic translation initiation factor 4E-2 [Zea mays]
103637643	2094	26.643	11.0773	-1.26615	0.0394563	Up	0.00405575	PREDICTED: Zea mays uncharacterized LOC103637643 (LOC103637643), mRNA	-	-	-	-	gi|670364208|ref|XP_008658275.1|/1.89631e-174/PREDICTED: uncharacterized protein LOC103637643 [Zea mays]
103646373	3397	138.775	68.9072	-1.01002	0.0106025	Up	0.000776223	PREDICTED: Zea mays ubiquitin carboxyl-terminal hydrolase 3-like (LOC103646373), mRNA	K11842|1|4e-25|115|zma:100194291|ubiquitin carboxyl-terminal hydrolase 12/46 [EC:3.1.2.15]	-	GO:0016790//thiolester hydrolase activity;GO:0070011//peptidase activity, acting on L-amino acid peptides	GO:0019941//modification-dependent protein catabolic process	gi|414586943|tpg|DAA37514.1|/1.69728e-53/TPA: hypothetical protein ZEAMMB73_340626 [Zea mays]
103646079	2559	35.1923	4.58847	-2.93918	1.83912e-06	Up	4.40827e-08	PREDICTED: Zea mays prolyl endopeptidase (LOC103646079), transcript variant X2, mRNA	K01322|1|0.0|1261|sbi:SORBI_06g025250|prolyl oligopeptidase [EC:3.4.21.26]	GO:0044464;GO:0044464	GO:0004175//endopeptidase activity;GO:0004175//endopeptidase activity	GO:0019538//protein metabolic process;GO:0019538//protein metabolic process	gi|670375449|ref|XP_008669027.1|/0/PREDICTED: prolyl endopeptidase isoform X1 [Zea mays]
100501018	2821	579.597	207.139	-1.48445	3.77915e-21	Up	1.55256e-23	PREDICTED: Zea mays uncharacterized LOC100501018 (LOC100501018), transcript variant X11, ncRNA	-	-	-	-	gi|238006448|gb|ACR34259.1|/1.90049e-36/unknown [Zea mays]
100274585	878	279.617	119.158	-1.23058	5.22474e-06	Up	1.38409e-07	Zea mays disease resistance response protein 206 (LOC100274585), mRNA	-	GO:0031410//cytoplasmic vesicle	-	-	gi|226493402|ref|NP_001142410.1|/2.01199e-79/disease resistance response protein 206 precursor [Zea mays]
100216971	1293	28.7509	12.3264	-1.22186	0.0391497	Up	0.00401535	Zea mays putative AP2/EREBP transcription factor superfamily protein (EREB101), mRNA	K09286|1|1e-43|176|osa:4330752|EREBP-like factor	-	-	GO:0006351//transcription, DNA-templated	gi|645168293|gb|AIB05720.1|/3.81258e-121/AP2-EREBP transcription factor, partial [Zea mays]
100280206	1645	314.592	51.947	-2.59837	3.7831e-16	Up	2.32592e-18	Zea mays uncharacterized LOC100280206 (LOC100280206), mRNA	K15382|1|2e-106|384|sbi:SORBI_04g021000|solute carrier family 50 (sugar transporter)	GO:0031224//intrinsic component of membrane	-	GO:0071702	gi|226491165|ref|NP_001146609.1|/3.1764e-126/uncharacterized protein LOC100280206 [Zea mays]
100192059	1203	1202.99	37.9241	-4.98737	4.52395e-18	Up	2.38406e-20	Zea mays catalytic/ hydrolase (LOC100192059), mRNA	-	-	-	-	gi|212276072|ref|NP_001130954.1|/4.95246e-144/catalytic/ hydrolase [Zea mays]
100304091	1182	187.782	31.4426	-2.57827	1.30663e-12	Up	1.16614e-14	PREDICTED: Zea mays uncharacterized LOC100304091 (LOC100304091), transcript variant X2, mRNA	-	-	-	-	gi|670394019|ref|XP_008677435.1|/8.30558e-110/PREDICTED: uncharacterized protein LOC100304091 isoform X1 [Zea mays]
100286341	915	19.7302	4.09693	-2.26779	0.00512657	Up	0.000321291	Zea mays secreted protein (LOC100286341), mRNA	-	GO:0043231//intracellular membrane-bounded organelle	-	-	gi|413951152|gb|AFW83801.1|/1.21092e-138/secreted protein [Zea mays]
100275802	1598	471.989	131.844	-1.83993	5.10221e-11	Up	5.66671e-13	Zea mays LOC100275802 (cl24605_1), mRNA	K07562|1|2e-129|461|sbi:SORBI_03g046345|nonsense-mediated mRNA decay protein 3;K14945|3|3e-19|95.1|rcu:RCOM_0126290|protein quaking	GO:0043231//intracellular membrane-bounded organelle	-	-	gi|226533441|ref|NP_001143272.1|/3.68126e-180/uncharacterized protein LOC100275802 [Zea mays]
103643151	1641	431.782	181.272	-1.25215	3.50799e-10	Up	4.46167e-12	PREDICTED: Zea mays tuliposide A-converting enzyme 1, chloroplastic-like (LOC103643151), mRNA	K13258|1|8e-38|156|gmx:547489|2-hydroxyisoflavanone dehydratase [EC:4.2.1.105];K14493|2|1e-23|109|ath:AT5G27320|gibberellin receptor GID1 [EC:3.-.-.-]	GO:0031410//cytoplasmic vesicle	-	-	gi|670366121|ref|XP_008664525.1|/2.40404e-166/PREDICTED: tuliposide A-converting enzyme 1, chloroplastic-like [Zea mays]
100278977	755	140.469	69.4308	-1.01661	0.000172391	Up	6.69637e-06	Zea mays LOC100278977 (pco097181), mRNA	-	GO:0031410//cytoplasmic vesicle	-	-	gi|670424067|ref|XP_008652775.1|/1.41119e-40/PREDICTED: uncharacterized protein LOC103632822 [Zea mays]
103647816	1577	670.815	310.389	-1.11184	5.40528e-13	Up	4.56374e-15	PREDICTED: Zea mays monoacylglycerol lipase abhd6-B-like (LOC103647816), transcript variant X3, mRNA	-	-	-	-	gi|670371547|ref|XP_008667053.1|/0/PREDICTED: uncharacterized protein LOC100191741 isoform X2 [Zea mays]
100191213	1661	163.685	74.5974	-1.13372	4.74931e-05	Up	1.5784e-06	PREDICTED: Zea mays hypothetical protein (LOC100191213), transcript variant X2, mRNA	K15285|1|1e-28|126|ppp:PHYPADRAFT_150154|solute carrier family 35, member E3	GO:0031224//intrinsic component of membrane;GO:0031224//intrinsic component of membrane;GO:0031224//intrinsic component of membrane	-	-	gi|670402148|ref|XP_008680946.1|/0/PREDICTED: hypothetical protein isoform X1 [Zea mays]
100383011	2105	250.112	76.4889	-1.70925	6.68148e-08	Up	1.20208e-09	Zea mays hypothetical protein (LOC100383011), mRNA	K09584|1|3e-23|108|cre:CHLREDRAFT_195902|protein disulfide-isomerase A6 [EC:5.3.4.1];K09510|2|3e-18|92.0|sbi:SORBI_09g028410|DnaJ homolog subfamily B member 4;K09519|5|4e-17|88.6|sbi:SORBI_09g002340|DnaJ homolog subfamily B member 13	-	GO:0005515//protein binding	GO:0044267//cellular protein metabolic process	gi|293331315|ref|NP_001169161.1|/0/uncharacterized protein LOC100383011 precursor [Zea mays]
103633134	2897	18.3496	3.59697	-2.35089	0.00290804	Up	0.000167339	PREDICTED: Zea mays U-box domain-containing protein 44-like (LOC103633134), mRNA	-	GO:0043234//protein complex	GO:0019787//small conjugating protein transferase activity	GO:0032446//protein modification by small protein conjugation	gi|670424712|ref|XP_008653035.1|/0/PREDICTED: U-box domain-containing protein 44-like [Zea mays]
100286109	1596	197.979	93.3539	-1.08457	0.00425057	Up	0.000258202	Zea mays dehydration-responsive element-binding protein 2A (LOC100286109), mRNA	K09286|1|4e-24|111|ath:AT5G05410|EREBP-like factor	-	-	GO:0006351//transcription, DNA-templated	gi|226492156|ref|NP_001152469.1|/9.58106e-104/dehydration-responsive element-binding protein 2A [Zea mays]
541621	908	116.849	52.3787	-1.15759	0.00967049	Up	0.000695041	PREDICTED: Zea mays GR2a protein (GR2a), transcript variant X3, mRNA	-	-	-	-	gi|162460521|ref|NP_001105932.1|/1.26794e-55/GR2b protein [Zea mays]
103633099	1718	265.043	3.8549	-6.10339	3.08005e-27	Up	8.29027e-30	PREDICTED: Zea mays ornithine decarboxylase-like (LOC103633099), mRNA	K01581|1|0.0|683|sbi:SORBI_02g031570|ornithine decarboxylase [EC:4.1.1.17]	-	GO:0016831//carboxy-lyase activity	GO:0006595//polyamine metabolic process	gi|670424629|ref|XP_008653000.1|/0/PREDICTED: ornithine decarboxylase-like [Zea mays]
100283091	2063	708.393	198.601	-1.83468	1.02397e-28	Up	2.52402e-31	Zea mays LOC100283091 (si606018d05), mRNA	K13430|1|0.0|1008|zma:100283091|serine/threonine-protein kinase PBS1 [EC:2.7.11.1]	-	GO:0004672//protein kinase activity;GO:0032559	GO:0006464//cellular protein modification process	gi|226499400|ref|NP_001149465.1|/0/LOC100283091 [Zea mays]
100193329	1202	258.604	65.3441	-1.98462	2.63379e-12	Up	2.46999e-14	PREDICTED: Zea mays LOC100193329 (umc2762), transcript variant X1, mRNA	K12135|1|3e-16|84.3|aly:ARALYDRAFT_488429|zinc finger protein CONSTANS	GO:0044464;GO:0044464	GO:0046914//transition metal ion binding;GO:0046914//transition metal ion binding	-	gi|645167542|gb|AIB05401.1|/1.111e-119/orphans transcription factor, partial [Zea mays]
103632729	2358	181.329	49.5692	-1.8711	8.31131e-06	Up	2.31713e-07	PREDICTED: Zea mays sprT-like domain-containing protein Spartan (LOC103632729), mRNA	-	-	-	-	gi|670423876|ref|XP_008652695.1|/0/PREDICTED: sprT-like domain-containing protein Spartan [Zea mays]
100193963	1881	88.4025	44.0715	-1.00424	0.00311124	Up	0.000180609	PREDICTED: Zea mays LOC100193963 (si486073c04), transcript variant X7, mRNA	-	GO:0031224//intrinsic component of membrane;GO:0031224//intrinsic component of membrane;GO:0031224//intrinsic component of membrane;GO:0031224//intrinsic component of membrane;GO:0031224//intrinsic component of membrane;GO:0031224//intrinsic component of membrane;GO:0031224//intrinsic component of membrane;GO:0031224//intrinsic component of membrane	GO:0005275//amine transmembrane transporter activity;GO:0005275//amine transmembrane transporter activity;GO:0005275//amine transmembrane transporter activity;GO:0005275//amine transmembrane transporter activity;GO:0005275//amine transmembrane transporter activity;GO:0005275//amine transmembrane transporter activity;GO:0005275//amine transmembrane transporter activity;GO:0005275//amine transmembr…	GO:0006865//amino acid transport;GO:0006865//amino acid transport;GO:0006865//amino acid transport;GO:0006865//amino acid transport;GO:0006865//amino acid transport;GO:0006865//amino acid transport;GO:0006865//amino acid transport;GO:0006865//amino acid transport	gi|670382841|ref|XP_008672192.1|/0/PREDICTED: uncharacterized protein LOC100193963 isoform X7 [Zea mays]
103654139	1755	18.3895	4.28879	-2.10024	0.00496116	Up	0.000309378	PREDICTED: Zea mays NAC domain-containing protein 21/22-like (LOC103654139), mRNA	-	-	-	-	gi|645166224|gb|AIB04833.1|/4.92214e-157/NAC transcription factor, partial [Zea mays]
100191546	1506	1169.68	555.753	-1.0736	3.53736e-07	Up	7.44412e-09	Zea mays putative Secondary cell wall glycosyltransferase family 47 (LOC100191546), mRNA	-	GO:0031410//cytoplasmic vesicle	GO:0003824//catalytic activity	-	gi|212276027|ref|NP_001130448.1|/0/uncharacterized protein LOC100191546 precursor [Zea mays]
103636494	1278	8.50111	1.59985	-2.40972	0.0122885	Up	0.00093691	PREDICTED: Zea mays strictosidine synthase 3-like (LOC103636494), mRNA	K01757|1|1e-45|182|aly:ARALYDRAFT_476542|strictosidine synthase [EC:4.3.3.2]	-	GO:0016843	GO:0008152//metabolic process	gi|670433137|ref|XP_008657057.1|/0/PREDICTED: LOW QUALITY PROTEIN: strictosidine synthase 3-like [Zea mays]
732809	2365	3254.93	1352.5	-1.267	1.60673e-08	Up	2.62212e-10	Zea mays Binding protein homolog2 (bip2), mRNA	K09490|1|0.0|1126|zma:732809|heat shock 70kDa protein 5	GO:0031410//cytoplasmic vesicle;GO:0044432	GO:0032559	-	gi|413926852|gb|AFW66784.1|/0/luminal-binding protein 3 Precursor [Zea mays]
100194210	1409	16.4633	5.13192	-1.68169	0.0374167	Up	0.00378779	PREDICTED: Zea mays uncharacterized LOC100194210 (LOC100194210), mRNA	-	-	-	-	gi|670430754|ref|XP_008656074.1|/3.2214e-68/PREDICTED: uncharacterized protein LOC100194210 [Zea mays]
103647431	3985	1038.66	118.004	-3.13782	5.23512e-12	Up	5.13203e-14	PREDICTED: Zea mays uncharacterized LOC103647431 (LOC103647431), mRNA	-	GO:0005622//intracellular	-	-	gi|670378506|ref|XP_008670194.1|/0/PREDICTED: uncharacterized protein LOC103647431 [Zea mays]
103627817	1324	351.495	103.794	-1.75978	1.26528e-10	Up	1.50728e-12	PREDICTED: Zea mays putative ribonuclease H protein At1g65750 (LOC103627817), mRNA	K14327|1|9e-08|56.6|vvi:100258101|regulator of nonsense transcripts 2;K01855|2|6e-07|53.9|vvi:100244254|tRNA pseudouridine38/39 synthase [EC:5.4.99.45];K04532|3|2e-06|52.4|zma:100193236|amyloid beta precursor protein binding protein 1;K13148|4|4e-06|51.2|vvi:100261060|integrator complex subunit 11 [EC:3.1.27.-]	-	-	-	gi|670410417|ref|XP_008646350.1|/1.68741e-180/PREDICTED: putative ribonuclease H protein At1g65750 [Zea mays]
100216764	1295	26.7185	2.80283	-3.25288	6.452e-06	Up	1.75124e-07	Zea mays hypothetical protein (LOC100216764), mRNA	K01365|1|3e-78|290|bdi:100827974|cathepsin L [EC:3.4.22.15]	-	GO:0004175//endopeptidase activity	GO:0019538//protein metabolic process	gi|219362839|ref|NP_001136636.1|/0/hypothetical protein precursor [Zea mays]
103629791	1821	40.7913	2.08135	-4.29267	9.60663e-11	Up	1.12139e-12	PREDICTED: Zea mays uncharacterized LOC103629791 (LOC103629791), transcript variant X2, mRNA	-	GO:0043231//intracellular membrane-bounded organelle;GO:0043231//intracellular membrane-bounded organelle	-	-	gi|670416348|ref|XP_008649123.1|/0/PREDICTED: uncharacterized protein LOC103629791 isoform X1 [Zea mays]
100216890	1244	41.0556	20.3189	-1.01476	0.0429456	Up	0.00453973	Zea mays hypothetical protein (LOC100216890), mRNA	K01183|1|2e-113|407|sbi:SORBI_06g021220|chitinase [EC:3.2.1.14]	-	GO:0004553//hydrolase activity, hydrolyzing O-glycosyl compounds;GO:0030247//polysaccharide binding	GO:0006026	gi|413918772|gb|AFW58704.1|/3.57388e-153/endochitinase B Precursor [Zea mays]
[truncated: 1,046 more rows]
