# Supplementary material for: Comparative transcriptome analysis of isonuclear-alloplasmic lines unmask key transcription factor genes and metabolic pathways involved in sterility of maize CMS-C
Source: PeerJ. 2017 May 30;5:e3408. doi: 10.7717/peerj.3408 (PMC5452966; doi:10.7717/peerj.3408)
Supplement: Supplemental Information 1 — Identified DEGs between different comparisons. DESeq2 package (version 1.14.1) was applied to detect DEGs between each chosen sample pairs. The results of all statistical tests were corrected for multiple testing using the Benjamini-Hochberg False Discovery Rate (FDR ≤ 0.001) and |Log2FC| ≥ 1 (FC = fold change). [file peerj-05-3408-s007.zip › The DEGS between different comparisons/PS-C vs MS-N.DEseq2.GeneDiffExpFilter.xlsx]

## Sheet: PS-C vs MS-N.DEseq2_Method.Gene
GeneID	Length	PS-C-Expression	MS-N-Expression	log2FoldChange(NU/CM)	Padj	Up/Down-Regulation	Pvalue	Description	KEGG Orthology	GO Component	GO Function	GO Process	Blast nr
103626123	2078	10.6582	2.34952	-2.18153	0.0172647	Up	0.00180596	PREDICTED: Zea mays low-temperature-induced 65 kDa protein-like (LOC103626123), mRNA	-	-	-	-	gi|670406318|ref|XP_008644725.1|/0/PREDICTED: low-temperature-induced 65 kDa protein-like [Zea mays]
541830	1198	139.216	67.1086	-1.05275	0.0167934	Up	0.00174334	Zea mays glutathione S-transferase12 (gst12), mRNA	K00799|1|2e-126|450|zma:541831|glutathione S-transferase [EC:2.5.1.18]	-	GO:0016765//transferase activity, transferring alkyl or aryl (other than methyl) groups	-	gi|414864666|tpg|DAA43223.1|/5.63212e-148/TPA: glutathione S-transferaseGlutathione S-transferase GST 12 [Zea mays]
103646119	1787	35.4993	12.7873	-1.47308	0.00876924	Up	0.000781145	PREDICTED: Zea mays putative kinase-like protein TMKL1 (LOC103646119), mRNA	K13420|1|2e-21|102|rcu:RCOM_0633880|LRR receptor-like serine/threonine-protein kinase FLS2 [EC:2.7.11.1];K00924|2|6e-21|100|ath:AT1G14370|[EC:2.7.1.-];K13415|3|1e-20|99.8|osa:4324691|protein brassinosteroid insensitive 1 [EC:2.7.10.1 2.7.11.1];K13417|5|2e-20|99.0|ath:AT2G13790|somatic embryogenesis receptor kinase 4 [EC:2.7.10.1 2.7.11.1]	GO:0043231//intracellular membrane-bounded organelle	GO:0016301//kinase activity;GO:0032559	GO:0006464//cellular protein modification process	gi|670375532|ref|XP_008669060.1|/4.70917e-163/PREDICTED: putative kinase-like protein TMKL1 [Zea mays]
103646412	797	31.0879	2.23003	-3.80122	5.76209e-08	Up	1.22278e-09	PREDICTED: Zea mays uncharacterized LOC103646412 (LOC103646412), ncRNA	-	-	-	-	gi|414867359|tpg|DAA45916.1|/2.66792e-16/TPA: hypothetical protein ZEAMMB73_071112 [Zea mays]
100384827	1406	45.3828	16.0611	-1.49857	0.00410261	Up	0.000312214	Zea mays uncharacterized LOC100384827 (LOC100384827), mRNA	-	GO:0031410//cytoplasmic vesicle	-	-	gi|226491414|ref|NP_001147432.1|/4.61634e-83/expansin-like 3 precursor [Zea mays]
100382386	1790	23.9793	7.98529	-1.58637	0.0238031	Up	0.00268615	Zea mays putative cytochrome P450 superfamily protein (LOC100382386), mRNA	K00517|1|8e-84|309|ath:AT3G26310|[EC:1.14.-.-];K13029|5|2e-77|288|sbi:SORBI_01g001180|4-hydroxyphenylacetaldehyde oxime monooxygenase [EC:1.14.13.68]	-	GO:0016491//oxidoreductase activity;GO:0005506//iron ion binding	GO:0008152//metabolic process	gi|293337171|ref|NP_001168602.1|/0/putative cytochrome P450 superfamily protein [Zea mays]
103650756	2061	31.9028	13.1013	-1.28397	0.0418928	Up	0.00547532	PREDICTED: Zea mays crossover junction endonuclease MUS81-like (LOC103650756), transcript variant X2, mRNA	K08991|1|8e-102|369|osa:4325837|crossover junction endonuclease MUS81 [EC:3.1.22.-]	-	-	-	gi|670388093|ref|XP_008674550.1|/0/PREDICTED: crossover junction endonuclease MUS81-like isoform X2 [Zea mays]
103639620	2075	23.5963	7.87354	-1.58348	0.0200495	Up	0.00217168	PREDICTED: Zea mays protein PAIR1-like (LOC103639620), transcript variant X2, mRNA	-	-	-	GO:0007127//meiosis I;GO:0007127//meiosis I;GO:0048236//plant-type spore development;GO:0048229//gametophyte development	gi|670440631|ref|XP_008660580.1|/0/PREDICTED: protein PAIR1-like isoform X1 [Zea mays]
100382717	1018	303.211	99.3417	-1.60985	6.46127e-09	Up	1.17711e-10	Zea mays uncharacterized LOC100382717 (LOC100382717), mRNA	-	-	-	-	gi|226492896|ref|NP_001140829.1|/3.46758e-52/uncharacterized protein LOC100272904 [Zea mays]
103627479	1308	55.4046	25.9131	-1.09632	0.0318496	Up	0.00388205	PREDICTED: Zea mays uncharacterized LOC103627479 (LOC103627479), mRNA	K14488|1|3e-76|284|zma:100284639|SAUR family protein	-	-	GO:0050896//response to stimulus	gi|413937990|gb|AFW72541.1|/8.7662e-81/SAUR11-auxin-responsive SAUR family member [Zea mays]
100192940	1441	93.3395	31.656	-1.56001	0.000273776	Up	1.35821e-05	Zea mays hypothetical protein (LOC100192940), mRNA	-	-	-	-	gi|212723112|ref|NP_001131593.1|/4.20418e-172/hypothetical protein [Zea mays]
103625777	1404	117.138	41.1514	-1.50919	5.93832e-05	Up	2.41941e-06	PREDICTED: Zea mays NAC domain-containing protein 67-like (LOC103625777), mRNA	-	-	GO:0003676//nucleic acid binding	-	gi|413932661|gb|AFW67212.1|/0/putative NAC domain transcription factor superfamily protein [Zea mays]
103625809	3794	424.672	76.4021	-2.47467	8.40524e-14	Up	7.26334e-16	PREDICTED: Zea mays protein argonaute MEL1-like (LOC103625809), mRNA	K11596|1|0.0|1049|aly:ARALYDRAFT_481718|argonaute	GO:0030874//nucleolar chromatin	GO:0003723//RNA binding	GO:0007126//meiotic nuclear division;GO:0009553//embryo sac development;GO:0070076//histone lysine demethylation	gi|670405562|ref|XP_008644431.1|/0/PREDICTED: protein argonaute MEL1-like [Zea mays]
103639524	964	114.576	36.8848	-1.6352	4.20353e-06	Up	1.32436e-07	PREDICTED: Zea mays uncharacterized LOC103639524 (LOC103639524), mRNA	-	-	-	-	gi|670440405|ref|XP_008660489.1|/1.32131e-106/PREDICTED: uncharacterized protein LOC103639524 [Zea mays]
100192486	1968	26.7401	10.58	-1.33767	0.0377319	Up	0.00478724	Zea mays uncharacterized LOC100192486 (LOC100192486), mRNA	K15078|1|3e-115|414|vvi:100250139|structure-specific endonuclease subunit SLX1 [EC:3.6.1.-];K15271|4|5e-67|254|rcu:RCOM_1095670|ATP-dependent DNA helicase HFM1/MER3 [EC:3.6.4.12]	GO:0043231//intracellular membrane-bounded organelle	-	-	gi|414880744|tpg|DAA57875.1|/0/TPA: hypothetical protein ZEAMMB73_657034, partial [Zea mays]
100217040	1724	220.537	56.1597	-1.97341	3.62592e-08	Up	7.42751e-10	PREDICTED: Zea mays hypothetical protein (LOC100217040), transcript variant X2, mRNA	K00253|1|0.0|710|zma:100382372|isovaleryl-CoA dehydrogenase [EC:1.3.8.4]	GO:0043231//intracellular membrane-bounded organelle;GO:0043231//intracellular membrane-bounded organelle;GO:0043231//intracellular membrane-bounded organelle	GO:0016627//oxidoreductase activity, acting on the CH-CH group of donors;GO:0050662//coenzyme binding;GO:0016627//oxidoreductase activity, acting on the CH-CH group of donors;GO:0050662//coenzyme binding;GO:0016627//oxidoreductase activity, acting on the CH-CH group of donors;GO:0050662//coenzyme binding	GO:0008152//metabolic process;GO:0008152//metabolic process;GO:0008152//metabolic process	gi|195642912|gb|ACG40924.1|/0/isovaleryl-CoA dehydrogenase [Zea mays]
100281832	1388	27.8152	10.086	-1.46351	0.0313452	Up	0.00379393	Zea mays VQ motif family protein (LOC100281832), mRNA	-	-	-	-	gi|414587297|tpg|DAA37868.1|/5.70824e-94/TPA: VQ motif family protein [Zea mays]
541670	2013	37.0827	16.1273	-1.20124	0.0246716	Up	0.00281421	PREDICTED: Zea mays liguleless2 (lg2), transcript variant X4, mRNA	K14431|1|9e-166|582|zma:541670|transcription factor TGA	GO:0043231//intracellular membrane-bounded organelle;GO:0043231//intracellular membrane-bounded organelle;GO:0043231//intracellular membrane-bounded organelle;GO:0043231//intracellular membrane-bounded organelle;GO:0043231//intracellular membrane-bounded organelle	GO:0003677//DNA binding;GO:0001071//nucleic acid binding transcription factor activity;GO:0005515//protein binding;GO:0003677//DNA binding;GO:0001071//nucleic acid binding transcription factor activity;GO:0005515//protein binding;GO:0003677//DNA binding;GO:0001071//nucleic acid binding transcription factor activity;GO:0005515//protein binding;GO:0003677//DNA binding;GO:0001071//nucleic acid bindi…	GO:0006351//transcription, DNA-templated;GO:0006351//transcription, DNA-templated;GO:0006351//transcription, DNA-templated;GO:0006351//transcription, DNA-templated;GO:0006351//transcription, DNA-templated	gi|670385116|ref|XP_008673409.1|/0/PREDICTED: liguleless2 isoform X3 [Zea mays]
103650251	454	144.84	47.0241	-1.62299	5.40829e-05	Up	2.17128e-06	PREDICTED: Zea mays uncharacterized LOC103650251 (LOC103650251), ncRNA	-	-	-	-	gi|195642506|gb|ACG40721.1|/3.10974e-12/hypothetical protein [Zea mays]
100277626	1486	33.2831	8.35564	-1.99397	0.0004708	Up	2.5144e-05	Zea mays putative protein kinase superfamily protein (LOC100277626), mRNA	K04733|1|5e-44|177|smo:SELMODRAFT_230241|interleukin-1 receptor-associated kinase 4 [EC:2.7.11.1];K13430|3|3e-40|164|rcu:RCOM_1078760|serine/threonine-protein kinase PBS1 [EC:2.7.11.1];K00924|4|3e-40|164|ath:AT1G66150|[EC:2.7.1.-]	-	GO:0016301//kinase activity;GO:0032559	GO:0006464//cellular protein modification process	gi|226493394|ref|NP_001144610.1|/3.03807e-173/uncharacterized LOC100277626 [Zea mays]
100281535	1980	54.4728	19.5185	-1.48069	0.00674904	Up	0.000569638	Zea mays HT1 protein kinase (LOC100281535), mRNA	K04424|1|2e-46|185|aly:ARALYDRAFT_909157|sterile alpha motif and leucine zipper containing kinase AZK [EC:2.7.11.25];K14510|3|3e-44|178|ppp:PHYPADRAFT_30352|serine/threonine-protein kinase CTR1 [EC:2.7.11.1]	-	GO:0004672//protein kinase activity;GO:0032559	GO:0006796//phosphate-containing compound metabolic process;GO:0006464//cellular protein modification process	gi|226503249|ref|NP_001147925.1|/0/HT1 protein kinase [Zea mays]
103641356	857	25.2801	8.02845	-1.65481	0.0189605	Up	0.00202632	PREDICTED: Zea mays uncharacterized LOC103641356 (LOC103641356), transcript variant X2, mRNA	-	-	-	-	gi|670445267|ref|XP_008662934.1|/5.95439e-28/PREDICTED: uncharacterized protein LOC103641356 [Zea mays]
103637029	1417	31.5293	6.47438	-2.28388	0.00033471	Up	1.70603e-05	PREDICTED: Zea mays S-type anion channel SLAH2-like (LOC103637029), mRNA	-	GO:0031224//intrinsic component of membrane	-	GO:0006810//transport	gi|670434045|ref|XP_008657529.1|/0/PREDICTED: S-type anion channel SLAH2-like [Zea mays]
103629557	1987	33.5163	9.07072	-1.88557	0.00517269	Up	0.000414607	PREDICTED: Zea mays uncharacterized LOC103629557 (LOC103629557), transcript variant X2, ncRNA	-	-	-	-	gi|413943096|gb|AFW75745.1|/1.41948e-81/hypothetical protein ZEAMMB73_918995 [Zea mays]
100382104	2218	38.2358	11.0269	-1.7939	0.0028404	Up	0.000200888	Zea mays putative WAK-related receptor-like protein kinase family protein (LOC100382104), mRNA	K04733|1|2e-60|232|smo:SELMODRAFT_230241|interleukin-1 receptor-associated kinase 4 [EC:2.7.11.1];K00924|3|7e-59|227|osa:4333525|[EC:2.7.1.-]	-	GO:0004672//protein kinase activity;GO:0000166//nucleotide binding	-	gi|293335647|ref|NP_001168336.1|/0/uncharacterized LOC100382104 precursor [Zea mays]
100279043	670	23.5719	2.27784	-3.37133	1.01034e-05	Up	3.42936e-07	PREDICTED: Zea mays uncharacterized LOC100279043 (LOC100279043), mRNA	-	-	-	-	gi|414881228|tpg|DAA58359.1|/4.56233e-42/TPA: hypothetical protein ZEAMMB73_002227, partial [Zea mays]
100275241	1457	25.6383	10.5268	-1.28424	0.0412473	Up	0.00536993	Zea mays uncharacterized LOC100275241 (LOC100275241), mRNA	K09562|1|0.0|648|sbi:SORBI_01g039780|hsp70-interacting protein	-	-	-	gi|226501032|ref|NP_001142848.1|/0/uncharacterized protein LOC100275241 [Zea mays]
100280619	948	64.9232	31.3601	-1.0498	0.0279279	Up	0.00326082	Zea mays thaumatin-like protein (LOC100280619), mRNA	-	GO:0031410//cytoplasmic vesicle	-	-	gi|226509994|ref|NP_001147009.1|/1.32846e-111/thaumatin-like protein precursor [Zea mays]
100273932	1457	51.852	20.2832	-1.35412	0.00914247	Up	0.000821125	PREDICTED: Zea mays hypothetical protein (LOC100273932), transcript variant X1, mRNA	-	-	-	-	gi|670358991|ref|XP_008668062.1|/2.28385e-149/PREDICTED: uncharacterized protein LOC100273932 isoform X1 [Zea mays]
100304424	1959	80.7655	32.2983	-1.32228	0.000929324	Up	5.44772e-05	Zea mays uncharacterized LOC100304424 (LOC100304424), mRNA	K09832|1|0.0|934|sbi:SORBI_03g002060|cytochrome P450, family 710, subfamily A	GO:0031410//cytoplasmic vesicle	GO:0016491//oxidoreductase activity;GO:0005506//iron ion binding	GO:0006091//generation of precursor metabolites and energy	gi|414875746|tpg|DAA52877.1|/0/TPA: putative cytochrome P450 superfamily protein [Zea mays]
100277637	1661	551.021	255.882	-1.10663	7.37525e-06	Up	2.44901e-07	Zea mays LOC100277637 (pco082302), mRNA	-	-	-	-	gi|226495401|ref|NP_001144621.1|/1.03189e-140/uncharacterized protein LOC100277637 [Zea mays]
100381774	1178	238.356	67.4684	-1.82083	0.0256206	Up	0.00293989	Zea mays hypothetical protein (LOC100381774), mRNA	-	-	-	-	gi|293331393|ref|NP_001168045.1|/1.18892e-126/hypothetical protein [Zea mays]
103637798	1400	24.3496	7.34073	-1.7299	0.0144841	Up	0.00144738	PREDICTED: Zea mays anthranilate O-methyltransferase 3 (LOC103637798), mRNA	K08241|1|7e-77|286|vvi:100260930|jasmonate O-methyltransferase [EC:2.1.1.141]	-	GO:0016741	GO:0006730//one-carbon metabolic process	gi|670436794|ref|XP_008659067.1|/0/PREDICTED: anthranilate O-methyltransferase 3 [Zea mays]
100272531	1286	471.357	234.35	-1.00816	3.90126e-05	Up	1.50877e-06	Zea mays uncharacterized LOC100272531 (LOC100272531), mRNA	K16055|1|1e-149|527|sbi:SORBI_03g034640|trehalose 6-phosphate synthase/phosphatase [EC:2.4.1.15 3.1.3.12]	-	-	GO:0005991//trehalose metabolic process	gi|414880522|tpg|DAA57653.1|/3.62563e-156/TPA: putative trehalose phosphatase/synthase family protein [Zea mays]
103654395	1572	70.1835	33.9795	-1.04647	0.0273114	Up	0.00317801	PREDICTED: Zea mays E3 ubiquitin-protein ligase BOI-like (LOC103654395), mRNA	K11498|1|8e-06|50.4|aly:ARALYDRAFT_481003|centromeric protein E	-	-	-	gi|670398913|ref|XP_008679457.1|/2.3064e-102/PREDICTED: E3 ubiquitin-protein ligase BOI-like [Zea mays]
100286029	1664	161.187	26.0534	-2.62919	1.96236e-14	Up	1.59568e-16	Zea mays immediate-early fungal elicitor protein CMPG1 (LOC100286029), mRNA	K09561|1|9e-08|57.0|vvi:100248721|STIP1 homology and U-box containing protein 1 [EC:6.3.2.19]	GO:0043234//protein complex;GO:0043231//intracellular membrane-bounded organelle	GO:0019787//small conjugating protein transferase activity	GO:0032446//protein modification by small protein conjugation	gi|226502829|ref|NP_001152389.1|/0/immediate-early fungal elicitor protein CMPG1 [Zea mays]
100274132	1884	49.1552	20.1522	-1.28641	0.00770416	Up	0.000668152	PREDICTED: Zea mays hypothetical protein (LOC100274132), transcript variant X1, mRNA	K09506|1|1e-08|58.9|smo:SELMODRAFT_110523|DnaJ homolog subfamily A member 5;K09503|2|7e-08|56.2|zma:100382437|DnaJ homolog subfamily A member 2	-	GO:0005515//protein binding;GO:0005515//protein binding	GO:0044267//cellular protein metabolic process;GO:0044267//cellular protein metabolic process	gi|226500930|ref|NP_001141982.1|/2.57952e-88/hypothetical protein [Zea mays]
100274748	1168	337.459	109.831	-1.61942	0.000261607	Up	1.29117e-05	Zea mays uncharacterized LOC100274748 (LOC100274748), mRNA	-	GO:0043231//intracellular membrane-bounded organelle	-	-	gi|226529097|ref|NP_001142512.1|/1.41095e-71/uncharacterized protein LOC100274748 [Zea mays]
100277016	951	76.5073	20.2542	-1.91738	8.31938e-06	Up	2.77666e-07	Zea mays uncharacterized LOC100277016 (LOC100277016), mRNA	-	-	-	-	gi|226495291|ref|NP_001144161.1|/2.70798e-72/uncharacterized protein LOC100277016 [Zea mays]
103641461	805	13.9963	1.93776	-2.85258	0.00149561	Up	9.48342e-05	PREDICTED: Zea mays uncharacterized LOC103641461 (LOC103641461), ncRNA	K00111|1|6e-55|212|zma:100191950|glycerol-3-phosphate dehydrogenase [EC:1.1.5.3]	GO:0043234//protein complex	GO:0016901//oxidoreductase activity, acting on the CH-OH group of donors, quinone or similar compound as acceptor	GO:0006071//glycerol metabolic process	gi|212274307|ref|NP_001130846.1|/1.62327e-53/hypothetical protein precursor [Zea mays]
100274220	1726	895.264	404.034	-1.14784	2.60125e-08	Up	5.21798e-10	Zea mays hypothetical protein (LOC100274220), mRNA	-	-	-	-	gi|226492433|ref|NP_001142064.1|/4.01026e-103/hypothetical protein [Zea mays]
542475	450	52.5216	17.2668	-1.60491	0.0125457	Up	0.00121138	Zea mays metallothionein2 (mtl2), mRNA	-	-	GO:0046914//transition metal ion binding	-	gi|162464357|ref|NP_001105499.1|/1.70068e-34/EC protein homolog [Zea mays]
103655921	1503	17.674	4.49778	-1.97434	0.011571	Up	0.00109334	PREDICTED: Zea mays probable calcium-binding protein CML12 (LOC103655921), mRNA	K13448|1|8e-50|196|osa:4339701|calcium-binding protein CML	GO:0043231//intracellular membrane-bounded organelle	GO:0046872//metal ion binding	-	gi|670401906|ref|XP_008680817.1|/2.33526e-88/PREDICTED: LOW QUALITY PROTEIN: probable calcium-binding protein CML12 [Zea mays]
100281860	1589	48.3774	9.36383	-2.36916	0.000101083	Up	4.41335e-06	Zea mays gibberellin 2-beta-dioxygenase 7 (LOC100281860), mRNA	K04124|1|4e-28|124|mtr:MTR_2g102570|gibberellin 3-beta-dioxygenase [EC:1.14.11.15];K05282|2|4e-27|121|bdi:100837430|gibberellin 20-oxidase [EC:1.14.11.12];K06892|3|6e-27|120|pop:POPTR_550478|	-	GO:0016701//oxidoreductase activity, acting on single donors with incorporation of molecular oxygen	GO:0008152//metabolic process	gi|226499794|ref|NP_001148252.1|/0/gibberellin 2-beta-dioxygenase 7 [Zea mays]
100281413	2810	109.695	51.1849	-1.09971	0.00221645	Up	0.000149947	Zea mays brassinosteroid LRR receptor kinase (LOC100281413), mRNA	K13417|1|4e-46|185|aly:ARALYDRAFT_899604|somatic embryogenesis receptor kinase 4 [EC:2.7.10.1 2.7.11.1];K13415|4|5e-46|184|sbi:SORBI_03g032990|protein brassinosteroid insensitive 1 [EC:2.7.10.1 2.7.11.1]	-	GO:0016301//kinase activity;GO:0004871//signal transducer activity;GO:0032559	GO:0006464//cellular protein modification process	gi|226490985|ref|NP_001147803.1|/0/brassinosteroid LRR receptor kinase precursor [Zea mays]
100280048	2964	531.555	264.13	-1.00897	0.00298272	Up	0.00021313	PREDICTED: Zea mays putative phototropic-responsive NPH3 family protein isoform 1 (Orphan93), transcript variant X1, mRNA	-	-	GO:0060089;GO:0060089	GO:0009314//response to radiation;GO:0023052//signaling;GO:0009314//response to radiation;GO:0023052//signaling	gi|645168524|gb|AIB05808.1|/0/orphans transcription factor, partial [Zea mays]
100284918	1116	58.983	28.0177	-1.07396	0.0086107	Up	0.000766046	Zea mays plastid-specific 30S ribosomal protein 1 (LOC100284918), mRNA	-	GO:0043231//intracellular membrane-bounded organelle	-	-	gi|226528966|ref|NP_001151285.1|/1.80562e-121/plastid-specific 30S ribosomal protein 1 [Zea mays]
103633410	1297	134.122	53.7806	-1.31838	0.000410616	Up	2.14877e-05	PREDICTED: Zea mays uncharacterized LOC103633410 (LOC103633410), ncRNA	-	-	-	-	gi|414887320|tpg|DAA63334.1|/1.94509e-48/TPA: hypothetical protein ZEAMMB73_922694 [Zea mays]
100285253	2275	126.937	47.8152	-1.40857	1.56477e-05	Up	5.52402e-07	Zea mays LOC100285253 (gpm564), mRNA	-	GO:0043231//intracellular membrane-bounded organelle	GO:0016791//phosphatase activity	-	gi|226528427|ref|NP_001151619.1|/0/LOC100285253 [Zea mays]
100275781	1083	383.822	181.634	-1.0794	0.000244849	Up	1.20014e-05	Zea mays uncharacterized LOC100275781 (LOC100275781), mRNA	-	-	GO:0046914//transition metal ion binding	-	gi|226509384|ref|NP_001143253.1|/5.65049e-96/uncharacterized protein LOC100275781 [Zea mays]
100383007	2166	63.0647	28.8069	-1.13042	0.0342714	Up	0.00425394	PREDICTED: Zea mays putative XH domain family protein (LOC100383007), transcript variant X2, mRNA	K06636|1|4e-08|58.5|bdi:100844902|structural maintenance of chromosome 1;K10395|2|3e-07|55.8|pop:POPTR_279914|kinesin family member 4/7/21/27;K06675|5|1e-06|53.9|mtr:MTR_8g072890|structural maintenance of chromosome 4	-	-	-	gi|293336467|ref|NP_001169159.1|/0/putative XH domain family protein [Zea mays]
103630205	2545	29.2594	12.6161	-1.21364	0.0431578	Up	0.00569323	PREDICTED: Zea mays pentatricopeptide repeat-containing protein At1g20230 (LOC103630205), transcript variant X4, mRNA	K15078|1|4e-109|394|vvi:100250139|structure-specific endonuclease subunit SLX1 [EC:3.6.1.-];K15271|4|5e-86|317|rcu:RCOM_1095670|ATP-dependent DNA helicase HFM1/MER3 [EC:3.6.4.12]	-	-	-	gi|670417333|ref|XP_008649501.1|/0/PREDICTED: pentatricopeptide repeat-containing protein At1g20230 [Zea mays]
100281255	1740	29.7207	10.0196	-1.56865	0.0298485	Up	0.00355706	PREDICTED: Zea mays branched-chain-amino-acid aminotransferase (LOC100281255), transcript variant X1, mRNA	K00826|1|0.0|751|zma:100281255|branched-chain amino acid aminotransferase [EC:2.6.1.42]	-	GO:0004084//branched-chain-amino-acid transaminase activity;GO:0004084//branched-chain-amino-acid transaminase activity	GO:0006520//cellular amino acid metabolic process;GO:0006520//cellular amino acid metabolic process	gi|670359835|ref|XP_008674369.1|/0/PREDICTED: branched-chain-amino-acid aminotransferase isoform X1 [Zea mays]
103626181	4332	235.449	69.1637	-1.76733	2.44227e-08	Up	4.85756e-10	PREDICTED: Zea mays probable LRR receptor-like serine/threonine-protein kinase At4g08850 (LOC103626181), transcript variant X2, mRNA	K13420|1|1e-159|562|pop:POPTR_1075175|LRR receptor-like serine/threonine-protein kinase FLS2 [EC:2.7.11.1]	GO:0031410//cytoplasmic vesicle;GO:0031410//cytoplasmic vesicle	-	-	gi|670406474|ref|XP_008644796.1|/0/PREDICTED: probable LRR receptor-like serine/threonine-protein kinase At4g08850 isoform X1 [Zea mays]
100284548	894	212.853	81.7047	-1.38137	0.00254462	Up	0.000176779	Zea mays calmodulin-related protein 2, touch-induced (LOC100284548), mRNA	K13448|1|8e-68|255|zma:100284548|calcium-binding protein CML	-	GO:0046872//metal ion binding	-	gi|226528806|ref|NP_001150915.1|/2.01321e-66/calmodulin-related protein 2, touch-induced [Zea mays]
103647676	2982	138.985	66.1922	-1.0702	0.000173232	Up	8.11803e-06	PREDICTED: Zea mays DNA mismatch repair protein MSH4 (LOC103647676), transcript variant X4, mRNA	K08740|1|0.0|855|pop:POPTR_589877|DNA mismatch repair protein MSH4	-	-	-	gi|670379025|ref|XP_008670410.1|/0/PREDICTED: DNA mismatch repair protein MSH4 isoform X1 [Zea mays]
103642985	581	50.1566	8.3827	-2.58095	1.71402e-06	Up	4.89511e-08	PREDICTED: Zea mays F-box protein At1g61340-like (LOC103642985), mRNA	-	GO:0043231//intracellular membrane-bounded organelle	-	-	gi|670448239|ref|XP_008664357.1|/1.78083e-80/PREDICTED: F-box protein At1g61340-like [Zea mays]
103633392	3987	21.5727	4.22251	-2.35303	0.000975807	Up	5.7672e-05	PREDICTED: Zea mays probable LRR receptor-like serine/threonine-protein kinase At1g74360 (LOC103633392), transcript variant X2, mRNA	K13415|1|3e-121|435|vvi:100252647|protein brassinosteroid insensitive 1 [EC:2.7.10.1 2.7.11.1]	GO:0031410//cytoplasmic vesicle;GO:0031410//cytoplasmic vesicle	GO:0004672//protein kinase activity;GO:0032559;GO:0004672//protein kinase activity;GO:0032559	GO:0006464//cellular protein modification process;GO:0006464//cellular protein modification process	gi|670425343|ref|XP_008653320.1|/0/PREDICTED: probable LRR receptor-like serine/threonine-protein kinase At1g74360 isoform X1 [Zea mays]
100384107	1218	92.9858	7.67279	-3.59919	7.3309e-13	Up	7.06192e-15	Zea mays LOC100384107 (pco147015a), mRNA	-	-	-	-	gi|670381403|ref|XP_008671435.1|/1.57462e-105/PREDICTED: uncharacterized protein LOC103648814 [Zea mays]
103646470	567	28.0694	1.19183	-4.55774	6.78258e-09	Up	1.23949e-10	PREDICTED: Zea mays uncharacterized LOC103646470 (LOC103646470), transcript variant X2, ncRNA	-	-	-	-	gi|414867359|tpg|DAA45916.1|/1.56269e-17/TPA: hypothetical protein ZEAMMB73_071112 [Zea mays]
103644012	4534	162.682	74.1605	-1.13333	0.0021805	Up	0.000147282	PREDICTED: Zea mays phragmoplast orienting kinesin 2-like (LOC103644012), mRNA	K10400|1|0.0|1066|gmx:100814373|kinesin family member 15	GO:0015630//microtubule cytoskeleton	GO:0003774//motor activity;GO:0032559	GO:0007017//microtubule-based process	gi|670368357|ref|XP_008665423.1|/0/PREDICTED: phragmoplast orienting kinesin 2-like [Zea mays]
100284201	993	39.9634	14.5321	-1.45944	0.0235355	Up	0.00264795	Zea mays TCP-domain protein (LOC100284201), mRNA	K01501|1|3e-06|51.2|rcu:RCOM_1258620|nitrilase [EC:3.5.5.1]	-	-	-	gi|226503359|ref|NP_001150568.1|/1.83232e-58/TCP-domain protein [Zea mays]
103634873	3166	156.24	73.3067	-1.09175	0.000125256	Up	5.62846e-06	PREDICTED: Zea mays transcriptional corepressor LEUNIG-like (LOC103634873), transcript variant X3, mRNA	K14963|1|1e-20|100|pop:POPTR_551164|COMPASS component SWD3	-	-	-	gi|670429688|ref|XP_008655677.1|/0/PREDICTED: transcriptional corepressor LEUNIG-like isoform X1 [Zea mays]
542127	1374	977.552	396.927	-1.3003	8.799e-08	Up	1.93207e-09	PREDICTED: Zea mays UDP-glucose-4-epimerase (LOC542127), transcript variant X1, mRNA	K01784|1|1e-161|567|zma:542127|UDP-glucose 4-epimerase [EC:5.1.3.2]	-	GO:0048037//cofactor binding;GO:0016857//racemase and epimerase activity, acting on carbohydrates and derivatives;GO:0048037//cofactor binding;GO:0016857//racemase and epimerase activity, acting on carbohydrates and derivatives	GO:0019318//hexose metabolic process;GO:0019318//hexose metabolic process	gi|670361473|ref|XP_008648471.1|/3.02155e-161/PREDICTED: UDP-glucose-4-epimerase isoform X1 [Zea mays]
100285857	507	58.3242	7.86088	-2.89133	1.2411e-07	Up	2.77793e-09	Zea mays dynein light chain LC6, flagellar outer arm (LOC100285857), mRNA	K10418|1|2e-16|82.8|olu:OSTLU_39788|dynein light chain LC8-type	GO:0043231//intracellular membrane-bounded organelle;GO:0015630//microtubule cytoskeleton;GO:0042995//cell projection	-	GO:0048468//cell development;GO:0048513//organ development	gi|226507542|ref|NP_001152219.1|/9.8751e-46/dynein light chain LC6, flagellar outer arm [Zea mays]
100193191	1179	66.8237	32.3592	-1.04618	0.0121394	Up	0.00116181	PREDICTED: Zea mays LOC100193191 (PCO078116), transcript variant X1, mRNA	-	GO:0043231//intracellular membrane-bounded organelle;GO:0043231//intracellular membrane-bounded organelle	-	-	gi|212722692|ref|NP_001131818.1|/3.92729e-162/uncharacterized protein LOC100193191 [Zea mays]
100282975	1432	136.122	60.9961	-1.15811	0.00011157	Up	4.93129e-06	PREDICTED: Zea mays LOC100282975 (IDP1953), transcript variant X3, mRNA	K01057|1|4e-133|473|sbi:SORBI_01g032450|6-phosphogluconolactonase [EC:3.1.1.31]	-	-	GO:0006007//glucose catabolic process;GO:0006007//glucose catabolic process;GO:0006007//glucose catabolic process;GO:0006007//glucose catabolic process	gi|226533526|ref|NP_001149351.1|/8.51288e-159/LOC100282975 [Zea mays]
100275626	618	24.9912	7.72066	-1.69462	0.0162917	Up	0.00167694	Zea mays hypothetical protein (LOC100275626), mRNA	-	-	-	-	gi|226500996|ref|NP_001143146.1|/9.3446e-33/hypothetical protein [Zea mays]
100278609	872	237.258	90.0016	-1.39844	1.68427e-07	Up	3.90347e-09	PREDICTED: Zea mays uncharacterized LOC100278609 (LOC100278609), transcript variant X3, mRNA	-	GO:0043231//intracellular membrane-bounded organelle;GO:0043231//intracellular membrane-bounded organelle;GO:0043231//intracellular membrane-bounded organelle;GO:0043231//intracellular membrane-bounded organelle	-	-	gi|226496463|ref|NP_001145303.1|/1.14617e-65/uncharacterized protein LOC100278609 [Zea mays]
100284729	1967	181.303	72.8685	-1.31503	6.43757e-07	Up	1.6689e-08	PREDICTED: Zea mays integral membrane protein DUF6 containing protein (LOC100284729), transcript variant X1, mRNA	-	GO:0044464;GO:0044464	-	-	gi|670360429|ref|XP_008678973.1|/0/PREDICTED: integral membrane protein DUF6 containing protein isoform X1 [Zea mays]
100273712	2256	121.851	50.6615	-1.26616	0.00262223	Up	0.000183062	PREDICTED: Zea mays cerberus 1, cysteine knot superfamily, homolog (Xenopus laevis) (CER1), transcript variant X2, mRNA	K15404|1|9e-176|615|ath:AT1G02205|aldehyde decarbonylase [EC:4.1.99.5]	GO:0031224//intrinsic component of membrane;GO:0016020//membrane;GO:0031224//intrinsic component of membrane	GO:0046914//transition metal ion binding;GO:0003824//catalytic activity;GO:0046914//transition metal ion binding;GO:0003824//catalytic activity	GO:0006631//fatty acid metabolic process;GO:0008152//metabolic process;GO:0006631//fatty acid metabolic process	gi|670392886|ref|XP_008676840.1|/0/PREDICTED: uncharacterized protein LOC100273712 isoform X1 [Zea mays]
100281021	738	23.4347	5.01645	-2.22391	0.00629309	Up	0.000522418	Zea mays thioredoxin H-type (LOC100281021), mRNA	K03671|1|2e-09|60.8|mtr:MTR_1g023140|thioredoxin 1	-	GO:0015036//disulfide oxidoreductase activity	GO:0018904;GO:0019725//cellular homeostasis	gi|226495643|ref|NP_001147412.1|/1.94203e-63/thioredoxin H-type [Zea mays]
100277576	1040	325.63	124.358	-1.38873	5.62384e-09	Up	1.0118e-10	PREDICTED: Zea mays uncharacterized LOC100277576 (LOC100277576), transcript variant X1, mRNA	K11275|1|1e-06|52.4|zma:541964|histone H1/5	GO:0000785//chromatin;GO:0000785//chromatin	-	GO:0051276//chromosome organization;GO:0051276//chromosome organization	gi|226501580|ref|NP_001144569.1|/2.32012e-40/uncharacterized protein LOC100277576 [Zea mays]
100280534	944	90.6135	27.8801	-1.70049	5.67368e-06	Up	1.84702e-07	PREDICTED: Zea mays delta DNA polymerase (LOC100280534), transcript variant X1, mRNA	K03505|1|7e-24|109|zma:100280534|DNA polymerase delta subunit 4	-	-	-	gi|226510119|ref|NP_001146925.1|/2.29244e-28/delta DNA polymerase [Zea mays]
103648222	585	10.6891	1.23808	-3.10997	0.00111239	Up	6.72888e-05	PREDICTED: Zea mays uncharacterized LOC103648222 (LOC103648222), ncRNA	-	-	-	-	gi|670415995|ref|XP_008648972.1|/6.45279e-48/PREDICTED: uncharacterized protein LOC103629659 isoform X1 [Zea mays]
103631948	1174	13.4405	2.05708	-2.70791	0.00131715	Up	8.18388e-05	PREDICTED: Zea mays uncharacterized LOC103631948 (LOC103631948), mRNA	-	-	-	-	gi|670422193|ref|XP_008652023.1|/1.29907e-24/PREDICTED: uncharacterized protein LOC103631948 [Zea mays]
103629628	1014	11.1933	1.40382	-2.99521	0.000951176	Up	5.60006e-05	PREDICTED: Zea mays uncharacterized LOC103629628 (LOC103629628), ncRNA	-	-	-	-	gi|195605116|gb|ACG24388.1|/7.22757e-18/hypothetical protein [Zea mays]
100284630	916	39.5597	13.0997	-1.59449	0.00130546	Up	8.10015e-05	PREDICTED: Zea mays copper-transporting ATPase PAA1 (LOC100284630), transcript variant X1, mRNA	-	GO:0000502//proteasome complex;GO:0009532//plastid stroma;GO:0009526//plastid envelope;GO:0031090//organelle membrane	GO:0043169//cation binding;GO:0043169//cation binding;GO:0042625//ATPase activity, coupled to transmembrane movement of ions;GO:0004175//endopeptidase activity;GO:0022890//inorganic cation transmembrane transporter activity	GO:0006812//cation transport;GO:0022900//electron transport chain;GO:0010038//response to metal ion;GO:0006825//copper ion transport;GO:0019941//modification-dependent protein catabolic process	gi|226528252|ref|NP_001150997.1|/9.51125e-51/copper-transporting ATPase PAA1 [Zea mays]
100216981	1867	94.7352	43.2339	-1.13174	0.000865814	Up	5.0289e-05	PREDICTED: Zea mays hypothetical protein (LOC100216981), transcript variant X2, mRNA	-	-	-	-	gi|219362357|ref|NP_001136832.1|/0/hypothetical protein [Zea mays]
103634113	2666	116.433	15.653	-2.89499	1.72835e-08	Up	3.32988e-10	PREDICTED: Zea mays uncharacterized LOC103634113 (LOC103634113), mRNA	-	-	-	-	gi|670426573|ref|XP_008653944.1|/7.15272e-121/PREDICTED: uncharacterized protein LOC103634113 [Zea mays]
103635222	2408	47.3489	3.33519	-3.82749	2.23834e-10	Up	3.03138e-12	PREDICTED: Zea mays uncharacterized LOC103635222 (LOC103635222), ncRNA	-	-	-	-	gi|413942621|gb|AFW75270.1|/1.32179e-17/hypothetical protein ZEAMMB73_349855, partial [Zea mays]
100280929	1195	9.66502	1.36293	-2.82606	0.00246725	Up	0.000170425	Zea mays DNA binding protein (LOC100280929), mRNA	K09286|1|5e-13|73.9|ath:AT1G43160|EREBP-like factor	GO:0043231//intracellular membrane-bounded organelle	-	GO:0006351//transcription, DNA-templated	gi|226497382|ref|NP_001147321.1|/3.58034e-86/DNA binding protein [Zea mays]
103646317	2699	21.7332	2.83174	-2.94014	4.92108e-05	Up	1.95477e-06	PREDICTED: Zea mays C2 and GRAM domain-containing protein At5g50170-like (LOC103646317), mRNA	-	-	-	-	gi|670376067|ref|XP_008669268.1|/0/PREDICTED: LOW QUALITY PROTEIN: C2 and GRAM domain-containing protein At5g50170-like [Zea mays]
100281490	2027	70.6965	30.1191	-1.23096	0.0203013	Up	0.00220813	Zea mays carbohydrate transporter/ sugar porter (LOC100281490), mRNA	K08202|1|9e-34|143|cre:CHLREDRAFT_103526|MFS transporter, OCT family, solute carrier family 22 (organic cation transporter), member 4/5;K08145|4|6e-12|71.2|ppp:PHYPADRAFT_187073|MFS transporter, SP family, solute carrier family 2 (facilitated glucose transporter), member 8;K08150|5|5e-11|68.2|pop:POPTR_761829|MFS transporter, SP family, solute carrier family 2 (myo-inositol transporter), member 13	GO:0031224//intrinsic component of membrane	-	GO:0006810//transport	gi|226507538|ref|NP_001147880.1|/0/carbohydrate transporter/ sugar porter [Zea mays]
100384786	1399	85.1452	20.6443	-2.04418	4.13709e-07	Up	1.03618e-08	Zea mays hypothetical protein (LOC100384786), mRNA	-	-	-	-	gi|293332613|ref|NP_001170707.1|/1.17359e-171/uncharacterized protein LOC100384786 [Zea mays]
103629649	1206	22.7189	6.86202	-1.72719	0.0119756	Up	0.00114107	PREDICTED: Zea mays uncharacterized LOC103629649 (LOC103629649), ncRNA	-	-	-	-	gi|414887450|tpg|DAA63464.1|/1.18381e-28/TPA: hypothetical protein ZEAMMB73_665348 [Zea mays]
100273033	1913	635.294	306.033	-1.05374	1.64166e-07	Up	3.77681e-09	PREDICTED: Zea mays hypothetical protein (LOC100273033), transcript variant X2, mRNA	K14207|1|2e-81|301|rcu:RCOM_0012320|solute carrier family 38 (sodium-coupled neutral amino acid transporter), member 2	GO:0031224//intrinsic component of membrane;GO:0044464;GO:0016020//membrane	-	-	gi|413952073|gb|AFW84722.1|/4.253e-174/amino acid-polyamine transporter [Zea mays]
100281148	1095	135.888	33.9226	-2.0021	3.29577e-06	Up	1.00288e-07	Zea mays light-induced protein 1-like (LOC100281148), mRNA	-	-	-	-	gi|226496063|ref|NP_001147539.1|/4.44428e-48/light-induced protein 1-like [Zea mays]
100279644	523	100.262	46.2702	-1.11562	0.00150587	Up	9.55699e-05	Zea mays uncharacterized LOC100279644 (LOC100279644), mRNA	-	GO:0031410//cytoplasmic vesicle	GO:0004175//endopeptidase activity	GO:0019538//protein metabolic process	gi|226530299|ref|NP_001146107.1|/9.31574e-50/uncharacterized protein LOC100279644 [Zea mays]
100276499	1403	171.019	63.2316	-1.43544	4.65746e-05	Up	1.82894e-06	PREDICTED: Zea mays uncharacterized LOC100276499 (LOC100276499), transcript variant X2, mRNA	-	-	-	-	gi|670435589|ref|XP_008658379.1|/5.08979e-156/PREDICTED: uncharacterized protein LOC100276499 isoform X1 [Zea mays]
100283151	937	1219.61	582.27	-1.06666	3.51969e-05	Up	1.34525e-06	Zea mays ZIM motif family protein (LOC100283151), mRNA	K13464|1|6e-69|259|zma:100283151|jasmonate ZIM domain-containing protein	-	-	-	gi|226502272|ref|NP_001149525.1|/1.50462e-67/ZIM motif family protein [Zea mays]
100278155	1882	37.1744	15.5027	-1.26179	0.0223596	Up	0.00249045	Zea mays uncharacterized LOC100278155 (LOC100278155), mRNA	-	-	-	-	gi|226499070|ref|NP_001144995.1|/0/uncharacterized protein LOC100278155 [Zea mays]
103649921	1266	46.3855	16.6033	-1.4822	0.019962	Up	0.00215881	PREDICTED: Zea mays probable 3-beta-hydroxysteroid-Delta(8),Delta(7)-isomerase (LOC103649921), mRNA	K01824|1|3e-105|380|sbi:SORBI_03g008930|cholestenol delta-isomerase [EC:5.3.3.5]	GO:0031224//intrinsic component of membrane;GO:0043231//intracellular membrane-bounded organelle	GO:0016863//intramolecular oxidoreductase activity, transposing C=C bonds	GO:0006066//alcohol metabolic process	gi|670386148|ref|XP_008673822.1|/4.08757e-120/PREDICTED: probable 3-beta-hydroxysteroid-Delta(8),Delta(7)-isomerase [Zea mays]
100193062	828	677.452	285.938	-1.24442	7.73867e-09	Up	1.42736e-10	Zea mays hypothetical protein (LOC100193062), mRNA	-	GO:0043231//intracellular membrane-bounded organelle	-	-	gi|212721300|ref|NP_001131700.1|/2.30944e-66/uncharacterized protein LOC100193062 precursor [Zea mays]
100191538	1111	281.252	67.6925	-2.05479	2.91848e-15	Up	2.07547e-17	PREDICTED: Zea mays hypothetical protein (LOC100191538), transcript variant X2, mRNA	-	GO:0043231//intracellular membrane-bounded organelle;GO:0043231//intracellular membrane-bounded organelle;GO:0043231//intracellular membrane-bounded organelle	-	-	gi|308081987|ref|NP_001183791.1|/1.14202e-75/uncharacterized protein LOC100502384 [Zea mays]
100282473	1273	364.119	147.572	-1.30299	2.11536e-09	Up	3.4282e-11	PREDICTED: Zea mays MTD1 (LOC100282473), transcript variant X1, mRNA	-	-	-	-	gi|670421144|ref|XP_008651453.1|/1.35861e-86/PREDICTED: MTD1 isoform X1 [Zea mays]
100284758	1238	174.778	46.8387	-1.89975	5.64327e-07	Up	1.45179e-08	Zea mays embryonic abundant protein-like (LOC100284758), mRNA	-	-	GO:0016741	GO:0006730//one-carbon metabolic process	gi|226529944|ref|NP_001151125.1|/3.54844e-153/embryonic abundant protein-like [Zea mays]
103634550	1005	9.45066	1.98736	-2.24956	0.0171508	Up	0.00179308	PREDICTED: Zea mays uncharacterized LOC103634550 (LOC103634550), mRNA	-	-	-	-	gi|670363186|ref|XP_008654827.1|/1.75477e-32/PREDICTED: uncharacterized protein LOC103634550 [Zea mays]
100277732	1978	50.9329	23.3109	-1.12759	0.0251737	Up	0.00287863	Zea mays uncharacterized LOC100277732 (LOC100277732), mRNA	-	-	-	-	gi|414880461|tpg|DAA57592.1|/0/TPA: hypothetical protein ZEAMMB73_034549 [Zea mays]
103630640	3828	573.366	282.173	-1.02287	3.62113e-05	Up	1.38607e-06	PREDICTED: Zea mays receptor-like protein kinase HSL1 (LOC103630640), mRNA	K00924|1|0.0|775|osa:4341290|[EC:2.7.1.-]	GO:0031410//cytoplasmic vesicle	GO:0004672//protein kinase activity;GO:0032559	GO:0006464//cellular protein modification process	gi|670418316|ref|XP_008649910.1|/0/PREDICTED: receptor-like protein kinase HSL1 [Zea mays]
100272451	1727	18.5804	5.3434	-1.79795	0.0317323	Up	0.00386236	Zea mays putative MYB DNA-binding domain superfamily protein (LOC100272451), mRNA	K09422|1|4e-163|573|zma:100272451|myb proto-oncogene protein, plant	GO:0043231//intracellular membrane-bounded organelle	GO:0003676//nucleic acid binding	-	gi|226500734|ref|NP_001140397.1|/1.10937e-161/putative MYB DNA-binding domain superfamily protein [Zea mays]
103625915	1724	67.9598	28.705	-1.24338	0.00581779	Up	0.00047867	PREDICTED: Zea mays transcription factor bHLH49-like (LOC103625915), transcript variant X5, mRNA	K12126|1|2e-12|72.8|aly:ARALYDRAFT_471048|phytochrome-interacting factor 3	GO:0043231//intracellular membrane-bounded organelle;GO:0043231//intracellular membrane-bounded organelle;GO:0043231//intracellular membrane-bounded organelle;GO:0043231//intracellular membrane-bounded organelle;GO:0043231//intracellular membrane-bounded organelle	-	-	gi|670405826|ref|XP_008644536.1|/0/PREDICTED: transcription factor bHLH49-like isoform X1 [Zea mays]
100275348	1075	53.8216	25.2824	-1.09005	0.0168762	Up	0.00175705	Zea mays uncharacterized LOC100275348 (LOC100275348), mRNA	-	-	-	-	gi|413951441|gb|AFW84090.1|/4.65833e-26/hypothetical protein ZEAMMB73_049848 [Zea mays]
103648202	2082	98.2578	19.3858	-2.34157	6.14794e-09	Up	1.11828e-10	PREDICTED: Zea mays probable glycerol-3-phosphate acyltransferase 3 (LOC103648202), mRNA	K13508|1|0.0|671|sbi:SORBI_05g026580|glycerol-3-phosphate acyltransferase [EC:2.3.1.15]	-	-	-	gi|670380331|ref|XP_008670911.1|/0/PREDICTED: probable glycerol-3-phosphate acyltransferase 3 [Zea mays]
100275282	831	53.431	20.5502	-1.37853	0.00271702	Up	0.000190834	Zea mays LOC100275282 (si829009d02d), mRNA	-	-	-	-	gi|226530497|ref|NP_001142877.1|/4.66335e-83/uncharacterized protein LOC100275282 [Zea mays]
100381563	1261	60.7268	28.7425	-1.07915	0.0315246	Up	0.00382243	Zea mays hypothetical protein (LOC100381563), mRNA	-	GO:0043231//intracellular membrane-bounded organelle	-	-	gi|293332547|ref|NP_001167859.1|/1.77304e-99/hypothetical protein [Zea mays]
100275579	2242	168.669	75.1541	-1.16627	1.66608e-05	Up	5.90057e-07	Zea mays uncharacterized LOC100275579 (LOC100275579), mRNA	-	-	-	-	gi|414871637|tpg|DAA50194.1|/0/TPA: hypothetical protein ZEAMMB73_795477 [Zea mays]
100382505	1485	79.7281	34.7955	-1.19619	0.0155927	Up	0.00158753	Zea mays uncharacterized LOC100382505 (LOC100382505), mRNA	-	GO:0043231//intracellular membrane-bounded organelle	GO:0003676//nucleic acid binding	-	gi|670382184|ref|XP_008671847.1|/4.35005e-134/PREDICTED: probable mediator of RNA polymerase II transcription subunit 26b [Zea mays]
103653905	2735	61.3424	28.815	-1.09006	0.0398962	Up	0.00513525	PREDICTED: Zea mays protein ELF4-LIKE 4-like (LOC103653905), misc_RNA	-	-	-	-	gi|413923420|gb|AFW63352.1|/4.70442e-59/hypothetical protein ZEAMMB73_189323 [Zea mays]
103631989	1427	47.5831	21.6693	-1.1348	0.0444538	Up	0.00592843	PREDICTED: Zea mays short-chain type dehydrogenase/reductase-like (LOC103631989), mRNA	K00059|1|3e-105|380|sbi:SORBI_02g003960|3-oxoacyl-[acyl-carrier protein] reductase [EC:1.1.1.100]	GO:0043231//intracellular membrane-bounded organelle	GO:0003824//catalytic activity	GO:0008152//metabolic process	gi|670422295|ref|XP_008652073.1|/3.29255e-169/PREDICTED: short-chain type dehydrogenase/reductase-like [Zea mays]
100304256	952	49.0482	17.1437	-1.51652	0.00177401	Up	0.000116157	Zea mays uncharacterized LOC100304256 (LOC100304256), mRNA	-	-	-	-	gi|413955968|gb|AFW88617.1|/1.14385e-70/hypothetical protein ZEAMMB73_801146 [Zea mays]
100272668	2105	335.686	132.703	-1.33891	2.28471e-08	Up	4.48592e-10	PREDICTED: Zea mays hypothetical protein (LOC100272668), transcript variant X5, mRNA	-	-	-	GO:0044238;GO:0044238;GO:0044238;GO:0044238;GO:0044238;GO:0044238	gi|226509529|ref|NP_001140597.1|/0/hypothetical protein [Zea mays]
103640544	1453	14.8424	3.03694	-2.28904	0.0118637	Up	0.0011267	PREDICTED: Zea mays uncharacterized LOC103640544 (LOC103640544), transcript variant X2, ncRNA	-	-	-	-	gi|670386707|ref|XP_008674034.1|/1.03008e-41/PREDICTED: uncharacterized protein LOC103650169 [Zea mays]
103649687	1836	43.0172	13.9114	-1.62864	0.0149775	Up	0.00151097	PREDICTED: Zea mays uncharacterized LOC103649687 (LOC103649687), mRNA	K08234|1|4e-06|51.6|cre:CHLREDRAFT_143257|glyoxylase I family protein	-	GO:0003824//catalytic activity	-	gi|414876097|tpg|DAA53228.1|/7.65926e-100/TPA: lactoylglutathione lyase [Zea mays]
103653115	1136	10.2358	1.34719	-2.9256	0.00135077	Up	8.43491e-05	PREDICTED: Zea mays uncharacterized LOC103653115 (LOC103653115), ncRNA	-	-	-	-	gi|226491734|ref|NP_001144919.1|/1.08763e-12/uncharacterized protein LOC100278039 [Zea mays]
100276328	1638	77.0523	36.19	-1.09025	0.00270732	Up	0.000189999	PREDICTED: Zea mays LOC100276328 (cl50727_1), transcript variant X2, mRNA	-	-	-	-	gi|670412951|ref|XP_008647649.1|/0/PREDICTED: uncharacterized protein LOC100276328 isoform X2 [Zea mays]
103633065	1479	31.8179	12.2597	-1.37591	0.0430141	Up	0.00566574	PREDICTED: Zea mays uncharacterized LOC103633065 (LOC103633065), mRNA	-	-	-	-	gi|670424542|ref|XP_008652969.1|/5.59866e-127/PREDICTED: uncharacterized protein LOC103633065 [Zea mays]
103629882	1156	4.76327	0.931983	-2.35358	0.0268504	Up	0.00311068	PREDICTED: Zea mays zinc finger protein 8 (LOC103629882), mRNA	-	-	-	-	gi|670416569|ref|XP_008649205.1|/1.62938e-96/PREDICTED: zinc finger protein 8 [Zea mays]
100501075	1277	172.381	79.025	-1.12522	0.00721992	Up	0.000618149	PREDICTED: Zea mays uncharacterized LOC100501075 (LOC100501075), mRNA	-	-	-	-	gi|16588985|gb|AAL26975.1|AF374405_1/2.88339e-105/long cell-linked locus protein [Zea mays]
103628328	1419	184.493	87.0149	-1.08423	1.68018e-05	Up	5.95999e-07	PREDICTED: Zea mays ALA-interacting subunit 3 (LOC103628328), mRNA	-	GO:0043231//intracellular membrane-bounded organelle	-	GO:0009987//cellular process	gi|670411286|ref|XP_008646769.1|/0/PREDICTED: ALA-interacting subunit 3 [Zea mays]
100276765	1514	38.2734	17.2117	-1.15295	0.0308432	Up	0.00371569	PREDICTED: Zea mays LOC100276765 (cl55469_1), transcript variant X1, mRNA	-	-	-	-	gi|670403454|ref|XP_008681646.1|/2.19795e-163/PREDICTED: uncharacterized protein LOC100276765 isoform X1 [Zea mays]
103626512	977	157.907	63.2765	-1.31933	0.000592658	Up	3.27721e-05	PREDICTED: Zea mays RING-H2 finger protein ATL79-like (LOC103626512), mRNA	-	-	GO:0046872//metal ion binding	-	gi|670407351|ref|XP_008645149.1|/2.04403e-54/PREDICTED: LOW QUALITY PROTEIN: RING-H2 finger protein ATL79-like [Zea mays]
103629847	2155	17.3704	3.43921	-2.33648	0.00226624	Up	0.000154012	PREDICTED: Zea mays uncharacterized LOC103629847 (LOC103629847), mRNA	K14491|1|3e-10|65.9|ath:AT3G62670|two-component response regulator ARR-B family	-	-	-	gi|670416470|ref|XP_008649161.1|/0/PREDICTED: uncharacterized protein LOC103629847 [Zea mays]
100278590	705	375.642	179.755	-1.06333	0.000542968	Up	2.96137e-05	Zea mays uncharacterized LOC100278590 (LOC100278590), mRNA	-	-	-	-	gi|414587719|tpg|DAA38290.1|/1.12486e-76/TPA: hypothetical protein ZEAMMB73_641835 [Zea mays]
100273280	928	590.445	267.568	-1.1419	2.17739e-06	Up	6.35419e-08	Zea mays hypothetical protein (LOC100273280), mRNA	-	-	-	-	gi|413955782|gb|AFW88431.1|/5.58989e-62/hypothetical protein ZEAMMB73_546966 [Zea mays]
100502408	1705	46.9625	6.44777	-2.86464	8.03465e-08	Up	1.74602e-09	Zea mays putative NAC domain transcription factor superfamily protein (LOC100502408), mRNA	-	-	-	-	gi|407232744|gb|AFT82714.1|/0/NAC25 NAC type transcription factor, partial [Zea mays subsp. mays]
103648066	3146	82.2736	39.2423	-1.06802	0.0119904	Up	0.00114282	PREDICTED: Zea mays uncharacterized LOC103648066 (LOC103648066), mRNA	-	-	-	-	gi|670380004|ref|XP_008670788.1|/0/PREDICTED: uncharacterized protein LOC103648066 [Zea mays]
100278157	624	20.3327	1.41971	-3.84014	1.03141e-05	Up	3.51256e-07	PREDICTED: Zea mays uncharacterized LOC100278157 (LOC100278157), ncRNA	-	-	-	-	gi|195649777|gb|ACG44356.1|/2.99042e-18/hypothetical protein [Zea mays]
103633555	1430	5.64991	1.25632	-2.16903	0.0425829	Up	0.00558844	PREDICTED: Zea mays uncharacterized LOC103633555 (LOC103633555), mRNA	-	GO:0043231//intracellular membrane-bounded organelle	-	-	gi|414888090|tpg|DAA64104.1|/9.778e-119/TPA: hypothetical protein ZEAMMB73_191373 [Zea mays]
103634751	2240	58.9451	24.68	-1.25603	0.0042813	Up	0.000329937	PREDICTED: Zea mays probable receptor-like protein kinase At1g67000 (LOC103634751), mRNA	K04733|1|1e-43|176|smo:SELMODRAFT_230241|interleukin-1 receptor-associated kinase 4 [EC:2.7.11.1];K13430|4|1e-41|169|zma:100283091|serine/threonine-protein kinase PBS1 [EC:2.7.11.1]	GO:0031410//cytoplasmic vesicle	GO:0004672//protein kinase activity;GO:0032559	GO:0006464//cellular protein modification process	gi|670429419|ref|XP_008655561.1|/0/PREDICTED: probable receptor-like protein kinase At1g67000 [Zea mays]
100277631	2233	99.9348	44.67	-1.16168	0.000370125	Up	1.9093e-05	PREDICTED: Zea mays uncharacterized LOC100277631 (LOC100277631), transcript variant X3, mRNA	-	-	-	-	gi|670435697|ref|XP_008658439.1|/0/PREDICTED: uncharacterized protein LOC100277631 isoform X1 [Zea mays]
100501913	1470	19.7792	5.7511	-1.78208	0.0108264	Up	0.00100334	Zea mays uncharacterized LOC100501913 (LOC100501913), mRNA	-	-	-	-	gi|645166281|gb|AIB04857.1|/2.05769e-97/orphans transcription factor, partial [Zea mays]
100273206	1040	581.722	131.348	-2.14694	1.32198e-10	Up	1.71919e-12	Zea mays hypothetical protein (LOC100273206), mRNA	-	GO:0031410//cytoplasmic vesicle	GO:0046914//transition metal ion binding	-	gi|226490821|ref|NP_001141121.1|/2.83342e-57/uncharacterized protein LOC100273206 precursor [Zea mays]
100280611	724	58.4568	25.7552	-1.1825	0.011471	Up	0.00107804	Zea mays LOC100280611 (pco111219a), mRNA	-	GO:0031410//cytoplasmic vesicle	-	GO:0006950//response to stress	gi|195606378|gb|ACG25019.1|/1.11471e-31/low-molecular-weight cysteine-rich protein LCR69 precursor [Zea mays]
542188	1507	162.391	43.7869	-1.8909	2.35364e-09	Up	3.84104e-11	Zea mays bZIP transcription factor1 (bzip1), mRNA	K09060|1|5e-72|270|osa:4339653|plant G-box-binding factor	GO:0043231//intracellular membrane-bounded organelle	GO:0003677//DNA binding;GO:0001071//nucleic acid binding transcription factor activity;GO:0005515//protein binding	GO:0006351//transcription, DNA-templated	gi|162459330|ref|NP_001105272.1|/1.29264e-171/bZIP transcription factor1 [Zea mays]
100381992	1387	325.924	28.5393	-3.51352	1.79044e-16	Up	1.10587e-18	PREDICTED: Zea mays hypothetical protein (LOC100381992), transcript variant X8, mRNA	-	GO:0009536//plastid	-	-	gi|670436342|ref|XP_008658808.1|/0/PREDICTED: uncharacterized protein LOC100381992 isoform X1 [Zea mays]
103628973	1877	67.4009	28.2303	-1.25553	0.0131497	Up	0.00128722	PREDICTED: Zea mays endoglucanase 19-like (LOC103628973), mRNA	K01179|1|1e-118|425|sbi:SORBI_02g030710|endoglucanase [EC:3.2.1.4]	GO:0031410//cytoplasmic vesicle;GO:0043231//intracellular membrane-bounded organelle	GO:0016798//hydrolase activity, acting on glycosyl bonds	GO:0044238	gi|452891057|gb|AGG19102.1|/0/cellulase [Zea mays]
100192978	1481	183.785	61.4875	-1.57966	9.8746e-06	Up	3.34609e-07	PREDICTED: Zea mays LOC100192978 (IDP190), transcript variant X2, mRNA	K10144|1|1e-164|577|zma:100192978|RING finger and CHY zinc finger domain-containing protein 1 [EC:6.3.2.19]	-	GO:0046914//transition metal ion binding;GO:0046914//transition metal ion binding;GO:0046914//transition metal ion binding	-	gi|670358071|ref|XP_008645215.1|/6.12157e-177/PREDICTED: LOC100192978 isoform X1 [Zea mays]
100382154	654	12.9624	2.58939	-2.32365	0.0115336	Up	0.0010885	Zea mays hypothetical protein (LOC100382154), mRNA	-	-	-	-	gi|293331621|ref|NP_001168385.1|/2.44334e-21/hypothetical protein [Zea mays]
103641221	4297	154.665	44.0439	-1.81213	1.26325e-08	Up	2.38728e-10	PREDICTED: Zea mays DNA-directed RNA polymerases IV and V subunit 2-like (LOC103641221), transcript variant X2, mRNA	K03010|1|0.0|1655|zma:100037782|DNA-directed RNA polymerase II subunit RPB2 [EC:2.7.7.6]	-	GO:0003676//nucleic acid binding;GO:0001882//nucleoside binding;GO:0034062//RNA polymerase activity;GO:0003676//nucleic acid binding;GO:0001882//nucleoside binding;GO:0034062//RNA polymerase activity	GO:0010467//gene expression;GO:0010467//gene expression	gi|670444960|ref|XP_008662804.1|/0/PREDICTED: DNA-directed RNA polymerases IV and V subunit 2-like [Zea mays]
100280751	1391	282.602	132.972	-1.08765	3.52872e-06	Up	1.08976e-07	PREDICTED: Zea mays rhythmically expressed protein (LOC100280751), transcript variant X1, mRNA	K01097|1|5e-10|64.3|ppp:PHYPADRAFT_170201|N-acylneuraminate-9-phosphatase [EC:3.1.3.29]	GO:0043231//intracellular membrane-bounded organelle;GO:0043231//intracellular membrane-bounded organelle	GO:0016791//phosphatase activity;GO:0016791//phosphatase activity	-	gi|670373140|ref|XP_008667895.1|/1.37984e-135/PREDICTED: rhythmically expressed protein isoform X1 [Zea mays]
103637629	2692	14.2179	2.95427	-2.26683	0.0119122	Up	0.00113267	PREDICTED: Zea mays uncharacterized LOC103637629 (LOC103637629), transcript variant X3, ncRNA	-	-	-	-	gi|195646144|gb|ACG42540.1|/2.65958e-06/hypothetical protein [Zea mays]
103653516	1726	22.9546	2.75951	-3.0563	0.000109228	Up	4.80919e-06	PREDICTED: Zea mays uncharacterized LOC103653516 (LOC103653516), mRNA	-	-	-	-	gi|670396798|ref|XP_008678626.1|/9.58945e-89/PREDICTED: uncharacterized protein LOC103653516 [Zea mays]
103643029	1679	591.859	195.591	-1.59741	1.0549e-07	Up	2.33725e-09	PREDICTED: Zea mays cytochrome P450 94C1-like (LOC103643029), mRNA	K13407|1|9e-85|312|vvi:100259592|cytochrome P450, family 94, subfamily A, polypeptide 1 (fatty acid omega-hydroxylase) [EC:1.14.-.-];K00517|4|7e-72|270|ath:AT3G56630|[EC:1.14.-.-]	-	GO:0016491//oxidoreductase activity;GO:0005506//iron ion binding	GO:0008152//metabolic process	gi|195612758|gb|ACG28209.1|/0/cytochrome P450 CYP94C20 [Zea mays]
103632732	2753	29.0333	11.5729	-1.32695	0.0223414	Up	0.00248575	PREDICTED: Zea mays pentatricopeptide repeat-containing protein At5g61400-like (LOC103632732), mRNA	K15336|1|1e-65|249|vvi:100259391|tRNA (cytosine38-C5)-methyltransferase [EC:2.1.1.204]	GO:0043231//intracellular membrane-bounded organelle	-	-	gi|670423882|ref|XP_008652698.1|/0/PREDICTED: pentatricopeptide repeat-containing protein At5g61400-like [Zea mays]
103651082	1373	161.363	75.2716	-1.10013	0.0058008	Up	0.000475963	PREDICTED: Zea mays uncharacterized protein At5g19025-like (LOC103651082), mRNA	-	GO:0031410//cytoplasmic vesicle	-	-	gi|670388961|ref|XP_008674909.1|/2.09308e-48/PREDICTED: uncharacterized protein At5g19025-like [Zea mays]
103635987	1939	438.384	149.364	-1.55337	2.68615e-09	Up	4.40651e-11	PREDICTED: Zea mays probable protein phosphatase 2C 50 (LOC103635987), mRNA	K14497|1|3e-131|467|osa:4339454|protein phosphatase 2C [EC:3.1.3.16]	-	-	-	gi|670431990|ref|XP_008656568.1|/1.19406e-167/PREDICTED: probable protein phosphatase 2C 50 [Zea mays]
100274482	1332	173.808	50.334	-1.78789	4.82196e-05	Up	1.90583e-06	Zea mays LOC100274482 (umc2204), mRNA	K09338|1|3e-26|117|aly:ARALYDRAFT_490960|homeobox-leucine zipper protein	-	GO:0003677//DNA binding	GO:0006351//transcription, DNA-templated	gi|226529437|ref|NP_001142313.1|/1.57722e-101/uncharacterized protein LOC100274482 [Zea mays]
100501917	1462	56.0316	13.7235	-2.02959	8.88867e-06	Up	2.98681e-07	Zea mays uncharacterized LOC100501917 (LOC100501917), mRNA	-	GO:0031410//cytoplasmic vesicle	GO:0004866//endopeptidase inhibitor activity	-	gi|308081619|ref|NP_001183485.1|/3.07018e-69/uncharacterized protein LOC100501917 [Zea mays]
103630789	2182	310.998	82.2151	-1.91943	1.25123e-10	Up	1.61654e-12	PREDICTED: Zea mays S-type anion channel SLAH2-like (LOC103630789), mRNA	-	-	-	-	gi|670418667|ref|XP_008650076.1|/0/PREDICTED: S-type anion channel SLAH2-like [Zea mays]
103630558	882	15.6005	4.58807	-1.76563	0.0473489	Up	0.0064071	PREDICTED: Zea mays ctenidin-1-like (LOC103630558), mRNA	-	-	-	-	gi|670418121|ref|XP_008649828.1|/3.29242e-13/PREDICTED: ctenidin-1-like [Zea mays]
103651003	2367	117.106	52.9712	-1.14454	0.000948817	Up	5.58349e-05	PREDICTED: Zea mays UPF0503 protein At3g09070, chloroplastic (LOC103651003), mRNA	-	-	-	-	gi|670388751|ref|XP_008674819.1|/0/PREDICTED: LOW QUALITY PROTEIN: UPF0503 protein At3g09070, chloroplastic [Zea mays]
100382754	1260	628.34	153.927	-2.0293	1.09245e-13	Up	9.50224e-16	Zea mays LOC100382754 (pco075967), mRNA	-	-	-	-	gi|293331029|ref|NP_001168940.1|/5.33234e-112/uncharacterized protein LOC100382754 [Zea mays]
100280815	3623	23.6048	8.87579	-1.41113	0.0431578	Up	0.00569298	PREDICTED: Zea mays glutathione S-transferase GSTU6 (LOC100280815), transcript variant X17, misc_RNA	K00799|1|6e-89|327|bdi:100838684|glutathione S-transferase [EC:2.5.1.18]	GO:0043231//intracellular membrane-bounded organelle;GO:0043231//intracellular membrane-bounded organelle;GO:0043231//intracellular membrane-bounded organelle;GO:0043231//intracellular membrane-bounded organelle;GO:0043231//intracellular membrane-bounded organelle;GO:0043231//intracellular membrane-bounded organelle;GO:0043231//intracellular membrane-bounded organelle;GO:0043231//intracellular me…	GO:0003824//catalytic activity;GO:0003824//catalytic activity;GO:0003824//catalytic activity;GO:0003824//catalytic activity;GO:0003824//catalytic activity;GO:0003824//catalytic activity;GO:0003824//catalytic activity;GO:0003824//catalytic activity;GO:0003824//catalytic activity;GO:0003824//catalytic activity;GO:0003824//catalytic activity;GO:0003824//catalytic activity;GO:0003824//catalytic activ…	-	gi|414880889|tpg|DAA58020.1|/4.90246e-142/TPA: glutathione S-transferase GSTU6 [Zea mays]
103632938	2004	37.3354	10.0778	-1.88936	0.000354228	Up	1.81655e-05	PREDICTED: Zea mays putative DNA-binding protein ESCAROLA (LOC103632938), mRNA	-	-	-	-	gi|670424294|ref|XP_008652867.1|/8.11238e-151/PREDICTED: putative DNA-binding protein ESCAROLA [Zea mays]
100274790	652	279.256	79.2406	-1.81728	1.87816e-07	Up	4.39541e-09	Zea mays hypothetical protein (LOC100274790), mRNA	-	-	-	-	gi|226529258|ref|NP_001142543.1|/1.41685e-21/hypothetical protein [Zea mays]
100275365	1925	24.9151	8.80318	-1.50092	0.0494112	Up	0.00679395	Zea mays hypothetical protein (LOC100275365), mRNA	-	-	-	-	gi|226500686|ref|NP_001142929.1|/7.59431e-90/hypothetical protein [Zea mays]
100193332	1354	52.4776	14.7984	-1.82626	0.000173024	Up	8.10337e-06	Zea mays hypothetical protein (LOC100193332), mRNA	K11592|1|6e-23|107|smo:SELMODRAFT_448444|endoribonuclease Dicer [EC:3.1.26.-]	-	-	-	gi|212722728|ref|NP_001131940.1|/3.20439e-126/uncharacterized protein LOC100193332 [Zea mays]
100279886	1311	21.4457	7.81021	-1.45725	0.041283	Up	0.00537691	PREDICTED: Zea mays hypothetical protein (LOC100279886), transcript variant X2, mRNA	-	-	-	-	gi|226505010|ref|NP_001146310.1|/2.9223e-122/hypothetical protein [Zea mays]
100275216	708	164.479	54.5613	-1.59195	3.60725e-06	Up	1.12014e-07	PREDICTED: Zea mays putative MYB DNA-binding domain superfamily protein (MYBR95), transcript variant X2, mRNA	K12134|1|6e-18|89.0|aly:ARALYDRAFT_904154|circadian clock associated 1;K12133|3|1e-17|87.8|ath:AT1G01060|LATE ELONGATED HYPOCOTYL	-	-	-	gi|670359155|ref|XP_008669287.1|/8.85618e-84/PREDICTED: putative MYB DNA-binding domain superfamily protein isoform X1 [Zea mays]
100282349	710	88.8728	38.7053	-1.19921	0.000343124	Up	1.75183e-05	Zea mays LSM7-like (LOC100282349), mRNA	K12626|1|5e-49|192|sbi:SORBI_06g029950|U6 snRNA-associated Sm-like protein LSm7	-	-	-	gi|226530574|ref|NP_001148733.1|/1.92522e-65/LSM7-like [Zea mays]
100282334	925	797.151	388.921	-1.03537	0.000655794	Up	3.67334e-05	Zea mays LOC100282334 (pco105606b), mRNA	-	-	-	-	gi|226531137|ref|NP_001148718.1|/4.60638e-45/LOC100282334 [Zea mays]
100273915	1856	157.751	74.0683	-1.09072	0.000912899	Up	5.32815e-05	PREDICTED: Zea mays uncharacterized LOC100273915 (LOC100273915), transcript variant X1, mRNA	K00924|1|2e-141|501|ath:AT1G14370|[EC:2.7.1.-];K04733|3|3e-120|430|pop:POPTR_878434|interleukin-1 receptor-associated kinase 4 [EC:2.7.11.1]	GO:0043231//intracellular membrane-bounded organelle;GO:0043231//intracellular membrane-bounded organelle	GO:0004672//protein kinase activity;GO:0032559;GO:0004672//protein kinase activity;GO:0032559	GO:0006464//cellular protein modification process;GO:0006464//cellular protein modification process	gi|308080840|ref|NP_001183697.1|/0/uncharacterized LOC100502290 [Zea mays]
100276955	1147	53.0515	22.224	-1.25527	0.0273538	Up	0.00318372	Zea mays uncharacterized LOC100276955 (LOC100276955), mRNA	-	GO:0043231//intracellular membrane-bounded organelle	-	-	gi|226508880|ref|NP_001144115.1|/4.40501e-78/uncharacterized protein LOC100276955 [Zea mays]
100273565	2010	62.968	30.2085	-1.05967	0.0124379	Up	0.00119856	PREDICTED: Zea mays hypothetical protein (LOC100273565), transcript variant X2, mRNA	K10728|1|3e-09|62.4|bdi:100825762|topoisomerase (DNA) II binding protein 1	GO:0044464;GO:0044464;GO:0044464	GO:0003824//catalytic activity;GO:0046914//transition metal ion binding;GO:0003824//catalytic activity;GO:0046914//transition metal ion binding;GO:0003824//catalytic activity;GO:0046914//transition metal ion binding	-	gi|670358909|ref|XP_008667741.1|/0/PREDICTED: hypothetical protein isoform X1 [Zea mays]
100193689	1720	86.0264	32.1758	-1.4188	6.27811e-05	Up	2.5703e-06	Zea mays hydroxymethylglutaryl-CoA lyase (LOC100193689), mRNA	K01640|1|0.0|721|zma:100193689|hydroxymethylglutaryl-CoA lyase [EC:4.1.3.4]	GO:0043231//intracellular membrane-bounded organelle	-	-	gi|212721474|ref|NP_001132253.1|/0/hydroxymethylglutaryl-CoA lyase [Zea mays]
100192969	1876	59.4911	20.2127	-1.55741	0.000280079	Up	1.39504e-05	Zea mays endoglucanase 1 (LOC100192969), mRNA	K01179|1|1e-167|588|osa:4347660|endoglucanase [EC:3.2.1.4]	GO:0031410//cytoplasmic vesicle	GO:0016798//hydrolase activity, acting on glycosyl bonds	GO:0044238	gi|239048017|ref|NP_001131617.2|/0/endoglucanase 1 precursor [Zea mays]
100284071	2030	54.9643	20.1658	-1.44658	0.00113087	Up	6.85666e-05	Zea mays LOC100284071 (si606065d12), mRNA	K13946|1|0.0|933|zma:100284071|auxin influx carrier (AUX1 LAX family)	GO:0031224//intrinsic component of membrane	GO:0005275//amine transmembrane transporter activity	GO:0015837//amine transport;GO:0048856//anatomical structure development;GO:0051707//response to other organism	gi|226528248|ref|NP_001150441.1|/0/LOC100284071 [Zea mays]
103650987	1863	48.407	14.6205	-1.72722	0.000179667	Up	8.48069e-06	PREDICTED: Zea mays GABA transporter 1 (LOC103650987), mRNA	K14209|1|4e-08|58.5|ppp:PHYPADRAFT_144039|solute carrier family 36 (proton-coupled amino acid transporter);K13946|2|4e-07|55.1|smo:SELMODRAFT_176094|auxin influx carrier (AUX1 LAX family);K15015|3|1e-06|53.5|cre:CHLREDRAFT_196429|solute carrier family 32 (vesicular inhibitory amino acid transporter)	GO:0031224//intrinsic component of membrane	GO:0022804	GO:0015837//amine transport	gi|670388710|ref|XP_008674807.1|/0/PREDICTED: GABA transporter 1 [Zea mays]
103164602	2170	1805.65	639.658	-1.49715	6.06751e-11	Up	7.40926e-13	Zea mays uncharacterized LOC103164602 (LOC103164602), mRNA	K01953|1|0.0|1105|zma:100192350|asparagine synthase (glutamine-hydrolysing) [EC:6.3.5.4]	-	GO:0016884//carbon-nitrogen ligase activity, with glutamine as amido-N-donor;GO:0032559	GO:0009064//glutamine family amino acid metabolic process;GO:0006528//asparagine metabolic process	gi|212275181|ref|NP_001131014.1|/0/asparagine synthetase3 [Zea mays]
100194171	1373	7.51503	1.58574	-2.24462	0.0236293	Up	0.00266185	Zea mays hypothetical protein (LOC100194171), mRNA	-	-	-	-	gi|414885073|tpg|DAA61087.1|/5.2426e-66/TPA: hypothetical protein ZEAMMB73_138834 [Zea mays]
100284600	1363	105.511	49.2772	-1.0984	0.00546775	Up	0.00044425	Zea mays MYB94 (LOC100284600), mRNA	K09422|1|7e-141|498|zma:100284600|myb proto-oncogene protein, plant	-	-	-	gi|226497788|ref|NP_001150967.1|/1.95335e-139/MYB94 [Zea mays]
100383843	1067	46.4659	18.5482	-1.32489	0.0383974	Up	0.00489663	Zea mays uncharacterized LOC100383843 (LOC100383843), mRNA	-	-	-	-	gi|293331947|ref|NP_001169945.1|/2.30671e-102/uncharacterized protein LOC100383843 [Zea mays]
100191450	2421	283.651	111.392	-1.34847	5.17443e-05	Up	2.06713e-06	Zea mays LOC100191450 (pco098137), mRNA	-	-	-	-	gi|212274683|ref|NP_001130355.1|/0/uncharacterized protein LOC100191450 [Zea mays]
103640421	1028	15.9503	3.70037	-2.10785	0.00629313	Up	0.000522957	PREDICTED: Zea mays B3 domain-containing protein Os03g0184500-like (LOC103640421), mRNA	-	GO:0043231//intracellular membrane-bounded organelle	GO:0003676//nucleic acid binding	GO:0006351//transcription, DNA-templated	gi|670441818|ref|XP_008661229.1|/3.10859e-133/PREDICTED: B3 domain-containing protein Os03g0184500-like [Zea mays]
100272656	1727	10.3611	1.77326	-2.54671	0.00686327	Up	0.000581613	Zea mays hypothetical protein (LOC100272656), mRNA	K01087|1|0.0|702|zma:100272656|trehalose 6-phosphate phosphatase [EC:3.1.3.12]	-	-	GO:0008152//metabolic process	gi|226503353|ref|NP_001140586.1|/0/uncharacterized protein LOC100272656 [Zea mays]
103635760	2324	302.018	150.204	-1.00771	0.0122676	Up	0.00117653	PREDICTED: Zea mays kinesin-like protein KIF22 (LOC103635760), transcript variant X3, misc_RNA	K10403|1|0.0|910|sbi:SORBI_09g022530|kinesin family member 22	GO:0043231//intracellular membrane-bounded organelle;GO:0015630//microtubule cytoskeleton;GO:0043231//intracellular membrane-bounded organelle;GO:0015630//microtubule cytoskeleton;GO:0043231//intracellular membrane-bounded organelle;GO:0015630//microtubule cytoskeleton;GO:0043231//intracellular membrane-bounded organelle;GO:0015630//microtubule cytoskeleton	GO:0003676//nucleic acid binding;GO:0003774//motor activity;GO:0032559;GO:0003676//nucleic acid binding;GO:0003774//motor activity;GO:0032559;GO:0003676//nucleic acid binding;GO:0003774//motor activity;GO:0032559;GO:0003676//nucleic acid binding;GO:0003774//motor activity;GO:0032559	GO:0006259//DNA metabolic process;GO:0007017//microtubule-based process;GO:0006259//DNA metabolic process;GO:0007017//microtubule-based process;GO:0006259//DNA metabolic process;GO:0007017//microtubule-based process;GO:0006259//DNA metabolic process;GO:0007017//microtubule-based process	gi|670431491|ref|XP_008656360.1|/0/PREDICTED: kinesin-like protein KIF22 isoform X2 [Zea mays]
100217287	1472	701.57	260.144	-1.43128	6.15056e-11	Up	7.5281e-13	PREDICTED: Zea mays hypothetical protein (LOC100217287), transcript variant X1, mRNA	K08509|1|1e-82|305|rcu:RCOM_1470520|synaptosomal-associated protein, 29kDa	-	-	-	gi|414884376|tpg|DAA60390.1|/2.90848e-160/TPA: SNAP25 protein SNAP30 [Zea mays]
103643263	1727	426.439	201.115	-1.08432	0.000948662	Up	5.57989e-05	PREDICTED: Zea mays phytochrome A-like (LOC103643263), mRNA	K12120|1|5e-59|227|sbi:SORBI_01g009930|phytochrome A	GO:0044464	GO:0004673//protein histidine kinase activity;GO:0004930//G-protein coupled receptor activity;GO:0042802//identical protein binding;GO:0032559	GO:0006468//protein phosphorylation;GO:0007602//phototransduction;GO:0006351//transcription, DNA-templated	gi|670366426|ref|XP_008664647.1|/2.2353e-162/PREDICTED: phytochrome A-like [Zea mays]
100193182	848	160.307	46.6988	-1.77938	7.32026e-09	Up	1.34811e-10	PREDICTED: Zea mays uncharacterized LOC100193182 (LOC100193182), transcript variant X2, mRNA	-	-	-	-	gi|212721922|ref|NP_001131809.1|/7.29073e-47/uncharacterized protein LOC100193182 [Zea mays]
103654240	1415	346.06	107.95	-1.68066	9.135e-07	Up	2.43807e-08	PREDICTED: Zea mays uncharacterized LOC103654240 (LOC103654240), mRNA	-	-	-	-	gi|670398504|ref|XP_008679291.1|/9.46747e-169/PREDICTED: uncharacterized protein LOC103654240 [Zea mays]
103640634	498	18.6573	1.48301	-3.65314	4.39927e-05	Up	1.72256e-06	PREDICTED: Zea mays uncharacterized LOC103640634 (LOC103640634), ncRNA	K01626|1|2e-11|66.2|bdi:100824118|3-deoxy-7-phosphoheptulonate synthase [EC:2.5.1.54]	GO:0043231//intracellular membrane-bounded organelle	GO:0016765//transferase activity, transferring alkyl or aryl (other than methyl) groups	GO:0043650;GO:0019632//shikimate metabolic process	gi|414869064|tpg|DAA47621.1|/5.26916e-33/TPA: hypothetical protein ZEAMMB73_181339 [Zea mays]
100502445	1535	62.9267	19.5323	-1.68781	3.03899e-05	Up	1.14344e-06	PREDICTED: Zea mays uncharacterized LOC100502445 (LOC100502445), transcript variant X3, mRNA	-	GO:0031224//intrinsic component of membrane;GO:0031224//intrinsic component of membrane;GO:0031224//intrinsic component of membrane;GO:0031224//intrinsic component of membrane	-	-	gi|670394641|ref|XP_008677755.1|/0/PREDICTED: uncharacterized protein LOC100502445 isoform X1 [Zea mays]
103647312	2223	1290.6	471.818	-1.45174	1.05745e-15	Up	7.16052e-18	PREDICTED: Zea mays ricin-like (LOC103647312), mRNA	-	-	GO:0016787//hydrolase activity	-	gi|670378202|ref|XP_008670077.1|/0/PREDICTED: ricin-like [Zea mays]
103636512	1654	292.458	138.25	-1.08095	9.52242e-05	Up	4.11977e-06	PREDICTED: Zea mays aspartic proteinase PCS1-like (LOC103636512), mRNA	K00924|1|5e-16|84.3|ath:AT5G22850|[EC:2.7.1.-]	-	GO:0004175//endopeptidase activity	GO:0019538//protein metabolic process	gi|670433176|ref|XP_008657076.1|/0/PREDICTED: aspartic proteinase PCS1-like [Zea mays]
100274752	737	294.102	136.9	-1.1032	6.99759e-05	Up	2.90848e-06	Zea mays uncharacterized LOC100274752 (LOC100274752), mRNA	-	-	-	-	gi|226509466|ref|NP_001142516.1|/4.42921e-68/uncharacterized protein LOC100274752 precursor [Zea mays]
100381532	1864	101.832	38.791	-1.39239	0.000227003	Up	1.10559e-05	Zea mays uncharacterized LOC100381532 (LOC100381532), mRNA	K00517|1|1e-92|338|osa:4333118|[EC:1.14.-.-]	-	GO:0016491//oxidoreductase activity;GO:0005506//iron ion binding	GO:0008152//metabolic process	gi|293335967|ref|NP_001167832.1|/1.31554e-147/uncharacterized protein LOC100381532 [Zea mays]
103638849	1111	38.6568	17.9704	-1.1051	0.0484139	Up	0.00660881	PREDICTED: Zea mays uncharacterized LOC103638849 (LOC103638849), mRNA	-	-	-	-	gi|670438884|ref|XP_008659870.1|/6.45476e-87/PREDICTED: uncharacterized protein LOC103638849 [Zea mays]
100277214	798	130.433	46.3313	-1.49325	3.0785e-05	Up	1.16093e-06	Zea mays hypothetical protein (LOC100277214), mRNA	-	GO:0031410//cytoplasmic vesicle	-	-	gi|226500400|ref|NP_001144320.1|/5.3014e-65/hypothetical protein [Zea mays]
100273398	1150	394.714	160.117	-1.30168	0.000228314	Up	1.11327e-05	Zea mays glycine/proline-rich family protein (LOC100273398), mRNA	-	-	-	-	-
100281983	1971	1383.75	658.778	-1.07072	2.88457e-05	Up	1.07553e-06	PREDICTED: Zea mays CP5 (LOC100281983), transcript variant X1, mRNA	-	-	-	-	gi|226493782|ref|NP_001148371.1|/0/CP5 [Zea mays]
100193193	1586	245.166	116.538	-1.07297	3.85044e-05	Up	1.48257e-06	PREDICTED: Zea mays LOC100193193 (pco117551), transcript variant X4, mRNA	-	GO:0044464;GO:0044464;GO:0044464;GO:0044464;GO:0044464	-	-	gi|414870662|tpg|DAA49219.1|/1.2662e-116/TPA: LOW QUALITY PROTEIN: hypothetical protein ZEAMMB73_828601 [Zea mays]
100284418	660	4.77461	0.886409	-2.42934	0.0205099	Up	0.00223317	Zea mays UBiQuitin family member (LOC100284418), mRNA	K02927|1|8e-70|261|zma:100284418|large subunit ribosomal protein L40e	GO:0030529//ribonucleoprotein complex	GO:0005198//structural molecule activity	GO:0010467//gene expression	gi|226493281|ref|NP_001150785.1|/2.08418e-68/UBiQuitin family member [Zea mays]
100273885	1550	97.3806	46.4658	-1.06747	0.00206764	Up	0.000138512	Zea mays poor synapsis 1 protein (LOC100273885), mRNA	-	-	-	-	gi|226495961|ref|NP_001141750.1|/0/poor synapsis 1 protein [Zea mays]
100285110	818	2157.68	888.926	-1.27935	3.28539e-06	Up	9.98787e-08	Zea mays EF-hand Ca2+-binding protein CCD1 (LOC100285110), mRNA	-	-	GO:0046872//metal ion binding	-	gi|238010108|gb|ACR36089.1|/5.57227e-65/unknown [Zea mays]
100273470	1579	276.926	37.2473	-2.89429	7.46798e-23	Up	2.91991e-25	PREDICTED: Zea mays meiotic recombination protein DMC1 isoform 1 (LOC100273470), transcript variant X2, mRNA	K10872|1|0.0|671|zma:100273470|meiotic recombination protein DMC1	GO:0043231//intracellular membrane-bounded organelle;GO:0043231//intracellular membrane-bounded organelle;GO:0043231//intracellular membrane-bounded organelle	GO:0042623//ATPase activity, coupled;GO:0003677//DNA binding;GO:0032559;GO:0042623//ATPase activity, coupled;GO:0003677//DNA binding;GO:0032559;GO:0042623//ATPase activity, coupled;GO:0003677//DNA binding;GO:0032559	GO:0007049//cell cycle;GO:0000730//DNA recombinase assembly;GO:0007049//cell cycle;GO:0000730//DNA recombinase assembly;GO:0007049//cell cycle;GO:0000730//DNA recombinase assembly	gi|670383298|ref|XP_008672439.1|/0/PREDICTED: meiotic recombination protein DMC1 isoform 1 isoform X2 [Zea mays]
100273725	1833	47.1739	19.5728	-1.26914	0.0186169	Up	0.00198169	PREDICTED: Zea mays hypothetical protein (LOC100273725), transcript variant X1, mRNA	-	-	-	-	gi|670420532|ref|XP_008651103.1|/0/PREDICTED: hypothetical protein isoform X1 [Zea mays]
100501091	1308	948.862	325.706	-1.54263	2.7537e-06	Up	8.21546e-08	Zea mays hypothetical protein (LOC100501091), mRNA	-	GO:0031410//cytoplasmic vesicle	-	-	gi|308044501|ref|NP_001182841.1|/6.76424e-158/uncharacterized protein LOC100501091 precursor [Zea mays]
100194404	1259	241.395	118.46	-1.027	3.04079e-05	Up	1.14498e-06	Zea mays LOC100194404 (pco110419), mRNA	K01792|1|0.0|631|sbi:SORBI_09g029000|glucose-6-phosphate 1-epimerase [EC:5.1.3.15]	-	GO:0005488//binding;GO:0003824//catalytic activity	GO:0044238	gi|212724046|ref|NP_001132905.1|/0/uncharacterized protein LOC100194404 [Zea mays]
100281373	1361	71.8996	7.95154	-3.17668	3.18182e-08	Up	6.4637e-10	PREDICTED: Zea mays esterase (LOC100281373), transcript variant X1, mRNA	K00514|1|3e-47|187|rcu:RCOM_1428040|zeta-carotene desaturase [EC:1.3.5.6];K01206|2|3e-37|154|ath:AT1G67830|alpha-L-fucosidase [EC:3.2.1.51]	GO:0031410//cytoplasmic vesicle;GO:0031410//cytoplasmic vesicle	GO:0016787//hydrolase activity;GO:0016787//hydrolase activity	GO:0044238;GO:0044238	gi|670403924|ref|XP_008643602.1|/0/PREDICTED: esterase isoform X1 [Zea mays]
100276072	763	39.7756	1.47427	-4.75381	1.51865e-09	Up	2.40952e-11	Zea mays uncharacterized LOC100276072 (LOC100276072), mRNA	-	-	-	-	gi|226503299|ref|NP_001143425.1|/3.62125e-68/uncharacterized protein LOC100276072 precursor [Zea mays]
103630076	811	1091.69	483.454	-1.17511	1.25471e-06	Up	3.4625e-08	PREDICTED: Zea mays uncharacterized LOC103630076 (LOC103630076), mRNA	-	GO:0043231//intracellular membrane-bounded organelle	-	-	gi|195652245|gb|ACG45590.1|/1.89714e-25/hypothetical protein [Zea mays]
100273276	771	71.993	24.0389	-1.58248	1.83982e-05	Up	6.56798e-07	Zea mays hypothetical protein (LOC100273276), mRNA	K13448|1|1e-42|171|osa:4344304|calcium-binding protein CML	-	-	-	gi|226499912|ref|NP_001141189.1|/2.6508e-74/hypothetical protein [Zea mays]
103654080	2842	37.2584	17.4977	-1.0904	0.0418608	Up	0.00546877	PREDICTED: Zea mays pentatricopeptide repeat-containing protein At3g16610 (LOC103654080), transcript variant X2, mRNA	K15078|1|8e-110|396|vvi:100250139|structure-specific endonuclease subunit SLX1 [EC:3.6.1.-];K15271|5|1e-83|309|rcu:RCOM_1095670|ATP-dependent DNA helicase HFM1/MER3 [EC:3.6.4.12]	-	-	-	gi|670398066|ref|XP_008679103.1|/0/PREDICTED: pentatricopeptide repeat-containing protein At3g16610 isoform X1 [Zea mays]
100191976	886	142.002	20.9396	-2.76161	0.00451441	Up	0.000351739	Zea mays uncharacterized LOC100191976 (LOC100191976), mRNA	-	GO:0005576//extracellular region	GO:0046914//transition metal ion binding	-	gi|212275145|ref|NP_001130872.1|/2.24454e-110/uncharacterized protein LOC100191976 precursor [Zea mays]
100502162	891	24.0744	3.58922	-2.74576	0.00055528	Up	3.03323e-05	Zea mays uncharacterized LOC100502162 (LOC100502162), mRNA	-	-	-	-	gi|308081200|ref|NP_001183569.1|/2.55263e-53/uncharacterized protein LOC100502162 [Zea mays]
103640754	1753	20.3412	5.3806	-1.91857	0.0148941	Up	0.00150059	PREDICTED: Zea mays probable purple acid phosphatase 20 (LOC103640754), mRNA	-	GO:0031410//cytoplasmic vesicle	GO:0016791//phosphatase activity;GO:0043169//cation binding	-	gi|670444049|ref|XP_008662464.1|/0/PREDICTED: probable purple acid phosphatase 20 [Zea mays]
541897	1125	114.274	31.032	-1.88067	4.20988e-06	Up	1.32874e-07	PREDICTED: Zea mays tonoplast intrinsic protein4 (tip4a), transcript variant X1, mRNA	K09873|1|5e-95|346|osa:4338163|aquaporin TIP	GO:0031224//intrinsic component of membrane;GO:0031090//organelle membrane;GO:0043231//intracellular membrane-bounded organelle;GO:0031224//intrinsic component of membrane;GO:0031090//organelle membrane;GO:0043231//intracellular membrane-bounded organelle	-	GO:0051234//establishment of localization;GO:0051234//establishment of localization	gi|670414113|ref|XP_008648279.1|/2.13915e-141/PREDICTED: aquaporin TIP4-1 isoform X1 [Zea mays]
100275438	818	77.5061	25.8115	-1.5863	0.000915226	Up	5.34433e-05	Zea mays hypothetical protein (LOC100275438), mRNA	-	GO:0043231//intracellular membrane-bounded organelle	-	-	gi|226501632|ref|NP_001142982.1|/1.46979e-57/hypothetical protein [Zea mays]
100501807	728	96.3397	10.8932	-3.1447	1.12355e-07	Up	2.50527e-09	Zea mays uncharacterized LOC100501807 (LOC100501807), mRNA	-	-	GO:0004866//endopeptidase inhibitor activity	-	gi|413920216|gb|AFW60148.1|/3.01022e-45/hypothetical protein ZEAMMB73_429844 [Zea mays]
100275312	831	31.5913	2.59309	-3.60678	1.40904e-07	Up	3.18577e-09	PREDICTED: Zea mays uncharacterized LOC100275312 (LOC100275312), ncRNA	-	-	-	-	gi|414884811|tpg|DAA60825.1|/1.74409e-45/TPA: hypothetical protein ZEAMMB73_230012 [Zea mays]
103634779	1437	31.3024	13.2912	-1.23581	0.0272727	Up	0.00316887	PREDICTED: Zea mays E3 ubiquitin-protein ligase SINA-like 5 (LOC103634779), mRNA	K04506|1|2e-07|55.5|pop:POPTR_555252|E3 ubiquitin-protein ligase SIAH1 [EC:6.3.2.19]	-	-	-	gi|670429493|ref|XP_008655595.1|/1.27764e-136/PREDICTED: E3 ubiquitin-protein ligase SINA-like 5 [Zea mays]
100276832	871	209.392	61.9869	-1.75617	4.37757e-09	Up	7.65253e-11	Zea mays uncharacterized LOC100276832 (LOC100276832), mRNA	-	-	-	-	gi|226492763|ref|NP_001144013.1|/1.01666e-67/uncharacterized protein LOC100276832 [Zea mays]
100281831	1084	92.3841	43.9006	-1.07341	0.00108154	Up	6.52081e-05	Zea mays VQ motif family protein (LOC100281831), mRNA	-	-	-	-	gi|226496115|ref|NP_001148223.1|/2.2994e-89/VQ motif family protein [Zea mays]
100284433	791	67.2277	29.8904	-1.16938	0.00243491	Up	0.000167432	PREDICTED: Zea mays ZIM motif family protein (ZIM4), transcript variant X1, misc_RNA	K13464|1|1e-61|234|zma:100284433|jasmonate ZIM domain-containing protein	-	-	-	gi|226510526|ref|NP_001150800.1|/2.96637e-60/ZIM motif family protein [Zea mays]
100285293	1435	216.836	93.5085	-1.21344	1.46127e-05	Up	5.13795e-07	Zea mays 1-aminocyclopropane-1-carboxylate oxidase (LOC100285293), mRNA	K13229|1|2e-53|208|zma:541977|2,4-dihydroxy-1,4-benzoxazin-3-one-glucoside dioxygenase [EC:1.14.20.2];K06892|2|4e-36|150|pop:POPTR_550478|;K04124|3|7e-27|120|mtr:MTR_2g102570|gibberellin 3-beta-dioxygenase [EC:1.14.11.15]	GO:0043231//intracellular membrane-bounded organelle	GO:0003824//catalytic activity	GO:0008152//metabolic process	gi|226505176|ref|NP_001151658.1|/0/1-aminocyclopropane-1-carboxylate oxidase [Zea mays]
100275336	634	55.8506	18.1298	-1.62321	0.000177481	Up	8.36238e-06	Zea mays hypothetical protein (LOC100275336), mRNA	-	GO:0016020//membrane;GO:0031410//cytoplasmic vesicle	-	-	gi|226506358|ref|NP_001142905.1|/6.36239e-56/hypothetical protein [Zea mays]
541814	983	2615.42	377.631	-2.79199	1.25462e-24	Up	4.44332e-27	Zea mays ribosome inactivating protein 2 (RIP2), mRNA	-	-	GO:0030597	GO:0051704;GO:0006950//response to stress;GO:0006412//translation	gi|414887424|tpg|DAA63438.1|/2.29781e-146/TPA: ribosome-inactivating protein [Zea mays]
103649694	2320	68.6197	14.1903	-2.27372	1.65311e-07	Up	3.80912e-09	PREDICTED: Zea mays phosphoenolpyruvate/phosphate translocator 3, chloroplastic-like (LOC103649694), transcript variant X3, mRNA	K15283|1|8e-169|592|sbi:SORBI_03g004430|solute carrier family 35, member E1	GO:0031224//intrinsic component of membrane;GO:0031224//intrinsic component of membrane;GO:0031224//intrinsic component of membrane	-	GO:0051234//establishment of localization;GO:0051234//establishment of localization;GO:0051234//establishment of localization	gi|670385682|ref|XP_008673647.1|/0/PREDICTED: phosphoenolpyruvate/phosphate translocator 3, chloroplastic-like [Zea mays]
103633355	1253	102.158	24.9371	-2.03444	2.29687e-05	Up	8.42738e-07	PREDICTED: Zea mays homeobox-leucine zipper protein HOX14-like (LOC103633355), mRNA	K09338|1|1e-16|85.9|aly:ARALYDRAFT_490960|homeobox-leucine zipper protein	-	-	-	gi|670425265|ref|XP_008653286.1|/6.4802e-94/PREDICTED: homeobox-leucine zipper protein HOX14-like [Zea mays]
732716	1939	51.7307	17.9165	-1.52974	0.0220718	Up	0.00244308	Zea mays phosphate transporter protein2 (pht2), mRNA	K08176|1|0.0|930|zma:542180|MFS transporter, PHS family, inorganic phosphate transporter	GO:0031224//intrinsic component of membrane	GO:0015291//secondary active transmembrane transporter activity	GO:0015698//inorganic anion transport	gi|162461219|ref|NP_001105816.1|/0/phosphate transporter protein2 [Zea mays]
103632499	1038	11.9481	3.00402	-1.99181	0.0237296	Up	0.00267516	PREDICTED: Zea mays uncharacterized LOC103632499 (LOC103632499), ncRNA	-	-	-	-	gi|413925302|gb|AFW65234.1|/9.24251e-08/hypothetical protein ZEAMMB73_043818 [Zea mays]
103643202	800	31.1016	13.2953	-1.22608	0.0331135	Up	0.00407725	PREDICTED: Zea mays dihydroneopterin aldolase-like (LOC103643202), mRNA	K01633|1|3e-66|249|zma:100280848|dihydroneopterin aldolase [EC:4.1.2.25]	GO:0043231//intracellular membrane-bounded organelle	GO:0016832//aldehyde-lyase activity	GO:0006732//coenzyme metabolic process	gi|670366265|ref|XP_008664574.1|/1.8949e-70/PREDICTED: dihydroneopterin aldolase-like [Zea mays]
100276415	1468	84.9003	39.8354	-1.09172	0.00393762	Up	0.00029765	Zea mays uncharacterized LOC100276415 (LOC100276415), mRNA	-	-	-	-	gi|226501780|ref|NP_001143686.1|/0/uncharacterized protein LOC100276415 [Zea mays]
103318276	237	13.2457	1.07618	-3.62154	3.89141e-05	Up	1.50111e-06	Zea mays microRNA MIR2275c (MIR2275c), microRNA	-	-	-	-	-
100278445	2001	36.9296	16.4974	-1.16254	0.0358679	Up	0.00449784	Zea mays uncharacterized LOC100278445 (LOC100278445), mRNA	-	-	-	-	gi|226493410|ref|NP_001145195.1|/0/uncharacterized protein LOC100278445 [Zea mays]
103651678	821	31.873	11.0182	-1.53245	0.0287052	Up	0.00338182	PREDICTED: Zea mays uncharacterized LOC103651678 (LOC103651678), mRNA	-	-	-	-	gi|670390581|ref|XP_008675609.1|/8.73716e-34/PREDICTED: uncharacterized protein LOC103651678 [Zea mays]
100281252	1224	319.687	148.107	-1.11001	0.01596	Up	0.00163331	Zea mays phi-1-like phosphate-induced protein (LOC100281252), mRNA	-	-	-	-	gi|226498318|ref|NP_001147643.1|/3.96873e-165/phi-1-like phosphate-induced protein [Zea mays]
100276634	1191	105.131	39.872	-1.39874	0.000281962	Up	1.41321e-05	PREDICTED: Zea mays uncharacterized LOC100276634 (LOC100276634), transcript variant X2, mRNA	-	-	-	-	gi|670412961|ref|XP_008647655.1|/1.87367e-128/PREDICTED: uncharacterized protein LOC100276634 isoform X1 [Zea mays]
103650105	634	12.1437	3.05205	-1.99236	0.0263583	Up	0.00304022	PREDICTED: Zea mays uncharacterized LOC103650105 (LOC103650105), ncRNA	-	-	-	-	gi|226531500|ref|NP_001142943.1|/1.2903e-09/uncharacterized protein LOC100275386 [Zea mays]
103634152	1704	27.6528	9.16077	-1.59388	0.0207053	Up	0.00225796	PREDICTED: Zea mays serine/threonine-protein kinase At5g01020-like (LOC103634152), mRNA	K00924|1|2e-73|275|ath:AT1G14370|[EC:2.7.1.-];K05658|2|6e-73|273|vvi:100262734|ATP-binding cassette, subfamily B (MDR/TAP), member 1;K04733|5|6e-66|250|pop:POPTR_878434|interleukin-1 receptor-associated kinase 4 [EC:2.7.11.1]	GO:0043231//intracellular membrane-bounded organelle	GO:0004672//protein kinase activity	-	gi|670426620|ref|XP_008653967.1|/0/PREDICTED: serine/threonine-protein kinase At5g01020-like [Zea mays]
100191459	2752	147.862	48.0708	-1.62102	5.87233e-05	Up	2.38587e-06	Zea mays hypothetical protein (LOC100191459), mRNA	K01528|1|2e-17|90.1|olu:OSTLU_29011|dynamin GTPase [EC:3.6.5.5]	GO:0043231//intracellular membrane-bounded organelle	GO:0032561//guanyl ribonucleotide binding;GO:0017111//nucleoside-triphosphatase activity	GO:0009207	gi|212274969|ref|NP_001130364.1|/0/hypothetical protein [Zea mays]
103627781	2174	10.3729	2.34412	-2.1457	0.0203013	Up	0.00220748	PREDICTED: Zea mays ferredoxin--nitrite reductase, chloroplastic-like (LOC103627781), mRNA	K00366|1|0.0|953|osa:4326014|ferredoxin-nitrite reductase [EC:1.7.7.1]	GO:0043231//intracellular membrane-bounded organelle	GO:0051540;GO:0005506//iron ion binding;GO:0003824//catalytic activity	GO:0008152//metabolic process	gi|670410314|ref|XP_008646302.1|/0/PREDICTED: ferredoxin--nitrite reductase, chloroplastic-like [Zea mays]
100193298	1219	59.4029	19.5311	-1.60476	0.00011657	Up	5.18528e-06	Zea mays hypothetical protein (LOC100193298), mRNA	-	-	-	-	gi|212722810|ref|NP_001131909.1|/0/uncharacterized protein LOC100193298 [Zea mays]
103625720	1796	22.819	1.89929	-3.58671	2.88667e-05	Up	1.07713e-06	PREDICTED: Zea mays uncharacterized LOC103625720 (LOC103625720), mRNA	K13199|1|7e-06|50.8|smo:SELMODRAFT_448524|plasminogen activator inhibitor 1 RNA-binding protein	-	-	-	gi|670405345|ref|XP_008644332.1|/9.20777e-175/PREDICTED: uncharacterized protein LOC103625720 [Zea mays]
103627308	510	25.9651	10.8433	-1.25977	0.0441078	Up	0.00585612	PREDICTED: Zea mays glutathione S-transferase zeta class-like (LOC103627308), partial mRNA	K01800|1|4e-71|265|sbi:SORBI_04g023210|maleylacetoacetate isomerase [EC:5.2.1.2]	GO:0044424	GO:0016765//transferase activity, transferring alkyl or aryl (other than methyl) groups	GO:0006520//cellular amino acid metabolic process	gi|670409134|ref|XP_008645830.1|/4.34243e-73/PREDICTED: glutathione S-transferase zeta class-like, partial [Zea mays]
103628253	1087	9.46669	2.33475	-2.01959	0.0371389	Up	0.00469434	PREDICTED: Zea mays exosome complex component RRP42-like (LOC103628253), mRNA	K12589|1|5e-112|390|zma:100856959|exosome complex component RRP42	-	GO:0003676//nucleic acid binding;GO:0008408//3'-5' exonuclease activity	GO:0010467//gene expression	gi|670411174|ref|XP_008646710.1|/1.75598e-113/PREDICTED: exosome complex component RRP42-like [Zea mays]
103647529	795	42.0558	2.04064	-4.36521	2.35906e-08	Up	4.65196e-10	PREDICTED: Zea mays uncharacterized LOC103647529 (LOC103647529), mRNA	-	-	-	-	gi|670378706|ref|XP_008670276.1|/5.9657e-93/PREDICTED: uncharacterized protein LOC103647529 [Zea mays]
100191759	2164	680.135	190.977	-1.83242	1.13271e-22	Up	4.49296e-25	Zea mays LOC100191759 (AY107847), mRNA	-	-	GO:0043169//cation binding;GO:0016791//phosphatase activity	-	gi|212274709|ref|NP_001130657.1|/0/uncharacterized protein LOC100191759 precursor [Zea mays]
100274285	1902	321.19	145.311	-1.14428	0.00082265	Up	4.7548e-05	Zea mays cyclin4 (LOC100274285), mRNA	K05868|1|0.0|727|sbi:SORBI_03g037460|cyclin B	GO:0043231//intracellular membrane-bounded organelle	-	GO:0009987//cellular process	gi|413952170|gb|AFW84819.1|/0/cyclin4 [Zea mays]
100284860	1907	33.2652	1.75958	-4.24071	4.36962e-08	Up	9.06236e-10	Zea mays glucan endo-1,3-beta-glucosidase (LOC100284860), mRNA	-	GO:0031410//cytoplasmic vesicle	GO:0004553//hydrolase activity, hydrolyzing O-glycosyl compounds;GO:0043167//ion binding	GO:0044238	gi|226493029|ref|NP_001151227.1|/0/glucan endo-1,3-beta-glucosidase precursor [Zea mays]
103630064	1571	20.1874	3.33212	-2.59895	0.00289271	Up	0.000205469	PREDICTED: Zea mays uncharacterized LOC103630064 (LOC103630064), misc_RNA	-	-	-	-	gi|219363205|ref|NP_001136658.1|/2.51249e-39/hypothetical protein precursor [Zea mays]
103638099	945	10.0808	2.00483	-2.33005	0.0218351	Up	0.00241148	PREDICTED: Zea mays uncharacterized LOC103638099 (LOC103638099), mRNA	-	-	-	-	gi|670437401|ref|XP_008659310.1|/1.16562e-83/PREDICTED: uncharacterized protein LOC103638099 [Zea mays]
103647776	845	24.0536	7.38515	-1.70355	0.0445374	Up	0.00594211	PREDICTED: Zea mays homeobox-leucine zipper protein HOX14-like (LOC103647776), mRNA	K09338|1|7e-30|129|ath:AT4G36740|homeobox-leucine zipper protein	-	GO:0003677//DNA binding	GO:0006351//transcription, DNA-templated	gi|670379297|ref|XP_008670516.1|/1.03302e-101/PREDICTED: homeobox-leucine zipper protein HOX14-like [Zea mays]
100192825	814	82.6624	22.9525	-1.84858	3.60616e-06	Up	1.11878e-07	Zea mays LOC100192825 (cl16119_1c), mRNA	-	GO:0031410//cytoplasmic vesicle	-	-	gi|212723190|ref|NP_001131488.1|/5.01653e-58/uncharacterized protein LOC100192825 [Zea mays]
100272288	1770	17.0085	4.0191	-2.08131	0.0147589	Up	0.00148321	Zea mays putative cytochrome P450 superfamily protein (LOC100272288), mRNA	K15639|1|2e-106|385|ath:AT2G26710|cytochrome P450, family 734, subfamily A, polypeptide 1 (PHYB activation tagged suppressor 1) [EC:1.14.-.-];K10717|3|1e-94|345|gmx:100812567|cytokinin trans-hydroxylase	GO:0031410//cytoplasmic vesicle	GO:0016491//oxidoreductase activity;GO:0005506//iron ion binding	GO:0008152//metabolic process	gi|226499842|ref|NP_001140247.1|/0/putative cytochrome P450 superfamily protein [Zea mays]
100274071	1516	148.79	34.6729	-2.1014	8.54403e-10	Up	1.29752e-11	Zea mays hypothetical protein (LOC100274071), mRNA	-	-	-	-	gi|226505348|ref|NP_001141922.1|/5.77449e-111/hypothetical protein [Zea mays]
103629867	1738	29.8801	11.0873	-1.43027	0.0218555	Up	0.00241435	PREDICTED: Zea mays RING-H2 finger protein ATL3-like (LOC103629867), transcript variant X2, misc_RNA	K05283|1|4e-11|68.6|aly:ARALYDRAFT_354960|phosphatidylinositol glycan, class W [EC:2.3.-.-];K15692|2|1e-10|66.6|smo:SELMODRAFT_66937|E3 ubiquitin-protein ligase RNF13 [EC:6.3.2.19];K11982|3|2e-10|65.9|bdi:100833984|E3 ubiquitin-protein ligase RNF115/126 [EC:6.3.2.19]	-	-	-	gi|670416514|ref|XP_008649180.1|/2.97345e-130/PREDICTED: RING-H2 finger protein ATL3-like [Zea mays]
103653409	560	66.2438	1.45337	-5.51031	3.40748e-14	Up	2.83836e-16	PREDICTED: Zea mays uncharacterized LOC103653409 (LOC103653409), ncRNA	-	-	-	-	gi|413915814|gb|AFW21578.1|/1.41266e-07/hypothetical protein ZEAMMB73_689469 [Zea mays]
103650262	3354	88.5535	38.7761	-1.19138	0.00720064	Up	0.000615915	PREDICTED: Zea mays kinesin-2-like (LOC103650262), mRNA	K10406|1|0.0|741|pop:POPTR_569144|kinesin family member C2/C3	-	GO:0003774//motor activity;GO:0000166//nucleotide binding	-	gi|670386872|ref|XP_008674085.1|/0/PREDICTED: LOW QUALITY PROTEIN: kinesin-2-like [Zea mays]
103640511	1345	11.6566	2.61872	-2.15421	0.0121394	Up	0.00116183	PREDICTED: Zea mays dof zinc finger protein DOF1.6-like (LOC103640511), mRNA	-	-	GO:0003676//nucleic acid binding;GO:0046914//transition metal ion binding	-	gi|645168838|gb|AIB05940.1|/1.10877e-70/C2C2-DOF transcription factor, partial [Zea mays]
103649943	1659	48.7634	13.9125	-1.80941	8.22576e-05	Up	3.49586e-06	PREDICTED: Zea mays uncharacterized LOC103649943 (LOC103649943), ncRNA	-	-	-	-	gi|238006142|gb|ACR34106.1|/2.9096e-18/unknown [Zea mays]
103641292	4044	498.061	120.979	-2.04157	7.22313e-26	Up	2.23069e-28	PREDICTED: Zea mays ABC transporter B family member 14-like (LOC103641292), mRNA	K05658|1|0.0|2248|sbi:SORBI_07g003510|ATP-binding cassette, subfamily B (MDR/TAP), member 1	GO:0031224//intrinsic component of membrane	GO:0017111//nucleoside-triphosphatase activity;GO:0015405;GO:0032559	GO:0006810//transport;GO:0009207	gi|670445105|ref|XP_008662870.1|/0/PREDICTED: ABC transporter B family member 14-like [Zea mays]
100283722	833	104.42	41.3025	-1.3381	4.71443e-05	Up	1.85398e-06	Zea mays glycine-rich RNA-binding protein 2 (LOC100283722), mRNA	K14411|1|2e-13|74.3|zma:100280293|RNA-binding protein Musashi;K02965|2|2e-13|74.3|ath:AT5G47320|small subunit ribosomal protein S19;K13195|3|3e-13|73.9|pop:POPTR_712972|cold-inducible RNA-binding protein;K13126|5|3e-12|70.5|smo:SELMODRAFT_74731|polyadenylate-binding protein	GO:0043231//intracellular membrane-bounded organelle	GO:0005488//binding	-	gi|226510389|ref|NP_001150093.1|/1.732e-69/glycine-rich RNA-binding protein 2 [Zea mays]
100383078	2228	281.549	138.346	-1.02511	7.19819e-05	Up	3.00205e-06	PREDICTED: Zea mays putative bZIP transcription factor superfamily protein (LOC100383078), transcript variant X1, mRNA	K14431|1|0.0|772|zma:100383078|transcription factor TGA	GO:0043231//intracellular membrane-bounded organelle;GO:0043231//intracellular membrane-bounded organelle	GO:0003677//DNA binding;GO:0001071//nucleic acid binding transcription factor activity;GO:0005515//protein binding;GO:0003677//DNA binding;GO:0001071//nucleic acid binding transcription factor activity;GO:0005515//protein binding	GO:0006351//transcription, DNA-templated;GO:0006351//transcription, DNA-templated	gi|645166813|gb|AIB05086.1|/0/bZIP transcription factor, partial [Zea mays]
100191247	1712	74.335	37.1031	-1.0025	0.0442676	Up	0.0058897	Zea mays hypothetical protein (LOC100191247), mRNA	-	-	-	-	gi|212274693|ref|NP_001130153.1|/1.09166e-177/uncharacterized protein LOC100191247 [Zea mays]
100284193	909	246.427	110.843	-1.15264	0.000834785	Up	4.83203e-05	Zea mays EARLY flowering 4 protein (cl604_1), transcript variant 2, mRNA	-	-	-	-	gi|226492585|ref|NP_001150561.1|/2.3631e-46/early flowering 4 isoform 1 [Zea mays]
103649736	1360	136.513	62.4295	-1.12874	0.00412787	Up	0.000315657	PREDICTED: Zea mays probable glucuronosyltransferase Os01g0157700 (LOC103649736), mRNA	-	-	-	-	gi|670385774|ref|XP_008673689.1|/2.06434e-157/PREDICTED: probable glucuronosyltransferase Os01g0157700 [Zea mays]
103653267	517	55.9293	1.29408	-5.4336	5.04118e-14	Up	4.25633e-16	PREDICTED: Zea mays uncharacterized LOC103653267 (LOC103653267), ncRNA	-	-	-	-	gi|224032753|gb|ACN35452.1|/3.3276e-12/unknown [Zea mays]
100272836	1493	101.064	10.3645	-3.28554	5.15389e-10	Up	7.43258e-12	Zea mays LOC100272836 (pco138435(368)), mRNA	K16040|1|2e-69|261|vvi:100233030|trans-resveratrol di-O-methyltransferase [EC:2.1.1.240];K13230|2|3e-61|234|zma:100147731|2,4,7-trihydroxy-1,4-benzoxazin-3-one-glucoside 7-O-methyltransferase [EC:2.1.1.241];K05279|3|3e-24|111|aly:ARALYDRAFT_495497|flavonol 3-O-methyltransferase [EC:2.1.1.76];K13066|4|8e-24|110|pop:POPTR_824484|caffeic acid 3-O-methyltransferase [EC:2.1.1.68]	-	GO:0005515//protein binding;GO:0008168//methyltransferase activity	GO:0006730//one-carbon metabolic process	gi|226500390|ref|NP_001140761.1|/0/uncharacterized protein LOC100272836 [Zea mays]
100279819	1837	104.555	19.4744	-2.42461	7.56506e-05	Up	3.17649e-06	Zea mays putative cytochrome P450 superfamily protein (LOC100279819), mRNA	K15639|1|3e-108|390|aly:ARALYDRAFT_901457|cytochrome P450, family 734, subfamily A, polypeptide 1 (PHYB activation tagged suppressor 1) [EC:1.14.-.-];K10717|3|3e-95|347|vvi:100258332|cytokinin trans-hydroxylase	GO:0031410//cytoplasmic vesicle	GO:0016491//oxidoreductase activity;GO:0005506//iron ion binding	GO:0008152//metabolic process	gi|226505856|ref|NP_001146246.1|/0/putative cytochrome P450 superfamily protein [Zea mays]
103635531	4905	10.33	1.27505	-3.01821	0.00180279	Up	0.000118398	PREDICTED: Zea mays uncharacterized LOC103635531 (LOC103635531), mRNA	K15255|1|5e-86|318|sbi:SORBI_01g026970|ATP-dependent DNA helicase PIF1 [EC:3.6.4.12]	GO:0031410//cytoplasmic vesicle	-	-	gi|413921072|gb|AFW61004.1|/0/hypothetical protein ZEAMMB73_411669 [Zea mays]
103629400	1330	24.9382	9.29029	-1.42456	0.0405418	Up	0.00524477	PREDICTED: Zea mays uncharacterized LOC103629400 (LOC103629400), transcript variant X2, mRNA	-	-	-	-	gi|670415373|ref|XP_008648758.1|/1.80714e-81/PREDICTED: uncharacterized protein LOC103629400 isoform X1 [Zea mays]
103652798	497	284.752	9.45369	-4.91268	5.54171e-09	Up	9.93881e-11	PREDICTED: Zea mays uncharacterized LOC103652798 (LOC103652798), ncRNA	-	-	-	-	gi|413920510|gb|AFW60442.1|/9.58043e-43/hypothetical protein ZEAMMB73_448453 [Zea mays]
103633194	734	36.742	13.7152	-1.42165	0.00528232	Up	0.00042504	PREDICTED: Zea mays uncharacterized LOC103633194 (LOC103633194), ncRNA	-	-	-	-	gi|414886786|tpg|DAA62800.1|/3.63452e-30/TPA: hypothetical protein ZEAMMB73_234027 [Zea mays]
103654497	2010	46.3838	19.7778	-1.22974	0.0469757	Up	0.0063403	PREDICTED: Zea mays lysine-specific demethylase 8-like (LOC103654497), mRNA	K00943|1|2e-16|86.3|ota:Ot07g01210|dTMP kinase [EC:2.7.4.9];K00476|3|4e-07|55.1|ota:Ot10g00170|aspartate beta-hydroxylase [EC:1.14.11.16];K15450|4|4e-06|52.0|ota:Ot09g02370|tRNA wybutosine-synthesizing protein 3 [EC:2.1.1.-]	-	-	-	gi|670399161|ref|XP_008679547.1|/2.46319e-131/PREDICTED: lysine-specific demethylase 8-like [Zea mays]
100284980	670	21.4455	2.60103	-3.04352	7.51998e-05	Up	3.15318e-06	Zea mays SANT/MYB protein (LOC100284980), mRNA	-	GO:0043231//intracellular membrane-bounded organelle	GO:0003676//nucleic acid binding	-	gi|238012066|gb|ACR37068.1|/1.41496e-51/unknown [Zea mays]
542562	790	3130.56	1490.31	-1.07081	1.0999e-06	Up	2.98543e-08	Zea mays glycine-rich RNA binding protein (GRP), mRNA	K13195|1|3e-32|136|pop:POPTR_712972|cold-inducible RNA-binding protein;K02965|2|2e-16|84.0|ath:AT5G47320|small subunit ribosomal protein S19;K11294|3|3e-14|77.0|smo:SELMODRAFT_15428|nucleolin;K12741|5|7e-13|72.4|bdi:100831046|heterogeneous nuclear ribonucleoprotein A1/A3	-	GO:0005488//binding	-	gi|195626882|gb|ACG35271.1|/1.15785e-56/glycine-rich RNA-binding protein 2 [Zea mays]
100278988	532	77.0323	23.6871	-1.70136	5.93832e-05	Up	2.41859e-06	PREDICTED: Zea mays uncharacterized LOC100278988 (LOC100278988), ncRNA	-	-	-	-	gi|238006142|gb|ACR34106.1|/7.75308e-18/unknown [Zea mays]
100382153	1650	418.26	203.031	-1.0427	3.99746e-07	Up	9.96932e-09	Zea mays hypothetical protein (LOC100382153), mRNA	-	-	-	-	gi|293331357|ref|NP_001168384.1|/0/hypothetical protein [Zea mays]
606470	1032	11.7714	2.44658	-2.26644	0.0132054	Up	0.00129304	Zea mays LOC606470 (IDP2409), mRNA	K13989|1|1e-140|497|zma:606470|Derlin-2/3	GO:0031224//intrinsic component of membrane;GO:0031090//organelle membrane;GO:0043231//intracellular membrane-bounded organelle	-	GO:0050896//response to stimulus	gi|162463687|ref|NP_001105797.1|/3.80916e-139/derlin-1.2 [Zea mays]
100191649	1382	140.422	62.042	-1.17845	0.0033979	Up	0.000248477	Zea mays LOC100191649 (csu193), mRNA	-	-	-	-	gi|212274943|ref|NP_001130550.1|/3.5931e-173/uncharacterized protein LOC100191649 [Zea mays]
100381772	2577	44.5348	18.7095	-1.25117	0.0128393	Up	0.00124774	Zea mays uncharacterized LOC100381772 (LOC100381772), mRNA	K15271|1|3e-71|268|rcu:RCOM_1095670|ATP-dependent DNA helicase HFM1/MER3 [EC:3.6.4.12]	GO:0043231//intracellular membrane-bounded organelle	-	-	gi|414885414|tpg|DAA61428.1|/0/TPA: hypothetical protein ZEAMMB73_429908 [Zea mays]
100384354	1431	184.096	71.8314	-1.35777	9.84009e-07	Up	2.64298e-08	Zea mays uncharacterized LOC100384354 (LOC100384354), mRNA	-	-	GO:0046914//transition metal ion binding;GO:0003676//nucleic acid binding;GO:0016407//acetyltransferase activity	-	gi|293331683|ref|NP_001170374.1|/2.06837e-171/uncharacterized protein LOC100384354 [Zea mays]
100272715	934	2238.45	377.68	-2.56726	1.81315e-22	Up	7.29472e-25	PREDICTED: Zea mays hypothetical protein (LOC100272715), transcript variant X1, mRNA	-	-	-	-	gi|195640078|gb|ACG39507.1|/8.62254e-44/auxin-repressed 12.5 kDa protein [Zea mays]
100272626	1531	28.5603	7.76259	-1.8794	0.00475447	Up	0.000375091	PREDICTED: Zea mays hypothetical protein (LOC100272626), transcript variant X1, mRNA	-	-	-	-	gi|226529451|ref|NP_001140561.1|/5.82294e-112/hypothetical protein [Zea mays]
103652715	2876	42.7342	18.8103	-1.18387	0.0417142	Up	0.00544489	PREDICTED: Zea mays scarecrow-like protein 33 (LOC103652715), transcript variant X3, mRNA	K14494|1|4e-34|145|pop:POPTR_645273|DELLA protein	-	-	-	gi|670394917|ref|XP_008677892.1|/0/PREDICTED: scarecrow-like protein 34 isoform X2 [Zea mays]
100276160	644	23.8003	1.91024	-3.63915	1.902e-05	Up	6.82771e-07	Zea mays uncharacterized LOC100276160 (LOC100276160), mRNA	-	-	-	-	gi|226505834|ref|NP_001143485.1|/4.4063e-60/uncharacterized protein LOC100276160 [Zea mays]
541957	1388	55.6776	21.6614	-1.36197	0.0026302	Up	0.000183783	Zea mays DREB-like protein (dreb1), mRNA	K09286|1|2e-27|122|ath:AT5G11590|EREBP-like factor	GO:0043231//intracellular membrane-bounded organelle	GO:0003676//nucleic acid binding;GO:0001071//nucleic acid binding transcription factor activity	GO:0006351//transcription, DNA-templated	gi|162463570|ref|NP_001105081.1|/1.46513e-65/DREB-like protein [Zea mays]
103638534	705	5.54306	1.18494	-2.22587	0.0403858	Up	0.00521542	PREDICTED: Zea mays uncharacterized LOC103638534 (LOC103638534), ncRNA	-	-	-	-	-
103633049	1251	58.7766	17.2864	-1.7656	0.00360865	Up	0.000267569	PREDICTED: Zea mays dehydration-responsive element-binding protein 1A-like (LOC103633049), mRNA	K09286|1|6e-17|87.0|ath:AT4G25480|EREBP-like factor	GO:0043231//intracellular membrane-bounded organelle	-	-	gi|645167069|gb|AIB05196.1|/4.3366e-98/AP2-EREBP transcription factor, partial [Zea mays]
100284905	1555	217.395	86.3156	-1.33263	0.00147607	Up	9.33863e-05	PREDICTED: Zea mays pollenless3 (LOC100284905), transcript variant X2, mRNA	K15078|1|3e-09|63.2|vvi:100250139|structure-specific endonuclease subunit SLX1 [EC:3.6.1.-];K03798|2|2e-08|60.5|rcu:RCOM_0340700|cell division protease FtsH [EC:3.4.24.-];K15271|4|3e-06|53.1|rcu:RCOM_1095670|ATP-dependent DNA helicase HFM1/MER3 [EC:3.6.4.12]	-	-	-	gi|226531990|ref|NP_001151272.1|/2.91509e-152/pollenless3 [Zea mays]
100384104	1390	30.9318	8.41544	-1.87798	0.00246291	Up	0.000169986	Zea mays uncharacterized LOC100384104 (LOC100384104), mRNA	-	-	-	-	gi|413954076|gb|AFW86725.1|/1.55811e-83/hypothetical protein ZEAMMB73_268433 [Zea mays]
541863	2836	193.635	95.7212	-1.01643	0.00558175	Up	0.000455301	PREDICTED: Zea mays kinesin-related protein11 (LOC541863), mRNA	K10405|1|0.0|1280|sbi:SORBI_02g000560|kinesin family member C1	GO:0015630//microtubule cytoskeleton	GO:0003774//motor activity;GO:0032559	GO:0007017//microtubule-based process	gi|670421976|ref|XP_008651920.1|/0/PREDICTED: kinesin-5 [Zea mays]
103632358	1233	150.601	67.5579	-1.15653	0.000280237	Up	1.399e-05	PREDICTED: Zea mays uncharacterized LOC103632358 (LOC103632358), mRNA	K11824|1|1e-28|125|sbi:SORBI_01g049780|AP-2 complex subunit alpha	-	-	-	gi|670423114|ref|XP_008652397.1|/7.38007e-135/PREDICTED: uncharacterized protein LOC103632358 [Zea mays]
606456	2289	92.1009	28.4358	-1.69551	0.0081285	Up	0.000715087	Zea mays LOC606456 (pco061287(609)), mRNA	K00423|1|2e-53|209|rcu:RCOM_0657480|L-ascorbate oxidase [EC:1.10.3.3]	GO:0005576//extracellular region;GO:0031410//cytoplasmic vesicle	GO:0046914//transition metal ion binding;GO:0016682//oxidoreductase activity, acting on diphenols and related substances as donors, oxygen as acceptor	GO:0009808//lignin metabolic process	gi|162460857|ref|NP_001105789.1|/0/LOC606456 precursor [Zea mays]
103626649	690	27.5565	4.57707	-2.5899	5.1133e-05	Up	2.03908e-06	PREDICTED: Zea mays uncharacterized LOC103626649 (LOC103626649), mRNA	-	-	-	-	gi|670407641|ref|XP_008645271.1|/5.08026e-60/PREDICTED: uncharacterized protein LOC103626649 [Zea mays]
100278555	1492	30.4716	1.32161	-4.5271	1.40316e-08	Up	2.65962e-10	Zea mays uncharacterized LOC100278555 (LOC100278555), mRNA	-	-	-	-	gi|219363205|ref|NP_001136658.1|/6.7177e-49/hypothetical protein precursor [Zea mays]
100282631	1176	541.217	112.15	-2.27078	3.78864e-30	Up	8.80204e-33	Zea mays LOC100282631 (IDP152), mRNA	K15382|1|2e-127|453|zma:100282631|solute carrier family 50 (sugar transporter)	GO:0031224//intrinsic component of membrane	-	GO:0071702	gi|226491578|ref|NP_001149011.1|/5.87787e-126/LOC100282631 [Zea mays]
100281753	1817	87.9964	41.9004	-1.07048	0.00204988	Up	0.000136949	Zea mays serine/threonine-protein kinase receptor (LOC100281753), mRNA	K04733|1|3e-61|234|smo:SELMODRAFT_33807|interleukin-1 receptor-associated kinase 4 [EC:2.7.11.1];K13430|2|2e-59|228|vvi:100254113|serine/threonine-protein kinase PBS1 [EC:2.7.11.1]	GO:0043231//intracellular membrane-bounded organelle	GO:0004871//signal transducer activity;GO:0004672//protein kinase activity;GO:0032559	GO:0006464//cellular protein modification process	gi|226495179|ref|NP_001148145.1|/0/serine/threonine-protein kinase receptor [Zea mays]
100191924	919	317.523	138.942	-1.19238	0.0123528	Up	0.0011861	Zea mays CASP-like protein 4 (LOC100191924), mRNA	-	GO:0031224//intrinsic component of membrane	-	-	gi|212275544|ref|NP_001130820.1|/9.14852e-70/CASP-like protein 1E1 [Zea mays]
103629075	373	14.0966	3.42296	-2.04203	0.0329646	Up	0.00405345	PREDICTED: Zea mays uncharacterized LOC103629075 (LOC103629075), ncRNA	-	-	-	-	gi|413941901|gb|AFW74550.1|/2.7857e-13/hypothetical protein ZEAMMB73_741076 [Zea mays]
100381501	1549	83.5238	39.1816	-1.09201	0.0331155	Up	0.00407857	PREDICTED: Zea mays hypothetical protein (LOC100381501), transcript variant X4, mRNA	-	-	-	-	gi|293332565|ref|NP_001167803.1|/0/hypothetical protein [Zea mays]
100278156	1958	81.0813	37.2644	-1.12157	0.00210883	Up	0.000141664	PREDICTED: Zea mays uncharacterized LOC100278156 (LOC100278156), transcript variant X1, mRNA	K15377|1|3e-06|52.0|ppp:PHYPADRAFT_119604|solute carrier family 44 (choline transporter-like protein), member 2/4/5	GO:0031224//intrinsic component of membrane;GO:0031224//intrinsic component of membrane	-	-	gi|670372832|ref|XP_008667725.1|/0/PREDICTED: uncharacterized protein LOC100278156 isoform X1 [Zea mays]
103645493	776	51.0258	24.5628	-1.05475	0.0223142	Up	0.0024809	PREDICTED: Zea mays hsp70-Hsp90 organizing protein-like (LOC103645493), mRNA	K09553|1|9e-22|102|gmx:100780296|stress-induced-phosphoprotein 1	GO:0043231//intracellular membrane-bounded organelle	-	-	gi|670371009|ref|XP_008666756.1|/2.03263e-122/PREDICTED: hsp70-Hsp90 organizing protein-like [Zea mays]
103651655	2871	354.543	141.255	-1.32766	2.36275e-06	Up	6.97545e-08	PREDICTED: Zea mays uncharacterized LOC103651655 (LOC103651655), transcript variant X2, mRNA	K10457|1|1e-31|137|smo:SELMODRAFT_99292|kelch-like protein 20;K10442|4|1e-17|90.5|olu:OSTLU_6820|kelch-like protein 1/4/5	-	-	-	gi|670390485|ref|XP_008675561.1|/0/PREDICTED: uncharacterized protein LOC103651655 isoform X2 [Zea mays]
103644066	2105	184.607	87.5723	-1.07591	0.00436633	Up	0.000337936	PREDICTED: Zea mays allene oxide synthase 1, chloroplastic-like (LOC103644066), mRNA	K01723|1|0.0|892|sbi:SORBI_01g007000|hydroperoxide dehydratase [EC:4.2.1.92]	GO:0043231//intracellular membrane-bounded organelle	GO:0016491//oxidoreductase activity;GO:0005506//iron ion binding	-	gi|670368497|ref|XP_008665482.1|/0/PREDICTED: allene oxide synthase 1, chloroplastic-like [Zea mays]
103649729	2290	1197.63	390.322	-1.61744	1.47308e-08	Up	2.79633e-10	PREDICTED: Zea mays E3 ubiquitin-protein ligase MBR1 (LOC103649729), mRNA	K14297|1|6e-24|111|mtr:MTR_1g066430|nuclear pore complex protein Nup98-Nup96;K15692|2|2e-09|62.8|smo:SELMODRAFT_67002|E3 ubiquitin-protein ligase RNF13 [EC:6.3.2.19];K11982|3|3e-09|62.4|sbi:SORBI_03g011120|E3 ubiquitin-protein ligase RNF115/126 [EC:6.3.2.19]	-	GO:0046872//metal ion binding	-	gi|670385760|ref|XP_008673686.1|/0/PREDICTED: E3 ubiquitin-protein ligase MBR1 [Zea mays]
100275634	2239	77.0029	23.4551	-1.71501	2.38571e-06	Up	7.05e-08	PREDICTED: Zea mays uncharacterized LOC100275634 (LOC100275634), transcript variant X1, mRNA	-	GO:0043231//intracellular membrane-bounded organelle;GO:0043231//intracellular membrane-bounded organelle	-	-	gi|670412933|ref|XP_008647637.1|/0/PREDICTED: uncharacterized protein LOC100275634 isoform X1 [Zea mays]
103630097	1068	10.1014	2.59551	-1.96046	0.0331171	Up	0.0040797	PREDICTED: Zea mays uncharacterized LOC103630097 (LOC103630097), transcript variant X2, ncRNA	-	-	-	-	gi|238006142|gb|ACR34106.1|/7.89419e-18/unknown [Zea mays]
100286033	1086	16.0625	3.26426	-2.29886	0.00637442	Up	0.000531699	Zea mays DNA binding protein (LOC100286033), mRNA	-	GO:0043231//intracellular membrane-bounded organelle	-	-	gi|226498672|ref|NP_001152393.1|/5.80822e-16/DNA binding protein [Zea mays]
103651916	813	69.7194	22.6406	-1.62264	0.000281444	Up	1.40742e-05	PREDICTED: Zea mays common plant regulatory factor 1-like (LOC103651916), mRNA	K09060|1|2e-76|283|zma:100191525|plant G-box-binding factor	GO:0043231//intracellular membrane-bounded organelle	GO:0003677//DNA binding;GO:0001071//nucleic acid binding transcription factor activity;GO:0005515//protein binding	GO:0006351//transcription, DNA-templated	gi|670390966|ref|XP_008675811.1|/4.16868e-121/PREDICTED: common plant regulatory factor 1-like [Zea mays]
100283347	1230	25.4291	5.32625	-2.25529	0.00386226	Up	0.00029075	Zea mays hybrid proline-rich protein1 (hyp1), mRNA	-	GO:0031410//cytoplasmic vesicle	-	GO:0010876//lipid localization	gi|226499476|ref|NP_001149720.1|/1.59742e-47/hybrid proline-rich protein1 precursor [Zea mays]
100192973	1013	335.603	148.01	-1.18106	2.23347e-07	Up	5.32818e-09	Zea mays uncharacterized LOC100192973 (LOC100192973), mRNA	-	-	-	-	gi|212722470|ref|NP_001131619.1|/7.12769e-66/uncharacterized protein LOC100192973 [Zea mays]
100285570	789	15.4078	5.01363	-1.61973	0.0458619	Up	0.00615781	Zea mays ferredoxin-thioredoxin reductase, variable chain (LOC100285570), mRNA	K03644|1|9e-19|92.0|aly:ARALYDRAFT_325438|lipoic acid synthetase [EC:2.8.1.8]	GO:0043231//intracellular membrane-bounded organelle	GO:0016731	GO:0044237//cellular metabolic process	gi|226506280|ref|NP_001151933.1|/8.6267e-36/ferredoxin-thioredoxin reductase, variable chain [Zea mays]
103642384	632	25.6883	8.19606	-1.64811	0.00831427	Up	0.000735905	PREDICTED: Zea mays 40S ribosomal protein S4-like (LOC103642384), misc_RNA	K02987|1|4e-36|149|sbi:SORBI_01g001850|small subunit ribosomal protein S4e	GO:0030529//ribonucleoprotein complex	GO:0003676//nucleic acid binding;GO:0005198//structural molecule activity	GO:0010467//gene expression	gi|414588932|tpg|DAA39503.1|/1.94173e-63/TPA: putative ribosomal protein S4 (RPS4A) family protein [Zea mays]
100276572	858	21.9471	5.84902	-1.90776	0.00605876	Up	0.000500391	PREDICTED: Zea mays uncharacterized LOC100276572 (LOC100276572), transcript variant X1, mRNA	-	-	-	-	gi|226530036|ref|NP_001143801.1|/9.9854e-79/uncharacterized protein LOC100276572 [Zea mays]
103637611	1106	3.80187	0.843666	-2.17197	0.0473931	Up	0.00642383	PREDICTED: Zea mays uncharacterized LOC103637611 (LOC103637611), ncRNA	-	-	-	-	gi|195605116|gb|ACG24388.1|/8.2483e-18/hypothetical protein [Zea mays]
100192658	2069	14.5021	2.6068	-2.47591	0.00521715	Up	0.000418761	PREDICTED: Zea mays putative bZIP transcription factor superfamily protein isoform 1 (bZIP107), transcript variant X6, mRNA	K14431|1|0.0|635|zma:100192658|transcription factor TGA	-	GO:0003677//DNA binding;GO:0003677//DNA binding;GO:0003677//DNA binding;GO:0003677//DNA binding;GO:0003677//DNA binding;GO:0003677//DNA binding;GO:0003677//DNA binding	GO:0006351//transcription, DNA-templated;GO:0006351//transcription, DNA-templated;GO:0006351//transcription, DNA-templated;GO:0006351//transcription, DNA-templated;GO:0006351//transcription, DNA-templated;GO:0006351//transcription, DNA-templated;GO:0006351//transcription, DNA-templated	gi|670442037|ref|XP_008661356.1|/0/PREDICTED: putative bZIP transcription factor superfamily protein isoform 1 isoform X1 [Zea mays]
103653505	1895	18.5182	3.64665	-2.3443	0.00377008	Up	0.000282849	PREDICTED: Zea mays exocyst complex component EXO70A1-like (LOC103653505), mRNA	K07195|1|7e-30|130|osa:4335639|exocyst complex component 7	GO:0043231//intracellular membrane-bounded organelle	-	-	gi|670396778|ref|XP_008678619.1|/0/PREDICTED: exocyst complex component EXO70A1-like [Zea mays]
100304421	2038	151.843	66.1528	-1.19871	8.24667e-05	Up	3.50708e-06	PREDICTED: Zea mays hypothetical protein (COL5), transcript variant X2, mRNA	K12135|1|3e-16|85.5|ath:AT5G15840|zinc finger protein CONSTANS	GO:0044464;GO:0044464;GO:0044464	GO:0003676//nucleic acid binding;GO:0046914//transition metal ion binding;GO:0003676//nucleic acid binding;GO:0046914//transition metal ion binding;GO:0003676//nucleic acid binding;GO:0046914//transition metal ion binding	-	gi|259490659|ref|NP_001159328.1|/0/uncharacterized protein LOC100304421 [Zea mays]
103634145	5188	113.111	3.27024	-5.1122	9.50319e-20	Up	4.60418e-22	PREDICTED: Zea mays uncharacterized LOC103634145 (LOC103634145), ncRNA	K10760|1|7e-10|65.9|vvi:100247527|adenylate isopentenyltransferase (cytokinin synthase)	-	-	-	gi|440577308|emb|CCI55315.1|/1.39883e-87/PH01B001I13.11 [Phyllostachys edulis]
100191331	1378	45.7502	16.7659	-1.44825	0.0064237	Up	0.000536537	Zea mays hypothetical protein (LOC100191331), mRNA	-	-	-	-	gi|212275326|ref|NP_001130237.1|/1.79434e-140/hypothetical protein [Zea mays]
100384145	1296	125.242	38.9951	-1.68335	1.42514e-06	Up	3.97722e-08	Zea mays uncharacterized LOC100384145 (LOC100384145), mRNA	-	-	-	-	gi|293332769|ref|NP_001170195.1|/4.00486e-78/uncharacterized protein LOC100384145 [Zea mays]
103640833	675	36.7415	1.74156	-4.39896	1.08067e-07	Up	2.40353e-09	PREDICTED: Zea mays uncharacterized LOC103640833 (LOC103640833), ncRNA	-	-	-	-	-
103641390	1332	105.22	49.3105	-1.09345	0.0412457	Up	0.00536855	PREDICTED: Zea mays 1-aminocyclopropane-1-carboxylate oxidase-like (LOC103641390), mRNA	K05933|1|1e-167|587|zma:542136|aminocyclopropanecarboxylate oxidase [EC:1.14.17.4]	-	GO:0003824//catalytic activity	GO:0008152//metabolic process	gi|670445344|ref|XP_008662968.1|/1.75753e-177/PREDICTED: 1-aminocyclopropane-1-carboxylate oxidase-like [Zea mays]
103627544	2517	48.0231	9.7771	-2.29625	0.00068172	Up	3.83796e-05	PREDICTED: Zea mays ethylene-responsive transcription factor ERF027-like (LOC103627544), mRNA	K09286|1|8e-14|77.8|ath:AT4G25490|EREBP-like factor	-	-	-	gi|645168927|gb|AIB05978.1|/2.26853e-68/AP2-EREBP transcription factor, partial [Zea mays]
541898	1255	65.1634	16.558	-1.97653	8.21225e-05	Up	3.48779e-06	Zea mays tonoplast intrinsic protein4 (tip4b), mRNA	K09873|1|2e-92|337|osa:4338163|aquaporin TIP	GO:0031224//intrinsic component of membrane;GO:0031090//organelle membrane;GO:0043231//intracellular membrane-bounded organelle	-	GO:0051234//establishment of localization	gi|413949409|gb|AFW82058.1|/4.74507e-145/aquaporin TIP4-2 [Zea mays]
100194403	2043	740.18	178.056	-2.05555	4.01781e-12	Up	4.25743e-14	PREDICTED: Zea mays putative protein kinase superfamily protein (LOC100194403), transcript variant X3, mRNA	K13430|1|2e-63|242|vvi:100254113|serine/threonine-protein kinase PBS1 [EC:2.7.11.1];K04733|5|7e-62|237|smo:SELMODRAFT_33807|interleukin-1 receptor-associated kinase 4 [EC:2.7.11.1]	GO:0043231//intracellular membrane-bounded organelle;GO:0043231//intracellular membrane-bounded organelle;GO:0043231//intracellular membrane-bounded organelle;GO:0043231//intracellular membrane-bounded organelle	-	-	gi|670392519|ref|XP_008676647.1|/0/PREDICTED: uncharacterized LOC100194403 isoform X3 [Zea mays]
103632743	650	37.3194	3.33219	-3.48538	1.16409e-06	Up	3.17614e-08	PREDICTED: Zea mays uncharacterized LOC103632743 (LOC103632743), transcript variant X3, ncRNA	-	-	-	-	gi|414885431|tpg|DAA61445.1|/7.75652e-28/TPA: hypothetical protein ZEAMMB73_559862 [Zea mays]
100282658	1011	412.511	172.305	-1.25946	3.14708e-10	Up	4.43151e-12	Zea mays nudix hydrolase 4 (LOC100282658), mRNA	-	GO:0043231//intracellular membrane-bounded organelle	GO:0003824//catalytic activity	-	gi|226495753|ref|NP_001149038.1|/9.85178e-84/nudix hydrolase 4 [Zea mays]
103634719	2623	97.3474	47.105	-1.04726	0.00248369	Up	0.000171631	PREDICTED: Zea mays uncharacterized LOC103634719 (LOC103634719), transcript variant X3, mRNA	-	-	-	-	gi|670429340|ref|XP_008655526.1|/0/PREDICTED: uncharacterized protein LOC103634719 isoform X2 [Zea mays]
103625796	341	9.35802	1.4029	-2.73779	0.00407126	Up	0.000308666	PREDICTED: Zea mays uncharacterized LOC103625796 (LOC103625796), ncRNA	-	-	-	-	gi|195646144|gb|ACG42540.1|/4.60758e-08/hypothetical protein [Zea mays]
103625746	2008	199.935	74.0597	-1.43277	1.02893e-06	Up	2.76947e-08	PREDICTED: Zea mays nucleobase-ascorbate transporter 6-like (LOC103625746), mRNA	K14611|1|0.0|810|pop:POPTR_570060|solute carrier family 23 (nucleobase transporter), member 1/2	GO:0044464	-	GO:0006810//transport	gi|675269454|ref|NP_001288584.1|/0/uncharacterized protein LOC103625746 [Zea mays]
103646319	853	1306.86	163.275	-3.00073	6.36781e-23	Up	2.47171e-25	PREDICTED: Zea mays Bowman-Birk type bran trypsin inhibitor-like (LOC103646319), misc_RNA	-	-	GO:0004866//endopeptidase inhibitor activity	GO:0051346//negative regulation of hydrolase activity	gi|414586748|tpg|DAA37319.1|/8.54841e-96/TPA: hypothetical protein ZEAMMB73_820466 [Zea mays]
103636607	1448	100.375	29.3775	-1.77262	0.000107688	Up	4.73529e-06	PREDICTED: Zea mays transcription factor bHLH92-like (LOC103636607), mRNA	-	-	-	-	gi|645167830|gb|AIB05521.1|/8.33408e-144/bHLH transcription factor, partial [Zea mays]
100216857	1382	53.8284	21.922	-1.29599	0.00629047	Up	0.000521666	PREDICTED: Zea mays hypothetical protein (LOC100216857), transcript variant X1, mRNA	K04710|1|3e-139|493|sbi:SORBI_04g029190|ceramide synthetase [EC:2.3.1.24]	GO:0016020//membrane;GO:0031224//intrinsic component of membrane	-	-	gi|195653473|gb|ACG46204.1|/2.1949e-143/ASC1-like protein 2 [Zea mays]
103647860	1332	59.1444	16.3894	-1.85148	0.000181116	Up	8.57473e-06	PREDICTED: Zea mays polcalcin Phl p 7-like (LOC103647860), mRNA	-	-	-	-	gi|670379493|ref|XP_008670584.1|/4.5135e-32/PREDICTED: polcalcin Phl p 7-like [Zea mays]
100194167	1515	23.3082	7.83508	-1.57282	0.0186077	Up	0.00197993	PREDICTED: Zea mays putative transcriptional adaptor family protein (LOC100194167), transcript variant X1, mRNA	-	-	-	-	gi|195628090|gb|ACG35875.1|/5.78585e-160/hypothetical protein [Zea mays]
100277712	743	42.8246	12.8089	-1.7413	0.000265347	Up	1.31113e-05	Zea mays uncharacterized LOC100277712 (LOC100277712), mRNA	-	GO:0043231//intracellular membrane-bounded organelle	-	-	gi|226506616|ref|NP_001144682.1|/1.66942e-38/uncharacterized protein LOC100277712 [Zea mays]
103638736	1849	16.1045	4.36291	-1.8841	0.0136055	Up	0.00134571	PREDICTED: Zea mays premnaspirodiene oxygenase-like (LOC103638736), mRNA	K16083|1|1e-106|385|osa:4329725|cytochrome P450, family 71, subfamily Z, polypeptide 6 (ent-isokaurene C2-hydroxylase) [EC:1.14.13.143];K13267|2|7e-100|363|gmx:100814284|cytochrome P450, family 71, subfamily D, polypeptide 9 (flavonoid 6-hydroxylase) [EC:1.14.13.-];K16085|3|8e-98|356|osa:4335091|cytochrome P450, family 99, subfamily A, polypeptide 3 (9beta-pimara-7,15-diene oxidase) [EC:1.14.13.1…	-	GO:0016491//oxidoreductase activity;GO:0005506//iron ion binding	GO:0008152//metabolic process	gi|670438670|ref|XP_008659791.1|/0/PREDICTED: premnaspirodiene oxygenase-like [Zea mays]
100383996	1060	104.732	29.2621	-1.83959	1.46663e-06	Up	4.09719e-08	Zea mays hypothetical protein (LOC100383996), mRNA	-	-	-	-	gi|293334877|ref|NP_001170079.1|/1.4991e-61/hypothetical protein [Zea mays]
103650158	716	6.29374	0.951184	-2.72612	0.00646099	Up	0.000540933	PREDICTED: Zea mays uncharacterized LOC103650158 (LOC103650158), ncRNA	-	-	-	-	gi|413950931|gb|AFW83580.1|/3.99578e-26/hypothetical protein ZEAMMB73_073006 [Zea mays]
542096	1259	54.4618	22.8865	-1.25075	0.00457989	Up	0.000357749	PREDICTED: Zea mays SET domain protein 123 (SDG123), transcript variant X1, mRNA	K11426|1|8e-33|139|ota:Ot04g04600|SET and MYND domain-containing protein	GO:0043231//intracellular membrane-bounded organelle;GO:0043231//intracellular membrane-bounded organelle	-	-	gi|162458873|ref|NP_001105199.1|/3.19551e-156/SET domain protein 123 [Zea mays]
100281041	1347	106.948	38.9317	-1.45789	0.000173754	Up	8.16217e-06	Zea mays expansin-like 3 (LOC100281041), mRNA	-	GO:0031410//cytoplasmic vesicle	-	GO:0009987//cellular process	gi|226491414|ref|NP_001147432.1|/2.27997e-116/expansin-like 3 precursor [Zea mays]
103640570	2235	94.2536	45.4678	-1.0517	0.00508676	Up	0.000406422	PREDICTED: Zea mays F-box/LRR-repeat protein 17-like (LOC103640570), mRNA	K10268|1|5e-06|51.6|smo:SELMODRAFT_118815|F-box and leucine-rich repeat protein 2/20	GO:0043231//intracellular membrane-bounded organelle	-	-	gi|670365267|ref|XP_008661885.1|/0/PREDICTED: F-box/LRR-repeat protein 17-like [Zea mays]
100281016	795	16.431	3.43051	-2.25993	0.0039221	Up	0.000296255	Zea mays LOC100281016 (si603006c09), mRNA	-	GO:0044464	-	-	gi|226496721|ref|NP_001147407.1|/2.98142e-68/LOC100281016 [Zea mays]
103650969	987	6.19777	1.29934	-2.25397	0.0317323	Up	0.00386159	PREDICTED: Zea mays protein YLS9-like (LOC103650969), mRNA	K08488|1|1e-12|72.4|ath:AT1G32270|syntaxin 7	-	-	-	gi|670388667|ref|XP_008674786.1|/3.8601e-101/PREDICTED: LOW QUALITY PROTEIN: protein YLS9-like [Zea mays]
100279334	1856	112.909	43.4698	-1.37708	2.07024e-05	Up	7.48442e-07	PREDICTED: Zea mays putative AP2/EREBP transcription factor superfamily protein isoform 1 (EREB171), transcript variant X1, mRNA	K09285|1|0.0|646|zma:100279334|AP2-like factor, ANT lineage	GO:0043231//intracellular membrane-bounded organelle;GO:0043231//intracellular membrane-bounded organelle	GO:0003676//nucleic acid binding;GO:0001071//nucleic acid binding transcription factor activity;GO:0003676//nucleic acid binding;GO:0001071//nucleic acid binding transcription factor activity	GO:0006351//transcription, DNA-templated;GO:0006351//transcription, DNA-templated	gi|670413072|ref|XP_008647714.1|/0/PREDICTED: putative AP2/EREBP transcription factor superfamily protein isoform 1 isoform X1 [Zea mays]
100280311	1660	164.281	73.1155	-1.16792	0.000214333	Up	1.03659e-05	PREDICTED: Zea mays putative RING zinc finger domain superfamily protein isoform 1 (LOC100280311), transcript variant X5, misc_RNA	K02936|1|4e-09|61.6|rcu:RCOM_0790270|large subunit ribosomal protein L7Ae	-	GO:0046914//transition metal ion binding;GO:0046914//transition metal ion binding;GO:0046914//transition metal ion binding;GO:0046914//transition metal ion binding;GO:0046914//transition metal ion binding;GO:0046914//transition metal ion binding;GO:0046914//transition metal ion binding;GO:0046914//transition metal ion binding;GO:0046914//transition metal ion binding;GO:0046914//transition metal i…	-	gi|226496435|ref|NP_001146709.1|/2.27549e-168/uncharacterized LOC100280311 [Zea mays]
100279033	2357	216.9	85.831	-1.33746	3.47769e-06	Up	1.06912e-07	Zea mays LOC100279033 (cl59287_1), mRNA	-	-	-	-	gi|226503891|ref|NP_001145570.1|/0/uncharacterized protein LOC100279033 [Zea mays]
100193376	446	102.484	42.8854	-1.25684	0.000493487	Up	2.65095e-05	PREDICTED: Zea mays uncharacterized LOC100193376 (LOC100193376), ncRNA	-	GO:0005746//mitochondrial respiratory chain	GO:0015078//hydrogen ion transmembrane transporter activity	-	gi|195604176|gb|ACG23918.1|/3.13226e-12/ubiquinol-cytochrome c reductase complex ubiquinone-binding protein QP-C [Zea mays]
100277040	813	91.9323	35.7559	-1.36239	0.000144735	Up	6.61857e-06	Zea mays uncharacterized LOC100277040 (LOC100277040), mRNA	-	-	-	-	gi|226508362|ref|NP_001144183.1|/1.32313e-26/uncharacterized protein LOC100277040 [Zea mays]
103653588	2000	24.1536	5.39837	-2.16164	0.00799752	Up	0.000700394	PREDICTED: Zea mays uncharacterized LOC103653588 (LOC103653588), ncRNA	-	-	-	-	gi|413922594|gb|AFW62526.1|/3.32571e-112/hypothetical protein ZEAMMB73_060684 [Zea mays]
103647998	583	308.626	61.5768	-2.3254	0.0289173	Up	0.00341722	PREDICTED: Zea mays uncharacterized LOC103647998 (LOC103647998), ncRNA	-	-	-	-	gi|566212497|ref|XP_006373231.1|/3.97051e-11/hypothetical protein POPTR_0017s09920g [Populus trichocarpa]
100283626	1308	140.81	66.5915	-1.08034	0.0044743	Up	0.000347853	Zea mays syntaxin-related protein KNOLLE (LOC100283626), mRNA	K08486|1|7e-82|302|ath:AT1G08560|syntaxin 1B/2/3	GO:0044464	GO:0005515//protein binding	GO:0015031//protein transport	gi|414872645|tpg|DAA51202.1|/7.46878e-173/TPA: syntaxin protein KNOLLE [Zea mays]
103640635	529	8.27256	1.21644	-2.76567	0.005722	Up	0.000468849	PREDICTED: Zea mays uncharacterized LOC103640635 (LOC103640635), ncRNA	K01626|1|9e-18|87.8|bdi:100824118|3-deoxy-7-phosphoheptulonate synthase [EC:2.5.1.54]	GO:0009536//plastid	GO:0005488//binding;GO:0016765//transferase activity, transferring alkyl or aryl (other than methyl) groups	GO:0006950//response to stress;GO:0043650;GO:0051707//response to other organism	gi|573932705|ref|XP_006651457.1|/1.87555e-16/PREDICTED: phospho-2-dehydro-3-deoxyheptonate aldolase 1, chloroplastic-like [Oryza brachyantha]
100274216	1377	30.0792	11.6752	-1.36531	0.0218351	Up	0.00241145	Zea mays hypothetical protein (LOC100274216), mRNA	K14493|1|1e-45|182|vvi:100249385|gibberellin receptor GID1 [EC:3.-.-.-]	-	GO:0003824//catalytic activity	-	gi|226496984|ref|NP_001142060.1|/0/uncharacterized protein LOC100274216 [Zea mays]
100383280	2059	29.6362	9.65209	-1.61844	0.0221208	Up	0.00245118	Zea mays uncharacterized LOC100383280 (LOC100383280), mRNA	K00021|1|0.0|465|sbi:SORBI_04g030030|hydroxymethylglutaryl-CoA reductase (NADPH) [EC:1.1.1.34]	GO:0043231//intracellular membrane-bounded organelle;GO:0031224//intrinsic component of membrane	GO:0016616//oxidoreductase activity, acting on the CH-OH group of donors, NAD or NADP as acceptor;GO:0048037//cofactor binding	GO:0006629//lipid metabolic process;GO:0044237//cellular metabolic process	gi|413923672|gb|AFW63604.1|/0/hypothetical protein ZEAMMB73_527074 [Zea mays]
103651620	3281	50.268	16.6368	-1.59526	0.000267294	Up	1.32227e-05	PREDICTED: Zea mays caldesmon (LOC103651620), mRNA	-	-	-	-	gi|670390374|ref|XP_008675514.1|/0/PREDICTED: caldesmon [Zea mays]
100383646	1792	49.0518	10.6539	-2.20293	0.000631585	Up	3.52521e-05	Zea mays hypothetical protein (LOC100383646), mRNA	-	-	-	-	gi|293331209|ref|NP_001169762.1|/7.55518e-44/hypothetical protein [Zea mays]
103632651	1736	267.78	79.9977	-1.74302	4.95036e-09	Up	8.82214e-11	PREDICTED: Zea mays uncharacterized LOC103632651 (LOC103632651), mRNA	-	-	-	-	gi|670423729|ref|XP_008652627.1|/2.22068e-93/PREDICTED: uncharacterized protein LOC103632651 [Zea mays]
103636541	2224	48.3962	9.08137	-2.41391	8.35712e-05	Up	3.55879e-06	PREDICTED: Zea mays probable WRKY transcription factor 25 (LOC103636541), mRNA	K13424|1|0.0|678|sbi:SORBI_03g038510|WRKY transcription factor 33	-	GO:0003676//nucleic acid binding	-	gi|670433239|ref|XP_008657109.1|/0/PREDICTED: probable WRKY transcription factor 25 [Zea mays]
100283406	2020	335.515	123.528	-1.44154	9.57368e-12	Up	1.05515e-13	Zea mays permease I (LOC100283406), mRNA	K14611|1|0.0|808|pop:POPTR_570060|solute carrier family 23 (nucleobase transporter), member 1/2	GO:0044464	-	GO:0006810//transport	gi|226498652|ref|NP_001149779.1|/0/permease I [Zea mays]
103626659	521	4.04506	0.880987	-2.19897	0.0437486	Up	0.00579348	PREDICTED: Zea mays uncharacterized LOC103626659 (LOC103626659), ncRNA	-	-	-	-	-
103631451	1648	34.0724	2.21296	-3.94456	7.26292e-09	Up	1.33138e-10	PREDICTED: Zea mays uncharacterized LOC103631451 (LOC103631451), mRNA	-	-	-	-	gi|670419592|ref|XP_008650584.1|/0/PREDICTED: uncharacterized protein LOC103631451 [Zea mays]
100276188	650	29.9657	12.1065	-1.30753	0.0479499	Up	0.00653054	Zea mays uncharacterized LOC100276188 (LOC100276188), mRNA	-	-	-	-	gi|226492882|ref|NP_001143505.1|/5.17871e-40/uncharacterized protein LOC100276188 [Zea mays]
103654335	3011	23.8454	6.51463	-1.87196	0.0135908	Up	0.00134255	PREDICTED: Zea mays uncharacterized LOC103654335 (LOC103654335), mRNA	K11267|1|1e-30|134|sbi:SORBI_10g010540|sister chromatid cohesion protein PDS5	GO:0044464	-	-	gi|670398757|ref|XP_008679397.1|/0/PREDICTED: uncharacterized protein LOC103654335 [Zea mays]
542136	1240	500.671	213.085	-1.23244	0.00443307	Up	0.000343769	Zea mays acc oxidase (ACO31), mRNA	K05933|1|0.0|645|zma:542136|aminocyclopropanecarboxylate oxidase [EC:1.14.17.4]	-	GO:0003824//catalytic activity	GO:0008152//metabolic process	gi|413917714|gb|AFW57646.1|/0/acc oxidase [Zea mays]
100275925	1051	117.041	55.9569	-1.06463	0.0284889	Up	0.00334812	Zea mays uncharacterized LOC100275925 (LOC100275925), mRNA	-	-	-	-	gi|226505208|ref|NP_001143329.1|/5.45564e-48/uncharacterized protein LOC100275925 [Zea mays]
100277582	1585	187.741	66.297	-1.50172	5.23334e-05	Up	2.09363e-06	Zea mays uncharacterized LOC100277582 (LOC100277582), mRNA	-	-	-	-	gi|226504382|ref|NP_001144572.1|/5.71417e-125/uncharacterized protein LOC100277582 [Zea mays]
100282963	1586	46.7096	11.9462	-1.96717	0.000786041	Up	4.51871e-05	PREDICTED: Zea mays homeodomain-leucine zipper transcription factor TaHDZipI-1 (LOC100282963), transcript variant X3, mRNA	K09338|1|1e-17|89.4|aly:ARALYDRAFT_477377|homeobox-leucine zipper protein	-	-	-	gi|670436037|ref|XP_008658631.1|/9.94602e-128/PREDICTED: homeodomain-leucine zipper transcription factor TaHDZipI-1 isoform X1 [Zea mays]
100272716	1757	13.9213	2.06367	-2.754	0.00100756	Up	5.98056e-05	PREDICTED: Zea mays LOC100272716 (umc2319), transcript variant X1, mRNA	K14548|1|2e-59|229|rcu:RCOM_0962120|U3 small nucleolar RNA-associated protein 4	-	GO:0048037//cofactor binding;GO:0016829//lyase activity;GO:0048037//cofactor binding;GO:0016829//lyase activity	-	gi|226495307|ref|NP_001140641.1|/0/uncharacterized protein LOC100272716 [Zea mays]
100216552	1164	34.9006	12.7639	-1.45118	0.00926922	Up	0.000835924	PREDICTED: Zea mays uncharacterized LOC100216552 (LOC100216552), transcript variant X2, mRNA	-	-	-	-	gi|219363557|ref|NP_001136446.1|/1.88243e-90/uncharacterized protein LOC100216552 [Zea mays]
103639137	1811	101.699	44.3239	-1.19815	0.0091037	Up	0.000816612	PREDICTED: Zea mays inactive beta-amylase 9-like (LOC103639137), mRNA	K01177|1|1e-62|239|sbi:SORBI_01g028700|beta-amylase [EC:3.2.1.2]	GO:0043231//intracellular membrane-bounded organelle	GO:0003824//catalytic activity	GO:0005975//carbohydrate metabolic process	gi|670439578|ref|XP_008660155.1|/0/PREDICTED: inactive beta-amylase 9-like [Zea mays]
103633005	1606	29.6131	7.54464	-1.97271	0.00417175	Up	0.000319249	PREDICTED: Zea mays cyclin-SDS-like (LOC103633005), transcript variant X2, mRNA	K06627|1|7e-16|84.0|osa:4352280|cyclin A	-	-	GO:0009987//cellular process;GO:0009987//cellular process	gi|414865613|tpg|DAA44170.1|/0/TPA: cyclin superfamily protein, putative [Zea mays]
103629519	1627	42.2281	17.3066	-1.28688	0.0102373	Up	0.000938312	PREDICTED: Zea mays uncharacterized LOC103629519 (LOC103629519), ncRNA	K02731|1|6e-23|107|bdi:100832386|20S proteasome subunit alpha 4 [EC:3.4.25.1]	GO:0005839//proteasome core complex;GO:0043231//intracellular membrane-bounded organelle	GO:0004175//endopeptidase activity	GO:0019941//modification-dependent protein catabolic process	gi|413942958|gb|AFW75607.1|/1.18201e-40/hypothetical protein ZEAMMB73_204947 [Zea mays]
103646441	1626	31.3744	13.1105	-1.25886	0.0428969	Up	0.00564423	PREDICTED: Zea mays atrophin-1-like (LOC103646441), mRNA	-	-	-	-	gi|670376369|ref|XP_008669395.1|/4.32977e-43/PREDICTED: atrophin-1-like [Zea mays]
100276787	1277	90.6355	42.3359	-1.09819	0.0168799	Up	0.00175853	Zea mays uncharacterized LOC100276787 (LOC100276787), mRNA	-	-	-	-	gi|226499890|ref|NP_001143970.1|/1.65255e-68/uncharacterized protein LOC100276787 [Zea mays]
100381549	1439	911.576	412.678	-1.14335	1.84442e-07	Up	4.30601e-09	PREDICTED: Zea mays uncharacterized LOC100381549 (LOC100381549), transcript variant X1, mRNA	K14497|1|4e-134|476|osa:4339454|protein phosphatase 2C [EC:3.1.3.16]	-	-	-	gi|666937444|gb|AIG52108.1|/2.80315e-94/2C-type protein phosphatase protein [Zea mays]
100384367	1266	15.0329	3.02961	-2.31092	0.0104052	Up	0.00095665	Zea mays uncharacterized LOC100384367 (LOC100384367), mRNA	-	-	-	-	gi|293335669|ref|NP_001170384.1|/2.69285e-63/uncharacterized protein LOC100384367 [Zea mays]
100283295	726	1652.1	765.82	-1.10922	0.000297046	Up	1.49891e-05	Zea mays metallothionein-like protein type 2 (LOC100283295), mRNA	-	-	-	-	gi|238010898|gb|ACR36484.1|/1.77967e-29/unknown [Zea mays]
100193341	3179	266.938	122.487	-1.12387	0.000196088	Up	9.3669e-06	PREDICTED: Zea mays uncharacterized LOC100193341 (LOC100193341), transcript variant X2, mRNA	-	-	-	-	gi|670363138|ref|XP_008654717.1|/0/PREDICTED: uncharacterized protein LOC100193341 [Zea mays]
100284352	1136	234.97	77.09	-1.60786	2.11536e-09	Up	3.42533e-11	Zea mays seven-transmembrane-domain protein 1 (LOC100284352), mRNA	K15382|1|3e-137|486|zma:100284352|solute carrier family 50 (sugar transporter)	GO:0031224//intrinsic component of membrane	-	GO:0071702	gi|226532940|ref|NP_001150719.1|/7.77216e-136/seven-transmembrane-domain protein 1 [Zea mays]
103641481	431	4.79032	1.01218	-2.24265	0.0383913	Up	0.00489259	PREDICTED: Zea mays probable galactinol--sucrose galactosyltransferase 1 (LOC103641481), mRNA	K06617|1|8e-59|223|zma:606431|raffinose synthase [EC:2.4.1.82]	-	GO:0008378//galactosyltransferase activity	-	gi|223945211|gb|ACN26689.1|/1.84665e-57/unknown [Zea mays]
100283320	1925	1971.66	779.651	-1.33851	5.93762e-09	Up	1.0733e-10	Zea mays S-adenosylmethionine decarboxylase proenzyme (LOC100283320), mRNA	K01611|1|0.0|726|zma:100283320|S-adenosylmethionine decarboxylase [EC:4.1.1.50]	-	GO:0016831//carboxy-lyase activity	GO:0006596//polyamine biosynthetic process	gi|226529911|ref|NP_001149694.1|/0/S-adenosylmethionine decarboxylase proenzyme [Zea mays]
100276294	1215	26.7987	10.5552	-1.34421	0.0282248	Up	0.00330428	Zea mays hypothetical protein (LOC100276294), mRNA	-	-	-	-	gi|645167742|gb|AIB05485.1|/2.4387e-106/C3H transcription factor, partial [Zea mays]
103636442	2530	50.8059	11.8428	-2.10099	6.56825e-05	Up	2.69839e-06	PREDICTED: Zea mays uncharacterized LOC103636442 (LOC103636442), transcript variant X2, mRNA	-	-	-	-	gi|670433044|ref|XP_008657020.1|/0/PREDICTED: uncharacterized protein LOC103636442 isoform X2 [Zea mays]
100286298	1316	184.012	61.1921	-1.58838	0.00108077	Up	6.5131e-05	Zea mays heat shock factor protein 1 (LOC100286298), mRNA	-	GO:0043231//intracellular membrane-bounded organelle	GO:0003677//DNA binding;GO:0001071//nucleic acid binding transcription factor activity	GO:0006351//transcription, DNA-templated;GO:0050896//response to stimulus	gi|226493074|ref|NP_001152657.1|/4.05168e-118/heat shock factor protein 1 [Zea mays]
100502161	1395	29.9712	7.3899	-2.01995	0.0120401	Up	0.00114857	PREDICTED: Zea mays hypothetical protein (LOC100502161), transcript variant X5, mRNA	K05277|1|1e-51|202|pop:POPTR_646527|leucoanthocyanidin dioxygenase [EC:1.14.11.19];K05278|4|3e-49|194|sbi:SORBI_04g034240|flavonol synthase [EC:1.14.11.23]	-	GO:0003824//catalytic activity;GO:0046914//transition metal ion binding;GO:0003824//catalytic activity;GO:0046914//transition metal ion binding;GO:0003824//catalytic activity;GO:0046914//transition metal ion binding;GO:0003824//catalytic activity;GO:0046914//transition metal ion binding;GO:0003824//catalytic activity;GO:0046914//transition metal ion binding;GO:0003824//catalytic activity;GO:00469…	GO:0008152//metabolic process;GO:0008152//metabolic process;GO:0008152//metabolic process;GO:0008152//metabolic process;GO:0008152//metabolic process;GO:0008152//metabolic process	gi|670384986|ref|XP_008673339.1|/0/PREDICTED: hypothetical protein isoform X2 [Zea mays]
103626423	4068	100.922	47.8908	-1.07542	0.00158009	Up	0.000101131	PREDICTED: Zea mays uncharacterized LOC103626423 (LOC103626423), mRNA	K14491|1|1e-18|94.7|aly:ARALYDRAFT_685456|two-component response regulator ARR-B family	-	-	-	gi|670407133|ref|XP_008645056.1|/0/PREDICTED: uncharacterized protein LOC103626423 [Zea mays]
100276501	1016	29.3789	11.0923	-1.40522	0.0337922	Up	0.00418228	PREDICTED: Zea mays LOC100276501 (TIDP3715), transcript variant X1, mRNA	-	GO:0043231//intracellular membrane-bounded organelle;GO:0043231//intracellular membrane-bounded organelle	-	-	gi|670359287|ref|XP_008670453.1|/5.91698e-122/PREDICTED: uncharacterized protein LOC100276501 isoform X1 [Zea mays]
100276191	1177	55.4679	10.8991	-2.34745	0.000611248	Up	3.39943e-05	Zea mays uncharacterized LOC100276191 (LOC100276191), mRNA	-	-	-	-	gi|226531760|ref|NP_001143508.1|/3.17996e-71/uncharacterized protein LOC100276191 precursor [Zea mays]
100383070	2689	103.739	40.4624	-1.35831	0.000126111	Up	5.68116e-06	PREDICTED: Zea mays putative WRKY DNA-binding domain superfamily protein isoform 1 (WRKY72), transcript variant X1, mRNA	K13424|1|3e-85|315|vvi:100243352|WRKY transcription factor 33	-	GO:0003677//DNA binding;GO:0001071//nucleic acid binding transcription factor activity;GO:0003677//DNA binding;GO:0001071//nucleic acid binding transcription factor activity	GO:0010467//gene expression;GO:0010467//gene expression	gi|645168161|gb|AIB05663.1|/0/WRKY transcription factor, partial [Zea mays]
542507	2264	32.9871	11.23	-1.55454	0.0134792	Up	0.00132635	Zea mays cytokinin oxidase 2 (cko2), mRNA	K00279|1|0.0|1019|zma:542507|cytokinin dehydrogenase [EC:1.5.99.12]	GO:0031410//cytoplasmic vesicle	GO:0016645//oxidoreductase activity, acting on the CH-NH group of donors;GO:0050662//coenzyme binding	GO:0006725//cellular aromatic compound metabolic process;GO:0006091//generation of precursor metabolites and energy	gi|162461160|ref|NP_001105526.1|/0/cytokinin oxidase 2 precursor [Zea mays]
100283681	1179	31.5436	7.21675	-2.12793	0.00121846	Up	7.46713e-05	Zea mays beta-expansin 3 (LOC100283681), mRNA	-	GO:0031410//cytoplasmic vesicle	-	GO:0000003//reproduction	gi|226492431|ref|NP_001150054.1|/5.53115e-132/beta-expansin 3 precursor [Zea mays]
103626815	1128	355.886	160.899	-1.14526	0.000768784	Up	4.40425e-05	PREDICTED: Zea mays uncharacterized LOC103626815 (LOC103626815), mRNA	-	-	-	-	gi|226494775|ref|NP_001143048.1|/1.95341e-22/uncharacterized protein LOC100275516 [Zea mays]
103639280	1693	733.445	279.082	-1.394	3.83027e-09	Up	6.53299e-11	PREDICTED: Zea mays mitogen-activated protein kinase 5 (LOC103639280), transcript variant X3, mRNA	K04371|1|4e-179|626|zma:542594|extracellular signal-regulated kinase 1/2 [EC:2.7.11.24]	-	GO:0004702//receptor signaling protein serine/threonine kinase activity;GO:0032559;GO:0004702//receptor signaling protein serine/threonine kinase activity;GO:0032559;GO:0004702//receptor signaling protein serine/threonine kinase activity;GO:0032559	GO:0006464//cellular protein modification process;GO:0006464//cellular protein modification process;GO:0006464//cellular protein modification process	gi|673921746|ref|NP_001288546.1|/0/mitogen-activated protein kinase 5 [Zea mays]
541713	859	801.99	323.196	-1.31118	3.08458e-06	Up	9.28128e-08	PREDICTED: Zea mays LOC541713 (pco099019), mRNA	-	GO:0031410//cytoplasmic vesicle	GO:0046914//transition metal ion binding	-	gi|195625854|gb|ACG34757.1|/1.89014e-50/blue copper protein precursor [Zea mays]
100280837	1010	29.0371	10.6448	-1.44775	0.0175944	Up	0.00184543	Zea mays electron transporter (LOC100280837), mRNA	-	-	GO:0015036//disulfide oxidoreductase activity	GO:0019725//cellular homeostasis	gi|226503271|ref|NP_001147229.1|/1.61263e-110/electron transporter [Zea mays]
100285275	916	104.892	49.3278	-1.08843	0.00207549	Up	0.000139189	Zea mays acid phosphatase/vanadium-dependent haloperoxidase related (LOC100285275), mRNA	K09775|1|1e-57|221|bdi:100829864|hypothetical protein	GO:0031410//cytoplasmic vesicle	GO:0016209//antioxidant activity	-	gi|226496465|ref|NP_001151640.1|/1.01149e-68/acid phosphatase/vanadium-dependent haloperoxidase related [Zea mays]
100281408	2686	246.558	79.9826	-1.62417	3.85559e-12	Up	4.07462e-14	PREDICTED: Zea mays boron transporter-like protein 2 (LOC100281408), transcript variant X1, mRNA	K13862|1|2e-19|96.3|ota:Ot04g03190|solute carrier family 4 (sodium borate transporter), member 11	GO:0031224//intrinsic component of membrane;GO:0031224//intrinsic component of membrane	GO:0015103//inorganic anion transmembrane transporter activity;GO:0015301//anion:anion antiporter activity;GO:0015103//inorganic anion transmembrane transporter activity;GO:0015301//anion:anion antiporter activity	GO:0006820//anion transport;GO:0006820//anion transport	gi|670384034|ref|XP_008672825.1|/0/PREDICTED: boron transporter-like protein 2 isoform X1 [Zea mays]
100193160	1463	147.871	71.8671	-1.04094	0.00151817	Up	9.64796e-05	PREDICTED: Zea mays LOC100193160 (gpm693), transcript variant X2, mRNA	K12126|1|2e-12|72.8|aly:ARALYDRAFT_471048|phytochrome-interacting factor 3;K10863|3|3e-06|52.0|ath:AT5G01310|aprataxin [EC:3.-.-.-]	GO:0043231//intracellular membrane-bounded organelle;GO:0043231//intracellular membrane-bounded organelle;GO:0043231//intracellular membrane-bounded organelle	-	-	gi|212723614|ref|NP_001131789.1|/0/uncharacterized protein LOC100193160 [Zea mays]
100280461	1722	792.256	346.098	-1.19479	0.000370125	Up	1.90943e-05	Zea mays nucleic acid binding protein (LOC100280461), mRNA	K15172|1|3e-27|121|vcn:VOLCADRAFT_106802|transcription elongation factor SPT5	GO:0043231//intracellular membrane-bounded organelle	GO:0046914//transition metal ion binding	GO:0010260//organ senescence;GO:0007165//signal transduction	gi|226507142|ref|NP_001146853.1|/0/nucleic acid binding protein [Zea mays]
100285959	791	78.7204	3.93131	-4.32366	6.59084e-12	Up	7.13331e-14	Zea mays blue copper protein (LOC100285959), mRNA	-	GO:0031410//cytoplasmic vesicle	-	-	gi|226492579|ref|NP_001152320.1|/6.56256e-84/blue copper protein precursor [Zea mays]
100283454	2103	86.1579	34.4161	-1.3239	0.00645856	Up	0.000540546	Zea mays serine/threonine-protein kinase Haspin (LOC100283454), mRNA	-	-	GO:0016301//kinase activity;GO:0032559	GO:0006464//cellular protein modification process	gi|226503992|ref|NP_001149827.1|/0/serine/threonine-protein kinase Haspin [Zea mays]
103641391	1310	110.552	45.3463	-1.28567	0.00568548	Up	0.000465534	PREDICTED: Zea mays 1-aminocyclopropane-1-carboxylate oxidase-like (LOC103641391), mRNA	K05933|1|4e-168|589|zma:542136|aminocyclopropanecarboxylate oxidase [EC:1.14.17.4]	-	GO:0003824//catalytic activity	GO:0008152//metabolic process	gi|413917713|gb|AFW57645.1|/1.31531e-177/1-aminocyclopropane-1-carboxylic acid oxidase [Zea mays]
100501607	2394	84.7225	30.2906	-1.48388	0.00417511	Up	0.000319625	PREDICTED: Zea mays ABC transporter G family member 16 (LOC100501607), mRNA	K12843|1|0.0|781|vvi:100248403|U4/U6 small nuclear ribonucleoprotein PRP3;K05681|2|3e-61|235|cme:CMS467C|ATP-binding cassette, subfamily G (WHITE), member 2;K05643|4|1e-10|67.0|olu:OSTLU_42103|ATP-binding cassette, subfamily A (ABC1), member 3;K05641|5|5e-10|65.1|ota:Ot18g01460|ATP-binding cassette, subfamily A (ABC1), member 1	GO:0044464	GO:0017111//nucleoside-triphosphatase activity;GO:0032559	GO:0009207	gi|670414948|ref|XP_008648601.1|/0/PREDICTED: ABC transporter G family member 16 [Zea mays]
103641964	2251	6.63701	1.26457	-2.39189	0.0182819	Up	0.00193723	PREDICTED: Zea mays aluminum-activated malate transporter 10-like (LOC103641964), mRNA	-	-	-	-	gi|670446558|ref|XP_008663483.1|/0/PREDICTED: aluminum-activated malate transporter 10-like [Zea mays]
100281912	1030	355.171	79.584	-2.15797	6.14229e-12	Up	6.59563e-14	Zea mays pnFL-2 (LOC100281912), mRNA	K13464|1|7e-79|292|zma:100281912|jasmonate ZIM domain-containing protein	-	-	-	gi|226500580|ref|NP_001148303.1|/1.86104e-77/pnFL-2 [Zea mays]
103164609	1363	302.701	78.0129	-1.95611	4.1284e-13	Up	3.87165e-15	Zea mays jasmonate-induced protein-like (LOC103164609), mRNA	-	-	-	-	gi|628601855|ref|NP_001278782.1|/0/uncharacterized protein LOC103164609 [Zea mays]
100275628	2356	46.0449	22.3816	-1.04073	0.026531	Up	0.0030624	PREDICTED: Zea mays uncharacterized LOC100275628 (LOC100275628), transcript variant X7, mRNA	K02969|1|4e-12|72.0|zma:542200|small subunit ribosomal protein S20e	-	GO:0048037//cofactor binding;GO:0048037//cofactor binding;GO:0048037//cofactor binding;GO:0048037//cofactor binding;GO:0048037//cofactor binding;GO:0048037//cofactor binding;GO:0048037//cofactor binding;GO:0048037//cofactor binding	-	gi|670359209|ref|XP_008669756.1|/0/PREDICTED: uncharacterized protein LOC100275628 isoform X2 [Zea mays]
100274196	1482	11.0793	2.38248	-2.21733	0.0156051	Up	0.00158991	Zea mays LOC100274196 (umc1742), mRNA	-	-	GO:0004866//endopeptidase inhibitor activity	GO:0051346//negative regulation of hydrolase activity	gi|223945515|gb|ACN26841.1|/2.09923e-57/unknown [Zea mays]
100191886	1892	67.9999	30.9132	-1.13731	0.00316939	Up	0.000229431	Zea mays hypothetical protein (LOC100191886), mRNA	-	-	-	-	gi|212274497|ref|NP_001130782.1|/0/uncharacterized protein LOC100191886 [Zea mays]
100285766	1618	95.5288	15.3752	-2.63533	3.4992e-07	Up	8.58566e-09	PREDICTED: Zea mays IAA-amino acid hydrolase ILR1-like 4 (LOC100285766), transcript variant X1, mRNA	K14664|1|0.0|733|zma:100285766|IAA-amino acid hydrolase [EC:3.5.1.-]	GO:0031410//cytoplasmic vesicle;GO:0031410//cytoplasmic vesicle	GO:0003824//catalytic activity;GO:0003824//catalytic activity	-	gi|670428548|ref|XP_008655104.1|/0/PREDICTED: IAA-amino acid hydrolase ILR1-like 4 isoform X1 [Zea mays]
100381785	1792	859.766	406.499	-1.08069	1.66264e-07	Up	3.84393e-09	Zea mays uncharacterized LOC100381785 (LOC100381785), mRNA	K11594|1|2e-171|600|osa:4350856|ATP-dependent RNA helicase [EC:3.6.4.13]	-	GO:0032559;GO:0042623//ATPase activity, coupled	-	gi|413920524|gb|AFW60456.1|/0/putative DEAD-box ATP-dependent RNA helicase family protein [Zea mays]
100279613	1612	226.525	108.545	-1.06138	0.00210883	Up	0.000141625	Zea mays LOC100279613 (pco087998), mRNA	K15535|1|9e-10|63.5|cre:CHLREDRAFT_192398|phosphoglucan, water dikinase [EC:2.7.9.5]	-	GO:0005488//binding	GO:0044238	gi|226499126|ref|NP_001146081.1|/1.3225e-177/uncharacterized protein LOC100279613 [Zea mays]
103626862	1930	104.547	50.6364	-1.04591	0.00140271	Up	8.79901e-05	PREDICTED: Zea mays uncharacterized LOC103626862 (LOC103626862), transcript variant X8, ncRNA	K03255|1|5e-18|71.6|sbi:SORBI_04g029850|protein TIF31;K02987|5|3e-10|65.9|sbi:SORBI_01g001850|small subunit ribosomal protein S4e	-	-	-	gi|224032133|gb|ACN35142.1|/4.37992e-45/unknown [Zea mays]
103627135	803	323.148	9.9642	-5.0193	2.48323e-10	Up	3.40525e-12	PREDICTED: Zea mays uncharacterized LOC103627135 (LOC103627135), ncRNA	K00261|1|6e-23|76.3|zma:100193614|glutamate dehydrogenase (NAD(P)+) [EC:1.4.1.3]	GO:0043231//intracellular membrane-bounded organelle	GO:0016639//oxidoreductase activity, acting on the CH-NH2 group of donors, NAD or NADP as acceptor	GO:0019752//carboxylic acid metabolic process	gi|413936824|gb|AFW71375.1|/2.78451e-28/hypothetical protein ZEAMMB73_351511 [Zea mays]
100193417	1803	77.0161	31.8673	-1.27308	0.00137062	Up	8.57826e-05	PREDICTED: Zea mays LOC100193417 (cl3475_1), transcript variant X1, mRNA	K14423|1|4e-07|55.1|aly:ARALYDRAFT_329352|4,4-dimethyl-9beta,19-cyclopropylsterol-4alpha-methyl oxidase [EC:1.14.13.72]	GO:0044464;GO:0044464	GO:0046914//transition metal ion binding;GO:0046872//metal ion binding	-	gi|670402515|ref|XP_008681139.1|/0/PREDICTED: uncharacterized protein LOC100193417 isoform X1 [Zea mays]
100284967	1828	936.155	186.137	-2.33038	1.37739e-35	Up	2.34151e-38	Zea mays LOC100284967 (pco091486(738)), mRNA	-	-	-	-	gi|226496057|ref|NP_001151334.1|/0/LOC100284967 [Zea mays]
100282243	756	876.414	63.0414	-3.79724	6.73788e-35	Up	1.18359e-37	Zea mays ATPase inhibitor (LOC100282243), mRNA	-	GO:0043231//intracellular membrane-bounded organelle	-	-	gi|226509014|ref|NP_001148627.1|/7.28137e-21/ATPase inhibitor [Zea mays]
100274323	2078	197.593	70.0368	-1.49635	0.000592658	Up	3.27939e-05	PREDICTED: Zea mays uncharacterized LOC100274323 (LOC100274323), transcript variant X3, misc_RNA	K08145|1|6e-148|523|zma:100281441|MFS transporter, SP family, solute carrier family 2 (facilitated glucose transporter), member 8	GO:0031224//intrinsic component of membrane;GO:0031224//intrinsic component of membrane;GO:0031224//intrinsic component of membrane;GO:0031224//intrinsic component of membrane	GO:0022857//transmembrane transporter activity;GO:0022857//transmembrane transporter activity;GO:0022857//transmembrane transporter activity;GO:0022857//transmembrane transporter activity	GO:0071702;GO:0071702;GO:0071702;GO:0071702	gi|670412864|ref|XP_008647599.1|/0/PREDICTED: uncharacterized protein LOC100274323 isoform X1 [Zea mays]
100285447	914	13.4868	3.80096	-1.82711	0.0408746	Up	0.00529476	Zea mays BAP2 (LOC100285447), mRNA	-	-	-	-	gi|226492423|ref|NP_001151812.1|/4.95683e-92/BAP2 [Zea mays]
103629106	4213	96.5368	14.8843	-2.69729	1.01492e-10	Up	1.27386e-12	PREDICTED: Zea mays uncharacterized LOC103629106 (LOC103629106), ncRNA	-	-	-	-	-
103648047	1760	93.4112	41.2346	-1.17974	0.000518017	Up	2.80033e-05	PREDICTED: Zea mays uncharacterized LOC103648047 (LOC103648047), transcript variant X4, mRNA	-	-	-	-	gi|670380004|ref|XP_008670788.1|/0/PREDICTED: uncharacterized protein LOC103648066 [Zea mays]
100384222	1895	1321.79	490.232	-1.43096	5.45582e-05	Up	2.19809e-06	Zea mays LOC100384222 (umc1585), mRNA	K13464|1|9e-15|80.5|sbi:SORBI_02g025720|jasmonate ZIM domain-containing protein	-	-	-	gi|293331671|ref|NP_001170265.1|/6.61232e-38/uncharacterized protein LOC100384222 [Zea mays]
100384067	1414	29.6469	3.08536	-3.26437	5.41798e-06	Up	1.75457e-07	Zea mays hypothetical protein (LOC100384067), mRNA	-	-	-	-	gi|293334525|ref|NP_001170140.1|/6.05512e-99/uncharacterized protein LOC100384067 [Zea mays]
100193330	1362	169.412	81.3076	-1.05907	0.0121766	Up	0.00116643	Zea mays uncharacterized LOC100193330 (LOC100193330), mRNA	-	-	GO:0003677//DNA binding	GO:0006351//transcription, DNA-templated	gi|212722532|ref|NP_001131938.1|/1.72717e-103/uncharacterized protein LOC100193330 [Zea mays]
100274771	1266	162.182	55.1348	-1.55658	1.816e-05	Up	6.46753e-07	Zea mays uncharacterized LOC100274771 (LOC100274771), mRNA	K02717|1|2e-10|65.1|gmx:100305918|photosystem II oxygen-evolving enhancer protein 2	GO:0009523//photosystem II	GO:0046872//metal ion binding	GO:0044237//cellular metabolic process	gi|226531512|ref|NP_001142529.1|/3.58088e-116/uncharacterized protein LOC100274771 [Zea mays]
100382856	840	74.6341	31.0172	-1.26677	0.01628	Up	0.00167389	Zea mays uncharacterized LOC100382856 (LOC100382856), mRNA	-	-	-	-	gi|293336550|ref|NP_001169023.1|/7.61371e-73/uncharacterized protein LOC100382856 [Zea mays]
100284599	1531	36.0727	15.516	-1.21715	0.0290405	Up	0.00343516	Zea mays zinc-binding protein (LOC100284599), mRNA	-	GO:0044464	GO:0046914//transition metal ion binding	-	gi|226494265|ref|NP_001150966.1|/1.09609e-133/zinc-binding protein [Zea mays]
103654897	919	20.3136	5.56763	-1.86731	0.0122885	Up	0.00117889	PREDICTED: Zea mays early nodulin-like protein 1 (LOC103654897), mRNA	-	GO:0031410//cytoplasmic vesicle	-	-	gi|670400146|ref|XP_008679934.1|/9.22186e-62/PREDICTED: early nodulin-like protein 1 [Zea mays]
100381970	1814	108.399	32.0225	-1.75919	1.49552e-07	Up	3.39564e-09	PREDICTED: Zea mays hypothetical protein (LOC100381970), transcript variant X1, mRNA	K13422|1|9e-09|60.5|aly:ARALYDRAFT_890840|transcription factor MYC2	GO:0043231//intracellular membrane-bounded organelle;GO:0043231//intracellular membrane-bounded organelle	-	-	gi|645164859|gb|AIB04282.1|/7.13718e-106/bHLH transcription factor, partial [Zea mays]
103629612	2329	161.75	27.6715	-2.54729	5.00234e-15	Up	3.75583e-17	PREDICTED: Zea mays putative cysteine-rich receptor-like protein kinase 23 (LOC103629612), transcript variant X4, mRNA	K00924|1|1e-48|193|osa:4333912|[EC:2.7.1.-];K13417|3|5e-48|191|aly:ARALYDRAFT_899604|somatic embryogenesis receptor kinase 4 [EC:2.7.10.1 2.7.11.1];K13418|4|8e-48|190|vvi:100247683|somatic embryogenesis receptor kinase 1 [EC:2.7.10.1 2.7.11.1]	-	-	-	gi|670415846|ref|XP_008648919.1|/0/PREDICTED: putative cysteine-rich receptor-like protein kinase 23 isoform X3 [Zea mays]
100384773	1274	264.271	79.7261	-1.7289	3.2499e-07	Up	7.91872e-09	Zea mays hypothetical protein (LOC100384773), mRNA	K05283|1|8e-11|66.6|aly:ARALYDRAFT_354960|phosphatidylinositol glycan, class W [EC:2.3.-.-];K15692|2|2e-07|55.1|smo:SELMODRAFT_66937|E3 ubiquitin-protein ligase RNF13 [EC:6.3.2.19];K11982|3|5e-07|53.9|bdi:100833984|E3 ubiquitin-protein ligase RNF115/126 [EC:6.3.2.19]	-	-	-	gi|414879927|tpg|DAA57058.1|/4.79171e-68/TPA: putative RING zinc finger domain superfamily protein [Zea mays]
100272454	1326	129.639	37.3799	-1.79416	3.2499e-07	Up	7.91414e-09	Zea mays LOC100272454 (gpm41), mRNA	K09422|1|6e-160|561|zma:100272454|myb proto-oncogene protein, plant	GO:0043231//intracellular membrane-bounded organelle	GO:0003676//nucleic acid binding	-	gi|226492521|ref|NP_001140400.1|/1.81543e-158/uncharacterized protein LOC100272454 [Zea mays]
103632841	1586	116.448	22.0111	-2.40339	2.89224e-10	Up	4.0071e-12	PREDICTED: Zea mays mitochondrial phosphate carrier protein 3, mitochondrial-like (LOC103632841), mRNA	K15102|1|4e-141|499|osa:4335983|solute carrier family 25 (mitochondrial phosphate transporter), member 3	-	-	-	gi|670424099|ref|XP_008652787.1|/0/PREDICTED: mitochondrial phosphate carrier protein 3, mitochondrial-like [Zea mays]
103625897	782	40.9404	15.5036	-1.40092	0.0198883	Up	0.00215027	PREDICTED: Zea mays uncharacterized LOC103625897 (LOC103625897), ncRNA	-	-	-	-	-
100276055	703	51.8239	16.1686	-1.68043	0.000742308	Up	4.23365e-05	PREDICTED: Zea mays LOC100276055 (IDP225), mRNA	-	GO:0043231//intracellular membrane-bounded organelle	-	-	gi|670375303|ref|XP_008668973.1|/3.97807e-31/PREDICTED: uncharacterized protein IDP225 [Zea mays]
100277644	1492	23.4659	3.25223	-2.85107	7.3282e-05	Up	3.06458e-06	Zea mays uncharacterized LOC100277644 (LOC100277644), mRNA	-	-	-	-	gi|645165322|gb|AIB04467.1|/2.78543e-113/C2C2-DOF transcription factor, partial [Zea mays]
100277912	1225	72.1398	25.6443	-1.49216	0.000471806	Up	2.52111e-05	Zea mays LOC100277912 (umc2621), mRNA	-	-	-	-	gi|226510179|ref|NP_001144828.1|/8.20336e-78/uncharacterized protein LOC100277912 [Zea mays]
103637697	3375	14.2846	4.63285	-1.62449	0.0473501	Up	0.0064086	PREDICTED: Zea mays replication factor C subunit 5-like (LOC103637697), mRNA	K10756|1|5e-52|205|rcu:RCOM_1321180|replication factor C subunit 3/5	-	-	-	gi|670364329|ref|XP_008658588.1|/0/PREDICTED: replication factor C subunit 5-like [Zea mays]
100285804	1551	204.132	28.0002	-2.86599	7.11666e-18	Up	3.91169e-20	PREDICTED: Zea mays SNF1-related protein kinase regulatory subunit beta-1 (LOC100285804), transcript variant X1, mRNA	K07199|1|6e-105|379|bdi:100837253|5'-AMP-activated protein kinase, regulatory beta subunit	-	GO:0016772//transferase activity, transferring phosphorus-containing groups;GO:0016772//transferase activity, transferring phosphorus-containing groups	GO:0006796//phosphate-containing compound metabolic process;GO:0006796//phosphate-containing compound metabolic process	gi|413949734|gb|AFW82383.1|/1.07364e-144/SNF1 protein kinase regulatory subunit beta-1 [Zea mays]
103638481	2272	53.3944	12.3229	-2.11535	0.00010316	Up	4.52156e-06	PREDICTED: Zea mays uncharacterized LOC103638481 (LOC103638481), mRNA	K14491|1|8e-10|64.3|pop:POPTR_1081075|two-component response regulator ARR-B family	-	-	-	gi|670438172|ref|XP_008659607.1|/0/PREDICTED: uncharacterized protein LOC103638481 [Zea mays]
100281815	1002	74.8493	34.1163	-1.13353	0.017675	Up	0.00185589	Zea mays serine/threonine kinase-like protein (LOC100281815), mRNA	-	-	GO:0016772//transferase activity, transferring phosphorus-containing groups	GO:0006796//phosphate-containing compound metabolic process	gi|226494584|ref|NP_001148207.1|/9.41968e-103/serine/threonine kinase-like protein precursor [Zea mays]
103647573	2244	249.067	111.475	-1.15981	2.39139e-06	Up	7.07355e-08	PREDICTED: Zea mays HORMA domain-containing protein 1 (LOC103647573), transcript variant X4, mRNA	-	-	-	GO:0000087//mitotic M phase;GO:0000087//mitotic M phase;GO:0000087//mitotic M phase;GO:0000087//mitotic M phase	gi|670378795|ref|XP_008670312.1|/0/PREDICTED: HORMA domain-containing protein 1 isoform X3 [Zea mays]
103651425	3424	89.3771	14.5432	-2.61956	4.52201e-12	Up	4.80452e-14	PREDICTED: Zea mays potassium channel AKT1-like (LOC103651425), mRNA	K06694|1|2e-18|93.6|zma:100284046|26S proteasome non-ATPase regulatory subunit 10	GO:0043231//intracellular membrane-bounded organelle;GO:0031224//intrinsic component of membrane	GO:0005267//potassium channel activity	GO:0030001//metal ion transport	gi|670389815|ref|XP_008675279.1|/0/PREDICTED: potassium channel AKT1-like [Zea mays]
103639536	2104	182.862	18.7397	-3.28659	6.45392e-20	Up	3.03542e-22	PREDICTED: Zea mays sucrose transport protein SUT1-like (LOC103639536), mRNA	K15378|1|0.0|909|sbi:SORBI_01g045720|solute carrier family 45, member 1/2/4	GO:0016021//integral component of membrane	GO:0015154	GO:0015766	gi|670440429|ref|XP_008660500.1|/0/PREDICTED: sucrose transport protein SUT1-like [Zea mays]
100281863	1693	81.9379	40.6851	-1.01003	0.00292684	Up	0.000208805	Zea mays polygalacturonase (LOC100281863), mRNA	K01184|1|5e-22|104|ath:AT3G15720|polygalacturonase [EC:3.2.1.15]	GO:0043231//intracellular membrane-bounded organelle	GO:0004553//hydrolase activity, hydrolyzing O-glycosyl compounds	GO:0044238;GO:0045229//external encapsulating structure organization	gi|226491354|ref|NP_001148255.1|/0/polygalacturonase [Zea mays]
100191592	1012	215.524	106.151	-1.02173	0.026136	Up	0.00300896	Zea mays basic endochitinase (LOC100191592), mRNA	K01183|1|2e-88|324|mtr:MTR_3g118390|chitinase [EC:3.2.1.14]	-	GO:0004553//hydrolase activity, hydrolyzing O-glycosyl compounds	GO:0006026	gi|212275494|ref|NP_001130494.1|/1.60553e-142/basic endochitinase precursor [Zea mays]
100191958	660	172.737	73.3436	-1.23584	7.02798e-07	Up	1.83191e-08	Zea mays hypothetical protein (LOC100191958), mRNA	-	GO:0043231//intracellular membrane-bounded organelle;GO:0030529//ribonucleoprotein complex	GO:0005198//structural molecule activity	GO:0010467//gene expression	gi|413933382|gb|AFW67933.1|/5.72865e-34/hypothetical protein ZEAMMB73_761581 [Zea mays]
100286283	1555	28.9072	12.6062	-1.1973	0.0479475	Up	0.00652885	Zea mays LOC100286283 (umc2611), mRNA	K15283|1|2e-20|99.0|osa:4327644|solute carrier family 35, member E1	GO:0031224//intrinsic component of membrane	-	-	gi|226529256|ref|NP_001152642.1|/4.66933e-148/LOC100286283 [Zea mays]
100285496	1511	5.68368	1.22393	-2.2153	0.035643	Up	0.0044646	Zea mays calcium-binding protein 39 (LOC100285496), mRNA	K08272|1|1e-109|395|pop:POPTR_818946|calcium binding protein 39	-	-	-	gi|414865077|tpg|DAA43634.1|/0/TPA: calcium-binding protein 39 [Zea mays]
103639388	1933	112.357	51.3355	-1.13006	0.00370495	Up	0.000276808	PREDICTED: Zea mays uncharacterized LOC103639388 (LOC103639388), ncRNA	-	-	-	-	gi|414866959|tpg|DAA45516.1|/5.70513e-61/TPA: hypothetical protein ZEAMMB73_745831 [Zea mays]
103649813	878	440.501	138.345	-1.67087	0.0155154	Up	0.00157726	PREDICTED: Zea mays probable calcium-binding protein CML16 (LOC103649813), mRNA	K13448|1|7e-69|258|zma:100284548|calcium-binding protein CML	-	GO:0046872//metal ion binding	-	gi|670385923|ref|XP_008673745.1|/1.5334e-95/PREDICTED: probable calcium-binding protein CML16 [Zea mays]
100280480	1311	201.414	54.93	-1.8745	1.40025e-07	Up	3.16192e-09	Zea mays gibberellin 2-beta-dioxygenase (LOC100280480), mRNA	K04125|1|8e-83|305|pop:POPTR_822902|gibberellin 2-oxidase [EC:1.14.11.13]	-	GO:0016701//oxidoreductase activity, acting on single donors with incorporation of molecular oxygen;GO:0046914//transition metal ion binding	GO:0008152//metabolic process	gi|226501846|ref|NP_001146872.1|/3.7326e-148/gibberellin 2-beta-dioxygenase [Zea mays]
100501166	1134	168.757	58.9573	-1.5172	4.8961e-05	Up	1.94068e-06	Zea mays hypothetical protein (LOC100501166), mRNA	-	-	-	-	gi|414881934|tpg|DAA59065.1|/1.02172e-114/TPA: hypothetical protein ZEAMMB73_742097 [Zea mays]
103644282	2264	439.217	121.926	-1.84893	5.64022e-06	Up	1.83453e-07	PREDICTED: Zea mays anthranilate synthase alpha subunit 1, chloroplastic-like (LOC103644282), mRNA	K01657|1|0.0|983|sbi:SORBI_01g002760|anthranilate synthase component I [EC:4.1.3.27]	-	GO:0016833//oxo-acid-lyase activity	GO:0006568//tryptophan metabolic process	gi|670369027|ref|XP_008665704.1|/0/PREDICTED: LOW QUALITY PROTEIN: anthranilate synthase alpha subunit 1, chloroplastic-like [Zea mays]
100274322	1317	97.8345	18.8101	-2.37884	1.66264e-07	Up	3.84142e-09	PREDICTED: Zea mays uncharacterized LOC100274322 (LOC100274322), transcript variant X1, mRNA	K13691|1|5e-140|496|sbi:SORBI_02g030020|pathogen-inducible salicylic acid glucosyltransferase [EC:2.4.1.-]	-	GO:0016757//transferase activity, transferring glycosyl groups;GO:0016757//transferase activity, transferring glycosyl groups	-	gi|670427800|ref|XP_008654639.1|/0/PREDICTED: uncharacterized protein LOC100274322 isoform X1 [Zea mays]
100285238	2616	42.8499	16.8732	-1.34456	0.00464057	Up	0.000364067	PREDICTED: Zea mays STE20/SPS1-related proline-alanine-rich protein kinase (LOC100285238), transcript variant X3, mRNA	K08835|1|2e-145|515|ppp:PHYPADRAFT_119152|oxidative-stress responsive protein 1 [EC:2.7.11.1];K08282|3|1e-109|395|olu:OSTLU_2417|non-specific serine/threonine protein kinase [EC:2.7.11.1];K08839|5|5e-49|194|olu:OSTLU_35807|serine/threonine kinase 25 [EC:2.7.11.22]	-	GO:0004672//protein kinase activity;GO:0032559;GO:0004672//protein kinase activity;GO:0032559;GO:0004672//protein kinase activity;GO:0032559;GO:0004672//protein kinase activity;GO:0032559	GO:0006464//cellular protein modification process;GO:0006464//cellular protein modification process;GO:0006464//cellular protein modification process;GO:0006464//cellular protein modification process	gi|670393903|ref|XP_008677371.1|/0/PREDICTED: STE20/SPS1-related proline-alanine-rich protein kinase isoform X2 [Zea mays]
100383309	1819	22.0352	5.48175	-2.0071	0.00288889	Up	0.000205115	Zea mays hypothetical protein (LOC100383309), mRNA	-	-	-	-	gi|293331249|ref|NP_001169438.1|/1.48594e-79/hypothetical protein [Zea mays]
103625819	2549	32.1493	14.0344	-1.19583	0.0364706	Up	0.00459099	PREDICTED: Zea mays calcium-dependent protein kinase 26-like (LOC103625819), mRNA	K13412|1|0.0|989|sbi:SORBI_01g005750|calcium-dependent protein kinase [EC:2.7.11.1];K00908|3|0.0|843|osa:4342456|Ca2+/calmodulin-dependent protein kinase [EC:2.7.11.17]	-	GO:0046872//metal ion binding;GO:0004672//protein kinase activity;GO:0032559	GO:0006464//cellular protein modification process	gi|670405585|ref|XP_008644440.1|/0/PREDICTED: calcium-dependent protein kinase 26-like [Zea mays]
103647884	2532	28.0286	8.87334	-1.65935	0.00448152	Up	0.000348922	PREDICTED: Zea mays pentatricopeptide repeat-containing protein At5g48910-like (LOC103647884), mRNA	K15078|1|5e-125|447|vvi:100250139|structure-specific endonuclease subunit SLX1 [EC:3.6.1.-];K15271|3|2e-75|282|rcu:RCOM_1095670|ATP-dependent DNA helicase HFM1/MER3 [EC:3.6.4.12]	-	-	-	gi|670379551|ref|XP_008670604.1|/0/PREDICTED: pentatricopeptide repeat-containing protein At5g48910-like [Zea mays]
100277584	1995	73.7215	29.8588	-1.30393	0.0030313	Up	0.000217202	Zea mays LOC100277584 (pco138313a), mRNA	-	-	-	-	gi|226528531|ref|NP_001144574.1|/0/uncharacterized protein LOC100277584 [Zea mays]
103629478	1280	18.5375	1.2672	-3.87073	6.78835e-06	Up	2.24259e-07	PREDICTED: Zea mays jasmonate O-methyltransferase-like (LOC103629478), mRNA	K08241|1|3e-55|214|aly:ARALYDRAFT_472188|jasmonate O-methyltransferase [EC:2.1.1.141]	-	GO:0016741	GO:0006730//one-carbon metabolic process	gi|670415533|ref|XP_008648811.1|/0/PREDICTED: jasmonate O-methyltransferase-like [Zea mays]
100283245	813	344.16	166.65	-1.04626	8.73517e-05	Up	3.73421e-06	Zea mays pop3 peptide (LOC100283245), mRNA	-	GO:0031410//cytoplasmic vesicle	-	-	gi|226504552|ref|NP_001149619.1|/1.85067e-44/pop3 peptide [Zea mays]
100383215	1661	734.729	222.923	-1.72067	6.4331e-12	Up	6.94436e-14	Zea mays hypothetical protein (LOC100383215), mRNA	-	-	GO:0008081//phosphoric diester hydrolase activity	GO:0019400	gi|293337006|ref|NP_001169348.1|/0/hypothetical protein [Zea mays]
100501608	2272	10.607	1.71405	-2.62953	0.00410659	Up	0.000312866	Zea mays uncharacterized LOC100501608 (LOC100501608), mRNA	K04713|1|3e-50|198|bdi:100843649|C4-hydroxylase [EC:1.14.-.-]	GO:0031224//intrinsic component of membrane;GO:0031410//cytoplasmic vesicle	GO:0046914//transition metal ion binding;GO:0003824//catalytic activity	GO:0006631//fatty acid metabolic process	gi|308044543|ref|NP_001183221.1|/8.75631e-64/uncharacterized protein LOC100501608 [Zea mays]
100283408	1836	78.1854	23.1034	-1.75879	2.0628e-06	Up	5.99881e-08	PREDICTED: Zea mays LOC100283408 (umc2380), transcript variant X4, mRNA	-	-	GO:0003676//nucleic acid binding;GO:0003676//nucleic acid binding;GO:0003676//nucleic acid binding;GO:0003676//nucleic acid binding;GO:0003676//nucleic acid binding	-	gi|414589837|tpg|DAA40408.1|/2.23422e-167/TPA: DNA binding protein [Zea mays]
100216739	4183	231.012	95.3965	-1.27596	0.000132385	Up	5.98256e-06	PREDICTED: Zea mays uncharacterized LOC100216739 (LOC100216739), transcript variant X1, mRNA	K00770|1|0.0|2098|sbi:SORBI_08g017750|1,4-beta-D-xylan synthase [EC:2.4.2.24]	GO:0031224//intrinsic component of membrane;GO:0043231//intracellular membrane-bounded organelle;GO:0031224//intrinsic component of membrane	GO:0016759//cellulose synthase activity;GO:0016759//cellulose synthase activity	GO:0045229//external encapsulating structure organization;GO:0009250//glucan biosynthetic process;GO:0006970//response to osmotic stress;GO:0048513//organ development;GO:0042546//cell wall biogenesis;GO:0045229//external encapsulating structure organization;GO:0009250//glucan biosynthetic process	gi|670442291|ref|XP_008661490.1|/0/PREDICTED: uncharacterized protein LOC100216739 isoform X1 [Zea mays]
103641269	875	18.966	5.90284	-1.68393	0.0346398	Up	0.00430654	PREDICTED: Zea mays uncharacterized protein YPL191C-like (LOC103641269), transcript variant X3, mRNA	-	-	-	-	gi|670365612|ref|XP_008662850.1|/1.62447e-105/PREDICTED: uncharacterized protein YPL191C-like isoform X1 [Zea mays]
100277235	631	7.70708	1.17926	-2.7083	0.00726962	Up	0.000623875	Zea mays uncharacterized LOC100277235 (LOC100277235), mRNA	-	-	-	-	gi|413920514|gb|AFW60446.1|/3.07702e-42/hypothetical protein ZEAMMB73_205099 [Zea mays]
100193480	872	176.702	38.6652	-2.19221	3.02675e-10	Up	4.22776e-12	Zea mays uncharacterized LOC100193480 (LOC100193480), mRNA	-	-	-	-	gi|212722008|ref|NP_001132067.1|/4.58148e-76/uncharacterized protein LOC100193480 [Zea mays]
100501188	732	33.8078	7.56328	-2.16027	0.000646574	Up	3.61573e-05	Zea mays hypothetical protein (LOC100501188), mRNA	-	-	-	-	gi|226502590|ref|NP_001149556.1|/2.94781e-32/transcriptional regulatory protein algP precursor [Zea mays]
100383325	2660	266.331	119.453	-1.15678	0.00392875	Up	0.000296869	Zea mays LOC100383325 (cl7520_2(474)), mRNA	K08819|1|2e-129|462|pop:POPTR_420526|cyclin-dependent kinase 12/13 [EC:2.7.11.22 2.7.11.23]	GO:0043231//intracellular membrane-bounded organelle	GO:0004672//protein kinase activity;GO:0032559	GO:0006464//cellular protein modification process	gi|293336448|ref|NP_001169454.1|/0/LOC100383325 [Zea mays]
103638978	2547	6.6962	1.33946	-2.32169	0.0251812	Up	0.00288019	PREDICTED: Zea mays uncharacterized LOC103638978 (LOC103638978), transcript variant X6, mRNA	-	-	-	-	gi|226500234|ref|NP_001143864.1|/1.87274e-101/uncharacterized protein LOC100276660 [Zea mays]
103626248	1121	88.3437	31.5413	-1.48589	0.000256777	Up	1.2637e-05	PREDICTED: Zea mays protein TIFY 10A-like (LOC103626248), mRNA	K13464|1|7e-16|83.2|osa:4331833|jasmonate ZIM domain-containing protein	-	-	-	gi|670406654|ref|XP_008644871.1|/1.70811e-111/PREDICTED: protein TIFY 10A-like [Zea mays]
100217220	1688	11.11	1.04012	-3.41704	0.000156804	Up	7.2371e-06	Zea mays hypothetical protein (LOC100217220), mRNA	K08237|1|1e-46|186|sbi:SORBI_05g023240|hydroquinone glucosyltransferase [EC:2.4.1.218];K12356|3|1e-45|182|aly:ARALYDRAFT_485420|coniferyl-alcohol glucosyltransferase [EC:2.4.1.111];K13263|4|2e-45|182|gmx:100101902|isoflavone 7-O-glucosyltransferase [EC:2.4.1.170]	-	GO:0016757//transferase activity, transferring glycosyl groups	-	gi|219363467|ref|NP_001137048.1|/0/hypothetical protein [Zea mays]
100278684	873	193.808	66.911	-1.53431	1.06371e-06	Up	2.87515e-08	Zea mays LOC100278684 (umc2614), mRNA	-	GO:0043234//protein complex;GO:0031224//intrinsic component of membrane	GO:0016787//hydrolase activity	-	gi|195654981|gb|ACG46958.1|/1.06605e-40/hypothetical protein [Zea mays]
100193133	1580	14.1676	2.55353	-2.47203	0.00468521	Up	0.0003681	Zea mays uncharacterized LOC100193133 (LOC100193133), mRNA	K15271|1|1e-33|112|rcu:RCOM_1095670|ATP-dependent DNA helicase HFM1/MER3 [EC:3.6.4.12]	-	-	-	gi|413946975|gb|AFW79624.1|/2.20754e-128/hypothetical protein ZEAMMB73_151372 [Zea mays]
100280383	1193	87.0494	33.8674	-1.36194	5.54105e-05	Up	2.23958e-06	Zea mays uncharacterized LOC100280383 (LOC100280383), mRNA	-	-	-	-	gi|195646462|gb|ACG42699.1|/9.75871e-68/senescence-associated protein DIN1 [Zea mays]
103630699	3142	409.13	114.662	-1.83517	1.68848e-06	Up	4.80781e-08	PREDICTED: Zea mays uncharacterized LOC103630699 (LOC103630699), transcript variant X2, mRNA	-	-	-	-	gi|670418448|ref|XP_008649975.1|/0/PREDICTED: uncharacterized protein LOC103630699 isoform X1 [Zea mays]
100285506	1802	37.9499	18.1727	-1.06232	0.045228	Up	0.00605091	PREDICTED: Zea mays MRP interacting2 (mrpi2), transcript variant X1, mRNA	-	-	-	-	gi|226500432|ref|NP_001151870.1|/0/MRP interacting2 [Zea mays]
100193515	1569	289.277	130.216	-1.15155	5.02875e-06	Up	1.61712e-07	PREDICTED: Zea mays uncharacterized LOC100193515 (LOC100193515), transcript variant X2, mRNA	K00655|1|4e-128|456|zma:100193515|1-acyl-sn-glycerol-3-phosphate acyltransferase [EC:2.3.1.51]	-	GO:0016747//transferase activity, transferring acyl groups other than amino-acyl groups;GO:0016747//transferase activity, transferring acyl groups other than amino-acyl groups	-	gi|670402536|ref|XP_008681149.1|/1.20606e-151/PREDICTED: uncharacterized protein LOC100193515 isoform X1 [Zea mays]
103636298	1225	23.8868	6.70982	-1.83187	0.0108912	Up	0.00101244	PREDICTED: Zea mays glucan endo-1,3-beta-glucosidase GII-like (LOC103636298), transcript variant X2, mRNA	-	GO:0031410//cytoplasmic vesicle;GO:0031410//cytoplasmic vesicle	GO:0016798//hydrolase activity, acting on glycosyl bonds;GO:0043566//structure-specific DNA binding;GO:0043167//ion binding;GO:0042623//ATPase activity, coupled;GO:0032559;GO:0016798//hydrolase activity, acting on glycosyl bonds;GO:0043566//structure-specific DNA binding;GO:0043167//ion binding;GO:0042623//ATPase activity, coupled;GO:0032559	GO:0006259//DNA metabolic process;GO:0006259//DNA metabolic process	gi|670432703|ref|XP_008656877.1|/3.372e-164/PREDICTED: glucan endo-1,3-beta-glucosidase GV-like isoform X2 [Zea mays]
100217298	1409	40.0487	19.2126	-1.05971	0.0378227	Up	0.00480834	Zea mays aldose 1-epimerase (LOC100217298), mRNA	K01785|1|0.0|668|zma:100217298|aldose 1-epimerase [EC:5.1.3.3]	GO:0031410//cytoplasmic vesicle	GO:0003824//catalytic activity;GO:0005488//binding	GO:0005996//monosaccharide metabolic process	gi|219363199|ref|NP_001137118.1|/0/aldose 1-epimerase precursor [Zea mays]
103648299	599	10.8199	2.50314	-2.11187	0.0299436	Up	0.00357168	PREDICTED: Zea mays uncharacterized LOC103648299 (LOC103648299), ncRNA	-	-	-	-	gi|414592137|tpg|DAA42708.1|/5.77685e-45/TPA: hypothetical protein ZEAMMB73_985621 [Zea mays]
100191535	1638	122.877	31.7772	-1.95115	3.7616e-06	Up	1.17234e-07	Zea mays LOC100191535 (cl9981_3b), mRNA	-	-	-	-	gi|212275708|ref|NP_001130438.1|/0/uncharacterized protein LOC100191535 [Zea mays]
100272621	1570	154.713	45.1925	-1.77544	2.39951e-05	Up	8.8487e-07	PREDICTED: Zea mays hypothetical protein (LOC100272621), transcript variant X1, mRNA	K00943|1|1e-20|99.8|ota:Ot07g01210|dTMP kinase [EC:2.7.4.9];K15450|3|1e-11|69.7|ota:Ot09g02370|tRNA wybutosine-synthesizing protein 3 [EC:2.1.1.-];K00476|4|7e-06|50.4|ota:Ot10g00170|aspartate beta-hydroxylase [EC:1.14.11.16]	-	-	-	gi|670372325|ref|XP_008667465.1|/0/PREDICTED: hypothetical protein isoform X1 [Zea mays]
103642046	1084	210.07	96.1405	-1.12766	0.0111498	Up	0.0010409	PREDICTED: Zea mays ethylene-responsive transcription factor 4-like (LOC103642046), mRNA	K09286|1|1e-18|92.0|aly:ARALYDRAFT_474196|EREBP-like factor	GO:0043231//intracellular membrane-bounded organelle	GO:0003676//nucleic acid binding;GO:0001071//nucleic acid binding transcription factor activity	GO:0000160//phosphorelay signal transduction system;GO:0009725//response to hormone;GO:0006351//transcription, DNA-templated;GO:0006950//response to stress	gi|645168894|gb|AIB05964.1|/1.78526e-41/AP2-EREBP transcription factor, partial [Zea mays]
103646858	1837	36.0813	4.17659	-3.11085	2.29039e-06	Up	6.72939e-08	PREDICTED: Zea mays probable indole-3-pyruvate monooxygenase YUCCA9 (LOC103646858), mRNA	K11816|1|0.0|786|sbi:SORBI_06g001210|YUCCA family monooxygenase [EC:1.14.13.-]	-	GO:0000166//nucleotide binding;GO:0050662//coenzyme binding;GO:0016709//oxidoreductase activity, acting on paired donors, with incorporation or reduction of molecular oxygen, NAD(P)H as one donor, and incorporation of one atom of oxygen	GO:0008152//metabolic process	gi|670377254|ref|XP_008669713.1|/0/PREDICTED: probable indole-3-pyruvate monooxygenase YUCCA9 [Zea mays]
100275846	622	23.7658	4.34103	-2.45278	0.00534208	Up	0.000430605	Zea mays hypothetical protein (LOC100275846), mRNA	-	-	-	-	gi|226498762|ref|NP_001143298.1|/5.44983e-20/hypothetical protein [Zea mays]
100382939	1217	163.858	36.8161	-2.15403	3.47507e-09	Up	5.83855e-11	Zea mays uncharacterized LOC100382939 (LOC100382939), mRNA	-	-	-	-	gi|293336954|ref|NP_001169096.1|/2.15299e-62/uncharacterized protein LOC100382939 [Zea mays]
100382206	2283	22.5155	2.32978	-3.27265	3.01269e-05	Up	1.13184e-06	Zea mays beta-amylase (LOC100382206), mRNA	K01177|1|1e-120|432|ppp:PHYPADRAFT_107034|beta-amylase [EC:3.2.1.2]	GO:0043231//intracellular membrane-bounded organelle	GO:0043167//ion binding;GO:0016160//amylase activity	GO:0005976//polysaccharide metabolic process	gi|293335321|ref|NP_001168436.1|/0/beta-amylase [Zea mays]
100381528	813	574.854	200.853	-1.51706	5.59137e-06	Up	1.81389e-07	Zea mays hypothetical protein (LOC100381528), mRNA	-	-	-	-	gi|293334631|ref|NP_001167828.1|/1.11233e-49/hypothetical protein [Zea mays]
103634669	1673	5.585	1.25205	-2.15727	0.0442307	Up	0.00588213	PREDICTED: Zea mays serine/threonine-protein kinase-like protein At5g23170 (LOC103634669), transcript variant X2, misc_RNA	K00924|1|1e-31|137|osa:4333525|[EC:2.7.1.-];K04733|4|1e-25|117|smo:SELMODRAFT_159261|interleukin-1 receptor-associated kinase 4 [EC:2.7.11.1]	-	-	-	gi|670429227|ref|XP_008655489.1|/2.5374e-176/PREDICTED: serine/threonine-protein kinase-like protein At5g23170 isoform X2 [Zea mays]
103650862	2181	117.871	57.3167	-1.04019	0.00124276	Up	7.64071e-05	PREDICTED: Zea mays uncharacterized LOC103650862 (LOC103650862), mRNA	-	GO:0043231//intracellular membrane-bounded organelle	-	-	gi|226507830|ref|NP_001152152.1|/0/F-box domain containing protein [Zea mays]
100277392	566	40.8565	19.6633	-1.05506	0.0475288	Up	0.00645702	PREDICTED: Zea mays uncharacterized LOC100277392 (LOC100277392), ncRNA	-	GO:0043231//intracellular membrane-bounded organelle	-	-	gi|195642114|gb|ACG40525.1|/3.62655e-19/hypothetical protein [Zea mays]
103629531	3378	21.9604	6.11736	-1.84392	0.00541016	Up	0.000437933	PREDICTED: Zea mays ethylene-responsive transcription factor RAP2-9 (LOC103629531), mRNA	K09286|1|2e-23|110|zma:100284048|EREBP-like factor;K00001|2|1e-22|107|gmx:100787307|alcohol dehydrogenase [EC:1.1.1.1]	-	-	-	gi|573951993|ref|XP_006658274.1|/4.47389e-139/PREDICTED: uncharacterized protein LOC102709665 [Oryza brachyantha]
542638	3640	358.983	142.212	-1.33587	6.0256e-06	Up	1.96841e-07	PREDICTED: Zea mays kinesin-related protein13 (LOC542638), mRNA	K10400|1|2e-70|266|gmx:100809655|kinesin family member 15	GO:0015630//microtubule cytoskeleton	GO:0003774//motor activity;GO:0032559	GO:0007017//microtubule-based process	gi|414871619|tpg|DAA50176.1|/0/TPA: kinesin heavy chain [Zea mays]
100277817	1788	35.0006	13.3922	-1.38599	0.0096095	Up	0.000872601	PREDICTED: Zea mays LOC100277817 (AY112175), transcript variant X2, mRNA	-	-	-	-	gi|226503601|ref|NP_001144758.1|/0/uncharacterized protein LOC100277817 [Zea mays]
100381973	1922	53.9367	18.8682	-1.51531	0.0168617	Up	0.00175282	Zea mays uncharacterized LOC100381973 (LOC100381973), mRNA	K04424|1|4e-44|177|aly:ARALYDRAFT_909157|sterile alpha motif and leucine zipper containing kinase AZK [EC:2.7.11.25];K14510|2|5e-43|174|ppp:PHYPADRAFT_30352|serine/threonine-protein kinase CTR1 [EC:2.7.11.1]	-	GO:0004672//protein kinase activity;GO:0032559	GO:0006464//cellular protein modification process	gi|413943592|gb|AFW76241.1|/0/putative protein kinase superfamily protein [Zea mays]
100382827	1670	127.514	21.3835	-2.57609	1.77206e-11	Up	2.02335e-13	Zea mays uncharacterized LOC100382827 (LOC100382827), mRNA	-	-	-	-	gi|293334141|ref|NP_001168996.1|/6.15386e-85/uncharacterized protein LOC100382827 [Zea mays]
103647705	1957	380.562	179.778	-1.08191	4.89863e-05	Up	1.94446e-06	PREDICTED: Zea mays probable 5'-adenylylsulfate reductase 1, chloroplastic (LOC103647705), mRNA	K05907|1|0.0|663|osa:4343348|adenylyl-sulfate reductase (glutathione) [EC:1.8.4.9]	GO:0043231//intracellular membrane-bounded organelle	GO:0016667//oxidoreductase activity, acting on a sulfur group of donors	GO:0006790//sulfur compound metabolic process;GO:0019725//cellular homeostasis	gi|414590384|tpg|DAA40955.1|/0/TPA: adenosine 5'-phosphosulfate reductase 2 [Zea mays]
103631817	1869	27.3613	6.5547	-2.06154	0.0175892	Up	0.00184439	PREDICTED: Zea mays tyrosine decarboxylase 1-like (LOC103631817), mRNA	K01592|1|0.0|1038|zma:100285936|tyrosine decarboxylase [EC:4.1.1.25]	-	GO:0048037//cofactor binding;GO:0016830//carbon-carbon lyase activity	GO:0019752//carboxylic acid metabolic process	gi|670362294|ref|XP_008651749.1|/0/PREDICTED: tyrosine decarboxylase 1-like [Zea mays]
100277371	816	437.004	121.312	-1.84892	7.34934e-10	Up	1.10152e-11	PREDICTED: Zea mays uncharacterized LOC100277371 (LOC100277371), mRNA	-	-	-	-	gi|195641910|gb|ACG40423.1|/1.03213e-10/hypothetical protein [Zea mays]
100281771	1932	100.466	15.5319	-2.6934	2.59793e-09	Up	4.24708e-11	Zea mays LOC100281771 (cl18044_1), mRNA	K00688|1|2e-06|53.1|mtr:MTR_2g014460|starch phosphorylase [EC:2.4.1.1]	-	GO:0031406//carboxylic acid binding	-	gi|226506214|ref|NP_001148163.1|/0/LOC100281771 [Zea mays]
103634114	1047	6.24975	0.966261	-2.69331	0.00745605	Up	0.000643889	PREDICTED: Zea mays uncharacterized LOC103634114 (LOC103634114), misc_RNA	-	-	-	-	gi|226504790|ref|NP_001143099.1|/2.95243e-78/hypothetical protein [Zea mays]
103641342	1504	51.5515	13.8669	-1.89437	0.000203063	Up	9.73461e-06	PREDICTED: Zea mays myb-like protein AA (LOC103641342), mRNA	K09422|1|5e-96|350|sbi:SORBI_09g002675|myb proto-oncogene protein, plant	GO:0043231//intracellular membrane-bounded organelle	GO:0003676//nucleic acid binding	-	gi|645167083|gb|AIB05202.1|/4.59752e-169/MYB transcription factor, partial [Zea mays]
100273563	2504	479.69	206.275	-1.21754	2.31931e-09	Up	3.77187e-11	PREDICTED: Zea mays LOC100273563 (pco142939), transcript variant X2, mRNA	K10268|1|4e-06|52.4|gmx:100816140|F-box and leucine-rich repeat protein 2/20	-	-	-	gi|226501144|ref|NP_001141453.1|/0/uncharacterized protein LOC100273563 [Zea mays]
103636911	1917	17.2484	3.89257	-2.14767	0.00814086	Up	0.000716635	PREDICTED: Zea mays UDP-glycosyltransferase 74F2-like (LOC103636911), mRNA	K13691|1|3e-129|460|sbi:SORBI_02g030020|pathogen-inducible salicylic acid glucosyltransferase [EC:2.4.1.-]	-	GO:0016757//transferase activity, transferring glycosyl groups	-	gi|670363974|ref|XP_008657437.1|/0/PREDICTED: UDP-glycosyltransferase 74F2-like [Zea mays]
103629992	2570	95.3054	45.7105	-1.06003	0.00233176	Up	0.000159282	PREDICTED: Zea mays probable L-type lectin-domain containing receptor kinase S.7 (LOC103629992), mRNA	K13418|1|1e-55|216|aly:ARALYDRAFT_895025|somatic embryogenesis receptor kinase 1 [EC:2.7.10.1 2.7.11.1];K13417|3|2e-55|216|ath:AT2G13790|somatic embryogenesis receptor kinase 4 [EC:2.7.10.1 2.7.11.1]	GO:0031410//cytoplasmic vesicle	GO:0004672//protein kinase activity;GO:0032559	GO:0006464//cellular protein modification process	gi|670416812|ref|XP_008649309.1|/0/PREDICTED: probable L-type lectin-domain containing receptor kinase S.7 [Zea mays]
541881	1404	26.1407	4.27007	-2.61397	0.000567131	Up	3.11083e-05	Zea mays cis-zeatin O-glucosyltransferase1 (czog1), mRNA	K13495|1|0.0|787|zma:541881|cis-zeatin O-glucosyltransferase [EC:2.4.1.215]	-	GO:0035251//UDP-glucosyltransferase activity	-	gi|162458300|ref|NP_001105017.1|/0/cis-zeatin O-glucosyltransferase 1 [Zea mays]
103643483	2055	14.8855	3.19558	-2.21976	0.00919711	Up	0.000827336	PREDICTED: Zea mays uncharacterized LOC103643483 (LOC103643483), mRNA	-	-	-	-	gi|670366998|ref|XP_008664895.1|/0/PREDICTED: uncharacterized protein LOC103643483 [Zea mays]
100192994	1278	125.935	34.1343	-1.88339	5.9627e-10	Up	8.68346e-12	PREDICTED: Zea mays hypothetical protein (LOC100192994), transcript variant X1, mRNA	-	GO:0043231//intracellular membrane-bounded organelle;GO:0043231//intracellular membrane-bounded organelle	GO:0003676//nucleic acid binding;GO:0003676//nucleic acid binding	GO:0006351//transcription, DNA-templated;GO:0006351//transcription, DNA-templated	gi|670358075|ref|XP_008645408.1|/3.7484e-121/PREDICTED: hypothetical protein isoform X1 [Zea mays]
103649565	1346	26.9713	8.26056	-1.70711	0.00644696	Up	0.00053921	PREDICTED: Zea mays uncharacterized LOC103649565 (LOC103649565), mRNA	-	-	-	-	gi|670385354|ref|XP_008673523.1|/5.32984e-65/PREDICTED: uncharacterized protein LOC103649565 [Zea mays]
103628941	2241	247.434	109.495	-1.17618	1.30905e-06	Up	3.6273e-08	PREDICTED: Zea mays calcium-dependent protein kinase 8-like (LOC103628941), mRNA	K13412|1|0.0|1026|zma:100285166|calcium-dependent protein kinase [EC:2.7.11.1]	-	GO:0046872//metal ion binding;GO:0004672//protein kinase activity;GO:0032559	GO:0006464//cellular protein modification process	gi|670414269|ref|XP_008648353.1|/0/PREDICTED: calcium-dependent protein kinase 8-like [Zea mays]
100276744	920	56.1332	26.9868	-1.0566	0.0152923	Up	0.00154851	Zea mays LOC100276744 (si496037e09), mRNA	-	GO:0043231//intracellular membrane-bounded organelle	-	-	gi|618467379|ref|NP_001278569.1|/9.43311e-99/uncharacterized protein LOC100276744 [Zea mays]
103653849	835	59.5127	23.1808	-1.36027	0.00535726	Up	0.000432588	PREDICTED: Zea mays uncharacterized LOC103653849 (LOC103653849), mRNA	K14488|1|2e-74|276|zma:100285391|SAUR family protein	-	-	GO:0050896//response to stimulus	gi|413923265|gb|AFW63197.1|/1.24667e-75/SAUR11-auxin-responsive SAUR family member [Zea mays]
103638553	2612	84.3333	31.604	-1.416	0.000283383	Up	1.42162e-05	PREDICTED: Zea mays uncharacterized LOC103638553 (LOC103638553), ncRNA	-	-	-	-	gi|413954197|gb|AFW86846.1|/2.92968e-26/hypothetical protein ZEAMMB73_601722 [Zea mays]
103644988	2490	224.538	81.2574	-1.46639	1.08312e-10	Up	1.37174e-12	PREDICTED: Zea mays uncharacterized LOC103644988 (LOC103644988), mRNA	K14411|1|4e-11|68.9|olu:OSTLU_24530|RNA-binding protein Musashi;K12741|5|3e-08|59.3|aly:ARALYDRAFT_493936|heterogeneous nuclear ribonucleoprotein A1/A3	-	GO:0046914//transition metal ion binding	-	gi|670370258|ref|XP_008666349.1|/0/PREDICTED: uncharacterized protein LOC103644988 [Zea mays]
103639622	2075	23.5963	7.87354	-1.58348	0.0200495	Up	0.00217168	PREDICTED: Zea mays protein PAIR1-like (LOC103639622), transcript variant X2, mRNA	-	-	-	GO:0007127//meiosis I;GO:0007127//meiosis I;GO:0048236//plant-type spore development;GO:0048229//gametophyte development	gi|670440631|ref|XP_008660580.1|/0/PREDICTED: protein PAIR1-like isoform X1 [Zea mays]
103629798	1995	100.866	15.675	-2.6859	4.23024e-13	Up	3.97915e-15	PREDICTED: Zea mays F-box/kelch-repeat protein At1g80440-like (LOC103629798), mRNA	-	-	-	-	gi|195606534|gb|ACG25097.1|/9.83357e-165/protein kinase Kelch repeat:Kelch [Zea mays]
100502211	783	75.1745	33.8371	-1.15164	0.00376376	Up	0.000282162	Zea mays hypothetical protein (LOC100502211), mRNA	-	-	-	-	gi|308081028|ref|NP_001183617.1|/5.00808e-44/hypothetical protein [Zea mays]
100383937	1316	162.563	31.0301	-2.38926	6.29959e-12	Up	6.78239e-14	PREDICTED: Zea mays uncharacterized LOC100383937 (LOC100383937), transcript variant X1, mRNA	-	-	GO:0003676//nucleic acid binding;GO:0003676//nucleic acid binding	-	gi|670384787|ref|XP_008673234.1|/2.81022e-173/PREDICTED: uncharacterized protein LOC100383937 isoform X1 [Zea mays]
100501627	2158	166.741	78.7158	-1.08289	0.00291718	Up	0.000207951	PREDICTED: Zea mays hypothetical protein (LOC100501627), transcript variant X1, mRNA	K13162|1|2e-25|116|gmx:100786076|poly(rC)-binding protein 2/3/4	-	GO:0003676//nucleic acid binding;GO:0003676//nucleic acid binding	-	gi|670421765|ref|XP_008651803.1|/0/PREDICTED: hypothetical protein isoform X1 [Zea mays]
100192350	1896	1591.44	589.655	-1.43239	4.34183e-13	Up	4.09641e-15	Zea mays asparagine synthetase3 (asn3), mRNA	K01953|1|0.0|1107|zma:100192350|asparagine synthase (glutamine-hydrolysing) [EC:6.3.5.4]	-	GO:0016884//carbon-nitrogen ligase activity, with glutamine as amido-N-donor;GO:0032559	GO:0009064//glutamine family amino acid metabolic process;GO:0006528//asparagine metabolic process	gi|212275181|ref|NP_001131014.1|/0/asparagine synthetase3 [Zea mays]
100279842	1544	103.779	44.4602	-1.22293	0.00407126	Up	0.000308676	Zea mays uncharacterized LOC100279842 (LOC100279842), mRNA	-	-	-	-	gi|413924714|gb|AFW64646.1|/0/hypothetical protein ZEAMMB73_388688 [Zea mays]
100286212	789	224.15	78.0543	-1.52192	2.51007e-05	Up	9.28076e-07	Zea mays ZIM motif family protein (ZIM10), mRNA	K13464|1|2e-30|130|zma:100286212|jasmonate ZIM domain-containing protein	-	-	-	gi|226501098|ref|NP_001152572.1|/4.6191e-29/ZIM motif family protein [Zea mays]
100279483	1837	38.6528	8.84005	-2.12845	0.00104745	Up	6.27667e-05	Zea mays hypothetical protein (LOC100279483), mRNA	-	-	-	-	gi|226507550|ref|NP_001145957.1|/5.00978e-75/hypothetical protein [Zea mays]
100285903	1431	14.2413	4.60775	-1.62794	0.0439456	Up	0.00583077	Zea mays OB-fold nucleic acid binding domain containing protein (LOC100285903), mRNA	K10739|1|0.0|656|zma:100285903|replication factor A2	-	GO:0005488//binding	-	gi|226505284|ref|NP_001152264.1|/0/OB-fold nucleic acid binding domain containing protein [Zea mays]
100276394	1631	100.433	23.9259	-2.06959	6.96695e-10	Up	1.03039e-11	Zea mays uncharacterized LOC100276394 (LOC100276394), mRNA	-	-	-	-	gi|226501150|ref|NP_001143671.1|/0/uncharacterized protein LOC100276394 [Zea mays]
100277865	883	613.915	204.426	-1.58646	2.28256e-11	Up	2.65797e-13	Zea mays hypothetical protein (LOC100277865), mRNA	-	-	-	-	gi|226507602|ref|NP_001144793.1|/2.1912e-57/hypothetical protein [Zea mays]
100383134	2067	17.05	2.79244	-2.61017	0.00306946	Up	0.000220719	Zea mays uncharacterized LOC100383134 (LOC100383134), mRNA	-	-	-	-	gi|293331161|ref|NP_001169271.1|/1.62033e-85/uncharacterized protein LOC100383134 [Zea mays]
100281119	1906	141.89	65.0189	-1.12585	0.000219372	Up	1.06283e-05	Zea mays IQ calmodulin-binding motif family protein (Orphan37), mRNA	-	-	-	-	gi|226531678|ref|NP_001147510.1|/0/IQ calmodulin-binding motif family protein [Zea mays]
100280198	1324	1592.54	709.526	-1.16641	3.04733e-11	Up	3.59169e-13	PREDICTED: Zea mays hypothetical protein (LOC100280198), transcript variant X1, mRNA	K14525|1|1e-50|199|pop:POPTR_559398|ribonucleases P/MRP protein subunit RPP25 [EC:3.1.26.5]	-	GO:0005488//binding;GO:0005488//binding	-	gi|226499916|ref|NP_001146602.1|/3.27213e-83/hypothetical protein [Zea mays]
100284629	1406	86.6453	2.304	-5.23291	2.6452e-15	Up	1.86614e-17	PREDICTED: Zea mays integral membrane protein like (LOC100284629), transcript variant X1, mRNA	K15285|1|5e-43|173|cre:CHLREDRAFT_120386|solute carrier family 35, member E3	GO:0031224//intrinsic component of membrane;GO:0031224//intrinsic component of membrane	-	-	gi|414882074|tpg|DAA59205.1|/6.12447e-144/TPA: integral membrane protein like protein [Zea mays]
100284540	707	39.8525	17.7635	-1.16576	0.0473931	Up	0.00642516	Zea mays polcalcin Jun o 2 (LOC100284540), mRNA	K02183|1|2e-06|50.8|cme:CME034C|calmodulin	-	-	-	gi|226502997|ref|NP_001150907.1|/6.38024e-45/polcalcin Jun o 2 [Zea mays]
100194129	1032	140.229	48.4395	-1.53353	8.51469e-05	Up	3.63072e-06	Zea mays LOC100194129 (umc1709), mRNA	-	-	-	-	gi|219888631|gb|ACL54690.1|/4.55211e-100/unknown [Zea mays]
541841	1100	47.0294	19.577	-1.2644	0.0252196	Up	0.0028853	Zea mays glutathione transferase30 (gst30), mRNA	K00799|1|2e-114|410|zma:541841|glutathione S-transferase [EC:2.5.1.18]	-	GO:0016765//transferase activity, transferring alkyl or aryl (other than methyl) groups	-	gi|414867474|tpg|DAA46031.1|/1.64023e-120/TPA: hypothetical protein ZEAMMB73_869865 [Zea mays]
100283481	739	104.433	40.7124	-1.35904	0.000108918	Up	4.79246e-06	Zea mays LOC100283481 (cl15601_2), mRNA	K10740|1|8e-49|191|zma:100283481|replication factor A3	-	-	-	gi|414876839|tpg|DAA53970.1|/1.25879e-62/TPA: pollen-specific protein like protein [Zea mays]
103646375	634	27.6148	5.61436	-2.29824	0.000288323	Up	1.44999e-05	PREDICTED: Zea mays uncharacterized LOC103646375 (LOC103646375), ncRNA	-	-	-	-	gi|414586956|tpg|DAA37527.1|/2.27343e-37/TPA: hypothetical protein ZEAMMB73_719184 [Zea mays]
100285166	2207	1645.9	678.788	-1.27784	2.05251e-07	Up	4.85578e-09	Zea mays calcium-dependent protein kinase, isoform AK1 (LOC100285166), mRNA	K13412|1|0.0|1028|zma:100285166|calcium-dependent protein kinase [EC:2.7.11.1]	-	GO:0046872//metal ion binding;GO:0004672//protein kinase activity;GO:0032559	GO:0006464//cellular protein modification process	gi|226504432|ref|NP_001151532.1|/0/calcium-dependent protein kinase, isoform AK1 [Zea mays]
100281897	842	224.64	60.371	-1.89569	3.27234e-06	Up	9.93895e-08	PREDICTED: Zea mays senescence-associated protein DIN1 (LOC100281897), transcript variant X4, mRNA	-	-	-	-	gi|670393648|ref|XP_008677224.1|/3.47279e-75/PREDICTED: senescence-associated protein DIN1 isoform X1 [Zea mays]
100280377	1595	170.49	60.8177	-1.48713	0.000208889	Up	1.00731e-05	PREDICTED: Zea mays LOC100280377 (LOC100280377), mRNA	K13473|1|2e-55|215|osa:4331523|chitin elicitor-binding protein;K13429|3|9e-07|53.5|ppp:PHYPADRAFT_1279|chitin elicitor receptor kinase 1	-	-	GO:0009056//catabolic process	gi|670424747|ref|XP_008653051.1|/1.65211e-172/PREDICTED: chitin elicitor-binding protein [Zea mays]
100382979	1084	40.5138	16.8453	-1.26607	0.00938219	Up	0.000846909	Zea mays uncharacterized LOC100382979 (LOC100382979), mRNA	-	-	-	-	gi|414866368|tpg|DAA44925.1|/1.64786e-87/TPA: hypothetical protein ZEAMMB73_311719 [Zea mays]
103651458	1553	21.4641	5.75879	-1.89809	0.0167371	Up	0.00173654	PREDICTED: Zea mays SNF1-related protein kinase regulatory subunit gamma-1-like (LOC103651458), mRNA	-	-	-	-	gi|20502802|gb|AAM22634.1|AF434192_1/0/YZ1 [Zea mays]
103630716	1996	108.468	47.7561	-1.18351	0.00446477	Up	0.000346859	PREDICTED: Zea mays aspartic proteinase nepenthesin-2-like (LOC103630716), mRNA	K00924|1|1e-27|123|ath:AT5G22850|[EC:2.7.1.-]	-	GO:0008233//peptidase activity	-	gi|670418478|ref|XP_008649985.1|/0/PREDICTED: aspartic proteinase nepenthesin-2-like [Zea mays]
100193158	1442	112.496	54.9238	-1.03437	0.00109574	Up	6.61885e-05	Zea mays LOC100193158 (pco097124a), mRNA	K07976|1|3e-112|404|osa:4339623|Rab family, other	-	GO:0032561//guanyl ribonucleotide binding	GO:0006810//transport;GO:0035556//intracellular signal transduction	gi|414885034|tpg|DAA61048.1|/5.05043e-125/TPA: hypothetical protein ZEAMMB73_722788 [Zea mays]
103631809	1142	92.0051	43.9766	-1.06498	0.0015169	Up	9.63561e-05	PREDICTED: Zea mays uncharacterized LOC103631809 (LOC103631809), mRNA	-	-	-	-	gi|670362272|ref|XP_008651674.1|/6.49954e-90/PREDICTED: uncharacterized protein LOC103631809 [Zea mays]
100193609	1266	93.6397	35.7447	-1.38939	8.16665e-05	Up	3.46611e-06	Zea mays LOC100193609 (pco117754), mRNA	K00588|1|7e-40|100|rcu:RCOM_1148460|caffeoyl-CoA O-methyltransferase [EC:2.1.1.104]	-	GO:0008168//methyltransferase activity	-	gi|86439740|emb|CAJ19350.1|/2.82266e-72/putative caffeoyl-CoA O-methyltransferase [Triticum aestivum]
100384795	2351	45.9117	7.2198	-2.66883	9.84537e-07	Up	2.64719e-08	PREDICTED: Zea mays uncharacterized LOC100384795 (LOC100384795), transcript variant X1, mRNA	K13415|1|9e-65|247|pop:POPTR_650846|protein brassinosteroid insensitive 1 [EC:2.7.10.1 2.7.11.1]	-	GO:0016301//kinase activity;GO:0032559;GO:0016301//kinase activity;GO:0032559	GO:0006464//cellular protein modification process;GO:0006464//cellular protein modification process	gi|670361217|ref|XP_008646645.1|/0/PREDICTED: uncharacterized protein LOC100384795 isoform X1 [Zea mays]
100192616	959	66.6105	32.9787	-1.01421	0.0125148	Up	0.00120793	Zea mays uncharacterized LOC100192616 (LOC100192616), mRNA	-	GO:0043231//intracellular membrane-bounded organelle	-	-	gi|212720789|ref|NP_001131303.1|/3.92758e-111/uncharacterized protein LOC100192616 [Zea mays]
103633353	1614	163.198	78.2093	-1.06122	0.000159989	Up	7.40675e-06	PREDICTED: Zea mays uncharacterized LOC103633353 (LOC103633353), misc_RNA	-	GO:0043231//intracellular membrane-bounded organelle	-	-	gi|670367827|ref|XP_008665194.1|/0/PREDICTED: uncharacterized protein LOC103643812 [Zea mays]
100280707	1184	1187.73	221.239	-2.42453	2.03937e-31	Up	4.33356e-34	Zea mays osmotin-like protein (LOC100280707), mRNA	-	GO:0031410//cytoplasmic vesicle	-	-	gi|226508544|ref|NP_001147098.1|/1.19529e-134/osmotin-like protein precursor [Zea mays]
100285604	1042	10.3152	2.35876	-2.12868	0.022607	Up	0.00252683	Zea mays ethylene-responsive element binding protein 2 (LOC100285604), mRNA	K09286|1|1e-16|85.5|aly:ARALYDRAFT_892441|EREBP-like factor	GO:0043231//intracellular membrane-bounded organelle	GO:0003676//nucleic acid binding;GO:0001071//nucleic acid binding transcription factor activity	GO:0006351//transcription, DNA-templated	gi|226499614|ref|NP_001151967.1|/2.32327e-67/ethylene-responsive element binding protein 2 [Zea mays]
100194038	1322	180.715	83.6396	-1.11146	0.00283788	Up	0.000200529	Zea mays uncharacterized LOC100194038 (LOC100194038), mRNA	K02113|1|7e-13|73.6|ppp:PHYPADRAFT_26540|F-type H+-transporting ATPase subunit delta [EC:3.6.3.14]	GO:0033178//proton-transporting two-sector ATPase complex, catalytic domain	GO:0015078//hydrogen ion transmembrane transporter activity	GO:0006754//ATP biosynthetic process	gi|195646170|gb|ACG42553.1|/3.12985e-110/ATP synthase F1, delta subunit family protein [Zea mays]
100193383	1561	182.868	66.9074	-1.45056	0.000143007	Up	6.52738e-06	Zea mays hypothetical protein (LOC100193383), mRNA	-	-	-	-	gi|212720725|ref|NP_001131984.1|/9.08338e-67/hypothetical protein [Zea mays]
100192831	1069	117.317	52.714	-1.15415	0.00216252	Up	0.000145822	Zea mays uncharacterized protein 114 (LOC100192831), mRNA	-	GO:0043231//intracellular membrane-bounded organelle	-	-	gi|212723806|ref|NP_001131494.1|/3.12427e-107/uncharacterized protein 114 precursor [Zea mays]
100277868	645	13.3682	1.41275	-3.24222	0.000567831	Up	3.11627e-05	Zea mays uncharacterized LOC100277868 (LOC100277868), mRNA	-	-	-	-	gi|226499368|ref|NP_001144796.1|/2.12303e-46/uncharacterized protein LOC100277868 [Zea mays]
100279506	1965	1465.09	516.551	-1.50401	5.64075e-14	Up	4.79651e-16	PREDICTED: Zea mays hypothetical protein (LOC100279506), transcript variant X1, mRNA	-	GO:0043231//intracellular membrane-bounded organelle;GO:0031410//cytoplasmic vesicle;GO:0043231//intracellular membrane-bounded organelle;GO:0031410//cytoplasmic vesicle	-	-	gi|670383793|ref|XP_008672703.1|/0/PREDICTED: hypothetical protein isoform X1 [Zea mays]
100272236	1477	45.1695	12.8546	-1.81306	0.00162588	Up	0.000104477	Zea mays uncharacterized LOC100272236 (LOC100272236), mRNA	-	-	-	-	gi|226530058|ref|NP_001140206.1|/2.97416e-112/uncharacterized protein LOC100272236 [Zea mays]
100193466	2366	750.152	373.075	-1.00772	2.11471e-05	Up	7.66317e-07	Zea mays hypothetical protein (LOC100193466), mRNA	K02492|1|0.0|846|zma:100193466|glutamyl-tRNA reductase [EC:1.2.1.70]	GO:0009536//plastid	GO:0016620//oxidoreductase activity, acting on the aldehyde or oxo group of donors, NAD or NADP as acceptor;GO:0016616//oxidoreductase activity, acting on the CH-OH group of donors, NAD or NADP as acceptor;GO:0000166//nucleotide binding	GO:0006779//porphyrin-containing compound biosynthetic process	gi|212720769|ref|NP_001132054.1|/0/uncharacterized protein LOC100193466 [Zea mays]
100194373	1413	64.4908	17.7563	-1.86076	1.31987e-06	Up	3.66849e-08	PREDICTED: Zea mays uncharacterized LOC100194373 (LOC100194373), transcript variant X1, mRNA	K15400|1|1e-49|196|osa:4350569|omega-hydroxypalmitate O-feruloyl transferase [EC:2.3.1.188]	-	GO:0016746//transferase activity, transferring acyl groups;GO:0016747//transferase activity, transferring acyl groups other than amino-acyl groups	-	gi|670382904|ref|XP_008672227.1|/1.44872e-93/PREDICTED: uncharacterized protein LOC100194373 isoform X1 [Zea mays]
103630785	2014	29.801	12.9418	-1.20333	0.0368792	Up	0.00465391	PREDICTED: Zea mays glucan endo-1,3-beta-glucosidase-like protein 3 (LOC103630785), transcript variant X3, misc_RNA	K14489|1|3e-16|84.7|vvi:100263145|arabidopsis histidine kinase 2/3/4 (cytokinin receptor) [EC:2.7.13.3]	-	-	-	gi|670418654|ref|XP_008650070.1|/6.55625e-102/PREDICTED: glucan endo-1,3-beta-glucosidase-like protein 3 isoform X1 [Zea mays]
100191775	1365	31.9374	3.01913	-3.40304	9.21888e-06	Up	3.10822e-07	Zea mays uncharacterized LOC100191775 (LOC100191775), mRNA	-	-	-	-	gi|212275203|ref|NP_001130672.1|/1.34098e-55/uncharacterized protein LOC100191775 [Zea mays]
100280839	1128	58.5415	4.75735	-3.62123	1.38477e-11	Up	1.55969e-13	Zea mays polygalacturonase inhibitor (LOC100280839), mRNA	K13420|1|6e-29|126|sbi:SORBI_06g028760|LRR receptor-like serine/threonine-protein kinase FLS2 [EC:2.7.11.1]	-	-	-	gi|226491044|ref|NP_001147231.1|/9.62222e-163/polygalacturonase inhibitor precursor [Zea mays]
100280967	1117	51.5651	12.6956	-2.02207	0.00141362	Up	8.87688e-05	PREDICTED: Zea mays ARR1 protein-like (LOC100280967), transcript variant X1, mRNA	K14491|1|1e-20|99.4|bdi:100828175|two-component response regulator ARR-B family	GO:0043231//intracellular membrane-bounded organelle;GO:0043231//intracellular membrane-bounded organelle	GO:0003676//nucleic acid binding;GO:0003676//nucleic acid binding	-	gi|645167885|gb|AIB05544.1|/1.90825e-113/G2-like transcription factor, partial [Zea mays]
100501765	3163	69.202	23.8687	-1.53569	0.000270193	Up	1.33814e-05	Zea mays uncharacterized LOC100501765 (LOC100501765), mRNA	K13420|1|2e-125|448|osa:4337016|LRR receptor-like serine/threonine-protein kinase FLS2 [EC:2.7.11.1]	-	GO:0004672//protein kinase activity;GO:0032559	GO:0006464//cellular protein modification process	gi|413919201|gb|AFW59133.1|/0/putative leucine-rich repeat receptor-like protein kinase family protein [Zea mays]
100194339	1451	23.8035	7.23612	-1.71788	0.0112327	Up	0.0010505	Zea mays uncharacterized LOC100194339 (LOC100194339), mRNA	K15015|1|0.0|696|zma:100194339|solute carrier family 32 (vesicular inhibitory amino acid transporter)	GO:0044464	GO:0022804	GO:0015837//amine transport	gi|414881696|tpg|DAA58827.1|/0/TPA: hypothetical protein ZEAMMB73_447553 [Zea mays]
100502160	1435	45.4826	8.52352	-2.41579	0.000289416	Up	1.4563e-05	PREDICTED: Zea mays hypothetical protein (LOC100502160), transcript variant X1, mRNA	-	-	-	-	gi|308044423|ref|NP_001183567.1|/2.32963e-94/hypothetical protein [Zea mays]
100281265	1046	20.9614	3.79351	-2.46613	0.000421688	Up	2.21268e-05	Zea mays F-box domain containing protein (LOC100281265), mRNA	-	GO:0043231//intracellular membrane-bounded organelle	-	-	gi|226533405|ref|NP_001147656.1|/5.3559e-80/F-box domain containing protein [Zea mays]
100384791	1725	201.465	98.2383	-1.03617	2.61313e-05	Up	9.69142e-07	PREDICTED: Zea mays LOC100384791 (IDP1951), transcript variant X1, mRNA	K14963|1|2e-11|69.7|pop:POPTR_832426|COMPASS component SWD3	-	-	-	gi|414869271|tpg|DAA47828.1|/0/TPA: WD repeat-containing protein-like protein [Zea mays]
100281341	1673	262.351	74.8274	-1.80986	2.23819e-12	Up	2.33363e-14	Zea mays GRAB2 protein (LOC100281341), mRNA	-	-	GO:0003676//nucleic acid binding	-	gi|226500256|ref|NP_001147731.1|/0/GRAB2 protein [Zea mays]
100191438	2561	26.516	10.1892	-1.37982	0.0229729	Up	0.00257359	PREDICTED: Zea mays putative WAK family receptor-like protein kinase (LOC100191438), transcript variant X1, mRNA	K00924|1|5e-53|207|aly:ARALYDRAFT_486409|[EC:2.7.1.-];K04733|3|5e-51|201|smo:SELMODRAFT_230241|interleukin-1 receptor-associated kinase 4 [EC:2.7.11.1]	-	GO:0046872//metal ion binding;GO:0004672//protein kinase activity;GO:0032559;GO:0046872//metal ion binding;GO:0004672//protein kinase activity;GO:0032559	GO:0006464//cellular protein modification process;GO:0006464//cellular protein modification process	gi|670371504|ref|XP_008667030.1|/0/PREDICTED: uncharacterized LOC100191438 isoform X1 [Zea mays]
103640543	1233	6.91373	1.56376	-2.14444	0.0352488	Up	0.00439524	PREDICTED: Zea mays uncharacterized LOC103640543 (LOC103640543), ncRNA	-	-	-	-	gi|413950931|gb|AFW83580.1|/8.73377e-27/hypothetical protein ZEAMMB73_073006 [Zea mays]
100281998	851	819.351	162.213	-2.33659	9.57238e-11	Up	1.19604e-12	Zea mays protease inhibitor/seed storage/LTP family protein (LOC100281998), mRNA	-	GO:0031410//cytoplasmic vesicle	GO:0016787//hydrolase activity	GO:0010876//lipid localization	gi|226491698|ref|NP_001148385.1|/1.0819e-66/protease inhibitor/seed storage/LTP family protein precursor [Zea mays]
100284063	1631	417.894	150.087	-1.47734	2.7588e-06	Up	8.23849e-08	Zea mays LOC100284063 (pco096884), mRNA	K13065|1|5e-78|290|rcu:RCOM_1442250|shikimate O-hydroxycinnamoyltransferase [EC:2.3.1.133]	-	GO:0016746//transferase activity, transferring acyl groups	-	gi|413922402|gb|AFW62334.1|/0/anthranilate N-benzoyltransferase protein 1 [Zea mays]
100280665	2653	685.954	320.357	-1.09843	0.000384358	Up	1.99176e-05	Zea mays methylcrotonoyl-CoA carboxylase subunit alpha (LOC100280665), mRNA	K01968|1|0.0|1361|zma:100280665|3-methylcrotonyl-CoA carboxylase alpha subunit [EC:6.4.1.4]	GO:0043231//intracellular membrane-bounded organelle	GO:0016879//ligase activity, forming carbon-nitrogen bonds;GO:0032559	-	gi|226507364|ref|NP_001147055.1|/0/methylcrotonoyl-CoA carboxylase subunit alpha [Zea mays]
103644002	823	14.4708	3.43072	-2.07657	0.0282327	Up	0.00330601	PREDICTED: Zea mays late embryogenesis abundant protein D-34-like (LOC103644002), transcript variant X2, mRNA	-	-	-	-	gi|670368324|ref|XP_008665412.1|/1.6324e-88/PREDICTED: late embryogenesis abundant protein D-34-like isoform X2 [Zea mays]
103655770	687	71.5422	32.6409	-1.13211	0.0164674	Up	0.00170186	PREDICTED: Zea mays protein OBERON 3-like (LOC103655770), mRNA	K00924|1|4e-21|99.8|osa:4346016|[EC:2.7.1.-];K02206|4|9e-17|85.1|ppp:PHYPADRAFT_171224|cyclin-dependent kinase 2 [EC:2.7.11.22]	-	-	-	gi|670401662|ref|XP_008680690.1|/1.97015e-104/PREDICTED: protein OBERON 3-like [Zea mays]
100272417	1308	25.539	10.5016	-1.2821	0.0393647	Up	0.00504447	Zea mays hypothetical protein (LOC100272417), mRNA	-	-	-	-	gi|238005612|gb|ACR33841.1|/1.22606e-74/unknown [Zea mays]
103632147	2753	55.4666	21.9212	-1.33929	0.0037783	Up	0.000283787	PREDICTED: Zea mays uncharacterized LOC103632147 (LOC103632147), transcript variant X5, ncRNA	K00434|1|2e-18|50.8|zma:542476|L-ascorbate peroxidase [EC:1.11.1.11]	-	-	-	gi|514737328|ref|XP_004958803.1|/2.28997e-18/PREDICTED: L-ascorbate peroxidase 2, cytosolic-like isoform X1 [Setaria italica]
103626217	3254	439.106	184.035	-1.25459	2.90619e-05	Up	1.08689e-06	PREDICTED: Zea mays putative calcium-transporting ATPase 13, plasma membrane-type (LOC103626217), mRNA	K01537|1|0.0|979|aly:ARALYDRAFT_898774|Ca2+-transporting ATPase [EC:3.6.3.8]	GO:0031224//intrinsic component of membrane;GO:0043231//intracellular membrane-bounded organelle	GO:0046873//metal ion transmembrane transporter activity;GO:0019829//cation-transporting ATPase activity;GO:0032559	GO:0009206;GO:0006816//calcium ion transport	gi|670406585|ref|XP_008644843.1|/0/PREDICTED: putative calcium-transporting ATPase 13, plasma membrane-type [Zea mays]
100277864	865	11.1491	2.24265	-2.31365	0.0164297	Up	0.00169627	Zea mays hypothetical protein (LOC100277864), mRNA	-	-	-	-	gi|226503769|ref|NP_001144792.1|/1.63559e-17/hypothetical protein [Zea mays]
100282274	874	87.7732	32.3614	-1.43951	0.000165042	Up	7.67812e-06	Zea mays enzyme of the cupin superfamily (LOC100282274), mRNA	K06995|1|1e-55|214|sbi:SORBI_04g026280|	-	-	-	gi|226510415|ref|NP_001148658.1|/1.43971e-61/enzyme of the cupin superfamily [Zea mays]
103641925	1136	11.262	2.31568	-2.28196	0.00948853	Up	0.000858928	PREDICTED: Zea mays RING-H2 finger protein ATL74-like (LOC103641925), mRNA	K05283|1|3e-12|71.2|aly:ARALYDRAFT_354960|phosphatidylinositol glycan, class W [EC:2.3.-.-];K15692|2|2e-11|68.6|smo:SELMODRAFT_66937|E3 ubiquitin-protein ligase RNF13 [EC:6.3.2.19];K11982|4|4e-09|60.8|bdi:100833984|E3 ubiquitin-protein ligase RNF115/126 [EC:6.3.2.19]	-	GO:0046872//metal ion binding	-	gi|670446487|ref|XP_008663453.1|/2.88728e-98/PREDICTED: RING-H2 finger protein ATL74-like [Zea mays]
100191487	2795	399.31	170.626	-1.22667	2.69455e-09	Up	4.42794e-11	PREDICTED: Zea mays uncharacterized LOC100191487 (LOC100191487), transcript variant X1, mRNA	K08332|1|7e-15|82.0|vcn:VOLCADRAFT_41528|vacuolar protein 8	-	-	-	gi|670382505|ref|XP_008672020.1|/0/PREDICTED: uncharacterized protein LOC100191487 isoform X1 [Zea mays]
103635416	1216	39.9762	14.652	-1.44805	0.0119494	Up	0.00113789	PREDICTED: Zea mays uncharacterized LOC103635416 (LOC103635416), mRNA	-	-	-	-	gi|670430807|ref|XP_008656100.1|/2.64878e-153/PREDICTED: uncharacterized protein LOC103635416 [Zea mays]
541689	1157	172.036	74.2889	-1.21149	0.00377479	Up	0.000283417	PREDICTED: Zea mays probable tyrosine-protein phosphatase At1g05000 (LOC541689), mRNA	-	-	GO:0004721//phosphoprotein phosphatase activity	GO:0006796//phosphate-containing compound metabolic process	gi|413924379|gb|AFW64311.1|/2.16672e-149/hypoxically induced transcript 2 [Zea mays]
103626508	2716	10.5185	1.36512	-2.94584	0.00122654	Up	7.52362e-05	PREDICTED: Zea mays protein ENHANCED DISEASE RESISTANCE 2-like (LOC103626508), transcript variant X2, mRNA	-	-	-	-	gi|670407339|ref|XP_008645142.1|/0/PREDICTED: protein ENHANCED DISEASE RESISTANCE 2-like isoform X2 [Zea mays]
103631225	1333	65.5821	23.984	-1.45123	0.001631	Up	0.000104991	PREDICTED: Zea mays beta-carotene 3-hydroxylase, chloroplastic-like (LOC103631225), mRNA	K15746|1|3e-104|377|sbi:SORBI_01g048860|beta-carotene 3-hydroxylase [EC:1.14.13.129]	GO:0031224//intrinsic component of membrane	GO:0046914//transition metal ion binding;GO:0003824//catalytic activity	GO:0006631//fatty acid metabolic process	gi|670361796|ref|XP_008650403.1|/3.75405e-103/PREDICTED: beta-carotene 3-hydroxylase, chloroplastic-like [Zea mays]
103629700	1818	244.935	94.5512	-1.37323	4.33414e-06	Up	1.37533e-07	PREDICTED: Zea mays probable WRKY transcription factor 40 (LOC103629700), mRNA	K13424|1|3e-17|88.6|sbi:SORBI_09g023270|WRKY transcription factor 33	-	-	-	gi|645168645|gb|AIB05859.1|/6.26862e-179/WRKY transcription factor, partial [Zea mays]
103650721	946	136.37	33.5177	-2.02453	4.28936e-06	Up	1.35567e-07	PREDICTED: Zea mays uncharacterized LOC103650721 (LOC103650721), mRNA	-	-	-	-	gi|670387986|ref|XP_008674509.1|/5.2985e-137/PREDICTED: uncharacterized protein LOC103650721 [Zea mays]
103654971	1904	35.7778	13.2289	-1.43538	0.0129962	Up	0.0012674	PREDICTED: Zea mays uncharacterized LOC103654971 (LOC103654971), transcript variant X2, mRNA	-	-	-	-	gi|413926814|gb|AFW66746.1|/2.24439e-102/hypothetical protein ZEAMMB73_704027 [Zea mays]
100274885	2209	80.2384	28.5305	-1.49179	0.00226624	Up	0.000154036	Zea mays uncharacterized LOC100274885 (LOC100274885), mRNA	-	-	-	GO:0000398//mRNA splicing, via spliceosome	gi|226531988|ref|NP_001142616.1|/0/uncharacterized protein LOC100274885 [Zea mays]
100280511	2244	99.0822	42.5919	-1.21805	0.000199777	Up	9.5714e-06	PREDICTED: Zea mays BRASSINOSTEROID INSENSITIVE 1-associated receptor kinase 1 (LOC100280511), transcript variant X2, mRNA	K13418|1|4e-111|400|rcu:RCOM_0186340|somatic embryogenesis receptor kinase 1 [EC:2.7.10.1 2.7.11.1]	-	GO:0004871//signal transducer activity;GO:0004672//protein kinase activity;GO:0032559;GO:0004871//signal transducer activity;GO:0004672//protein kinase activity;GO:0032559;GO:0004871//signal transducer activity;GO:0004672//protein kinase activity;GO:0032559	GO:0006464//cellular protein modification process;GO:0006464//cellular protein modification process;GO:0006464//cellular protein modification process	gi|670393527|ref|XP_008677167.1|/0/PREDICTED: BRASSINOSTEROID INSENSITIVE 1-associated receptor kinase 1 isoform X1 [Zea mays]
103626028	2585	240.572	90.6891	-1.40747	2.12338e-05	Up	7.71264e-07	PREDICTED: Zea mays cation/calcium exchanger 1-like (LOC103626028), mRNA	K13754|1|7e-162|569|sbi:SORBI_01g012910|solute carrier family 24 (sodium/potassium/calcium exchanger), member 6	-	-	-	gi|670406092|ref|XP_008644633.1|/0/PREDICTED: cation/calcium exchanger 1-like [Zea mays]
103651567	1117	52.4157	1.60634	-5.02815	7.29368e-11	Up	8.98924e-13	PREDICTED: Zea mays uncharacterized LOC103651567 (LOC103651567), ncRNA	-	-	-	-	gi|414881693|tpg|DAA58824.1|/5.26617e-12/TPA: hypothetical protein ZEAMMB73_569361 [Zea mays]
103637670	2500	63.0208	25.8037	-1.28825	0.00289898	Up	0.000206079	PREDICTED: Zea mays protein kinase G11A-like (LOC103637670), mRNA	K08286|1|3e-144|511|aly:ARALYDRAFT_494187|protein-serine/threonine kinase [EC:2.7.11.-];K08282|5|9e-76|283|ath:AT3G45780|non-specific serine/threonine protein kinase [EC:2.7.11.1]	-	GO:0004672//protein kinase activity	-	gi|670364276|ref|XP_008658451.1|/0/PREDICTED: protein kinase G11A-like [Zea mays]
100274631	1836	68.5913	18.1371	-1.91908	2.35867e-05	Up	8.68086e-07	Zea mays LOC100274631 (pco117059(417)), mRNA	-	-	-	-	gi|670359506|ref|XP_008672262.1|/2.05879e-93/PREDICTED: hypothetical protein isoform X4 [Zea mays]
103651403	990	11.8114	3.02081	-1.96718	0.0285877	Up	0.00336297	PREDICTED: Zea mays sphinganine C(4)-monooxygenase 1-like (LOC103651403), transcript variant X2, mRNA	K04713|1|5e-70|262|bdi:100843649|C4-hydroxylase [EC:1.14.-.-]	GO:0031224//intrinsic component of membrane;GO:0031410//cytoplasmic vesicle;GO:0031224//intrinsic component of membrane;GO:0031410//cytoplasmic vesicle	GO:0046914//transition metal ion binding;GO:0003824//catalytic activity;GO:0046914//transition metal ion binding;GO:0003824//catalytic activity	GO:0006631//fatty acid metabolic process;GO:0006631//fatty acid metabolic process	gi|670389754|ref|XP_008675260.1|/5.07867e-93/PREDICTED: sphinganine C(4)-monooxygenase 1-like isoform X1 [Zea mays]
100191277	1299	14.894	4.6505	-1.67928	0.034934	Up	0.00435005	Zea mays clathrin assembly protein (LOC100191277), mRNA	-	-	-	-	gi|212275636|ref|NP_001130183.1|/4.40173e-109/clathrin assembly protein [Zea mays]
100384855	1853	26.1738	9.89427	-1.40346	0.0276563	Up	0.00322375	Zea mays hypothetical protein (LOC100384855), mRNA	K04564|1|6e-47|187|pop:POPTR_253123|superoxide dismutase, Fe-Mn family [EC:1.15.1.1]	GO:0043231//intracellular membrane-bounded organelle	GO:0003824//catalytic activity;GO:0016209//antioxidant activity;GO:0043169//cation binding	GO:0072593//reactive oxygen species metabolic process	gi|195621100|gb|ACG32380.1|/3.47345e-108/superoxide dismutase, chloroplast [Zea mays]
100384013	1686	27.5943	9.66547	-1.51346	0.0201897	Up	0.00218972	PREDICTED: Zea mays uncharacterized LOC100384013 (LOC100384013), transcript variant X1, mRNA	-	GO:0043231//intracellular membrane-bounded organelle;GO:0043231//intracellular membrane-bounded organelle	-	-	gi|670428912|ref|XP_008655310.1|/0/PREDICTED: uncharacterized protein LOC100384013 isoform X1 [Zea mays]
103654376	2025	46.0707	17.3308	-1.41051	0.00374648	Up	0.000280761	PREDICTED: Zea mays uncharacterized LOC103654376 (LOC103654376), mRNA	-	-	-	-	gi|670398861|ref|XP_008679443.1|/0/PREDICTED: uncharacterized protein LOC103654376 [Zea mays]
103654095	2428	30.5146	3.43359	-3.15171	6.13118e-06	Up	2.01159e-07	PREDICTED: Zea mays cytochrome P450 714C3 (LOC103654095), mRNA	K10717|1|2e-83|309|bdi:100829850|cytokinin trans-hydroxylase	GO:0031410//cytoplasmic vesicle	GO:0016491//oxidoreductase activity;GO:0005506//iron ion binding	GO:0008152//metabolic process	gi|670398110|ref|XP_008679123.1|/0/PREDICTED: cytochrome P450 714C3 [Zea mays]
103641516	2036	12.9606	2.52219	-2.36138	0.0162323	Up	0.00166706	PREDICTED: Zea mays probable protein phosphatase 2C 37 (LOC103641516), mRNA	K14497|1|4e-62|238|pop:POPTR_806657|protein phosphatase 2C [EC:3.1.3.16]	-	-	-	gi|645168433|gb|AIB05775.1|/8.31925e-135/orphans transcription factor, partial [Zea mays]
100280483	1933	3296.87	1645.83	-1.00228	0.000266165	Up	1.31593e-05	Zea mays LOC100280483 (pco143873), mRNA	K14861|1|2e-16|85.9|gmx:100777901|nucleolar pre-ribosomal-associated protein 1	-	GO:0016787//hydrolase activity	-	gi|226493946|ref|NP_001146875.1|/0/LOC100280483 [Zea mays]
100304397	1584	45.0028	19.3658	-1.2165	0.0158386	Up	0.00161819	Zea mays hypothetical protein (LOC100304397), mRNA	-	-	-	-	gi|259490470|ref|NP_001159305.1|/2.92046e-129/uncharacterized protein LOC100304397 [Zea mays]
103651350	2115	15.7864	4.81114	-1.71423	0.0437024	Up	0.00578489	PREDICTED: Zea mays O-acyltransferase WSD1-like (LOC103651350), mRNA	K15406|1|1e-72|272|ath:AT5G37300|wax-ester synthase / diacylglycerol O-acyltransferase [EC:2.3.1.75 2.3.1.20]	-	-	-	gi|670389607|ref|XP_008675193.1|/0/PREDICTED: O-acyltransferase WSD1-like [Zea mays]
541835	895	838.045	288.365	-1.53913	5.14247e-08	Up	1.08109e-09	Zea mays glutathione transferase20 (gst20), mRNA	K00799|1|1e-76|191|bdi:100838684|glutathione S-transferase [EC:2.5.1.18]	GO:0043231//intracellular membrane-bounded organelle	GO:0016765//transferase activity, transferring alkyl or aryl (other than methyl) groups	-	gi|195637080|gb|ACG38008.1|/1.01152e-116/glutathione S-transferase GSTU6 [Zea mays]
100274657	654	208.309	62.1535	-1.74481	3.11658e-05	Up	1.17705e-06	PREDICTED: Zea mays uncharacterized LOC100274657 (LOC100274657), mRNA	-	-	-	-	gi|670437680|ref|XP_008659432.1|/3.76658e-62/PREDICTED: uncharacterized protein LOC100274657 [Zea mays]
103655253	1222	471.113	187.228	-1.33127	8.42907e-08	Up	1.8389e-09	PREDICTED: Zea mays thaumatin-like protein 1b (LOC103655253), mRNA	-	-	-	-	gi|670400840|ref|XP_008680256.1|/0/PREDICTED: thaumatin-like protein 1b [Zea mays]
103643246	1084	26.6554	7.42122	-1.8447	0.00683617	Up	0.000578528	PREDICTED: Zea mays uncharacterized LOC103643246 (LOC103643246), mRNA	-	-	-	-	gi|670366373|ref|XP_008664622.1|/4.19167e-75/PREDICTED: uncharacterized protein LOC103643246 [Zea mays]
100501780	1086	60.9607	15.1477	-2.00878	3.12567e-06	Up	9.44918e-08	PREDICTED: Zea mays uncharacterized LOC100501780 (LOC100501780), mRNA	-	-	-	-	gi|670375343|ref|XP_008668990.1|/8.02986e-50/PREDICTED: uncharacterized protein LOC100501780 [Zea mays]
100282916	2330	160.892	66.3985	-1.27687	9.29394e-05	Up	4.01039e-06	PREDICTED: Zea mays LOC100282916 (cl9757_1b), transcript variant X4, mRNA	K12135|1|3e-16|85.5|aly:ARALYDRAFT_488429|zinc finger protein CONSTANS	GO:0044464;GO:0044464;GO:0044464;GO:0044464;GO:0044464	GO:0003676//nucleic acid binding;GO:0046914//transition metal ion binding;GO:0046914//transition metal ion binding;GO:0046914//transition metal ion binding;GO:0046914//transition metal ion binding;GO:0046914//transition metal ion binding	-	gi|226503519|ref|NP_001149294.1|/0/LOC100282916 [Zea mays]
103645549	655	65.5653	14.2491	-2.20206	1.07332e-06	Up	2.90416e-08	PREDICTED: Zea mays uncharacterized LOC103645549 (LOC103645549), mRNA	-	-	-	-	gi|670371103|ref|XP_008666805.1|/2.50315e-90/PREDICTED: uncharacterized protein LOC103645549 [Zea mays]
103650717	1315	88.6413	22.234	-1.99521	0.000351269	Up	1.79939e-05	PREDICTED: Zea mays putative calcium-binding protein CML19 (LOC103650717), mRNA	K13448|1|5e-42|170|sbi:SORBI_03g046210|calcium-binding protein CML	-	-	-	gi|670387977|ref|XP_008674504.1|/7.02423e-62/PREDICTED: putative calcium-binding protein CML19 [Zea mays]
103630607	1176	139.428	25.515	-2.45011	8.69246e-08	Up	1.90375e-09	PREDICTED: Zea mays O-methyltransferase ZRP4-like (LOC103630607), mRNA	K16040|1|5e-82|303|vvi:100233030|trans-resveratrol di-O-methyltransferase [EC:2.1.1.240];K13230|2|1e-64|245|zma:100147731|2,4,7-trihydroxy-1,4-benzoxazin-3-one-glucoside 7-O-methyltransferase [EC:2.1.1.241];K05279|3|2e-36|151|pop:POPTR_834247|flavonol 3-O-methyltransferase [EC:2.1.1.76]	-	GO:0005515//protein binding;GO:0008168//methyltransferase activity	GO:0006730//one-carbon metabolic process	gi|670418236|ref|XP_008649876.1|/0/PREDICTED: O-methyltransferase ZRP4-like [Zea mays]
103647650	2189	404.172	170.948	-1.24142	1.43682e-07	Up	3.25265e-09	PREDICTED: Zea mays aspartic proteinase nepenthesin-2-like (LOC103647650), mRNA	K00924|1|7e-19|94.4|ath:AT5G22850|[EC:2.7.1.-]	GO:0031410//cytoplasmic vesicle	GO:0004175//endopeptidase activity	GO:0019538//protein metabolic process	gi|670378947|ref|XP_008670374.1|/0/PREDICTED: aspartic proteinase nepenthesin-2-like [Zea mays]
103641407	2596	954.123	387.651	-1.29942	2.01497e-06	Up	5.84025e-08	PREDICTED: Zea mays uncharacterized LOC103641407 (LOC103641407), mRNA	-	-	-	-	gi|670445373|ref|XP_008662981.1|/0/PREDICTED: uncharacterized protein LOC103641407 [Zea mays]
100279454	1760	1084.91	422.07	-1.36202	2.81491e-06	Up	8.43199e-08	Zea mays hypothetical protein (LOC100279454), mRNA	-	-	-	-	gi|226528936|ref|NP_001145931.1|/0/hypothetical protein [Zea mays]
103643061	885	88.0634	37.0101	-1.25062	0.00544896	Up	0.000441999	PREDICTED: Zea mays glycine-rich RNA-binding protein 1-like (LOC103643061), mRNA	K13195|1|4e-32|136|pop:POPTR_712972|cold-inducible RNA-binding protein;K02965|2|3e-16|84.0|ath:AT5G47320|small subunit ribosomal protein S19;K11294|3|4e-14|77.0|smo:SELMODRAFT_15428|nucleolin;K12741|5|9e-13|72.4|bdi:100831046|heterogeneous nuclear ribonucleoprotein A1/A3	-	GO:0005488//binding	-	gi|195626882|gb|ACG35271.1|/1.4289e-56/glycine-rich RNA-binding protein 2 [Zea mays]
100273478	1671	20.3923	7.07222	-1.52779	0.0279842	Up	0.00327057	PREDICTED: Zea mays hypothetical protein (LOC100273478), transcript variant X1, mRNA	-	-	-	-	gi|226492836|ref|NP_001141387.1|/3.70775e-114/hypothetical protein [Zea mays]
100502385	1059	419.429	168.828	-1.31287	3.62772e-10	Up	5.12886e-12	Zea mays hypothetical protein (LOC100502385), mRNA	-	-	-	-	gi|308082016|ref|NP_001183792.1|/9.09088e-160/hypothetical protein [Zea mays]
100500707	1149	53.2022	9.85665	-2.43231	5.07517e-05	Up	2.01879e-06	Zea mays anthranilic acid methyltransferase 1 (LOC100500707), mRNA	K08241|1|2e-74|277|pop:POPTR_860577|jasmonate O-methyltransferase [EC:2.1.1.141]	-	GO:0016741	GO:0006730//one-carbon metabolic process	gi|304571951|ref|NP_001182137.1|/0/anthranilic acid methyltransferase 1 [Zea mays]
103641623	2064	213.587	64.4704	-1.72812	2.12921e-05	Up	7.73983e-07	PREDICTED: Zea mays probable F-box protein At1g60180 (LOC103641623), mRNA	-	-	-	-	gi|670445840|ref|XP_008663180.1|/1.71208e-119/PREDICTED: probable F-box protein At1g60180 [Zea mays]
103626842	639	5.84229	0.962278	-2.60201	0.010913	Up	0.00101478	PREDICTED: Zea mays uncharacterized LOC103626842 (LOC103626842), ncRNA	-	-	-	-	gi|414868825|tpg|DAA47382.1|/1.40176e-18/TPA: hypothetical protein ZEAMMB73_652245 [Zea mays]
100281995	1191	2341.05	696.116	-1.74976	7.35346e-13	Up	7.10449e-15	Zea mays LOC100281995 (pco156628), mRNA	-	-	-	-	gi|413919985|gb|AFW59917.1|/1.52006e-137/stem-specific protein TSJT1 [Zea mays]
103636411	1563	243.284	102.314	-1.24964	6.12883e-06	Up	2.00614e-07	PREDICTED: Zea mays ninja-family protein 6-like (LOC103636411), mRNA	-	-	-	-	gi|670363860|ref|XP_008656995.1|/5.67785e-85/PREDICTED: ninja-family protein 6-like [Zea mays]
542305	1747	68.7855	28.1634	-1.28829	0.00630305	Up	0.000524317	PREDICTED: Zea mays cyclin3 (cyc3), transcript variant X2, mRNA	K05868|1|0.0|767|zma:542305|cyclin B	GO:0043231//intracellular membrane-bounded organelle;GO:0043231//intracellular membrane-bounded organelle;GO:0043231//intracellular membrane-bounded organelle	-	GO:0009987//cellular process;GO:0009987//cellular process;GO:0009987//cellular process	gi|670414137|ref|XP_008648291.1|/0/PREDICTED: cyclin3 isoform X2 [Zea mays]
100280939	1620	426.758	180.457	-1.24176	0.00105589	Up	6.33626e-05	PREDICTED: Zea mays CBL-interacting serine/threonine-protein kinase 11 (LOC100280939), transcript variant X1, mRNA	K00924|1|3e-55|214|ath:AT1G30270|[EC:2.7.1.-];K07198|3|3e-37|155|gmx:100806916|5'-AMP-activated protein kinase, catalytic alpha subunit [EC:2.7.11.11]	-	GO:0004672//protein kinase activity;GO:0000166//nucleotide binding;GO:0016301//kinase activity	GO:0009987//cellular process	gi|670421049|ref|XP_008651395.1|/0/PREDICTED: CBL-interacting serine/threonine-protein kinase 11 isoform X1 [Zea mays]
100192618	1020	365.174	65.8055	-2.4723	9.43036e-20	Up	4.51546e-22	Zea mays uncharacterized LOC100192618 (LOC100192618), mRNA	-	GO:0031410//cytoplasmic vesicle	-	-	gi|226500616|ref|NP_001144080.1|/4.48698e-84/uncharacterized protein LOC100276911 precursor [Zea mays]
103638892	3041	871.05	410.976	-1.0837	3.64386e-05	Up	1.39787e-06	PREDICTED: Zea mays transcription factor MYC4-like (LOC103638892), mRNA	K13422|1|0.0|833|sbi:SORBI_01g028230|transcription factor MYC2	GO:0043231//intracellular membrane-bounded organelle	-	-	gi|670438956|ref|XP_008659898.1|/0/PREDICTED: transcription factor MYC4-like [Zea mays]
100194314	1441	33.2082	11.8516	-1.48646	0.0147695	Up	0.00148553	PREDICTED: Zea mays putative RING zinc finger domain superfamily protein isoform 1 (LOC100194314), transcript variant X1, mRNA	K14297|1|6e-25|114|mtr:MTR_1g066430|nuclear pore complex protein Nup98-Nup96;K11982|2|2e-08|59.7|sbi:SORBI_01g035310|E3 ubiquitin-protein ligase RNF115/126 [EC:6.3.2.19]	-	GO:0046914//transition metal ion binding;GO:0046914//transition metal ion binding	-	gi|212722096|ref|NP_001132824.1|/0/uncharacterized LOC100194314 [Zea mays]
103635998	688	191.474	93.9981	-1.02645	2.26182e-05	Up	8.28596e-07	PREDICTED: Zea mays uncharacterized LOC103635998 (LOC103635998), ncRNA	K09487|1|7e-28|122|zma:100285108|heat shock protein 90kDa beta	GO:0044424	GO:0005515//protein binding;GO:0032559	GO:0044267//cellular protein metabolic process;GO:0050896//response to stimulus	gi|670434121|ref|XP_008657570.1|/5.46317e-59/PREDICTED: 40S ribosomal protein S4-like [Zea mays]
100286246	852	107.884	38.0524	-1.50342	0.00250138	Up	0.000173066	Zea mays LOC100286246 (gpm462), mRNA	-	GO:0043231//intracellular membrane-bounded organelle;GO:0016020//membrane	-	-	gi|226492587|ref|NP_001152606.1|/7.32107e-55/LOC100286246 [Zea mays]
100191889	1831	352.943	174.427	-1.01681	0.000672642	Up	3.78296e-05	Zea mays avr9/Cf-9 rapidly elicited protein 137 (LOC100191889), mRNA	-	-	-	-	gi|212274569|ref|NP_001130785.1|/0/avr9/Cf-9 rapidly elicited protein 137 [Zea mays]
103646587	825	89.3194	29.4049	-1.60292	0.00012306	Up	5.5193e-06	PREDICTED: Zea mays purple acid phosphatase 3-like (LOC103646587), mRNA	K01078|1|6e-95|345|ath:AT1G14700|acid phosphatase [EC:3.1.3.2]	GO:0031410//cytoplasmic vesicle	GO:0003824//catalytic activity	-	gi|670376677|ref|XP_008669511.1|/5.32195e-156/PREDICTED: purple acid phosphatase 3-like [Zea mays]
103654612	1827	57.7929	28.6171	-1.01402	0.0369825	Up	0.00466904	PREDICTED: Zea mays amino acid permease 3-like (LOC103654612), mRNA	K15015|1|1e-12|73.2|sbi:SORBI_03g026920|solute carrier family 32 (vesicular inhibitory amino acid transporter);K14209|4|4e-12|71.6|zma:100283119|solute carrier family 36 (proton-coupled amino acid transporter)	GO:0031224//intrinsic component of membrane	-	-	gi|670399472|ref|XP_008679681.1|/0/PREDICTED: amino acid permease 3-like [Zea mays]
100274525	1634	111.025	41.267	-1.42783	2.52944e-06	Up	7.52489e-08	PREDICTED: Zea mays putative cytochrome P450 superfamily protein (LOC100274525), transcript variant X2, mRNA	K10717|1|1e-78|292|osa:9269428|cytokinin trans-hydroxylase	-	GO:0016491//oxidoreductase activity;GO:0005506//iron ion binding;GO:0016491//oxidoreductase activity;GO:0005506//iron ion binding;GO:0016491//oxidoreductase activity;GO:0005506//iron ion binding	GO:0008152//metabolic process;GO:0008152//metabolic process;GO:0008152//metabolic process	gi|670372625|ref|XP_008667618.1|/0/PREDICTED: putative cytochrome P450 superfamily protein isoform X2 [Zea mays]
100284084	1197	75.9336	25.0227	-1.6015	0.00126032	Up	7.75938e-05	Zea mays LOC100284084 (cl65212_1), mRNA	-	-	-	-	gi|414868155|tpg|DAA46712.1|/0/TPA: putative thaumatin domain family protein [Zea mays]
103654507	2968	12.6611	2.98596	-2.08413	0.0133957	Up	0.00131547	PREDICTED: Zea mays probable L-type lectin-domain containing receptor kinase S.5 (LOC103654507), mRNA	K00924|1|1e-40|167|osa:4333912|[EC:2.7.1.-];K04733|4|5e-39|161|smo:SELMODRAFT_159261|interleukin-1 receptor-associated kinase 4 [EC:2.7.11.1]	-	GO:0004672//protein kinase activity;GO:0000166//nucleotide binding	-	gi|670399185|ref|XP_008679557.1|/0/PREDICTED: probable L-type lectin-domain containing receptor kinase S.5 [Zea mays]
103647664	3709	96.9609	26.3167	-1.88142	9.986e-05	Up	4.35429e-06	PREDICTED: Zea mays protein argonaute 18-like (LOC103647664), transcript variant X5, mRNA	K11596|1|0.0|869|sbi:SORBI_06g025560|argonaute	-	GO:0005488//binding;GO:0005488//binding;GO:0005488//binding;GO:0005488//binding;GO:0005488//binding	-	gi|670378983|ref|XP_008670390.1|/0/PREDICTED: protein argonaute 18-like isoform X2 [Zea mays]
100279493	1123	6.21537	1.26832	-2.29293	0.0272294	Up	0.0031623	Zea mays LOC100279493 (pco126369), mRNA	-	GO:0031410//cytoplasmic vesicle	-	-	gi|195606192|gb|ACG24926.1|/1.23491e-93/plasma membrane associated protein [Zea mays]
100272904	1456	453.255	161.329	-1.49031	4.89068e-07	Up	1.24155e-08	Zea mays hypothetical protein (LOC100272904), mRNA	-	-	-	-	gi|226492896|ref|NP_001140829.1|/1.05167e-61/uncharacterized protein LOC100272904 [Zea mays]
103639540	1276	21.6776	5.77168	-1.90914	0.00426829	Up	0.000328693	PREDICTED: Zea mays uncharacterized LOC103639540 (LOC103639540), mRNA	-	GO:0043231//intracellular membrane-bounded organelle	-	-	gi|670440437|ref|XP_008660504.1|/5.06611e-118/PREDICTED: uncharacterized protein LOC103639540 [Zea mays]
103642876	1265	103.209	3.99762	-4.69029	1.10226e-17	Up	6.1523e-20	PREDICTED: Zea mays uncharacterized LOC103642876 (LOC103642876), mRNA	-	-	-	-	gi|670448084|ref|XP_008664265.1|/0/PREDICTED: uncharacterized protein LOC103642876 [Zea mays]
100193415	1411	20.871	7.41431	-1.49311	0.0306186	Up	0.00367909	Zea mays hypothetical protein (LOC100193415), mRNA	K15078|1|0.0|764|zma:100193415|structure-specific endonuclease subunit SLX1 [EC:3.6.1.-]	GO:0044464	GO:0016788//hydrolase activity, acting on ester bonds	GO:0006259//DNA metabolic process	gi|212723530|ref|NP_001132010.1|/0/hypothetical protein [Zea mays]
103648792	1094	4.6908	0.894338	-2.39094	0.0235163	Up	0.00264513	PREDICTED: Zea mays uncharacterized LOC103648792 (LOC103648792), mRNA	-	-	-	-	gi|670381369|ref|XP_008671417.1|/4.94534e-140/PREDICTED: uncharacterized protein LOC103648792 [Zea mays]
103631787	945	35.9063	13.7798	-1.38168	0.0114374	Up	0.0010739	PREDICTED: Zea mays putative protein TPRXL (LOC103631787), misc_RNA	-	-	-	-	gi|414865121|tpg|DAA43678.1|/3.56701e-24/TPA: hypothetical protein ZEAMMB73_998726 [Zea mays]
103629018	3071	69.8566	29.1804	-1.25939	0.00860173	Up	0.000765004	PREDICTED: Zea mays protein CHUP1, chloroplastic-like (LOC103629018), transcript variant X2, mRNA	-	-	-	-	gi|670414459|ref|XP_008648436.1|/0/PREDICTED: protein CHUP1, chloroplastic-like [Zea mays]
100280947	926	75.0683	33.56	-1.16146	0.00551828	Up	0.000449029	Zea mays cytidine/deoxycytidylate deaminase family protein (LOC100280947), mRNA	-	-	GO:0003824//catalytic activity;GO:0046914//transition metal ion binding	-	gi|226506666|ref|NP_001147339.1|/3.86353e-76/cytidine/deoxycytidylate deaminase family protein [Zea mays]
103635300	3045	294.254	146.342	-1.00772	0.0114961	Up	0.00108214	PREDICTED: Zea mays uncharacterized LOC103635300 (LOC103635300), mRNA	-	-	-	-	gi|670430566|ref|XP_008656011.1|/0/PREDICTED: uncharacterized protein LOC103635300 [Zea mays]
606483	1174	45.9554	20.3854	-1.1727	0.0188733	Up	0.00201486	Zea mays phosphoenolpyruvate carboxylase kinase 1 (PPCK1), mRNA	K13412|1|1e-46|185|smo:SELMODRAFT_450108|calcium-dependent protein kinase [EC:2.7.11.1];K00924|4|3e-46|184|ath:AT5G12180|[EC:2.7.1.-]	-	GO:0004672//protein kinase activity;GO:0032559	GO:0006464//cellular protein modification process	gi|162458552|ref|NP_001105808.1|/9.36242e-132/phosphoenolpyruvate carboxylase kinase 1 [Zea mays]
103628402	1859	18.1777	4.27732	-2.08739	0.0207912	Up	0.00227027	PREDICTED: Zea mays uncharacterized LOC103628402 (LOC103628402), mRNA	-	-	-	-	gi|670411404|ref|XP_008646832.1|/9.96166e-172/PREDICTED: uncharacterized protein LOC103628402 [Zea mays]
103632522	1513	22.2704	6.93441	-1.68328	0.0212901	Up	0.00233741	PREDICTED: Zea mays uncharacterized LOC103632522 (LOC103632522), ncRNA	-	-	-	-	gi|413949128|gb|AFW81777.1|/2.49817e-20/hypothetical protein ZEAMMB73_778147 [Zea mays]
542145	2791	122.254	33.2983	-1.87636	2.81385e-08	Up	5.66038e-10	PREDICTED: Zea mays potassium channel3 (kch3), transcript variant X2, misc_RNA	K05391|1|9e-19|94.4|vvi:100241716|cyclic nucleotide gated channel, other eukaryote	GO:0031224//intrinsic component of membrane;GO:0031224//intrinsic component of membrane;GO:0031224//intrinsic component of membrane	GO:0005267//potassium channel activity;GO:0005267//potassium channel activity;GO:0005267//potassium channel activity	GO:0030001//metal ion transport;GO:0030001//metal ion transport;GO:0030001//metal ion transport	gi|670394693|ref|XP_008677784.1|/0/PREDICTED: potassium channel3 isoform X1 [Zea mays]
103642971	378	30.4684	11.8542	-1.36192	0.0402001	Up	0.00518347	PREDICTED: Zea mays tubulin beta-5 chain-like (LOC103642971), mRNA	K07375|1|4e-56|213|zma:100381281|tubulin beta	GO:0032991//macromolecular complex;GO:0015630//microtubule cytoskeleton	GO:0017111//nucleoside-triphosphatase activity;GO:0032561//guanyl ribonucleotide binding	GO:0043623//cellular protein complex assembly;GO:0009207;GO:0007017//microtubule-based process	gi|670448219|ref|XP_008664343.1|/2.73487e-56/PREDICTED: tubulin beta-5 chain-like [Zea mays]
100277012	1419	108.536	45.5238	-1.25348	0.00164908	Up	0.000106388	Zea mays uncharacterized LOC100277012 (LOC100277012), mRNA	-	-	-	-	gi|226499722|ref|NP_001144158.1|/4.9912e-85/uncharacterized protein LOC100277012 [Zea mays]
103630537	1366	65.1433	10.3892	-2.64853	3.94114e-06	Up	1.23276e-07	PREDICTED: Zea mays EID1-like F-box protein 3 (LOC103630537), mRNA	-	-	-	-	gi|670418083|ref|XP_008649812.1|/4.86001e-114/PREDICTED: EID1-like F-box protein 3 [Zea mays]
100191773	1815	54.6507	22.4804	-1.28157	0.018607	Up	0.00197852	PREDICTED: Zea mays hypothetical protein (LOC100191773), transcript variant X3, mRNA	-	-	-	-	gi|670412299|ref|XP_008647301.1|/0/PREDICTED: uncharacterized protein LOC100191773 isoform X3 [Zea mays]
100383982	2214	196.418	73.6259	-1.41564	3.06701e-07	Up	7.43835e-09	PREDICTED: Zea mays LOC100383982 (IDP64), transcript variant X1, mRNA	-	-	-	-	gi|670404933|ref|XP_008644135.1|/0/PREDICTED: uncharacterized protein LOC100383982 isoform X1 [Zea mays]
100192955	1818	91.5818	45.0444	-1.02371	0.00328029	Up	0.000238389	Zea mays hypothetical protein (LOC100192955), mRNA	-	GO:0044464	-	-	gi|212720805|ref|NP_001131605.1|/2.81386e-179/hypothetical protein [Zea mays]
100275298	889	679.248	261.427	-1.37753	0.000307647	Up	1.55683e-05	Zea mays LOC100275298 (AY109929), mRNA	-	-	-	-	gi|226499822|ref|NP_001142885.1|/2.60159e-82/uncharacterized protein LOC100275298 [Zea mays]
100274481	1420	30.9188	7.69666	-2.00618	0.000798649	Up	4.6025e-05	Zea mays hypothetical protein (LOC100274481), mRNA	K01183|1|7e-49|193|gmx:100796155|chitinase [EC:3.2.1.14]	GO:0031410//cytoplasmic vesicle	GO:0016798//hydrolase activity, acting on glycosyl bonds;GO:0043167//ion binding	GO:0044238;GO:0006950//response to stress	gi|226491894|ref|NP_001142312.1|/1.24383e-168/hypothetical protein precursor [Zea mays]
100283693	1520	108.889	40.7983	-1.41628	2.17923e-05	Up	7.94019e-07	Zea mays legumin-like protein (LOC100283693), mRNA	-	-	-	-	gi|226498888|ref|NP_001150066.1|/0/legumin-like protein [Zea mays]
100274136	1823	12.0961	2.71215	-2.15703	0.0147671	Up	0.00148487	Zea mays uncharacterized LOC100274136 (LOC100274136), mRNA	K02951|1|2e-49|195|sbi:SORBI_09g020940|small subunit ribosomal protein S12e	GO:0043231//intracellular membrane-bounded organelle;GO:0030529//ribonucleoprotein complex	GO:0005198//structural molecule activity	GO:0010467//gene expression	gi|226496503|ref|NP_001141986.1|/4.9802e-59/uncharacterized protein LOC100274136 [Zea mays]
100382268	2337	132.033	57.5513	-1.19797	0.00978902	Up	0.000891676	PREDICTED: Zea mays uncharacterized LOC100382268 (LOC100382268), transcript variant X1, mRNA	K02183|1|1e-60|233|ath:AT5G57580|calmodulin	-	-	-	gi|670443444|ref|XP_008662143.1|/0/PREDICTED: uncharacterized protein LOC100382268 isoform X1 [Zea mays]
100277883	1475	96.3867	42.3284	-1.18721	0.000713165	Up	4.04116e-05	Zea mays uncharacterized LOC100277883 (LOC100277883), mRNA	-	-	-	-	gi|226497160|ref|NP_001144807.1|/5.34274e-154/uncharacterized protein LOC100277883 [Zea mays]
100281755	2257	542.65	267.819	-1.01877	0.00135883	Up	8.49679e-05	PREDICTED: Zea mays catalytic/ hydrolase (LOC100281755), transcript variant X3, mRNA	-	-	GO:0003824//catalytic activity;GO:0003824//catalytic activity;GO:0003824//catalytic activity;GO:0003824//catalytic activity	-	gi|670428296|ref|XP_008654932.1|/0/PREDICTED: catalytic/ hydrolase isoform X2 [Zea mays]
103653430	1671	42.168	13.2419	-1.67104	0.00101111	Up	6.00675e-05	PREDICTED: Zea mays uncharacterized LOC103653430 (LOC103653430), mRNA	-	-	-	-	gi|670396627|ref|XP_008678558.1|/0/PREDICTED: uncharacterized protein LOC103653430 [Zea mays]
100286338	1545	93.7338	43.961	-1.09235	0.0102293	Up	0.000937284	Zea mays LOC100286338 (umc2588), mRNA	K00430|1|1e-117|421|zma:100274427|peroxidase [EC:1.11.1.7]	GO:0043231//intracellular membrane-bounded organelle	GO:0005506//iron ion binding;GO:0003824//catalytic activity;GO:0016209//antioxidant activity	GO:0008152//metabolic process;GO:0006950//response to stress	gi|226506514|ref|NP_001152697.1|/3.41183e-167/LOC100286338 precursor [Zea mays]
103640510	1807	66.4845	29.0228	-1.19583	0.00733933	Up	0.000630857	PREDICTED: Zea mays cyclin-D5-2-like (LOC103640510), mRNA	K14505|1|2e-20|99.0|ath:AT3G50070|cyclin D3, plant	-	-	-	gi|670365151|ref|XP_008661515.1|/3.43424e-153/PREDICTED: cyclin-D5-2-like [Zea mays]
100280976	1040	35.2672	12.8548	-1.45602	0.0104912	Up	0.000966335	Zea mays uclacyanin-2 (LOC100280976), mRNA	-	GO:0031410//cytoplasmic vesicle	GO:0046914//transition metal ion binding	-	gi|226499302|ref|NP_001147368.1|/5.1637e-59/uclacyanin-2 precursor [Zea mays]
103640757	1598	58.5405	15.4751	-1.91949	0.00072403	Up	4.1171e-05	PREDICTED: Zea mays probable purple acid phosphatase 20 (LOC103640757), mRNA	-	GO:0031410//cytoplasmic vesicle	GO:0016791//phosphatase activity;GO:0043169//cation binding	-	gi|670444054|ref|XP_008662466.1|/0/PREDICTED: LOW QUALITY PROTEIN: probable purple acid phosphatase 20 [Zea mays]
100501686	1847	423.858	121.692	-1.80034	3.12715e-08	Up	6.33493e-10	PREDICTED: Zea mays uncharacterized LOC100501686 (LOC100501686), transcript variant X1, mRNA	K15015|1|6e-11|67.8|cre:CHLREDRAFT_196429|solute carrier family 32 (vesicular inhibitory amino acid transporter);K14209|2|1e-10|66.6|zma:100283119|solute carrier family 36 (proton-coupled amino acid transporter)	GO:0031224//intrinsic component of membrane;GO:0031224//intrinsic component of membrane	-	-	gi|670436619|ref|XP_008658969.1|/0/PREDICTED: uncharacterized protein LOC100501686 isoform X1 [Zea mays]
100278850	684	37.5885	10.5056	-1.83913	0.00116374	Up	7.08895e-05	PREDICTED: Zea mays uncharacterized LOC100278850 (LOC100278850), ncRNA	-	-	-	-	gi|195656549|gb|ACG47742.1|/3.38831e-08/hypothetical protein [Zea mays]
100382368	1470	88.4799	40.5791	-1.12461	0.0045274	Up	0.000353008	PREDICTED: Zea mays hypothetical protein (LOC100382368), transcript variant X2, mRNA	-	-	-	-	gi|293331737|ref|NP_001168584.1|/0/hypothetical protein [Zea mays]
100285104	1952	84.7314	37.0347	-1.19402	0.00178547	Up	0.000116957	PREDICTED: Zea mays calmodulin binding protein (LOC100285104), transcript variant X4, mRNA	-	-	-	-	gi|670384350|ref|XP_008672998.1|/4.57146e-175/PREDICTED: calmodulin binding protein isoform X4 [Zea mays]
100280608	785	85.9052	10.4165	-3.04388	1.59606e-10	Up	2.09372e-12	Zea mays oleosin 16 kDa (oleosin), mRNA	-	GO:0031224//intrinsic component of membrane;GO:0005811//lipid particle	-	GO:0010876//lipid localization	gi|226532710|ref|NP_001146998.1|/9.72863e-56/oleosin 16 kDa [Zea mays]
100193666	1423	122.864	49.3147	-1.31697	5.88844e-05	Up	2.39408e-06	PREDICTED: Zea mays uncharacterized LOC100193666 (LOC100193666), transcript variant X1, mRNA	K00514|1|5e-34|144|rcu:RCOM_1428040|zeta-carotene desaturase [EC:1.3.5.6];K01206|2|4e-23|107|aly:ARALYDRAFT_475890|alpha-L-fucosidase [EC:3.2.1.51]	GO:0031410//cytoplasmic vesicle;GO:0043231//intracellular membrane-bounded organelle;GO:0031410//cytoplasmic vesicle;GO:0043231//intracellular membrane-bounded organelle	GO:0016787//hydrolase activity;GO:0016787//hydrolase activity	GO:0044238;GO:0044238	gi|413943916|gb|AFW76565.1|/0/hypothetical protein ZEAMMB73_187768 [Zea mays]
100274357	1131	249.053	109.604	-1.18415	9.84727e-05	Up	4.27705e-06	PREDICTED: Zea mays hypothetical protein (LOC100274357), transcript variant X1, mRNA	-	-	-	-	gi|670383461|ref|XP_008672531.1|/7.32648e-99/PREDICTED: hypothetical protein isoform X1 [Zea mays]
100275270	893	24.455	9.56648	-1.35407	0.0471717	Up	0.00637376	PREDICTED: Zea mays uncharacterized LOC100275270 (LOC100275270), transcript variant X4, mRNA	-	-	-	-	gi|670359161|ref|XP_008669346.1|/1.14438e-51/PREDICTED: uncharacterized protein LOC100275270 isoform X2 [Zea mays]
100286008	1217	200.297	59.4688	-1.75194	5.21601e-13	Up	4.9803e-15	Zea mays LOC100286008 (si618042f05b), mRNA	K00761|1|1e-79|295|vvi:100261300|uracil phosphoribosyltransferase [EC:2.4.2.9]	-	GO:0016763//transferase activity, transferring pentosyl groups;GO:0032559;GO:0016772//transferase activity, transferring phosphorus-containing groups	GO:0019860//uracil metabolic process	gi|226531189|ref|NP_001152368.1|/5.20551e-125/LOC100286008 [Zea mays]
100275045	564	69.2644	28.4974	-1.28128	0.000606483	Up	3.3662e-05	Zea mays hypothetical protein (LOC100275045), mRNA	-	-	-	-	gi|195643512|gb|ACG41224.1|/6.366e-48/hypothetical protein [Zea mays]
103650242	1470	177.431	59.4054	-1.57859	1.16947e-07	Up	2.61428e-09	PREDICTED: Zea mays uncharacterized LOC103650242 (LOC103650242), transcript variant X2, ncRNA	-	-	-	-	gi|414877543|tpg|DAA54674.1|/1.0771e-85/TPA: hypothetical protein ZEAMMB73_093799 [Zea mays]
103652912	1101	5.97027	0.924281	-2.69139	0.00744978	Up	0.000642713	PREDICTED: Zea mays probable WRKY transcription factor 24 (LOC103652912), mRNA	K13424|1|6e-22|103|vvi:100243352|WRKY transcription factor 33	GO:0043231//intracellular membrane-bounded organelle	-	-	gi|645165738|gb|AIB04634.1|/7.59285e-72/WRKY transcription factor, partial [Zea mays]
542658	781	1165.69	419.206	-1.47545	1.53202e-13	Up	1.34559e-15	PREDICTED: Zea mays HMG-like nucleosome/chromatin assembly factor D (nfd101), transcript variant X1, mRNA	K10802|1|7e-36|149|vvi:100257544|high mobility group protein B1	-	GO:0003676//nucleic acid binding;GO:0003676//nucleic acid binding	-	gi|670421880|ref|XP_008651871.1|/9.70115e-89/PREDICTED: HMG-like nucleosome/chromatin assembly factor D isoform X1 [Zea mays]
100281437	2007	58.3642	15.5395	-1.90914	3.96393e-05	Up	1.53526e-06	Zea mays LHT1 (LOC100281437), mRNA	K15015|1|2e-12|73.2|smo:SELMODRAFT_152799|solute carrier family 32 (vesicular inhibitory amino acid transporter);K14209|5|4e-11|68.6|ppp:PHYPADRAFT_144039|solute carrier family 36 (proton-coupled amino acid transporter)	GO:0031224//intrinsic component of membrane	-	-	gi|226502680|ref|NP_001147827.1|/0/LHT1 [Zea mays]
103630399	1130	57.9257	22.1249	-1.38854	0.00457551	Up	0.000357277	PREDICTED: Zea mays transcription factor DIVARICATA-like (LOC103630399), mRNA	K12134|1|3e-06|51.2|aly:ARALYDRAFT_904154|circadian clock associated 1;K12133|2|5e-06|50.4|ath:AT1G01060|LATE ELONGATED HYPOCOTYL	GO:0043231//intracellular membrane-bounded organelle	GO:0003676//nucleic acid binding	-	gi|645168822|gb|AIB05933.1|/7.31649e-86/MYB-related transcription factor, partial [Zea mays]
103637741	2228	38.586	18.8418	-1.03414	0.0399325	Up	0.00514218	PREDICTED: Zea mays 4-coumarate--CoA ligase-like 3 (LOC103637741), mRNA	K10526|1|7e-96|350|sbi:SORBI_01g048200|OPC-8:0 CoA ligase 1 [EC:6.2.1.-]	-	-	-	gi|670364430|ref|XP_008658826.1|/0/PREDICTED: 4-coumarate--CoA ligase-like 3 [Zea mays]
100502060	494	169.092	62.5659	-1.43436	0.00494032	Up	0.000391923	Zea mays uncharacterized LOC100502060 (LOC100502060), mRNA	-	-	GO:0005488//binding	-	gi|308081724|ref|NP_001183536.1|/7.89339e-58/uncharacterized protein LOC100502060 [Zea mays]
100281468	2248	844.176	396.211	-1.09127	1.54935e-05	Up	5.46082e-07	Zea mays LOC100281468 (magi100654), mRNA	K14497|1|0.0|730|zma:100281468|protein phosphatase 2C [EC:3.1.3.16]	GO:0043234//protein complex	GO:0004721//phosphoprotein phosphatase activity;GO:0043169//cation binding	GO:0006464//cellular protein modification process	gi|226502068|ref|NP_001147858.1|/0/LOC100281468 [Zea mays]
100275701	1894	146.875	27.3869	-2.42303	1.08583e-11	Up	1.20289e-13	Zea mays uncharacterized LOC100275701 (LOC100275701), mRNA	-	-	-	-	gi|293334141|ref|NP_001168996.1|/7.20974e-85/uncharacterized protein LOC100382827 [Zea mays]
103626193	2496	8.55338	1.8232	-2.23002	0.0299713	Up	0.00357584	PREDICTED: Zea mays putative transporter arsB (LOC103626193), transcript variant X2, mRNA	K14430|1|2e-06|53.5|cme:CMP026C|phosphate transporter	GO:0031224//intrinsic component of membrane;GO:0031410//cytoplasmic vesicle;GO:0031224//intrinsic component of membrane;GO:0031410//cytoplasmic vesicle	GO:0015142//tricarboxylic acid transmembrane transporter activity;GO:0015142//tricarboxylic acid transmembrane transporter activity	GO:0006842//tricarboxylic acid transport;GO:0006842//tricarboxylic acid transport	gi|670406523|ref|XP_008644816.1|/0/PREDICTED: putative transporter arsB isoform X1 [Zea mays]
103654041	2039	18.0426	3.95546	-2.18949	0.0068459	Up	0.000579754	PREDICTED: Zea mays zinc finger protein CONSTANS-LIKE 9-like (LOC103654041), transcript variant X2, mRNA	K12135|1|6e-15|81.3|ath:AT5G15840|zinc finger protein CONSTANS	GO:0044464;GO:0044464	GO:0003676//nucleic acid binding;GO:0046914//transition metal ion binding;GO:0003676//nucleic acid binding;GO:0046914//transition metal ion binding	-	gi|670392310|ref|XP_008676531.1|/0/PREDICTED: uncharacterized protein LOC100193195 isoform X2 [Zea mays]
103637861	1407	378.556	138.377	-1.4519	0.0441078	Up	0.0058598	PREDICTED: Zea mays uncharacterized LOC103637861 (LOC103637861), mRNA	-	-	-	-	gi|670436901|ref|XP_008659107.1|/1.97017e-142/PREDICTED: uncharacterized protein LOC103637861 [Zea mays]
100304357	2634	98.0154	44.4535	-1.14071	0.0118492	Up	0.00112494	Zea mays LOC100304357 (si606024c08), mRNA	-	GO:0031410//cytoplasmic vesicle	GO:0004175//endopeptidase activity;GO:0005515//protein binding	GO:0019538//protein metabolic process;GO:0044092//negative regulation of molecular function	gi|259490022|ref|NP_001159267.1|/0/uncharacterized protein LOC100304357 precursor [Zea mays]
100192762	3874	1626.25	611.61	-1.41087	1.67986e-10	Up	2.21792e-12	PREDICTED: Zea mays LOC100192762 (pco064258), mRNA	K13126|1|9e-09|61.6|vvi:100255846|polyadenylate-binding protein	-	GO:0005488//binding	-	gi|670445780|ref|XP_008663156.1|/0/PREDICTED: LOW QUALITY PROTEIN: protein MEI2-like 4 [Zea mays]
100281591	1987	9.51209	2.15581	-2.14153	0.0329619	Up	0.00405218	Zea mays tyrosine/DOPA decarboxylase 1 (LOC100281591), mRNA	K01592|1|0.0|935|zma:100281591|tyrosine decarboxylase [EC:4.1.1.25]	-	GO:0048037//cofactor binding;GO:0016830//carbon-carbon lyase activity	GO:0019752//carboxylic acid metabolic process	gi|226529738|ref|NP_001147982.1|/0/tyrosine/DOPA decarboxylase 1 [Zea mays]
103641085	2254	31.369	6.74722	-2.21697	0.000400932	Up	2.09014e-05	PREDICTED: Zea mays uncharacterized LOC103641085 (LOC103641085), transcript variant X2, ncRNA	-	-	-	-	gi|51854373|gb|AAU10753.1|/6.6429e-06/unknow protein [Oryza sativa Japonica Group]
100280419	1328	471.936	112.832	-2.06441	0.00431338	Up	0.000332899	PREDICTED: Zea mays uncharacterized LOC100280419 (LOC100280419), transcript variant X1, mRNA	K15095|1|2e-73|275|vvi:100248214|(+)-neomenthol dehydrogenase [EC:1.1.1.208]	-	GO:0003824//catalytic activity;GO:0003824//catalytic activity	GO:0008152//metabolic process;GO:0008152//metabolic process	gi|414586126|tpg|DAA36697.1|/0/TPA: hypothetical protein ZEAMMB73_569025 [Zea mays]
100285309	572	23.2659	8.48494	-1.45524	0.0292086	Up	0.00346001	Zea mays tat pathway signal sequence family protein (LOC100285309), mRNA	-	-	-	-	gi|226506828|ref|NP_001151674.1|/2.48425e-47/tat pathway signal sequence family protein [Zea mays]
100285432	2113	28.1048	10.7033	-1.39277	0.0392978	Up	0.00503228	Zea mays tetratricopeptide-like helical (LOC100285432), mRNA	K15271|1|5e-91|333|rcu:RCOM_1095670|ATP-dependent DNA helicase HFM1/MER3 [EC:3.6.4.12];K15078|4|1e-67|256|vvi:100250139|structure-specific endonuclease subunit SLX1 [EC:3.6.1.-]	-	-	-	gi|226501952|ref|NP_001151797.1|/0/tetratricopeptide-like helical [Zea mays]
103647210	3467	24.9528	8.74149	-1.51325	0.0404309	Up	0.00522583	PREDICTED: Zea mays putative inactive cadmium/zinc-transporting ATPase HMA3 (LOC103647210), mRNA	K01534|1|0.0|800|bdi:100832406|Cd2+/Zn2+-exporting ATPase [EC:3.6.3.3 3.6.3.5]	GO:0044464	GO:0005488//binding;GO:0016817//hydrolase activity, acting on acid anhydrides;GO:0022857//transmembrane transporter activity	-	gi|670378011|ref|XP_008670004.1|/0/PREDICTED: putative inactive cadmium/zinc-transporting ATPase HMA3 [Zea mays]
100273138	1306	49.0666	22.1311	-1.14867	0.0130029	Up	0.00126864	Zea mays putative oxidoreductase, aldo/keto reductase family protein (LOC100273138), mRNA	K05275|1|2e-45|181|zma:100272747|pyridoxine 4-dehydrogenase [EC:1.1.1.65];K00064|2|2e-18|92.0|smo:SELMODRAFT_124085|D-threo-aldose 1-dehydrogenase [EC:1.1.1.122];K14521|4|7e-15|80.1|vcn:VOLCADRAFT_98273|N-acetyltransferase 10 [EC:2.3.1.-]	-	GO:0003824//catalytic activity	GO:0008152//metabolic process	gi|226495965|ref|NP_001141057.1|/0/putative oxidoreductase, aldo/keto reductase family protein [Zea mays]
100285310	980	226.542	23.7166	-3.25581	0.000726351	Up	4.13235e-05	Zea mays calcium binding EF-hand protein (LOC100285310), mRNA	-	-	GO:0046872//metal ion binding	-	gi|226533572|ref|NP_001151675.1|/1.54059e-126/calcium binding EF-hand protein precursor [Zea mays]
100272609	1434	40.6378	12.3824	-1.71454	0.00352926	Up	0.000259982	Zea mays hypothetical protein (LOC100272609), mRNA	-	-	-	-	gi|226491110|ref|NP_001140544.1|/2.74087e-131/hypothetical protein [Zea mays]
100283977	1219	53.8203	24.8542	-1.11466	0.0450952	Up	0.00602931	Zea mays wiscott-Aldrich syndrome, C-terminal (LOC100283977), mRNA	-	-	-	-	gi|238009936|gb|ACR36003.1|/2.67855e-78/unknown [Zea mays]
100216923	1550	236.899	38.7711	-2.61122	1.53927e-09	Up	2.44661e-11	Zea mays hypothetical protein (LOC100216923), mRNA	-	-	-	-	gi|219362807|ref|NP_001136780.1|/7.02399e-112/hypothetical protein [Zea mays]
542015	2068	198.342	66.7985	-1.5701	1.08255e-10	Up	1.36795e-12	Zea mays somatic embryogenesis receptor-like kinase1 (serk1), mRNA	K13418|1|0.0|890|pop:POPTR_913861|somatic embryogenesis receptor kinase 1 [EC:2.7.10.1 2.7.11.1]	GO:0043231//intracellular membrane-bounded organelle	GO:0004871//signal transducer activity;GO:0004672//protein kinase activity;GO:0032559	GO:0006464//cellular protein modification process	gi|162463086|ref|NP_001105132.1|/0/somatic embryogenesis receptor-like kinase1 precursor [Zea mays]
103635871	1950	34.5387	9.44647	-1.87037	0.00113434	Up	6.88091e-05	PREDICTED: Zea mays protein IQ-DOMAIN 14-like (LOC103635871), mRNA	-	-	-	-	gi|645166281|gb|AIB04857.1|/2.52596e-149/orphans transcription factor, partial [Zea mays]
100383172	1619	110.943	49.9958	-1.14994	0.00201251	Up	0.000133939	Zea mays hypothetical protein (LOC100383172), mRNA	-	-	-	-	gi|293336334|ref|NP_001169308.1|/0/hypothetical protein [Zea mays]
100278807	1127	11.3508	1.40859	-3.01047	0.000882825	Up	5.14012e-05	PREDICTED: Zea mays uncharacterized LOC100278807 (LOC100278807), ncRNA	-	-	-	-	gi|195605116|gb|ACG24388.1|/1.14786e-14/hypothetical protein [Zea mays]
100278059	635	198.12	40.5552	-2.28842	1.52927e-07	Up	3.49659e-09	Zea mays hypothetical protein (LOC100278059), mRNA	-	-	-	-	gi|226509378|ref|NP_001144932.1|/8.10464e-27/uncharacterized protein LOC100278059 [Zea mays]
542373	862	457.902	17.3838	-4.71923	3.98258e-36	Up	6.54455e-39	Zea mays dehydrin1 (dhn1), mRNA	-	-	-	-	gi|162461919|ref|NP_001105419.1|/5.9406e-36/dehydrin DHN1 [Zea mays]
100281085	978	51.6558	18.535	-1.47868	0.00171713	Up	0.00011141	Zea mays chaperone protein dnaJ 11 (LOC100281085), mRNA	K09503|1|4e-11|67.0|pop:POPTR_709907|DnaJ homolog subfamily A member 2;K09529|2|2e-08|58.2|cme:CMQ240C|DnaJ homolog subfamily C member 9;K03686|4|2e-08|58.2|smo:SELMODRAFT_133534|molecular chaperone DnaJ	GO:0043231//intracellular membrane-bounded organelle	GO:0005515//protein binding	GO:0044267//cellular protein metabolic process	gi|226500184|ref|NP_001147476.1|/2.20016e-48/chaperone protein dnaJ 11 [Zea mays]
100279351	1320	63.945	16.8256	-1.92617	9.98341e-05	Up	4.3492e-06	Zea mays uncharacterized LOC100279351 (LOC100279351), mRNA	K00430|1|5e-64|243|sbi:SORBI_03g046810|peroxidase [EC:1.11.1.7]	GO:0031410//cytoplasmic vesicle	GO:0016209//antioxidant activity;GO:0005506//iron ion binding;GO:0003824//catalytic activity	GO:0006950//response to stress;GO:0008152//metabolic process	gi|226496139|ref|NP_001145841.1|/0/uncharacterized protein LOC100279351 precursor [Zea mays]
103648814	852	69.6426	5.38169	-3.69384	1.89527e-11	Up	2.18014e-13	PREDICTED: Zea mays uncharacterized LOC103648814 (LOC103648814), mRNA	-	-	-	-	gi|670381403|ref|XP_008671435.1|/6.91242e-138/PREDICTED: uncharacterized protein LOC103648814 [Zea mays]
100383525	2927	778.034	330.468	-1.23532	0.00125933	Up	7.7497e-05	PREDICTED: Zea mays putative DUF869 domain containing family protein (LOC100383525), transcript variant X2, mRNA	K10405|1|1e-07|57.8|cme:CMR497C|kinesin family member C1;K06638|3|8e-07|55.1|bdi:100840306|mitotic spindle assembly checkpoint protein MAD1	-	-	-	gi|293331989|ref|NP_001169644.1|/0/putative DUF869 domain containing family protein [Zea mays]
100383659	1206	28.7741	6.33703	-2.18289	0.000531728	Up	2.89253e-05	Zea mays uncharacterized LOC100383659 (LOC100383659), mRNA	-	-	-	-	gi|293335181|ref|NP_001169774.1|/4.56537e-105/uncharacterized protein LOC100383659 [Zea mays]
103626943	1681	35.8574	4.11265	-3.12413	1.37685e-06	Up	3.83076e-08	PREDICTED: Zea mays elongation factor Tu, mitochondrial-like (LOC103626943), misc_RNA	K02358|1|0.0|771|zma:100194026|elongation factor Tu	GO:0043231//intracellular membrane-bounded organelle	GO:0016772//transferase activity, transferring phosphorus-containing groups;GO:0017111//nucleoside-triphosphatase activity;GO:0008135//translation factor activity, nucleic acid binding;GO:0032561//guanyl ribonucleotide binding	GO:0006412//translation;GO:0009207	gi|212721968|ref|NP_001132561.1|/0/putative translation elongation/initiation factor family protein [Zea mays]
542495	2661	1214.84	404.188	-1.58766	0.0387705	Up	0.00495218	Zea mays lipoxygenase (LOC542495), mRNA	K15718|1|0.0|1716|zma:542495|linoleate 9S-lipoxygenase [EC:1.13.11.58]	-	GO:0046914//transition metal ion binding;GO:0016702//oxidoreductase activity, acting on single donors with incorporation of molecular oxygen, incorporation of two atoms of oxygen	GO:0006633//fatty acid biosynthetic process	gi|162459823|ref|NP_001105515.1|/0/lipoxygenase [Zea mays]
103637786	3200	109.332	42.0117	-1.37985	0.000104776	Up	4.6013e-06	PREDICTED: Zea mays U-box domain-containing protein 21-like (LOC103637786), mRNA	K09561|1|8e-06|51.6|vvi:100248721|STIP1 homology and U-box containing protein 1 [EC:6.3.2.19]	-	-	-	gi|670436778|ref|XP_008659061.1|/0/PREDICTED: U-box domain-containing protein 21-like [Zea mays]
100193932	1469	20.7906	5.21369	-1.99555	0.0176558	Up	0.00185337	Zea mays uncharacterized LOC100193932 (LOC100193932), mRNA	-	-	-	-	gi|413946117|gb|AFW78766.1|/9.14673e-122/hypothetical protein ZEAMMB73_971833 [Zea mays]
541648	3517	1027.79	492.135	-1.06242	0.00058521	Up	3.22491e-05	PREDICTED: Zea mays lysine-ketoglutarate reductase/saccharopine dehydrogenase1 (lkrsdh1), transcript variant X3, mRNA	K14157|1|0.0|2044|zma:541648|alpha-aminoadipic semialdehyde synthase [EC:1.5.1.8 1.5.1.9]	-	GO:0003824//catalytic activity;GO:0003824//catalytic activity;GO:0003824//catalytic activity;GO:0003824//catalytic activity	GO:0008152//metabolic process;GO:0008152//metabolic process;GO:0008152//metabolic process;GO:0008152//metabolic process	gi|162462365|ref|NP_001104873.1|/0/lysine-ketoglutarate reductase/saccharopine dehydrogenase1 [Zea mays]
100280733	2723	1654.3	685.056	-1.27192	7.26292e-09	Up	1.32998e-10	Zea mays ATP-binding cassette sub-family G member 2 (LOC100280733), mRNA	K05681|1|2e-71|269|cme:CMS467C|ATP-binding cassette, subfamily G (WHITE), member 2;K12843|2|5e-70|264|vvi:100248403|U4/U6 small nuclear ribonucleoprotein PRP3;K05663|4|2e-17|89.7|cre:CHLREDRAFT_105113|mitochondrial ABC transporter ATM;K02065|5|4e-16|85.5|mtr:MTR_7g079540|putative ABC transport system ATP-binding protein	GO:0044464	GO:0017111//nucleoside-triphosphatase activity;GO:0015604//organic phosphonate transmembrane transporter activity;GO:0032559	GO:0009207	gi|226510337|ref|NP_001147125.1|/0/ATP-binding cassette sub-family G member 2 [Zea mays]
100282477	828	23.3321	8.82744	-1.40225	0.0358941	Up	0.00450214	Zea mays plant-specific domain TIGR01589 family protein (LOC100282477), mRNA	-	-	-	-	gi|226504314|ref|NP_001148858.1|/4.5695e-38/plant-specific domain TIGR01589 family protein [Zea mays]
100281231	1210	447.361	210.323	-1.08883	0.00809746	Up	0.000711897	Zea mays NHL25 (LOC100281231), mRNA	K08488|1|1e-05|49.7|ath:AT1G32270|syntaxin 7	-	-	-	gi|226495555|ref|NP_001147622.1|/1.13128e-95/NHL25 [Zea mays]
100533162	994	26.1461	6.88098	-1.92591	0.00215688	Up	0.00014526	Zea mays uncharacterized LOC100533162 (LOC100533162), mRNA	-	-	-	-	gi|324073453|ref|NP_001191256.1|/7.51108e-44/uncharacterized protein LOC100533162 [Zea mays]
100502288	1495	138.462	48.4217	-1.51577	3.52111e-06	Up	1.08641e-07	Zea mays hypothetical protein (LOC100502288), mRNA	-	GO:0044464	-	-	gi|308044341|ref|NP_001183694.1|/2.05157e-161/uncharacterized protein LOC100502288 [Zea mays]
100284068	1007	108.064	41.7213	-1.37303	4.01583e-05	Up	1.55991e-06	PREDICTED: Zea mays electron transfer flavoprotein beta-subunit (LOC100284068), transcript variant X1, mRNA	K03521|1|5e-87|220|zma:100284068|electron transfer flavoprotein beta subunit	GO:0043231//intracellular membrane-bounded organelle;GO:0043231//intracellular membrane-bounded organelle	-	-	gi|226499156|ref|NP_001150438.1|/1.26329e-85/electron transfer flavoprotein beta-subunit [Zea mays]
100285123	2560	91.7883	43.7559	-1.06883	0.00629143	Up	0.000521947	PREDICTED: Zea mays LOC100285123 (IDP504), transcript variant X2, mRNA	-	GO:0043231//intracellular membrane-bounded organelle;GO:0043231//intracellular membrane-bounded organelle;GO:0043231//intracellular membrane-bounded organelle	-	GO:0051234//establishment of localization;GO:0051234//establishment of localization;GO:0051234//establishment of localization	gi|670373553|ref|XP_008668115.1|/0/PREDICTED: LOC100285123 isoform X1 [Zea mays]
100501109	1734	6.99938	1.3295	-2.39635	0.0234407	Up	0.00263463	Zea mays putative cytochrome P450 superfamily protein (LOC100501109), mRNA	K15398|1|2e-86|318|ppp:PHYPADRAFT_151187|cytochrome P450, family 86, subfamily A, polypeptide 2/4/7/8 (fatty acid omega-hydroxylase) [EC:1.14.-.-];K15402|2|3e-84|311|mtr:MTR_4g075110|cytochrome P450, family 86, subfamily B, polypeptide 1 (fatty acid omega-hydroxylase) [EC:1.14.-.-]	-	GO:0016491//oxidoreductase activity;GO:0005506//iron ion binding	GO:0008152//metabolic process	gi|670375383|ref|XP_008669003.1|/0/PREDICTED: cytochrome P450 704C1-like [Zea mays]
103635063	1456	53.6501	10.7313	-2.32175	3.1279e-06	Up	9.4648e-08	PREDICTED: Zea mays transcription factor TGA5-like (LOC103635063), mRNA	-	-	-	-	gi|670430142|ref|XP_008655844.1|/1.19215e-89/PREDICTED: transcription factor TGA5-like [Zea mays]
100278762	1090	21.2599	3.30688	-2.68459	0.00332038	Up	0.000241773	Zea mays uncharacterized LOC100278762 (LOC100278762), mRNA	-	-	-	-	gi|226506702|ref|NP_001145405.1|/1.42354e-46/uncharacterized protein LOC100278762 [Zea mays]
100286852	2074	42.6448	4.75755	-3.16408	7.48339e-08	Up	1.6135e-09	Zea mays cytochrome P450 CYP78A53 (CYP78A53), mRNA	K00517|1|1e-146|518|ath:AT1G01190|[EC:1.14.-.-];K05280|5|6e-59|227|ath:AT5G07990|flavonoid 3'-monooxygenase [EC:1.14.13.21]	-	GO:0016491//oxidoreductase activity;GO:0005506//iron ion binding	GO:0008152//metabolic process	gi|227498403|ref|NP_001153095.1|/0/cytochrome P450 CYP78A53 [Zea mays]
541958	1162	31.2218	9.70721	-1.68542	0.0164618	Up	0.00170052	Zea mays serine acetyltransferase1 (sat1), mRNA	K00640|1|9e-144|508|zma:541958|serine O-acetyltransferase [EC:2.3.1.30]	GO:0044424	GO:0016412//serine O-acyltransferase activity	GO:0006563//L-serine metabolic process	gi|413951117|gb|AFW83766.1|/2.10205e-152/satase isoform I [Zea mays]
103644199	2398	346.417	170.136	-1.02582	3.83879e-06	Up	1.19966e-07	PREDICTED: Zea mays probable beta-1,3-galactosyltransferase 18 (LOC103644199), mRNA	K14413|1|7e-86|317|pop:POPTR_567039|beta-1,3-galactosyltransferase [EC:2.4.1.-]	GO:0043231//intracellular membrane-bounded organelle;GO:0031224//intrinsic component of membrane	GO:0030246//carbohydrate binding;GO:0016758//transferase activity, transferring hexosyl groups	GO:0006464//cellular protein modification process	gi|670368814|ref|XP_008665618.1|/0/PREDICTED: probable beta-1,3-galactosyltransferase 18 [Zea mays]
100281722	1959	192.422	58.0541	-1.7288	2.98876e-10	Up	4.15776e-12	Zea mays transferase, transferring glycosyl groups (LOC100281722), mRNA	K00750|1|4e-10|65.1|rcu:RCOM_0138290|glycogenin glucosyltransferase [EC:2.4.1.186]	GO:0044464	GO:0016740//transferase activity	-	gi|226494397|ref|NP_001148114.1|/0/transferase, transferring glycosyl groups precursor [Zea mays]
100192942	2013	110.888	50.2077	-1.14312	0.00106332	Up	6.3929e-05	PREDICTED: Zea mays exo70 exocyst complex subunit family protein (LOC100192942), transcript variant X1, mRNA	K07195|1|1e-35|150|ath:AT5G50380|exocyst complex component 7	GO:0043234//protein complex	-	GO:0016192//vesicle-mediated transport	gi|212723308|ref|NP_001131595.1|/0/exo70 exocyst complex subunit family protein [Zea mays]
100285890	1761	123.141	57.6717	-1.09438	0.00184631	Up	0.000121566	Zea mays lysM domain containing protein (LOC100285890), mRNA	-	-	-	GO:0009056//catabolic process	gi|226496337|ref|NP_001152252.1|/0/lysM domain containing protein [Zea mays]
103645629	552	51.78	23.6437	-1.13094	0.0183987	Up	0.00195272	PREDICTED: Zea mays glutathione S-transferase T1-like (LOC103645629), mRNA	K00799|1|2e-58|222|bdi:100842114|glutathione S-transferase [EC:2.5.1.18]	GO:0043231//intracellular membrane-bounded organelle	GO:0003824//catalytic activity	-	gi|670371225|ref|XP_008666872.1|/5.06937e-95/PREDICTED: glutathione S-transferase T1-like [Zea mays]
542304	695	57.441	26.1635	-1.13453	0.0212801	Up	0.00233517	Zea mays abscisic stress protein homolog (aba1), mRNA	-	-	-	-	gi|162459312|ref|NP_001105361.1|/2.13207e-13/abscisic stress protein homolog [Zea mays]
103643335	3776	152.11	30.0487	-2.33974	2.31913e-12	Up	2.42459e-14	PREDICTED: Zea mays uncharacterized LOC103643335 (LOC103643335), transcript variant X2, mRNA	K11420|1|5e-90|331|bdi:100843697|euchromatic histone-lysine N-methyltransferase [EC:2.1.1.43];K11423|2|1e-12|74.3|olu:OSTLU_18587|histone-lysine N-methyltransferase SETD2 [EC:2.1.1.43];K11422|5|7e-09|62.0|smo:SELMODRAFT_438147|histone-lysine N-methyltransferase SETD1 [EC:2.1.1.43]	GO:0043231//intracellular membrane-bounded organelle;GO:0043231//intracellular membrane-bounded organelle	GO:0008168//methyltransferase activity;GO:0008168//methyltransferase activity	GO:0016568//chromatin modification;GO:0032259//methylation;GO:0016568//chromatin modification;GO:0032259//methylation	gi|670366598|ref|XP_008664718.1|/0/PREDICTED: uncharacterized protein LOC103643335 isoform X2 [Zea mays]
100194250	1274	65.8605	29.4152	-1.16285	0.0493801	Up	0.00678422	Zea mays hypothetical protein (LOC100194250), mRNA	-	-	-	-	gi|212722260|ref|NP_001132763.1|/5.89516e-159/hypothetical protein [Zea mays]
100276152	892	53.7631	14.861	-1.85508	0.000139424	Up	6.32831e-06	PREDICTED: Zea mays uncharacterized LOC100276152 (LOC100276152), mRNA	-	-	-	-	gi|670385322|ref|XP_008673508.1|/1.26224e-44/PREDICTED: uncharacterized protein LOC100276152 [Zea mays]
100191513	1738	307.537	141.302	-1.12198	0.000283876	Up	1.42521e-05	Zea mays LOC100191513 (pco079304), mRNA	K00166|1|0.0|916|zma:100191513|2-oxoisovalerate dehydrogenase E1 component, alpha subunit [EC:1.2.4.4]	-	GO:0016903//oxidoreductase activity, acting on the aldehyde or oxo group of donors	-	gi|212275011|ref|NP_001130417.1|/0/uncharacterized protein LOC100191513 [Zea mays]
100501560	998	31.0957	8.64397	-1.84695	0.00154742	Up	9.86129e-05	Zea mays uncharacterized LOC100501560 (LOC100501560), mRNA	K00924|1|3e-80|296|ath:AT1G14370|[EC:2.7.1.-];K05658|2|2e-79|294|vvi:100262734|ATP-binding cassette, subfamily B (MDR/TAP), member 1;K04733|5|2e-72|270|pop:POPTR_878434|interleukin-1 receptor-associated kinase 4 [EC:2.7.11.1]	GO:0043231//intracellular membrane-bounded organelle	GO:0004672//protein kinase activity;GO:0032559	GO:0006464//cellular protein modification process	gi|670426620|ref|XP_008653967.1|/2.78968e-139/PREDICTED: serine/threonine-protein kinase At5g01020-like [Zea mays]
100273482	1034	151.374	52.8069	-1.51932	0.000274748	Up	1.36537e-05	PREDICTED: Zea mays uncharacterized LOC100273482 (LOC100273482), transcript variant X3, mRNA	-	-	-	-	gi|670383304|ref|XP_008672443.1|/8.0137e-75/PREDICTED: uncharacterized protein LOC100273482 isoform X3 [Zea mays]
103635748	1133	10.9625	2.99426	-1.87231	0.0421308	Up	0.00551359	PREDICTED: Zea mays uncharacterized LOC103635748 (LOC103635748), transcript variant X2, ncRNA	-	-	-	-	-
100502524	1092	30.8336	3.47072	-3.1512	5.43169e-05	Up	2.18222e-06	Zea mays putative geranylgeranyl pyrophosphate synthase 3 (LOC100502524), mRNA	K13789|1|2e-152|536|zma:100502524|geranylgeranyl diphosphate synthase, type II [EC:2.5.1.1 2.5.1.10 2.5.1.29]	-	-	-	gi|308081287|ref|NP_001183931.1|/6.22692e-151/putative geranylgeranyl pyrophosphate synthase 3 [Zea mays]
100285298	1249	69.5244	31.9926	-1.11978	0.00410659	Up	0.000312837	PREDICTED: Zea mays ribose-5-phosphate isomerase (LOC100285298), transcript variant X1, mRNA	K01807|1|2e-124|443|zma:100285298|ribose 5-phosphate isomerase A [EC:5.3.1.6]	GO:0043231//intracellular membrane-bounded organelle;GO:0043231//intracellular membrane-bounded organelle	GO:0016861//intramolecular oxidoreductase activity, interconverting aldoses and ketoses;GO:0016861//intramolecular oxidoreductase activity, interconverting aldoses and ketoses	GO:0006098//pentose-phosphate shunt;GO:0006098//pentose-phosphate shunt	gi|670404318|ref|XP_008643814.1|/2.09906e-164/PREDICTED: ribose-5-phosphate isomerase isoform X1 [Zea mays]
103631945	989	18.7278	1.14427	-4.03269	1.42106e-06	Up	3.96181e-08	PREDICTED: Zea mays glutaredoxin-C9-like (LOC103631945), mRNA	K03676|1|9e-06|49.3|bdi:100821530|glutaredoxin 3	-	-	-	gi|670422187|ref|XP_008652019.1|/6.75716e-29/PREDICTED: glutaredoxin-C9-like [Zea mays]
100281764	2037	77.5815	33.9177	-1.19367	0.00223914	Up	0.000151871	Zea mays amino acid permease (LOC100281764), mRNA	-	GO:0031224//intrinsic component of membrane	GO:0005275//amine transmembrane transporter activity	GO:0006865//amino acid transport	gi|226498468|ref|NP_001148156.1|/0/amino acid permease [Zea mays]
100272664	986	202.191	38.5691	-2.3902	1.7005e-08	Up	3.26176e-10	PREDICTED: Zea mays hypothetical protein (LOC100272664), transcript variant X2, mRNA	-	-	-	-	gi|670372333|ref|XP_008667469.1|/1.2238e-81/PREDICTED: hypothetical protein isoform X1 [Zea mays]
103637792	871	11.1701	1.03578	-3.43086	0.000142371	Up	6.48223e-06	PREDICTED: Zea mays uncharacterized LOC103637792 (LOC103637792), ncRNA	-	-	-	-	-
100278828	882	119.368	45.7875	-1.38239	5.1133e-05	Up	2.03982e-06	PREDICTED: Zea mays uncharacterized LOC100278828 (LOC100278828), mRNA	-	-	-	-	gi|670388784|ref|XP_008674834.1|/1.62268e-36/PREDICTED: uncharacterized protein LOC100278828 [Zea mays]
100284818	1217	1052.84	274.3	-1.94046	1.33915e-12	Up	1.34314e-14	Zea mays DNA binding like (LOC100284818), mRNA	K13422|1|5e-10|63.9|sbi:SORBI_01g028230|transcription factor MYC2	GO:0043231//intracellular membrane-bounded organelle	-	-	gi|226508550|ref|NP_001151185.1|/3.40556e-92/DNA binding like [Zea mays]
103649828	1084	24.8482	5.51026	-2.17295	0.00380092	Up	0.000285594	PREDICTED: Zea mays uncharacterized LOC103649828 (LOC103649828), mRNA	-	-	-	-	gi|670385953|ref|XP_008673753.1|/1.777e-57/PREDICTED: uncharacterized protein LOC103649828 [Zea mays]
103643602	1669	26.9498	7.59472	-1.8272	0.0272177	Up	0.00316016	PREDICTED: Zea mays protein TIFY 10A-like (LOC103643602), mRNA	K13464|1|5e-14|77.8|sbi:SORBI_01g045180|jasmonate ZIM domain-containing protein	-	-	-	gi|645167209|gb|AIB05255.1|/7.20174e-110/ZIM transcription factor, partial [Zea mays]
100282208	661	43.4563	18.9219	-1.19951	0.0122501	Up	0.00117451	Zea mays LOC100282208 (pco079938), mRNA	-	GO:0043231//intracellular membrane-bounded organelle;GO:0030529//ribonucleoprotein complex	GO:0005198//structural molecule activity	GO:0010467//gene expression	gi|226494083|ref|NP_001148592.1|/3.7046e-41/LOC100282208 [Zea mays]
100384577	1943	1011.11	338.534	-1.57857	4.09664e-08	Up	8.4498e-10	Zea mays uncharacterized LOC100384577 (LOC100384577), mRNA	K14297|1|7e-23|107|mtr:MTR_1g066430|nuclear pore complex protein Nup98-Nup96;K11982|2|4e-09|61.6|sbi:SORBI_03g011120|E3 ubiquitin-protein ligase RNF115/126 [EC:6.3.2.19];K15692|3|1e-08|60.5|smo:SELMODRAFT_67002|E3 ubiquitin-protein ligase RNF13 [EC:6.3.2.19]	-	GO:0046872//metal ion binding	-	gi|670385760|ref|XP_008673686.1|/0/PREDICTED: E3 ubiquitin-protein ligase MBR1 [Zea mays]
100275456	1083	24.6072	1.9033	-3.6925	1.2261e-05	Up	4.24231e-07	Zea mays uncharacterized LOC100275456 (LOC100275456), mRNA	-	-	-	-	gi|413954640|gb|AFW87289.1|/3.8166e-68/hypothetical protein ZEAMMB73_396711 [Zea mays]
100280432	3295	190.219	77.4849	-1.29568	8.06446e-05	Up	3.41588e-06	PREDICTED: Zea mays LOC100280432 (IDP471), transcript variant X3, mRNA	K10398|1|4e-33|142|ota:Ot04g00540|kinesin family member 11;K10405|2|1e-32|140|smo:SELMODRAFT_84710|kinesin family member C1;K10406|3|2e-32|140|sbi:SORBI_01g049720|kinesin family member C2/C3	GO:0043231//intracellular membrane-bounded organelle;GO:0015630//microtubule cytoskeleton;GO:0043231//intracellular membrane-bounded organelle;GO:0015630//microtubule cytoskeleton;GO:0043231//intracellular membrane-bounded organelle;GO:0015630//microtubule cytoskeleton;GO:0043231//intracellular membrane-bounded organelle;GO:0015630//microtubule cytoskeleton	GO:0003774//motor activity;GO:0032559;GO:0003774//motor activity;GO:0032559;GO:0003774//motor activity;GO:0032559;GO:0003774//motor activity;GO:0032559	GO:0007017//microtubule-based process;GO:0007017//microtubule-based process;GO:0007017//microtubule-based process;GO:0007017//microtubule-based process	gi|670403856|ref|XP_008643563.1|/0/PREDICTED: uncharacterized protein LOC100280432 isoform X2 [Zea mays]
103653067	704	89.1402	37.5213	-1.24837	0.0473931	Up	0.00641815	PREDICTED: Zea mays RNA-binding protein cabeza-like (LOC103653067), mRNA	-	-	-	-	gi|670395819|ref|XP_008678260.1|/2.5845e-22/PREDICTED: RNA-binding protein cabeza-like [Zea mays]
100280586	2621	336.093	124.132	-1.43699	1.23716e-06	Up	3.40354e-08	Zea mays LOC100280586 (si605047e03), mRNA	K14413|1|5e-88|324|pop:POPTR_567039|beta-1,3-galactosyltransferase [EC:2.4.1.-]	GO:0043231//intracellular membrane-bounded organelle;GO:0031224//intrinsic component of membrane	GO:0030246//carbohydrate binding;GO:0016758//transferase activity, transferring hexosyl groups	GO:0006464//cellular protein modification process	gi|226502348|ref|NP_001146977.1|/0/LOC100280586 [Zea mays]
100278463	831	105.771	33.25	-1.66951	0.00102828	Up	6.15014e-05	Zea mays uncharacterized LOC100278463 (LOC100278463), mRNA	K09286|1|2e-08|55.1|sbi:SORBI_04g006080|EREBP-like factor	-	-	GO:0006351//transcription, DNA-templated	gi|645168385|gb|AIB05756.1|/2.62594e-28/AP2-EREBP transcription factor, partial [Zea mays]
103645795	706	16.0852	4.33014	-1.89325	0.0120507	Up	0.00114993	PREDICTED: Zea mays uncharacterized LOC103645795 (LOC103645795), ncRNA	K06892|1|2e-09|60.5|pop:POPTR_845112|;K05278|3|2e-07|53.9|vvi:100243852|flavonol synthase [EC:1.14.11.23]	-	GO:0003824//catalytic activity	GO:0008152//metabolic process	gi|293336471|ref|NP_001169700.1|/1.47089e-41/hypothetical protein [Zea mays]
103641414	535	34.9764	14.3915	-1.28117	0.0178987	Up	0.00188631	PREDICTED: Zea mays uncharacterized LOC103641414 (LOC103641414), mRNA	-	-	-	-	gi|670445386|ref|XP_008662988.1|/3.55992e-55/PREDICTED: uncharacterized protein LOC103641414 [Zea mays]
100274637	874	14.3369	2.40474	-2.57578	0.00180279	Up	0.00011837	Zea mays hypothetical protein (LOC100274637), mRNA	-	-	-	-	gi|226495195|ref|NP_001142446.1|/5.64835e-66/hypothetical protein [Zea mays]
100280987	1290	204.007	42.5622	-2.26098	1.21866e-06	Up	3.33885e-08	Zea mays WRKY69 - superfamily of TFs having WRKY and zinc finger domains (WRKY97), mRNA	K13426|1|3e-12|71.2|ath:AT4G23550|WRKY transcription factor 29;K13425|2|6e-12|70.5|ath:AT4G01250|WRKY transcription factor 22	-	GO:0003677//DNA binding;GO:0001071//nucleic acid binding transcription factor activity	GO:0010467//gene expression	gi|226502851|ref|NP_001147379.1|/1.25165e-164/WRKY69 - superfamily of TFs having WRKY and zinc finger domains [Zea mays]
100192761	1250	1032.96	219.23	-2.23626	6.51028e-42	Up	9.40712e-45	Zea mays LOC100192761 (TIDP3705), mRNA	K00430|1|9e-159|558|zma:100192761|peroxidase [EC:1.11.1.7]	GO:0031410//cytoplasmic vesicle	GO:0016209//antioxidant activity;GO:0005506//iron ion binding;GO:0003824//catalytic activity	GO:0006950//response to stress;GO:0008152//metabolic process	gi|212723452|ref|NP_001131430.1|/2.40869e-157/uncharacterized protein LOC100192761 precursor [Zea mays]
100216744	1649	166.779	81.7498	-1.02865	0.000281675	Up	1.40949e-05	Zea mays LOC100216744 (si707046e01), mRNA	-	GO:0043231//intracellular membrane-bounded organelle	GO:0008081//phosphoric diester hydrolase activity	GO:0019400	gi|219362625|ref|NP_001136619.1|/0/uncharacterized protein LOC100216744 [Zea mays]
100273184	1715	448.184	181.538	-1.30382	1.56945e-08	Up	3.00151e-10	PREDICTED: Zea mays hypothetical protein (LOC100273184), transcript variant X1, mRNA	-	-	-	-	gi|226505472|ref|NP_001141101.1|/1.12335e-138/hypothetical protein precursor [Zea mays]
103632149	2094	14.484	3.49952	-2.04924	0.0174248	Up	0.00182468	PREDICTED: Zea mays uncharacterized LOC103632149 (LOC103632149), ncRNA	-	-	-	-	gi|414884089|tpg|DAA60103.1|/1.65062e-77/TPA: hypothetical protein ZEAMMB73_349777 [Zea mays]
100502391	1204	13.9132	3.09847	-2.16683	0.0105202	Up	0.000969305	Zea mays uncharacterized LOC100502391 (LOC100502391), mRNA	-	-	-	-	gi|308080165|ref|NP_001183798.1|/6.40601e-75/uncharacterized protein LOC100502391 [Zea mays]
100278114	1026	135.184	38.3208	-1.81873	2.1006e-06	Up	6.12415e-08	PREDICTED: Zea mays LOC100278114 (TIDP2786), transcript variant X2, mRNA	-	-	-	-	gi|670383659|ref|XP_008672635.1|/1.31037e-121/PREDICTED: uncharacterized protein LOC100278114 isoform X1 [Zea mays]
100273591	2023	242.95	120.589	-1.01056	0.000545309	Up	2.97568e-05	Zea mays putative D-mannose binding lectin receptor-like protein kinase family protein (LOC100273591), mRNA	K04733|1|6e-60|230|smo:SELMODRAFT_159261|interleukin-1 receptor-associated kinase 4 [EC:2.7.11.1];K00924|3|1e-56|219|osa:4337593|[EC:2.7.1.-];K13417|4|2e-56|218|aly:ARALYDRAFT_899604|somatic embryogenesis receptor kinase 4 [EC:2.7.10.1 2.7.11.1]	GO:0031224//intrinsic component of membrane;GO:0031410//cytoplasmic vesicle	GO:0004871//signal transducer activity;GO:0004672//protein kinase activity;GO:0032559	GO:0006464//cellular protein modification process	gi|413925568|gb|AFW65500.1|/0/putative D-mannose binding lectin receptor-like protein kinase family protein [Zea mays]
100384570	1195	89.5479	25.8275	-1.79375	4.8904e-06	Up	1.56848e-07	Zea mays uncharacterized LOC100384570 (LOC100384570), mRNA	K03671|1|6e-10|63.5|vvi:100252624|thioredoxin 1	-	-	-	gi|413939145|gb|AFW73696.1|/5.50291e-87/hypothetical protein ZEAMMB73_081186 [Zea mays]
103634911	1951	429.729	163.103	-1.39765	1.65477e-06	Up	4.68839e-08	PREDICTED: Zea mays zinc finger CCCH domain-containing protein 2-like (LOC103634911), mRNA	K15172|1|7e-26|117|vcn:VOLCADRAFT_106802|transcription elongation factor SPT5	GO:0043231//intracellular membrane-bounded organelle	GO:0046914//transition metal ion binding	GO:0010260//organ senescence;GO:0007165//signal transduction	gi|407232616|gb|AFT82650.1|/4.01409e-163/C3H47 C3H type transcription factor, partial [Zea mays subsp. mays]
100381674	1305	7.57499	1.60166	-2.24168	0.0242224	Up	0.00274595	Zea mays uncharacterized LOC100381674 (LOC100381674), mRNA	-	-	-	-	gi|645165423|gb|AIB04504.1|/1.06558e-86/C2C2-DOF transcription factor, partial [Zea mays]
100282113	925	41.6587	11.6265	-1.84121	0.000790858	Up	4.55088e-05	Zea mays ethylene-responsive protein (LOC100282113), mRNA	-	-	-	GO:0050896//response to stimulus	gi|226508662|ref|NP_001148498.1|/1.01672e-76/ethylene-responsive protein [Zea mays]
100276951	722	765.543	190.347	-2.00785	3.8872e-13	Up	3.62343e-15	Zea mays uncharacterized LOC100276951 (LOC100276951), mRNA	-	-	GO:0004866//endopeptidase inhibitor activity	-	gi|226493269|ref|NP_001144111.1|/4.18935e-39/uncharacterized protein LOC100276951 [Zea mays]
100382678	1997	51.6513	18.4944	-1.48172	0.00152788	Up	9.71833e-05	Zea mays uncharacterized LOC100382678 (LOC100382678), mRNA	K02213|1|0.0|986|zma:100382678|cell division control protein 6	-	GO:0032559	-	gi|293335369|ref|NP_001168873.1|/0/uncharacterized protein LOC100382678 [Zea mays]
103643955	2445	51.8501	23.159	-1.16278	0.00756789	Up	0.000655262	PREDICTED: Zea mays uncharacterized LOC103643955 (LOC103643955), misc_RNA	-	-	GO:0031406//carboxylic acid binding	-	gi|242038257|ref|XP_002466523.1|/0/hypothetical protein SORBIDRAFT_01g009300 [Sorghum bicolor]
103648791	809	5.06534	0.8903	-2.50829	0.0154018	Up	0.00156178	PREDICTED: Zea mays uncharacterized LOC103648791 (LOC103648791), mRNA	-	-	-	-	gi|670381367|ref|XP_008671416.1|/1.07917e-129/PREDICTED: uncharacterized protein LOC103648791 [Zea mays]
100280469	1128	30.509	7.66158	-1.99352	0.000833021	Up	4.8171e-05	Zea mays embryonic protein DC-8 (LOC100280469), mRNA	-	-	-	-	gi|226530413|ref|NP_001146861.1|/4.37975e-115/embryonic protein DC-8 precursor [Zea mays]
103651195	1588	75.3895	14.1806	-2.41045	3.68464e-09	Up	6.24285e-11	PREDICTED: Zea mays gibberellin 2-beta-dioxygenase-like (LOC103651195), mRNA	K04125|1|4e-162|569|sbi:SORBI_03g035000|gibberellin 2-oxidase [EC:1.14.11.13]	-	GO:0046914//transition metal ion binding;GO:0003824//catalytic activity	GO:0016101//diterpenoid metabolic process	gi|670389249|ref|XP_008675035.1|/2.80384e-172/PREDICTED: gibberellin 2-beta-dioxygenase-like [Zea mays]
100277762	675	16.7035	1.39133	-3.58562	6.62998e-05	Up	2.72751e-06	Zea mays uncharacterized LOC100277762 (LOC100277762), mRNA	-	-	-	-	gi|226491428|ref|NP_001144720.1|/2.34725e-54/uncharacterized protein LOC100277762 [Zea mays]
100280906	733	36.5962	3.05717	-3.58143	8.68544e-08	Up	1.89975e-09	Zea mays transcriptional factor TINY (LOC100280906), mRNA	K09286|1|7e-18|89.0|aly:ARALYDRAFT_912628|EREBP-like factor	GO:0043231//intracellular membrane-bounded organelle	GO:0003676//nucleic acid binding;GO:0001071//nucleic acid binding transcription factor activity	GO:0006351//transcription, DNA-templated	gi|226509543|ref|NP_001147298.1|/7.17701e-71/transcriptional factor TINY [Zea mays]
103651681	1970	68.6149	33.2104	-1.04689	0.0227433	Up	0.0025453	PREDICTED: Zea mays protein trichome birefringence-like 11 (LOC103651681), mRNA	-	GO:0031410//cytoplasmic vesicle	-	-	gi|670390585|ref|XP_008675611.1|/0/PREDICTED: protein trichome birefringence-like 11 [Zea mays]
103644175	1734	148.69	38.403	-1.95302	7.93064e-07	Up	2.07844e-08	PREDICTED: Zea mays stem-specific protein TSJT1 (LOC103644175), mRNA	K01953|1|7e-06|50.8|ppp:PHYPADRAFT_226188|asparagine synthase (glutamine-hydrolysing) [EC:6.3.5.4]	-	-	-	gi|670368757|ref|XP_008665591.1|/7.06171e-124/PREDICTED: stem-specific protein TSJT1 [Zea mays]
542063	2042	107.631	39.3218	-1.4527	0.00195707	Up	0.000129363	PREDICTED: Zea mays barley mlo defense gene homolog5 (LOC542063), mRNA	K08472|1|0.0|767|osa:4324900|mlo protein	GO:0031224//intrinsic component of membrane;GO:0031410//cytoplasmic vesicle	-	GO:0009987//cellular process	gi|414879319|tpg|DAA56450.1|/0/TPA: seven transmembrane protein Mlo5 [Zea mays]
103641013	1553	57.1347	10.9033	-2.3896	3.6626e-06	Up	1.13837e-07	PREDICTED: Zea mays inter-alpha-trypsin inhibitor heavy chain H3-like (LOC103641013), mRNA	-	-	-	-	gi|413916760|gb|AFW56692.1|/0/hypothetical protein ZEAMMB73_394940 [Zea mays]
100383744	804	29.3826	12.033	-1.28797	0.0411259	Up	0.00534132	Zea mays uncharacterized LOC100383744 (LOC100383744), mRNA	-	-	-	-	gi|413944670|gb|AFW77319.1|/1.25766e-37/hypothetical protein ZEAMMB73_320155 [Zea mays]
103640678	2587	34.0098	13.7456	-1.30698	0.0223596	Up	0.00249285	PREDICTED: Zea mays probable inactive serine/threonine-protein kinase bub1 (LOC103640678), mRNA	K02178|1|2e-22|106|gmx:100783684|checkpoint serine/threonine-protein kinase [EC:2.7.11.1]	-	-	-	gi|670443880|ref|XP_008662383.1|/0/PREDICTED: LOW QUALITY PROTEIN: probable inactive serine/threonine-protein kinase bub1 [Zea mays]
100285514	1205	31.834	10.814	-1.55767	0.0136027	Up	0.00134505	Zea mays plant-specific domain TIGR01568 family protein (LOC100285514), mRNA	-	GO:0043231//intracellular membrane-bounded organelle	-	-	gi|414866689|tpg|DAA45246.1|/7.21139e-127/TPA: plant-specific domain TIGR01568 family protein [Zea mays]
103626050	1648	52.1931	3.8586	-3.75771	5.72902e-10	Up	8.32692e-12	PREDICTED: Zea mays putative B3 domain-containing protein Os03g0621600 (LOC103626050), transcript variant X3, mRNA	-	-	-	-	gi|670406147|ref|XP_008644656.1|/6.34241e-175/PREDICTED: putative B3 domain-containing protein Os03g0621600 isoform X2 [Zea mays]
100279005	936	28.0033	11.5856	-1.27327	0.0360995	Up	0.004532	PREDICTED: Zea mays uncharacterized LOC100279005 (LOC100279005), ncRNA	-	-	-	-	gi|413924200|gb|AFW64132.1|/5.2074e-44/hypothetical protein ZEAMMB73_043716 [Zea mays]
103627327	585	71.4727	6.16056	-3.53626	1.97681e-13	Up	1.76986e-15	PREDICTED: Zea mays uncharacterized LOC103627327 (LOC103627327), transcript variant X2, misc_RNA	-	-	-	-	gi|670409182|ref|XP_008645856.1|/1.25625e-55/PREDICTED: uncharacterized protein LOC103627327 [Zea mays]
100275681	1836	66.1887	28.1393	-1.234	0.0125078	Up	0.0012063	Zea mays uncharacterized LOC100275681 (LOC100275681), mRNA	-	-	-	-	gi|226491794|ref|NP_001143181.1|/0/uncharacterized protein LOC100275681 [Zea mays]
100279718	1240	49.3556	12.3943	-1.99354	0.000100335	Up	4.37782e-06	PREDICTED: Zea mays hypothetical protein (LOC100279718), transcript variant X1, mRNA	K05350|1|6e-53|157|zma:100282438|beta-glucosidase [EC:3.2.1.21]	-	GO:0016798//hydrolase activity, acting on glycosyl bonds;GO:0043167//ion binding	GO:0044238	gi|226505902|ref|NP_001146149.1|/6.90148e-97/hypothetical protein [Zea mays]
100276339	926	88.6968	36.282	-1.28963	9.32768e-05	Up	4.02759e-06	Zea mays hypothetical protein (LOC100276339), mRNA	-	-	-	-	gi|226505574|ref|NP_001143621.1|/1.36461e-97/hypothetical protein [Zea mays]
103635704	713	194.54	47.4436	-2.03578	1.12425e-09	Up	1.74514e-11	PREDICTED: Zea mays uncharacterized LOC103635704 (LOC103635704), mRNA	-	-	-	-	gi|670431376|ref|XP_008656313.1|/8.84268e-18/PREDICTED: uncharacterized protein LOC103635704 [Zea mays]
100281107	1191	1043.67	281.476	-1.89059	0.00147774	Up	9.35757e-05	PREDICTED: Zea mays DNA binding like (LOC100281107), transcript variant X1, mRNA	K13422|1|1e-11|69.3|ppp:PHYPADRAFT_164647|transcription factor MYC2	-	-	-	gi|226496976|ref|NP_001147498.1|/6.34198e-101/DNA binding like [Zea mays]
100283620	1489	131.925	40.3975	-1.70738	3.76205e-07	Up	9.33717e-09	PREDICTED: Zea mays LOC100283620 (cl8808_2), transcript variant X2, mRNA	K14484|1|1e-38|159|ath:AT1G51950|auxin-responsive protein IAA	GO:0043231//intracellular membrane-bounded organelle;GO:0043231//intracellular membrane-bounded organelle;GO:0043231//intracellular membrane-bounded organelle	GO:0005515//protein binding;GO:0005515//protein binding;GO:0005515//protein binding	GO:0009755//hormone-mediated signaling pathway;GO:0009755//hormone-mediated signaling pathway;GO:0009755//hormone-mediated signaling pathway	gi|670384209|ref|XP_008672920.1|/0/PREDICTED: LOC100283620 isoform X2 [Zea mays]
103636673	2177	22.8296	3.48092	-2.71337	7.77559e-05	Up	3.28031e-06	PREDICTED: Zea mays anthocyanidin 5,3-O-glucosyltransferase-like (LOC103636673), mRNA	K13263|1|2e-66|252|gmx:100101902|isoflavone 7-O-glucosyltransferase [EC:2.4.1.170];K08237|2|4e-65|248|vvi:100246482|hydroquinone glucosyltransferase [EC:2.4.1.218]	-	GO:0016757//transferase activity, transferring glycosyl groups	-	gi|670433540|ref|XP_008657248.1|/0/PREDICTED: anthocyanidin 5,3-O-glucosyltransferase-like [Zea mays]
103650088	1256	31.7438	1.45938	-4.44305	4.60445e-08	Up	9.59761e-10	PREDICTED: Zea mays uncharacterized LOC103650088 (LOC103650088), ncRNA	-	-	-	-	gi|413953742|gb|AFW86391.1|/4.0217e-14/hypothetical protein ZEAMMB73_878530 [Zea mays]
100280135	797	158.755	48.332	-1.71575	0.00162332	Up	0.00010422	Zea mays uncharacterized LOC100280135 (LOC100280135), mRNA	K01183|1|3e-95|346|osa:4338719|chitinase [EC:3.2.1.14]	-	GO:0004553//hydrolase activity, hydrolyzing O-glycosyl compounds;GO:0030247//polysaccharide binding	GO:0006026	gi|413943079|gb|AFW75728.1|/2.66647e-133/hypothetical protein ZEAMMB73_827760 [Zea mays]
100382013	1658	56.8011	25.6259	-1.14832	0.00854163	Up	0.000759417	Zea mays LOC100382013 (si605032h02), mRNA	K13421|1|0.0|757|zma:100382013|uridine monophosphate synthetase [EC:2.4.2.10 4.1.1.23]	-	GO:0046872//metal ion binding;GO:0016763//transferase activity, transferring pentosyl groups;GO:0016831//carboxy-lyase activity	GO:0019856//pyrimidine nucleobase biosynthetic process;GO:0006222//UMP biosynthetic process	gi|414878674|tpg|DAA55805.1|/0/TPA: hypothetical protein ZEAMMB73_872960 [Zea mays]
103632818	2415	210.315	61.4711	-1.77457	3.49667e-06	Up	1.07689e-07	PREDICTED: Zea mays uncharacterized LOC103632818 (LOC103632818), transcript variant X2, ncRNA	-	-	-	-	gi|670444939|ref|XP_008662797.1|/7.04824e-33/PREDICTED: uncharacterized protein LOC103641213 [Zea mays]
100216823	1874	133.263	60.6173	-1.13647	0.000334489	Up	1.70396e-05	PREDICTED: Zea mays LOC100216823 (AY105589), transcript variant X6, mRNA	K14209|1|1e-170|598|zma:100216823|solute carrier family 36 (proton-coupled amino acid transporter)	GO:0031224//intrinsic component of membrane;GO:0016020//membrane;GO:0031224//intrinsic component of membrane;GO:0031224//intrinsic component of membrane;GO:0031224//intrinsic component of membrane;GO:0031224//intrinsic component of membrane;GO:0031224//intrinsic component of membrane	-	-	gi|670420312|ref|XP_008650979.1|/0/PREDICTED: uncharacterized protein LOC100216823 isoform X4 [Zea mays]
100285103	1416	48.5018	17.8456	-1.44246	0.00636068	Up	0.000530035	Zea mays TPD1 (LOC100285103), mRNA	-	-	-	-	gi|226503013|ref|NP_001151470.1|/3.57463e-75/TPD1 precursor [Zea mays]
100278402	1077	58.9237	27.4143	-1.10392	0.0138792	Up	0.00137789	Zea mays uncharacterized LOC100278402 (LOC100278402), mRNA	-	-	-	-	gi|226504244|ref|NP_001145167.1|/1.4847e-56/uncharacterized protein LOC100278402 [Zea mays]
100191201	1384	1224.27	339.273	-1.85141	1.46087e-14	Up	1.16307e-16	Zea mays glycerophosphodiester phosphodiesterase isoform 1 (LOC100191201), mRNA	-	-	GO:0008081//phosphoric diester hydrolase activity	GO:0019400	gi|212274897|ref|NP_001130108.1|/0/glycerophosphodiester phosphodiesterase isoform 1 [Zea mays]
542408	572	409.568	97.2928	-2.0737	0.0163799	Up	0.00169031	Zea mays subtilisin-chymotrypsin inhibitor homolog1 (sci1), mRNA	-	-	GO:0016787//hydrolase activity;GO:0004866//endopeptidase inhibitor activity	GO:0006950//response to stress	gi|214015183|gb|ACJ62208.1|/3.60392e-30/maize proteinase inhibitor [Zea mays subsp. parviglumis]
100281111	1095	33.8169	12.3867	-1.44895	0.0289737	Up	0.00342562	Zea mays protein kinase (LOC100281111), mRNA	-	GO:0031410//cytoplasmic vesicle	-	-	gi|413942293|gb|AFW74942.1|/6.10161e-106/putative DUF26 domain family protein [Zea mays]
103636178	736	17.114	3.826	-2.16127	0.00581732	Up	0.000478307	PREDICTED: Zea mays uncharacterized LOC103636178 (LOC103636178), ncRNA	-	-	-	-	gi|413950931|gb|AFW83580.1|/6.19955e-30/hypothetical protein ZEAMMB73_073006 [Zea mays]
100193573	1634	297.351	136.365	-1.12469	8.75776e-08	Up	1.92053e-09	PREDICTED: Zea mays hypothetical protein (LOC100193573), transcript variant X1, mRNA	K10712|1|9e-127|452|zma:100193573|cysteamine dioxygenase [EC:1.13.11.19]	-	GO:0016702//oxidoreductase activity, acting on single donors with incorporation of molecular oxygen, incorporation of two atoms of oxygen;GO:0016702//oxidoreductase activity, acting on single donors with incorporation of molecular oxygen, incorporation of two atoms of oxygen	GO:0008152//metabolic process;GO:0008152//metabolic process	gi|414872086|tpg|DAA50643.1|/1.28363e-143/TPA: cupin, RmlC-type [Zea mays]
100273775	1791	216.514	107.429	-1.01107	5.8151e-05	Up	2.36097e-06	Zea mays LOC100273775 (pco109208b), mRNA	-	GO:0043231//intracellular membrane-bounded organelle	-	-	gi|413956846|gb|AFW89495.1|/6.13767e-70/hypothetical protein ZEAMMB73_408635 [Zea mays]
103633295	2183	103.973	46.5259	-1.1601	0.000562837	Up	3.0793e-05	PREDICTED: Zea mays protein NRT1/ PTR FAMILY 8.3-like (LOC103633295), transcript variant X3, mRNA	K14638|1|0.0|684|sbi:SORBI_01g009890|solute carrier family 15 (peptide/histidine transporter), member 3/4	GO:0031224//intrinsic component of membrane;GO:0031224//intrinsic component of membrane;GO:0031224//intrinsic component of membrane	-	GO:0015833//peptide transport;GO:0015833//peptide transport;GO:0015833//peptide transport	gi|670362701|ref|XP_008653226.1|/0/PREDICTED: protein NRT1/ PTR FAMILY 8.3-like isoform X1 [Zea mays]
100276629	1055	46.0535	11.1325	-2.04853	0.000219813	Up	1.06559e-05	PREDICTED: Zea mays uncharacterized LOC100276629 (LOC100276629), transcript variant X1, mRNA	K13051|1|5e-29|124|sbi:SORBI_06g030910|beta-aspartyl-peptidase (threonine type) [EC:3.4.19.5]	-	-	-	gi|670383592|ref|XP_008672601.1|/1.36964e-76/PREDICTED: uncharacterized protein LOC100276629 isoform X1 [Zea mays]
103632001	3009	68.8843	29.3958	-1.22856	0.004231	Up	0.000324986	PREDICTED: Zea mays protein tesmin/TSO1-like CXC 3 (LOC103632001), mRNA	-	-	-	-	gi|670422320|ref|XP_008652082.1|/0/PREDICTED: protein tesmin/TSO1-like CXC 3 [Zea mays]
100194217	562	2947.99	704.588	-2.06488	9.37938e-13	Up	9.22126e-15	PREDICTED: Zea mays responsive to abscisic acid15 (LOC100194217), transcript variant X1, mRNA	K13195|1|8e-33|139|pop:POPTR_712972|cold-inducible RNA-binding protein;K02965|2|8e-15|79.3|ath:AT5G47320|small subunit ribosomal protein S19;K11294|3|1e-13|75.5|smo:SELMODRAFT_15428|nucleolin	-	GO:0003676//nucleic acid binding;GO:0003676//nucleic acid binding	-	gi|212722916|ref|NP_001132731.1|/1.59829e-44/responsive to abscisic acid15 [Zea mays]
100276911	1086	405.279	77.5374	-2.38595	1.96857e-22	Up	7.97578e-25	Zea mays LOC100276911 (umc1611), mRNA	-	GO:0031410//cytoplasmic vesicle	-	-	gi|226500616|ref|NP_001144080.1|/4.96157e-84/uncharacterized protein LOC100276911 precursor [Zea mays]
100284141	1247	74.9652	34.9305	-1.10173	0.0127407	Up	0.00123408	Zea mays shugoshin-1 (LOC100284141), mRNA	-	GO:0043231//intracellular membrane-bounded organelle;GO:0044427//chromosomal part	-	GO:0007059//chromosome segregation	gi|226500252|ref|NP_001150510.1|/3.04329e-144/shugoshin-1 [Zea mays]
100383037	2560	833.224	404.763	-1.04163	0.000150323	Up	6.90818e-06	PREDICTED: Zea mays putative NAC domain transcription factor superfamily protein (LOC100383037), transcript variant X3, mRNA	-	-	GO:0003676//nucleic acid binding;GO:0003676//nucleic acid binding;GO:0003676//nucleic acid binding;GO:0003676//nucleic acid binding	-	gi|645167838|gb|AIB05524.1|/0/NAC transcription factor, partial [Zea mays]
103647080	986	57.584	22.08	-1.38293	0.00344535	Up	0.000252434	PREDICTED: Zea mays uncharacterized LOC103647080 (LOC103647080), transcript variant X3, ncRNA	-	-	-	-	gi|219887651|gb|ACL54200.1|/3.23602e-25/unknown [Zea mays]
103636199	5412	121.855	50.0987	-1.28232	0.000426011	Up	2.24244e-05	PREDICTED: Zea mays probable LRR receptor-like serine/threonine-protein kinase At3g47570 (LOC103636199), mRNA	K13420|1|3e-150|516|vvi:100253808|LRR receptor-like serine/threonine-protein kinase FLS2 [EC:2.7.11.1]	GO:0031410//cytoplasmic vesicle	-	-	gi|670432471|ref|XP_008656772.1|/0/PREDICTED: probable LRR receptor-like serine/threonine-protein kinase At3g47570 [Zea mays]
100286113	977	45.9996	11.0474	-2.05791	0.000135463	Up	6.12933e-06	Zea mays germin-like protein subfamily 1 member 11 (LOC100286113), mRNA	-	GO:0005576//extracellular region	GO:0046914//transition metal ion binding	-	gi|226507622|ref|NP_001152473.1|/6.91211e-111/germin-like protein subfamily 1 member 11 precursor [Zea mays]
103634464	1935	20.1092	5.43266	-1.88813	0.0066576	Up	0.000560034	PREDICTED: Zea mays heat shock cognate 70 kDa protein-like (LOC103634464), mRNA	K03283|1|0.0|726|sbi:SORBI_01g039390|heat shock 70kDa protein 1/8	-	GO:0032559	-	gi|670362952|ref|XP_008654206.1|/0/PREDICTED: heat shock cognate 70 kDa protein-like [Zea mays]
100281436	1873	92.2442	29.8271	-1.62883	5.09419e-05	Up	2.02786e-06	Zea mays aspartic-type endopeptidase/ pepsin A (LOC100281436), mRNA	K00924|1|6e-21|100|aly:ARALYDRAFT_489138|[EC:2.7.1.-]	-	GO:0004175//endopeptidase activity	GO:0019538//protein metabolic process	gi|226499286|ref|NP_001147826.1|/0/aspartic-type endopeptidase/ pepsin A [Zea mays]
100277562	1470	266.146	117.214	-1.18307	0.000199649	Up	9.55961e-06	Zea mays LOC100277562 (pco136884), mRNA	K15172|1|2e-25|115|vcn:VOLCADRAFT_106802|transcription elongation factor SPT5	GO:0043231//intracellular membrane-bounded organelle	GO:0046914//transition metal ion binding	GO:0010260//organ senescence;GO:0007165//signal transduction	gi|226507354|ref|NP_001144558.1|/1.22257e-166/uncharacterized protein LOC100277562 [Zea mays]
100280101	1573	74.7031	34.2645	-1.12445	0.0402743	Up	0.00519418	Zea mays hypothetical protein (LOC100280101), mRNA	K08999|1|4e-23|107|rcu:RCOM_0783240|hypothetical protein	-	-	-	gi|226506644|ref|NP_001146511.1|/2.22932e-113/hypothetical protein [Zea mays]
542309	1917	374.403	144.227	-1.37625	1.76944e-07	Up	4.11089e-09	PREDICTED: Zea mays G-box binding factor 1 (GBF1), transcript variant X4, mRNA	K09060|1|0.0|661|zma:100191525|plant G-box-binding factor	GO:0043231//intracellular membrane-bounded organelle;GO:0043231//intracellular membrane-bounded organelle;GO:0043231//intracellular membrane-bounded organelle;GO:0043231//intracellular membrane-bounded organelle;GO:0043231//intracellular membrane-bounded organelle	GO:0003677//DNA binding;GO:0001071//nucleic acid binding transcription factor activity;GO:0005515//protein binding;GO:0003677//DNA binding;GO:0001071//nucleic acid binding transcription factor activity;GO:0005515//protein binding;GO:0003677//DNA binding;GO:0001071//nucleic acid binding transcription factor activity;GO:0005515//protein binding;GO:0003677//DNA binding;GO:0001071//nucleic acid bindi…	GO:0006351//transcription, DNA-templated;GO:0006351//transcription, DNA-templated;GO:0006351//transcription, DNA-templated;GO:0006351//transcription, DNA-templated;GO:0006351//transcription, DNA-templated	gi|212275388|ref|NP_001130428.1|/0/uncharacterized protein LOC100191525 [Zea mays]
100285177	2118	1590.11	664.724	-1.2583	6.22692e-05	Up	2.54758e-06	PREDICTED: Zea mays LOC100285177 (pco108167), transcript variant X1, mRNA	-	GO:0031224//intrinsic component of membrane;GO:0031224//intrinsic component of membrane	GO:0046872//metal ion binding;GO:0046872//metal ion binding	GO:0006810//transport;GO:0006810//transport	gi|226505772|ref|NP_001151543.1|/0/LOC100285177 precursor [Zea mays]
100277186	671	25.5892	8.20725	-1.64056	0.0314255	Up	0.00380454	Zea mays hypothetical protein (LOC100277186), mRNA	-	-	-	-	gi|615276279|ref|NP_001278527.1|/5.40183e-35/hypothetical protein [Zea mays]
100276124	955	83.2124	14.4651	-2.52422	4.05041e-09	Up	6.96586e-11	PREDICTED: Zea mays uncharacterized LOC100276124 (LOC100276124), mRNA	-	-	-	-	gi|670398051|ref|XP_008679096.1|/6.49966e-82/PREDICTED: uncharacterized protein LOC100276124 [Zea mays]
103642054	3469	102.886	51.3641	-1.00221	0.0178987	Up	0.00188648	PREDICTED: Zea mays protein argonaute 2-like (LOC103642054), mRNA	K11596|1|1e-117|422|ath:AT1G48410|argonaute	-	GO:0005488//binding	-	gi|670446774|ref|XP_008663591.1|/0/PREDICTED: protein argonaute 2-like [Zea mays]
103653742	1454	50.6505	6.03238	-3.06978	1.2261e-05	Up	4.24508e-07	PREDICTED: Zea mays uncharacterized LOC103653742 (LOC103653742), mRNA	-	-	-	-	gi|670397241|ref|XP_008678777.1|/2.17649e-75/PREDICTED: uncharacterized protein LOC103653742 [Zea mays]
100384122	1377	32.9412	5.36962	-2.617	1.81712e-05	Up	6.47665e-07	PREDICTED: Zea mays LOC100384122 (umc1542), transcript variant X1, mRNA	K09285|1|4e-154|543|sbi:SORBI_06g031120|AP2-like factor, ANT lineage	-	-	-	gi|670374200|ref|XP_008668464.1|/1.04385e-156/PREDICTED: uncharacterized protein LOC100384122 isoform X1 [Zea mays]
100280117	1406	283.101	104.146	-1.44271	4.78751e-05	Up	1.8895e-06	PREDICTED: Zea mays GA 3-oxidase 2 (LOC100280117), transcript variant X1, mRNA	K04124|1|0.0|687|zma:100280117|gibberellin 3-beta-dioxygenase [EC:1.14.11.15]	-	GO:0046914//transition metal ion binding;GO:0016491//oxidoreductase activity;GO:0046914//transition metal ion binding;GO:0016491//oxidoreductase activity	GO:0016101//diterpenoid metabolic process;GO:0016101//diterpenoid metabolic process	gi|670413128|ref|XP_008647746.1|/0/PREDICTED: GA 3-oxidase 2 isoform X1 [Zea mays]
100274249	2233	57.6102	12.31	-2.22649	0.000455614	Up	2.42039e-05	PREDICTED: Zea mays LOC100274249 (pco130308(330)), transcript variant X2, misc_RNA	K15015|1|0.0|964|zma:100274249|solute carrier family 32 (vesicular inhibitory amino acid transporter)	GO:0031224//intrinsic component of membrane;GO:0031224//intrinsic component of membrane;GO:0031224//intrinsic component of membrane	-	-	gi|226504700|ref|NP_001142087.1|/0/uncharacterized protein LOC100274249 [Zea mays]
103656044	709	42.4435	16.7207	-1.34391	0.0148178	Up	0.00149154	PREDICTED: Zea mays peptidyl-prolyl cis-trans isomerase FKBP18, chloroplastic (LOC103656044), partial mRNA	K01802|1|3e-82|302|osa:4328090|peptidylprolyl isomerase [EC:5.2.1.8]	GO:0043231//intracellular membrane-bounded organelle	GO:0016859//cis-trans isomerase activity	GO:0044267//cellular protein metabolic process	gi|670402094|ref|XP_008680914.1|/1.11566e-105/PREDICTED: peptidyl-prolyl cis-trans isomerase FKBP18, chloroplastic, partial [Zea mays]
103626735	2258	12.5291	1.79108	-2.80638	0.00162984	Up	0.00010487	PREDICTED: Zea mays uncharacterized LOC103626735 (LOC103626735), transcript variant X4, misc_RNA	-	-	-	-	gi|670407823|ref|XP_008645338.1|/5.15384e-160/PREDICTED: uncharacterized protein LOC103626735 [Zea mays]
100384347	1071	33.9558	12.8472	-1.4022	0.020673	Up	0.00225385	Zea mays uncharacterized LOC100384347 (LOC100384347), mRNA	K14494|1|2e-18|91.3|smo:SELMODRAFT_437369|DELLA protein	-	-	-	gi|293335870|ref|NP_001170368.1|/3.4383e-122/uncharacterized protein LOC100384347 [Zea mays]
100191184	1218	391.818	187.897	-1.06024	0.000484026	Up	2.59601e-05	Zea mays LOC100191184 (AI665898), mRNA	K00861|1|4e-16|84.3|vcn:VOLCADRAFT_103251|riboflavin kinase [EC:2.7.1.26];K07748|2|4e-09|60.8|pop:POPTR_1081290|sterol-4alpha-carboxylate 3-dehydrogenase (decarboxylating) [EC:1.1.1.170]	GO:0043231//intracellular membrane-bounded organelle	-	-	gi|212274352|ref|NP_001130091.1|/6.13483e-134/uncharacterized protein LOC100191184 [Zea mays]
100501598	1516	341.593	103.995	-1.71577	3.09211e-06	Up	9.32146e-08	Zea mays uncharacterized LOC100501598 (LOC100501598), mRNA	-	-	GO:0015036//disulfide oxidoreductase activity	GO:0007165//signal transduction;GO:0019725//cellular homeostasis	gi|414871024|tpg|DAA49581.1|/0/TPA: hypothetical protein ZEAMMB73_452392 [Zea mays]
100216892	1372	76.0695	33.743	-1.17273	0.00962605	Up	0.000874376	PREDICTED: Zea mays hypothetical protein (LOC100216892), transcript variant X2, mRNA	-	-	-	-	gi|670412595|ref|XP_008647452.1|/9.60311e-78/PREDICTED: hypothetical protein isoform X1 [Zea mays]
100285996	1237	4.74186	0.884225	-2.42297	0.0210065	Up	0.00229676	PREDICTED: Zea mays MADS-box transcription factor 14 (LOC100285996), transcript variant X1, mRNA	K09264|1|4e-33|140|bdi:100842079|MADS-box transcription factor, plant	GO:0043231//intracellular membrane-bounded organelle;GO:0043231//intracellular membrane-bounded organelle	GO:0003677//DNA binding;GO:0001071//nucleic acid binding transcription factor activity;GO:0003677//DNA binding;GO:0001071//nucleic acid binding transcription factor activity	GO:0006351//transcription, DNA-templated;GO:0006351//transcription, DNA-templated	gi|413916464|gb|AFW56396.1|/3.15721e-106/putative MADS-box transcription factor family protein [Zea mays]
100217187	1550	58.3204	29.1024	-1.00286	0.0156836	Up	0.00159879	PREDICTED: Zea mays LOC100217187 (umc1964), transcript variant X1, mRNA	-	-	-	-	gi|413921585|gb|AFW61517.1|/0/oxysterol-binding protein OBPa [Zea mays]
100216828	1622	173.762	80.8467	-1.10385	9.98341e-05	Up	4.34391e-06	Zea mays LOC100216828 (TIDP3478), mRNA	-	-	-	-	gi|242055037|ref|XP_002456664.1|/0/hypothetical protein SORBIDRAFT_03g040470 [Sorghum bicolor]
100281729	2006	14.9541	2.88999	-2.37141	0.00573661	Up	0.000470371	Zea mays symbiotic ammonium transporter (LOC100281729), mRNA	K13422|1|9e-16|84.0|rcu:RCOM_0864470|transcription factor MYC2	GO:0043231//intracellular membrane-bounded organelle	-	-	gi|226501366|ref|NP_001148121.1|/1.1682e-165/symbiotic ammonium transporter [Zea mays]
100284030	2088	376.306	118.381	-1.66848	1.54271e-09	Up	2.45644e-11	Zea mays permease I (LOC100284030), mRNA	K14611|1|0.0|820|pop:POPTR_570060|solute carrier family 23 (nucleobase transporter), member 1/2	GO:0044464	-	GO:0006810//transport	gi|226510171|ref|NP_001150400.1|/0/permease I [Zea mays]
100127541	492	86.8938	31.2333	-1.47617	0.000867613	Up	5.04664e-05	Zea mays LOC100127541 (umc1987a), mRNA	-	-	GO:0003676//nucleic acid binding;GO:0046914//transition metal ion binding	-	gi|163838762|ref|NP_001106266.1|/1.54049e-53/LOC100127541 [Zea mays]
103626484	3535	489.163	63.309	-2.94983	4.08361e-24	Up	1.49252e-26	PREDICTED: Zea mays protein argonaute 1D-like (LOC103626484), transcript variant X2, mRNA	K11596|1|0.0|1617|osa:4342138|argonaute	GO:0043231//intracellular membrane-bounded organelle;GO:0043231//intracellular membrane-bounded organelle	GO:0005488//binding;GO:0005488//binding	-	gi|413935065|gb|AFW69616.1|/0/putative argonaute family protein [Zea mays]
100216665	3950	41.4209	16.5412	-1.32429	0.00845524	Up	0.000750299	PREDICTED: Zea mays uncharacterized LOC100216665 (LOC100216665), mRNA	-	-	-	-	gi|670410600|ref|XP_008646418.1|/0/PREDICTED: uncharacterized protein LOC100216665 [Zea mays]
100216730	1966	318.696	103.286	-1.62553	1.98345e-09	Up	3.18633e-11	PREDICTED: Zea mays hypothetical protein (LOC100216730), transcript variant X1, mRNA	K14493|1|6e-141|499|osa:4338764|gibberellin receptor GID1 [EC:3.-.-.-]	GO:0043231//intracellular membrane-bounded organelle;GO:0043231//intracellular membrane-bounded organelle	GO:0004871//signal transducer activity;GO:0003824//catalytic activity	GO:0009725//response to hormone;GO:0009725//response to hormone	gi|670427502|ref|XP_008654464.1|/1.50104e-112/PREDICTED: hypothetical protein isoform X1 [Zea mays]
100192848	1694	169.851	55.4972	-1.61378	1.83269e-08	Up	3.54128e-10	Zea mays putative cytochrome P450 superfamily protein (LOC100192848), mRNA	K16083|1|4e-98|238|osa:4329725|cytochrome P450, family 71, subfamily Z, polypeptide 6 (ent-isokaurene C2-hydroxylase) [EC:1.14.13.143];K13267|3|1e-94|224|gmx:100814284|cytochrome P450, family 71, subfamily D, polypeptide 9 (flavonoid 6-hydroxylase) [EC:1.14.13.-];K16085|5|7e-85|206|osa:4335091|cytochrome P450, family 99, subfamily A, polypeptide 3 (9beta-pimara-7,15-diene oxidase) [EC:1.14.13.144]	-	GO:0016491//oxidoreductase activity;GO:0005506//iron ion binding	GO:0008152//metabolic process	gi|195643930|gb|ACG41433.1|/0/cytochrome P450 CYP71K15 [Zea mays]
542725	813	18422.5	8302.62	-1.14983	4.10533e-07	Up	1.02706e-08	Zea mays glycine-rich protein1 (grp1), mRNA	K13195|1|6e-31|132|pop:POPTR_712972|cold-inducible RNA-binding protein;K02965|2|1e-14|78.2|ath:AT5G47320|small subunit ribosomal protein S19;K11294|3|7e-14|75.9|smo:SELMODRAFT_15428|nucleolin;K14411|5|6e-11|66.2|cme:CMR392C|RNA-binding protein Musashi	-	GO:0005488//binding	-	gi|162463657|ref|NP_001105707.1|/7.77538e-43/glycine-rich protein1 [Zea mays]
103646792	1738	124.749	34.2818	-1.86352	7.82138e-05	Up	3.30406e-06	PREDICTED: Zea mays UDP-glycosyltransferase 74E1-like (LOC103646792), transcript variant X2, mRNA	K13691|1|1e-127|455|sbi:SORBI_02g030020|pathogen-inducible salicylic acid glucosyltransferase [EC:2.4.1.-]	-	GO:0016757//transferase activity, transferring glycosyl groups;GO:0016757//transferase activity, transferring glycosyl groups	-	gi|670377144|ref|XP_008669674.1|/0/PREDICTED: UDP-glycosyltransferase 74E1-like isoform X2 [Zea mays]
103627801	2903	747.302	346.4	-1.10925	1.98878e-10	Up	2.6765e-12	PREDICTED: Zea mays uncharacterized LOC103627801 (LOC103627801), transcript variant X3, mRNA	-	-	-	-	gi|670410369|ref|XP_008646326.1|/0/PREDICTED: uncharacterized protein LOC103627801 isoform X1 [Zea mays]
100283568	1107	1246.21	374.873	-1.73307	7.56084e-11	Up	9.38277e-13	PREDICTED: Zea mays proline-rich protein (LOC100283568), transcript variant X1, mRNA	-	GO:0031410//cytoplasmic vesicle	-	-	gi|413956352|gb|AFW89001.1|/2.22974e-55/proline-rich protein [Zea mays]
100282297	1674	68.9242	25.6801	-1.42436	0.0013714	Up	8.58702e-05	PREDICTED: Zea mays rac GTPase activating protein (LOC100282297), transcript variant X1, mRNA	-	GO:0044464;GO:0044464	-	GO:0023052//signaling;GO:0023052//signaling	gi|226530924|ref|NP_001148681.1|/0/rac GTPase activating protein [Zea mays]
100217062	1364	61.8077	17.1633	-1.84846	9.11912e-06	Up	3.06942e-07	PREDICTED: Zea mays LOC100217062 (umc1399), transcript variant X1, mRNA	-	-	-	-	gi|670383004|ref|XP_008672282.1|/4.3605e-90/PREDICTED: uncharacterized protein LOC100217062 isoform X1 [Zea mays]
103630724	2184	32.4331	8.68766	-1.90043	0.00444069	Up	0.000344863	PREDICTED: Zea mays uncharacterized LOC103630724 (LOC103630724), mRNA	-	-	-	-	gi|670437071|ref|XP_008659166.1|/5.14993e-44/PREDICTED: uncharacterized protein LOC103637941 [Zea mays]
100273314	1789	182.168	71.8661	-1.34188	0.00012552	Up	5.64743e-06	Zea mays hypothetical protein (LOC100273314), mRNA	-	GO:0044464	-	-	gi|226532894|ref|NP_001141227.1|/4.39744e-169/hypothetical protein [Zea mays]
100384832	1908	76.0542	21.5397	-1.82003	0.000149077	Up	6.84244e-06	Zea mays LOC100384832 (cl9864_1), mRNA	-	-	-	-	gi|414590076|tpg|DAA40647.1|/0/TPA: hypothetical protein ZEAMMB73_529703 [Zea mays]
103643440	5311	650.156	200.429	-1.6977	2.26707e-16	Up	1.4131e-18	PREDICTED: Zea mays endoribonuclease Dicer homolog 3b-like (LOC103643440), transcript variant X4, mRNA	K11592|1|0.0|2658|sbi:SORBI_01g018890|endoribonuclease Dicer [EC:3.1.26.-]	GO:0043231//intracellular membrane-bounded organelle;GO:0043231//intracellular membrane-bounded organelle;GO:0043231//intracellular membrane-bounded organelle;GO:0043231//intracellular membrane-bounded organelle	GO:0003676//nucleic acid binding;GO:0016891//endoribonuclease activity, producing 5'-phosphomonoesters;GO:0042623//ATPase activity, coupled;GO:0032559;GO:0003676//nucleic acid binding;GO:0016891//endoribonuclease activity, producing 5'-phosphomonoesters;GO:0042623//ATPase activity, coupled;GO:0032559;GO:0003676//nucleic acid binding;GO:0016891//endoribonuclease activity, producing 5'-phosphomonoe…	GO:0010467//gene expression;GO:0010467//gene expression;GO:0010467//gene expression;GO:0010467//gene expression	gi|670366879|ref|XP_008664848.1|/0/PREDICTED: endoribonuclease Dicer homolog 3b-like isoform X4 [Zea mays]
100216742	1290	17.5011	2.51481	-2.79892	0.000461781	Up	2.45838e-05	Zea mays hypothetical protein (LOC100216742), mRNA	-	-	-	-	gi|219362605|ref|NP_001136618.1|/1.42292e-67/hypothetical protein [Zea mays]
103641706	627	87.7341	5.66263	-3.95359	3.54311e-15	Up	2.56987e-17	PREDICTED: Zea mays uncharacterized LOC103641706 (LOC103641706), ncRNA	-	-	-	-	gi|413915814|gb|AFW21578.1|/4.53293e-06/hypothetical protein ZEAMMB73_689469 [Zea mays]
100275544	1948	106.234	38.6486	-1.45876	1.57324e-05	Up	5.55839e-07	Zea mays LOC100275544 (IDP2586), mRNA	-	-	-	-	gi|226502294|ref|NP_001143072.1|/0/uncharacterized protein LOC100275544 [Zea mays]
100276437	1355	66.5849	19.2559	-1.78989	1.21404e-05	Up	4.19644e-07	Zea mays LOC100276437 (cl3665_1(71)), mRNA	-	-	-	-	gi|414587854|tpg|DAA38425.1|/5.41539e-158/TPA: hypothetical protein ZEAMMB73_542900 [Zea mays]
103632881	1730	9.81602	2.63459	-1.89756	0.0471793	Up	0.00637745	PREDICTED: Zea mays E3 ubiquitin-protein ligase ATL31 (LOC103632881), mRNA	K05283|1|5e-15|81.3|aly:ARALYDRAFT_354960|phosphatidylinositol glycan, class W [EC:2.3.-.-];K11982|2|2e-09|62.8|ppp:PHYPADRAFT_169900|E3 ubiquitin-protein ligase RNF115/126 [EC:6.3.2.19];K15692|3|2e-08|59.3|smo:SELMODRAFT_66937|E3 ubiquitin-protein ligase RNF13 [EC:6.3.2.19];K13148|5|7e-08|57.4|vvi:100261060|integrator complex subunit 11 [EC:3.1.27.-]	-	-	-	gi|670424170|ref|XP_008652817.1|/1.1533e-150/PREDICTED: E3 ubiquitin-protein ligase ATL31 [Zea mays]
103647485	1185	68.8192	17.7074	-1.95846	7.35732e-05	Up	3.07884e-06	PREDICTED: Zea mays ethylene-responsive transcription factor ERF109-like (LOC103647485), mRNA	K09286|1|3e-11|68.2|ath:AT1G43160|EREBP-like factor	-	-	-	gi|645168044|gb|AIB05613.1|/5.61245e-108/AP2-EREBP transcription factor, partial [Zea mays]
100275928	691	14.2374	3.74181	-1.92788	0.0220954	Up	0.00244712	Zea mays uncharacterized LOC100275928 (LOC100275928), mRNA	K14297|1|6e-24|108|ppp:PHYPADRAFT_144605|nuclear pore complex protein Nup98-Nup96	GO:0005635//nuclear envelope	-	GO:0051234//establishment of localization	gi|670367799|ref|XP_008665183.1|/1.42176e-78/PREDICTED: nuclear pore complex protein Nup96 homolog [Zea mays]
100275504	1143	49.0407	9.81842	-2.32042	2.43063e-05	Up	8.98014e-07	PREDICTED: Zea mays uncharacterized LOC100275504 (LOC100275504), transcript variant X1, mRNA	K09286|1|1e-14|79.7|ath:AT1G43160|EREBP-like factor	-	-	-	gi|670427870|ref|XP_008654680.1|/6.13631e-72/PREDICTED: uncharacterized protein LOC100275504 isoform X1 [Zea mays]
103633580	2135	44.1365	9.5954	-2.20156	3.27159e-05	Up	1.24208e-06	PREDICTED: Zea mays protein ETHYLENE INSENSITIVE 3-like (LOC103633580), mRNA	K14514|1|1e-109|395|zma:100285672|ethylene-insensitive protein 3	-	-	-	gi|645167792|gb|AIB05505.1|/0/EIL transcription factor, partial [Zea mays]
103635822	1421	90.7533	16.3307	-2.47436	0.00705876	Up	0.000601081	PREDICTED: Zea mays 5-pentadecatrienyl resorcinol O-methyltransferase-like (LOC103635822), mRNA	K16040|1|1e-68|259|vvi:100233030|trans-resveratrol di-O-methyltransferase [EC:2.1.1.240];K13230|2|7e-61|233|zma:100147731|2,4,7-trihydroxy-1,4-benzoxazin-3-one-glucoside 7-O-methyltransferase [EC:2.1.1.241];K05279|3|1e-24|112|aly:ARALYDRAFT_495497|flavonol 3-O-methyltransferase [EC:2.1.1.76];K13066|4|3e-24|111|pop:POPTR_824484|caffeic acid 3-O-methyltransferase [EC:2.1.1.68]	-	GO:0005515//protein binding;GO:0008168//methyltransferase activity	GO:0006730//one-carbon metabolic process	gi|414867053|tpg|DAA45610.1|/0/TPA: O-methyltransferase ZRP4 [Zea mays]
100381510	2806	65.4816	22.371	-1.54946	0.000236951	Up	1.15807e-05	PREDICTED: Zea mays uncharacterized LOC100381510 (LOC100381510), transcript variant X1, mRNA	K10406|1|5e-92|338|vvi:100249019|kinesin family member C2/C3	GO:0015630//microtubule cytoskeleton;GO:0015630//microtubule cytoskeleton	GO:0003774//motor activity;GO:0032559;GO:0003774//motor activity;GO:0032559	GO:0007017//microtubule-based process;GO:0007017//microtubule-based process	gi|670373818|ref|XP_008668261.1|/0/PREDICTED: uncharacterized protein LOC100381510 isoform X1 [Zea mays]
100275983	694	83.4028	13.1348	-2.6667	4.35347e-09	Up	7.59638e-11	Zea mays uncharacterized LOC100275983 (LOC100275983), mRNA	-	-	-	-	gi|226500414|ref|NP_001143359.1|/1.34677e-68/uncharacterized protein LOC100275983 [Zea mays]
100384658	1532	83.9308	32.7176	-1.35913	0.000782079	Up	4.4915e-05	PREDICTED: Zea mays uncharacterized LOC100384658 (LOC100384658), transcript variant X1, mRNA	K00901|1|2e-143|508|ppp:PHYPADRAFT_106363|diacylglycerol kinase [EC:2.7.1.107]	-	GO:0016301//kinase activity;GO:0016301//kinase activity	GO:0007186//G-protein coupled receptor signaling pathway;GO:0007186//G-protein coupled receptor signaling pathway	gi|670384906|ref|XP_008673296.1|/0/PREDICTED: uncharacterized protein LOC100384658 isoform X1 [Zea mays]
100274757	638	44.9645	17.1185	-1.39323	0.0103626	Up	0.000951852	PREDICTED: Zea mays uncharacterized LOC100274757 (LOC100274757), mRNA	-	-	-	-	-
100279501	1102	99.5116	46.2388	-1.10576	0.00384125	Up	0.000288842	Zea mays LOC100279501 (cl15444_1(721)), mRNA	K10436|1|2e-152|536|zma:100279501|microtubule-associated protein, RP/EB family	-	GO:0015631//tubulin binding	-	gi|226495877|ref|NP_001145974.1|/6.28037e-151/uncharacterized protein LOC100279501 [Zea mays]
103654818	869	39.7091	1.76933	-4.48819	4.60445e-08	Up	9.60156e-10	PREDICTED: Zea mays uncharacterized LOC103654818 (LOC103654818), ncRNA	-	-	-	-	gi|413926169|gb|AFW66101.1|/2.52161e-42/hypothetical protein ZEAMMB73_482646 [Zea mays]
100277106	1507	454.067	153.955	-1.5604	3.76399e-08	Up	7.73166e-10	Zea mays uncharacterized LOC100277106 (LOC100277106), mRNA	-	GO:0031410//cytoplasmic vesicle	-	-	gi|226501832|ref|NP_001144239.1|/0/uncharacterized protein LOC100277106 precursor [Zea mays]
100285752	1767	39.2524	16.4927	-1.25096	0.0141414	Up	0.00140873	Zea mays cyclin delta-3 (LOC100285752), mRNA	K14505|1|3e-25|115|vvi:100264093|cyclin D3, plant	-	-	-	gi|226501736|ref|NP_001152114.1|/7.92849e-155/cyclin delta-3 [Zea mays]
103643601	1236	85.3666	32.6688	-1.38576	0.00327204	Up	0.000237511	PREDICTED: Zea mays SPX domain-containing protein 3-like (LOC103643601), transcript variant X2, mRNA	-	-	-	-	gi|670367246|ref|XP_008664986.1|/1.56495e-110/PREDICTED: SPX domain-containing protein 3-like isoform X1 [Zea mays]
103630717	2682	29.0191	12.0305	-1.27031	0.0489985	Up	0.00671638	PREDICTED: Zea mays MACPF domain-containing protein NSL1-like (LOC103630717), transcript variant X2, mRNA	-	-	-	-	gi|670418482|ref|XP_008649987.1|/0/PREDICTED: MACPF domain-containing protein NSL1-like isoform X2 [Zea mays]
103649857	744	1562.62	338.644	-2.20612	1.30079e-20	Up	5.85992e-23	PREDICTED: Zea mays uncharacterized LOC103649857 (LOC103649857), mRNA	-	-	GO:0004866//endopeptidase inhibitor activity	-	gi|414876540|tpg|DAA53671.1|/3.25052e-42/TPA: hypothetical protein ZEAMMB73_014864 [Zea mays]
100283801	1204	34.3428	11.592	-1.56688	0.0113391	Up	0.00106307	Zea mays ethylene-responsive transcription factor 3 (EREB98), mRNA	K09286|1|6e-11|67.0|aly:ARALYDRAFT_897795|EREBP-like factor	GO:0043231//intracellular membrane-bounded organelle	GO:0003676//nucleic acid binding;GO:0001071//nucleic acid binding transcription factor activity	GO:0006351//transcription, DNA-templated	gi|226495787|ref|NP_001150172.1|/1.05933e-53/ethylene-responsive transcription factor 3 [Zea mays]
100501482	1257	527.258	214.549	-1.2972	4.36962e-08	Up	9.0529e-10	Zea mays uncharacterized LOC100501482 (LOC100501482), mRNA	K16055|1|0.0|493|sbi:SORBI_02g024140|trehalose 6-phosphate synthase/phosphatase [EC:2.4.1.15 3.1.3.12]	GO:0043231//intracellular membrane-bounded organelle	GO:0035251//UDP-glucosyltransferase activity;GO:0019203//carbohydrate phosphatase activity	GO:0005991//trehalose metabolic process	gi|414885330|tpg|DAA61344.1|/0/TPA: putative trehalose phosphatase/synthase family protein [Zea mays]
103633877	546	127.137	44.7474	-1.50651	3.29597e-06	Up	1.00387e-07	PREDICTED: Zea mays 40S ribosomal protein S4-like (LOC103633877), mRNA	K02987|1|2e-69|259|sbi:SORBI_01g001850|small subunit ribosomal protein S4e	GO:0030529//ribonucleoprotein complex	GO:0003723//RNA binding;GO:0005198//structural molecule activity	GO:0010467//gene expression	gi|670426252|ref|XP_008653766.1|/1.33599e-92/PREDICTED: 40S ribosomal protein S4-like [Zea mays]
100285240	1069	1617.02	745.689	-1.11669	1.89599e-13	Up	1.69213e-15	Zea mays LOC100285240 (pco063886), mRNA	K09250|1|8e-25|112|mtr:MTR_8g075560|cellular nucleic acid-binding protein	-	GO:0046914//transition metal ion binding;GO:0003676//nucleic acid binding	GO:0006351//transcription, DNA-templated	gi|226531123|ref|NP_001151606.1|/1.38379e-38/LOC100285240 [Zea mays]
100272592	1658	29.1119	11.9981	-1.2788	0.0408431	Up	0.00528953	Zea mays hypothetical protein (LOC100272592), mRNA	-	-	-	GO:0044238	gi|226505524|ref|NP_001140527.1|/0/hypothetical protein [Zea mays]
100283219	886	78.8683	37.6612	-1.06637	0.00502828	Up	0.00040118	Zea mays serine-type endopeptidase inhibitor (LOC100283219), mRNA	-	GO:0031410//cytoplasmic vesicle	-	-	gi|414880449|tpg|DAA57580.1|/1.29539e-49/TPA: hypothetical protein ZEAMMB73_385931 [Zea mays]
103629835	1837	27.89	5.71299	-2.28743	0.000504636	Up	2.72084e-05	PREDICTED: Zea mays inactive tetrahydrocannabinolic acid synthase-like (LOC103629835), mRNA	-	GO:0031410//cytoplasmic vesicle	GO:0003824//catalytic activity;GO:0050662//coenzyme binding	GO:0008152//metabolic process	gi|670416449|ref|XP_008649156.1|/0/PREDICTED: inactive tetrahydrocannabinolic acid synthase-like [Zea mays]
100533165	1530	76.7893	17.1055	-2.16644	7.30265e-06	Up	2.42284e-07	Zea mays uncharacterized LOC100533165 (LOC100533165), mRNA	-	-	-	-	gi|324073470|ref|NP_001191258.1|/8.86488e-51/uncharacterized protein LOC100533165 [Zea mays]
100278719	3110	204.481	58.3775	-1.80848	3.27119e-09	Up	5.48673e-11	PREDICTED: Zea mays uncharacterized LOC100278719 (LOC100278719), transcript variant X5, mRNA	-	-	-	-	gi|670420835|ref|XP_008651276.1|/0/PREDICTED: uncharacterized protein LOC100278719 isoform X1 [Zea mays]
100278020	980	94.8805	32.5847	-1.54192	0.000570349	Up	3.13171e-05	Zea mays LOC100278020 (IDP456), mRNA	-	-	-	-	gi|226498800|ref|NP_001144908.1|/5.31956e-111/uncharacterized protein LOC100278020 [Zea mays]
103640637	831	87.073	5.11206	-4.09025	2.65758e-06	Up	7.91364e-08	PREDICTED: Zea mays uncharacterized LOC103640637 (LOC103640637), ncRNA	K01626|1|8e-24|97.8|sbi:SORBI_01g033590|3-deoxy-7-phosphoheptulonate synthase [EC:2.5.1.54]	GO:0043231//intracellular membrane-bounded organelle	GO:0016765//transferase activity, transferring alkyl or aryl (other than methyl) groups	GO:0043650;GO:0019632//shikimate metabolic process	gi|573932705|ref|XP_006651457.1|/1.55339e-22/PREDICTED: phospho-2-dehydro-3-deoxyheptonate aldolase 1, chloroplastic-like [Oryza brachyantha]
100192349	2002	1047.19	373.349	-1.48793	0.0243359	Up	0.00276489	Zea mays asparagine synthetase2 (asn2), mRNA	K01953|1|0.0|1202|zma:100192349|asparagine synthase (glutamine-hydrolysing) [EC:6.3.5.4]	-	GO:0016884//carbon-nitrogen ligase activity, with glutamine as amido-N-donor;GO:0032559	GO:0009064//glutamine family amino acid metabolic process;GO:0006528//asparagine metabolic process	gi|212275141|ref|NP_001131013.1|/0/asparagine synthetase2 [Zea mays]
100216839	1098	36.4953	17.1303	-1.09116	0.0439281	Up	0.00582597	Zea mays hypothetical protein (LOC100216839), mRNA	-	-	-	-	gi|219362955|ref|NP_001136704.1|/2.23578e-15/uncharacterized protein LOC100216839 [Zea mays]
103636274	2658	28.4925	11.6277	-1.29301	0.0419138	Up	0.00547926	PREDICTED: Zea mays crt homolog 1-like (LOC103636274), transcript variant X2, mRNA	-	GO:0031224//intrinsic component of membrane;GO:0031224//intrinsic component of membrane	-	GO:0006810//transport;GO:0006810//transport	gi|670432643|ref|XP_008656855.1|/0/PREDICTED: crt homolog 1-like isoform X1 [Zea mays]
100283357	1045	333.867	137.227	-1.28271	0.00274465	Up	0.000193008	Zea mays AP2 domain containing protein (LOC100283357), mRNA	K09286|1|9e-13|72.8|zma:100284306|EREBP-like factor	-	-	-	gi|226530172|ref|NP_001149730.1|/3.58422e-84/AP2 domain containing protein [Zea mays]
100285647	972	143.255	44.7773	-1.67774	5.44169e-05	Up	2.18932e-06	Zea mays blue copper protein (LOC100285647), mRNA	-	-	-	-	gi|226505206|ref|NP_001152010.1|/9.06011e-63/blue copper protein precursor [Zea mays]
100381673	1497	72.6285	11.6927	-2.63492	2.52131e-10	Up	3.47175e-12	PREDICTED: Zea mays LOC100381673 (TIDP2673), transcript variant X3, mRNA	K00002|1|3e-96|350|osa:4338987|alcohol dehydrogenase (NADP+) [EC:1.1.1.2];K00011|2|2e-90|331|ath:AT2G37790|aldehyde reductase [EC:1.1.1.21];K08243|4|4e-42|171|gmx:547911|6'-deoxychalcone synthase [EC:2.3.1.170]	-	GO:0003824//catalytic activity;GO:0003824//catalytic activity;GO:0003824//catalytic activity	GO:0008152//metabolic process;GO:0008152//metabolic process;GO:0008152//metabolic process	gi|670384482|ref|XP_008673074.1|/2.3473e-157/PREDICTED: uncharacterized protein LOC100381673 isoform X1 [Zea mays]
100285455	754	84.3831	22.2499	-1.92316	0.000126934	Up	5.72542e-06	Zea mays chaperone protein dnaJ 11 (LOC100285455), mRNA	K03686|1|5e-11|66.2|ppp:PHYPADRAFT_108109|molecular chaperone DnaJ	-	GO:0005515//protein binding	GO:0044267//cellular protein metabolic process	gi|223948573|gb|ACN28370.1|/5.51087e-61/unknown [Zea mays]
103654600	3348	66.7348	19.995	-1.7388	2.22476e-05	Up	8.12498e-07	PREDICTED: Zea mays uncharacterized LOC103654600 (LOC103654600), transcript variant X3, mRNA	-	-	-	-	gi|670399429|ref|XP_008679660.1|/0/PREDICTED: uncharacterized protein LOC103654600 isoform X2 [Zea mays]
100383581	2272	14.5857	4.66266	-1.64533	0.0426906	Up	0.00560984	Zea mays hypothetical protein (LOC100383581), mRNA	K06892|1|2e-44|179|pop:POPTR_550478|;K05278|3|2e-34|146|vvi:100232938|flavonol synthase [EC:1.14.11.23]	-	GO:0003824//catalytic activity	GO:0008152//metabolic process	gi|293336471|ref|NP_001169700.1|/0/hypothetical protein [Zea mays]
606463	2812	2533.35	1027.58	-1.3018	0.0308333	Up	0.00371275	PREDICTED: Zea mays alkaline alpha galactosidase 1 (AGA1), transcript variant X1, mRNA	K06617|1|0.0|1503|zma:100281159|raffinose synthase [EC:2.4.1.82]	-	GO:0008378//galactosyltransferase activity;GO:0008378//galactosyltransferase activity	-	gi|414883987|tpg|DAA60001.1|/0/TPA: alkaline alpha galactosidase 1 isoform 1 [Zea mays]
100383980	1493	99.2751	41.7825	-1.24853	0.00482229	Up	0.000381466	Zea mays uncharacterized LOC100383980 (LOC100383980), mRNA	K00924|1|2e-59|228|ath:AT1G30270|[EC:2.7.1.-];K07198|3|5e-40|164|mtr:MTR_4g066710|5'-AMP-activated protein kinase, catalytic alpha subunit [EC:2.7.11.11]	-	GO:0016301//kinase activity	-	gi|414591186|tpg|DAA41757.1|/8.3424e-171/TPA: putative CBL-interacting protein kinase family protein [Zea mays]
103636474	1950	41.5026	9.92461	-2.06412	0.000998754	Up	5.9198e-05	PREDICTED: Zea mays uncharacterized acetyltransferase At3g50280-like (LOC103636474), mRNA	K13065|1|2e-23|108|sbi:SORBI_06g021640|shikimate O-hydroxycinnamoyltransferase [EC:2.3.1.133]	-	GO:0016746//transferase activity, transferring acyl groups	-	gi|670433110|ref|XP_008657044.1|/0/PREDICTED: uncharacterized acetyltransferase At3g50280-like [Zea mays]
100275047	866	54.7078	20.9548	-1.38446	0.00336798	Up	0.000245812	Zea mays uncharacterized LOC100275047 (LOC100275047), mRNA	-	-	-	-	gi|293336550|ref|NP_001169023.1|/3.96372e-72/uncharacterized protein LOC100382856 [Zea mays]
100276638	826	356.406	91.0115	-1.9694	0.0315246	Up	0.00382236	Zea mays uncharacterized LOC100276638 (LOC100276638), mRNA	-	-	-	-	gi|226493484|ref|NP_001143848.1|/1.71669e-53/uncharacterized protein LOC100276638 precursor [Zea mays]
100276571	1050	17.2583	4.77509	-1.85369	0.0159996	Up	0.00163872	PREDICTED: Zea mays uncharacterized LOC100276571 (LOC100276571), transcript variant X3, mRNA	-	-	-	-	gi|670368533|ref|XP_008665500.1|/2.24817e-26/PREDICTED: uncharacterized protein LOC100276571 [Zea mays]
103653160	2605	53.2436	23.5066	-1.17954	0.0257964	Up	0.00296372	PREDICTED: Zea mays cell wall / vacuolar inhibitor of fructosidase 2-like (LOC103653160), mRNA	-	GO:0031410//cytoplasmic vesicle	GO:0030234//enzyme regulator activity	-	gi|670388298|ref|XP_008674642.1|/8.65521e-79/PREDICTED: cell wall / vacuolar inhibitor of fructosidase 2-like [Zea mays]
100281470	1939	33.6515	7.26547	-2.21154	0.000611248	Up	3.39957e-05	Zea mays immediate-early fungal elicitor protein CMPG1 (LOC100281470), mRNA	K09561|1|1e-07|57.0|zma:100282870|STIP1 homology and U-box containing protein 1 [EC:6.3.2.19]	GO:0043234//protein complex;GO:0043231//intracellular membrane-bounded organelle	GO:0019787//small conjugating protein transferase activity	GO:0032446//protein modification by small protein conjugation	gi|413938767|gb|AFW73318.1|/0/immediate-early fungal elicitor protein CMPG1 [Zea mays]
100217065	1611	90.8825	38.9109	-1.22383	0.0013332	Up	8.31006e-05	Zea mays 4Fe-4S ferredoxin, iron-sulfur binding protein (LOC100217065), mRNA	-	-	GO:0051540	-	gi|219363581|ref|NP_001136908.1|/0/4Fe-4S ferredoxin, iron-sulfur binding protein [Zea mays]
100275616	709	29.0142	1.29393	-4.48692	2.03948e-08	Up	3.98709e-10	PREDICTED: Zea mays uncharacterized LOC100275616 (LOC100275616), ncRNA	-	-	-	-	gi|195614884|gb|ACG29272.1|/1.71021e-13/hypothetical protein [Zea mays]
100193608	1323	6.83964	1.28232	-2.41516	0.0167128	Up	0.00173308	Zea mays LOC100193608 (AY110330), mRNA	K05278|1|4e-43|142|mtr:MTR_5g059130|flavonol synthase [EC:1.14.11.23]	-	GO:0003824//catalytic activity;GO:0046914//transition metal ion binding	GO:0008152//metabolic process	gi|212721204|ref|NP_001132182.1|/1.63818e-167/uncharacterized protein LOC100193608 [Zea mays]
103649660	2212	51.7581	25.5927	-1.01605	0.0246519	Up	0.00280918	PREDICTED: Zea mays lysine-specific demethylase 4B (LOC103649660), mRNA	K11380|1|2e-17|89.4|ppp:PHYPADRAFT_27586|NuA3 HAT complex component NTO1	-	GO:0046872//metal ion binding	-	gi|670385601|ref|XP_008673614.1|/0/PREDICTED: lysine-specific demethylase 4B [Zea mays]
100273779	1304	137.245	52.2324	-1.39374	0.000350998	Up	1.79701e-05	Zea mays hypothetical protein (LOC100273779), mRNA	K15382|1|9e-159|558|zma:100273779|solute carrier family 50 (sugar transporter)	GO:0031224//intrinsic component of membrane	-	GO:0071702	gi|226532046|ref|NP_001141654.1|/2.5619e-157/hypothetical protein [Zea mays]
100275492	1016	371.539	97.5006	-1.93003	6.01046e-13	Up	5.75587e-15	Zea mays hypothetical protein (LOC100275492), mRNA	-	-	-	-	gi|226501730|ref|NP_001143025.1|/1.38169e-101/hypothetical protein [Zea mays]
103632478	289	11.4559	1.36505	-3.06906	0.000565857	Up	3.10095e-05	PREDICTED: Zea mays uncharacterized LOC103632478 (LOC103632478), ncRNA	-	-	-	-	gi|195611074|gb|ACG27367.1|/1.36449e-07/hypothetical protein [Zea mays]
100272581	1273	108.836	48.5152	-1.16565	0.00162984	Up	0.000104851	Zea mays putative AP2/EREBP transcription factor superfamily protein (EREB34), mRNA	K09286|1|9e-23|106|aly:ARALYDRAFT_476975|EREBP-like factor	-	-	GO:0006351//transcription, DNA-templated	gi|645166599|gb|AIB04993.1|/7.51845e-114/AP2-EREBP transcription factor, partial [Zea mays]
100383559	2042	223.885	106.768	-1.06828	0.049579	Up	0.00682652	Zea mays LOC100383559 (pco065177), mRNA	-	GO:0043231//intracellular membrane-bounded organelle	-	-	gi|293335691|ref|NP_001169678.1|/0/uncharacterized protein LOC100383559 [Zea mays]
103651273	1701	23.5987	8.84974	-1.415	0.03612	Up	0.0045356	PREDICTED: Zea mays protein IQ-DOMAIN 1-like (LOC103651273), mRNA	-	-	-	-	gi|670389426|ref|XP_008675115.1|/5.93492e-176/PREDICTED: protein IQ-DOMAIN 1-like [Zea mays]
103650920	2027	50.3564	24.2642	-1.05335	0.0312091	Up	0.00377038	PREDICTED: Zea mays pentatricopeptide repeat-containing protein At3g21470-like (LOC103650920), mRNA	K15078|1|2e-85|315|vvi:100250139|structure-specific endonuclease subunit SLX1 [EC:3.6.1.-];K15271|3|6e-73|273|rcu:RCOM_1095670|ATP-dependent DNA helicase HFM1/MER3 [EC:3.6.4.12];K03798|5|4e-52|204|rcu:RCOM_0340700|cell division protease FtsH [EC:3.4.24.-]	-	-	-	gi|414879404|tpg|DAA56535.1|/0/TPA: pentatricopeptide repeat protein PPR868-14 [Zea mays]
100381517	1715	13.9278	4.32399	-1.68753	0.0441788	Up	0.00587298	Zea mays hypothetical protein (LOC100381517), mRNA	-	-	-	-	gi|293331079|ref|NP_001167818.1|/1.29321e-61/uncharacterized protein LOC100381517 [Zea mays]
103633191	883	85.8013	25.8454	-1.73109	1.397e-05	Up	4.90406e-07	PREDICTED: Zea mays ubiquitin-like (LOC103633191), mRNA	K02927|1|4e-63|239|sbi:SORBI_02g033890|large subunit ribosomal protein L40e	GO:0030529//ribonucleoprotein complex	GO:0005198//structural molecule activity	GO:0010467//gene expression	gi|670424846|ref|XP_008653098.1|/8.02758e-68/PREDICTED: ubiquitin-like [Zea mays]
100304237	1422	51.2172	13.8935	-1.88222	1.84965e-05	Up	6.60832e-07	Zea mays hypothetical protein (LOC100304237), mRNA	K13153|1|7e-25|113|rcu:RCOM_0900820|U11/U12 small nuclear ribonucleoprotein 25 kDa protein	-	-	-	gi|259490128|ref|NP_001159154.1|/1.48643e-129/hypothetical protein [Zea mays]
100284742	1768	472.938	151.927	-1.63828	3.26708e-09	Up	5.47059e-11	Zea mays nematode-resistance protein (LOC100284742), mRNA	-	-	-	-	gi|226529483|ref|NP_001151109.1|/0/nematode-resistance protein [Zea mays]
100191257	1427	428.102	142.811	-1.58385	2.1959e-06	Up	6.41442e-08	Zea mays LOC100191257 (pco137346), mRNA	K13464|1|2e-99|361|zma:100191257|jasmonate ZIM domain-containing protein	-	-	-	gi|212275003|ref|NP_001130163.1|/5.18681e-98/uncharacterized protein LOC100191257 [Zea mays]
100276150	813	16.7464	4.40394	-1.92698	0.0116898	Up	0.00110754	Zea mays uncharacterized LOC100276150 (LOC100276150), mRNA	-	-	GO:0016671//oxidoreductase activity, acting on a sulfur group of donors, disulfide as acceptor	GO:0008152//metabolic process	gi|226507932|ref|NP_001143478.1|/8.24968e-69/uncharacterized protein LOC100276150 [Zea mays]
542222	1332	1175.54	527.988	-1.15474	0.000180191	Up	8.51472e-06	Zea mays fatty acid desaturase7 (fad7), mRNA	K10257|1|0.0|728|zma:542222|omega-3 fatty acid desaturase (delta-15 desaturase) [EC:1.14.19.-]	GO:0043231//intracellular membrane-bounded organelle	GO:0016705//oxidoreductase activity, acting on paired donors, with incorporation or reduction of molecular oxygen	GO:0044238	gi|162461661|ref|NP_001105303.1|/0/fatty acid desaturase7 [Zea mays]
103630124	654	45.5428	13.3979	-1.76521	0.00880233	Up	0.00078484	PREDICTED: Zea mays uncharacterized LOC103630124 (LOC103630124), mRNA	-	-	-	-	gi|670417156|ref|XP_008649433.1|/1.13498e-18/PREDICTED: uncharacterized protein LOC103630124 [Zea mays]
100192351	2106	218.366	42.0781	-2.37561	3.72756e-07	Up	9.241e-09	PREDICTED: Zea mays asparagine synthetase4 (asn4), transcript variant X1, mRNA	K01953|1|0.0|1126|zma:100192351|asparagine synthase (glutamine-hydrolysing) [EC:6.3.5.4]	-	GO:0016884//carbon-nitrogen ligase activity, with glutamine as amido-N-donor;GO:0032559;GO:0016884//carbon-nitrogen ligase activity, with glutamine as amido-N-donor;GO:0000166//nucleotide binding	GO:0009064//glutamine family amino acid metabolic process;GO:0006528//asparagine metabolic process;GO:0006528//asparagine metabolic process	gi|212275221|ref|NP_001131015.1|/0/asparagine synthetase4 [Zea mays]
103627328	1146	43.8741	4.10058	-3.41947	1.83889e-08	Up	3.56368e-10	PREDICTED: Zea mays uncharacterized LOC103627328 (LOC103627328), ncRNA	-	-	-	-	gi|670409182|ref|XP_008645856.1|/8.46434e-67/PREDICTED: uncharacterized protein LOC103627327 [Zea mays]
103625765	932	91.9724	27.1862	-1.75833	0.000772645	Up	4.43294e-05	PREDICTED: Zea mays zinc finger protein ZAT5-like (LOC103625765), mRNA	-	GO:0043231//intracellular membrane-bounded organelle	-	-	gi|413932604|gb|AFW67155.1|/8.74422e-60/ZFP16-2 [Zea mays]
103646227	3341	104.469	48.6185	-1.1035	0.00155164	Up	9.90463e-05	PREDICTED: Zea mays pentatricopeptide repeat-containing protein At3g09040, mitochondrial (LOC103646227), mRNA	K15271|1|5e-82|304|rcu:RCOM_1095670|ATP-dependent DNA helicase HFM1/MER3 [EC:3.6.4.12];K15078|5|2e-76|286|vvi:100250139|structure-specific endonuclease subunit SLX1 [EC:3.6.1.-]	-	-	-	gi|670375825|ref|XP_008669178.1|/0/PREDICTED: pentatricopeptide repeat-containing protein At3g09040, mitochondrial [Zea mays]
542611	1502	48.0355	5.45099	-3.13951	1.08026e-08	Up	2.0231e-10	PREDICTED: Zea mays transcription factor RAX2 (LOC542611), mRNA	K09422|1|2e-81|301|sbi:SORBI_03g003120|myb proto-oncogene protein, plant	GO:0043231//intracellular membrane-bounded organelle	GO:0003676//nucleic acid binding	-	gi|645168156|gb|AIB05661.1|/5.35651e-93/MYB transcription factor [Zea mays]
100277625	631	53.3144	23.6464	-1.1729	0.0121973	Up	0.00116875	Zea mays hypothetical protein (LOC100277625), mRNA	-	-	-	-	gi|226533226|ref|NP_001144609.1|/1.34716e-13/hypothetical protein [Zea mays]
100282777	1274	220.621	4.69263	-5.55503	9.48033e-28	Up	2.63231e-30	Zea mays polygalacturonase inhibitor 1 (LOC100282777), mRNA	K13420|1|2e-21|101|aly:ARALYDRAFT_356368|LRR receptor-like serine/threonine-protein kinase FLS2 [EC:2.7.11.1];K13415|5|3e-21|101|sbi:SORBI_03g012040|protein brassinosteroid insensitive 1 [EC:2.7.10.1 2.7.11.1]	GO:0031410//cytoplasmic vesicle	GO:0030234//enzyme regulator activity	GO:0003006//developmental process involved in reproduction	gi|226529353|ref|NP_001149155.1|/0/polygalacturonase inhibitor 1 precursor [Zea mays]
103651032	1888	39.6979	16.4694	-1.26928	0.00923864	Up	0.000832119	PREDICTED: Zea mays protein UPSTREAM OF FLC-like (LOC103651032), mRNA	-	-	-	-	gi|670388815|ref|XP_008674847.1|/5.96696e-148/PREDICTED: protein UPSTREAM OF FLC-like [Zea mays]
103649675	1095	30.2033	1.73252	-4.12376	1.45273e-07	Up	3.29276e-09	PREDICTED: Zea mays uncharacterized LOC103649675 (LOC103649675), mRNA	K08775|1|1e-16|85.9|vvi:100241398|breast cancer 2 susceptibility protein;K14503|2|8e-13|66.6|vvi:100249673|brassinosteroid resistant 1/2	-	-	-	gi|670385641|ref|XP_008673633.1|/1.97653e-80/PREDICTED: uncharacterized protein LOC103649675 [Zea mays]
100283617	1945	571.714	179.772	-1.66912	3.592e-11	Up	4.24384e-13	Zea mays dihydrolipoyllysine-residue acetyltransferase component of pyruvatedehydrogenase complex (LOC100283617), mRNA	K09699|1|0.0|916|zma:100283617|2-oxoisovalerate dehydrogenase E2 component (dihydrolipoyl transacylase) [EC:2.3.1.168]	GO:0043231//intracellular membrane-bounded organelle	GO:0016747//transferase activity, transferring acyl groups other than amino-acyl groups;GO:0005488//binding	GO:0035337	gi|226493886|ref|NP_001149990.1|/0/dihydrolipoyllysine-residue acetyltransferase component of pyruvatedehydrogenase complex [Zea mays]
103650934	1536	46.789	16.7805	-1.47939	0.0166086	Up	0.00172034	PREDICTED: Zea mays uncharacterized LOC103650934 (LOC103650934), ncRNA	-	-	-	-	-
103641918	1123	110.623	45.4729	-1.28257	3.1172e-05	Up	1.17817e-06	PREDICTED: Zea mays uncharacterized LOC103641918 (LOC103641918), mRNA	-	-	-	-	gi|670446476|ref|XP_008663448.1|/1.91405e-78/PREDICTED: uncharacterized protein LOC103641918 [Zea mays]
100037778	982	557.971	240.643	-1.21329	3.89399e-05	Up	1.50376e-06	Zea mays heat shock protein18c (hsp18c), mRNA	K13993|1|1e-59|228|zma:100282069|HSP20 family protein	GO:0044424	-	GO:0050896//response to stimulus	gi|162459174|ref|NP_001105954.1|/7.78907e-62/17.8 kDa class II heat shock protein [Zea mays]
100280813	1148	87.8538	37.7725	-1.21777	0.00543198	Up	0.000440314	Zea mays calmodulin (LOC100280813), mRNA	K13448|1|4e-45|180|osa:4336258|calcium-binding protein CML	GO:0043231//intracellular membrane-bounded organelle	-	-	gi|226530441|ref|NP_001147205.1|/1.08751e-68/calmodulin [Zea mays]
100284346	923	714.398	213.256	-1.74414	2.41214e-08	Up	4.77709e-10	Zea mays LOC100284346 (TIDP2950), mRNA	K13448|1|4e-49|193|sbi:SORBI_03g045770|calcium-binding protein CML	GO:0043231//intracellular membrane-bounded organelle	GO:0046872//metal ion binding	-	gi|226505116|ref|NP_001150713.1|/7.034e-62/LOC100284346 [Zea mays]
100192022	1613	35.6399	14.7092	-1.27678	0.0134972	Up	0.00132965	PREDICTED: Zea mays LOC100192022 (si605026c07), transcript variant X1, mRNA	K15341|1|0.0|706|sbi:SORBI_03g036570|DNA cross-link repair 1B protein [EC:3.1.-.-]	-	GO:0003824//catalytic activity;GO:0003824//catalytic activity	-	gi|212274939|ref|NP_001130918.1|/2.50769e-126/uncharacterized protein LOC100192022 [Zea mays]
100280945	845	21.5321	5.53549	-1.95971	0.00537014	Up	0.000433933	PREDICTED: Zea mays B12D protein (LOC100280945), transcript variant X1, mRNA	-	GO:0031410//cytoplasmic vesicle;GO:0031410//cytoplasmic vesicle	-	-	gi|195617730|gb|ACG30695.1|/1.01543e-39/B12D protein [Zea mays]
103647947	1812	9.96993	1.429	-2.80258	0.00298837	Up	0.000213618	PREDICTED: Zea mays uncharacterized LOC103647947 (LOC103647947), mRNA	-	-	-	-	gi|670379694|ref|XP_008670669.1|/0/PREDICTED: uncharacterized protein LOC103647947 [Zea mays]
100278143	1772	36.1812	12.4331	-1.54105	0.00428151	Up	0.000330075	Zea mays uncharacterized LOC100278143 (LOC100278143), mRNA	K13201|1|2e-32|139|ath:AT1G54080|nucleolysin TIA-1/TIAR	-	-	-	gi|226492692|ref|NP_001144988.1|/0/uncharacterized protein LOC100278143 [Zea mays]
100191322	1429	347.75	148.377	-1.22878	5.76891e-07	Up	1.48738e-08	PREDICTED: Zea mays hypothetical protein (LOC100191322), transcript variant X1, mRNA	K03522|1|9e-128|455|zma:100191322|electron transfer flavoprotein alpha subunit	-	-	-	gi|670357791|ref|XP_008661609.1|/0/PREDICTED: uncharacterized protein LOC100191322 isoform X1 [Zea mays]
103641750	2748	74.92	28.3391	-1.40256	0.00029465	Up	1.48532e-05	PREDICTED: Zea mays probable WRKY transcription factor 34 (LOC103641750), transcript variant X2, mRNA	K13424|1|1e-86|320|vvi:100243352|WRKY transcription factor 33	-	-	-	gi|645167143|gb|AIB05227.1|/0/WRKY transcription factor, partial [Zea mays]
100274886	2056	69.0296	26.4163	-1.38579	0.00221645	Up	0.000149961	Zea mays hypothetical protein (LOC100274886), mRNA	K14775|1|0.0|654|sbi:SORBI_09g028130|ribosome biogenesis protein UTP30	GO:0005622//intracellular	GO:0008374//O-acyltransferase activity	GO:0010467//gene expression;GO:0044238	gi|226508484|ref|NP_001142617.1|/0/hypothetical protein [Zea mays]
100282510	1113	47.5198	22.9174	-1.05208	0.0469829	Up	0.00634292	Zea mays carboxy-lyase (LOC100282510), mRNA	K06966|1|1e-116|417|zma:100282510|	GO:0043231//intracellular membrane-bounded organelle	GO:0003824//catalytic activity	-	gi|226491844|ref|NP_001148891.1|/3.29825e-115/carboxy-lyase [Zea mays]
103626309	3439	48.6794	23.8933	-1.02671	0.0427057	Up	0.00561303	PREDICTED: Zea mays glutamate receptor 3.4-like (LOC103626309), transcript variant X2, mRNA	K05387|1|0.0|1406|osa:4341854|glutamate receptor, ionotropic, other eukaryote	GO:0030313;GO:0031224//intrinsic component of membrane;GO:0030313;GO:0031224//intrinsic component of membrane	GO:0008066//glutamate receptor activity;GO:0005231//excitatory extracellular ligand-gated ion channel activity;GO:0008066//glutamate receptor activity;GO:0005231//excitatory extracellular ligand-gated ion channel activity	GO:0007166//cell surface receptor signaling pathway;GO:0006810//transport;GO:0007166//cell surface receptor signaling pathway;GO:0006810//transport	gi|670406808|ref|XP_008644923.1|/0/PREDICTED: glutamate receptor 3.4-like isoform X2 [Zea mays]
100275789	1394	41.401	13.17	-1.65241	0.00462467	Up	0.000362305	Zea mays hypothetical protein (LOC100275789), mRNA	-	-	-	-	gi|226499898|ref|NP_001143260.1|/4.44858e-54/hypothetical protein [Zea mays]
100382369	975	112.425	52.7537	-1.09162	0.00659921	Up	0.000554001	Zea mays hypothetical protein (LOC100382369), mRNA	-	GO:0043231//intracellular membrane-bounded organelle	-	-	gi|293332025|ref|NP_001168585.1|/2.42577e-39/hypothetical protein [Zea mays]
103649747	1567	7.63812	1.91488	-1.99596	0.048631	Up	0.00665085	PREDICTED: Zea mays probable carboxylesterase 15 (LOC103649747), mRNA	K14493|1|1e-32|139|ppp:PHYPADRAFT_118478|gibberellin receptor GID1 [EC:3.-.-.-]	-	-	-	gi|670385791|ref|XP_008673695.1|/6.78339e-171/PREDICTED: probable carboxylesterase 15 [Zea mays]
100278082	853	73.1782	16.2814	-2.16818	4.37275e-06	Up	1.38882e-07	Zea mays uncharacterized LOC100278082 (LOC100278082), mRNA	-	-	-	-	gi|414586283|tpg|DAA36854.1|/1.76276e-109/TPA: hypothetical protein ZEAMMB73_915465 [Zea mays]
100279636	1286	118.34	38.3943	-1.62397	6.37371e-07	Up	1.65054e-08	Zea mays hypothetical protein (LOC100279636), mRNA	K15382|1|3e-111|400|zma:100279636|solute carrier family 50 (sugar transporter)	GO:0031224//intrinsic component of membrane	-	GO:0071702	gi|226508060|ref|NP_001146103.1|/8.75053e-110/hypothetical protein [Zea mays]
100284280	1481	205.742	84.1233	-1.29026	2.22994e-06	Up	6.53283e-08	Zea mays LOC100284280 (IDP351), mRNA	K14299|1|0.0|691|zma:100284280|nucleoporin SEH1	-	-	-	gi|226532616|ref|NP_001150647.1|/0/LOC100284280 [Zea mays]
100275443	979	171.834	54.7839	-1.64919	1.2201e-06	Up	3.34711e-08	Zea mays LOC100275443 (umc1766), mRNA	-	GO:0043231//intracellular membrane-bounded organelle	-	-	gi|226500330|ref|NP_001142984.1|/1.3133e-101/uncharacterized protein LOC100275443 [Zea mays]
100285642	1364	219.308	97.2661	-1.17295	3.26927e-05	Up	1.23935e-06	Zea mays ZF-HD homeobox protein (LOC100285642), mRNA	-	-	GO:0003677//DNA binding;GO:0001071//nucleic acid binding transcription factor activity	GO:0006351//transcription, DNA-templated	gi|226506456|ref|NP_001152005.1|/6.41626e-66/ZF-HD homeobox protein [Zea mays]
100273320	1326	1648.66	805.862	-1.03269	1.13148e-05	Up	3.88861e-07	Zea mays regulatory protein (LOC100273320), mRNA	K11714|1|3e-07|54.7|sbi:SORBI_09g019070|rhamnogalacturonan II specific xylosyltransferase [EC:2.4.2.-]	-	-	-	gi|226492551|ref|NP_001141233.1|/0/regulatory protein [Zea mays]
100382214	1765	54.8272	16.4854	-1.7337	0.00109586	Up	6.62267e-05	Zea mays hypothetical protein (LOC100382214), mRNA	K01058|1|3e-51|201|gmx:100817287|phospholipase A1 [EC:3.1.1.32]	GO:0043231//intracellular membrane-bounded organelle	-	GO:0044238	gi|293335115|ref|NP_001168442.1|/0/uncharacterized protein LOC100382214 [Zea mays]
103634999	3292	99.0744	7.60391	-3.7037	2.43329e-14	Up	1.9993e-16	PREDICTED: Zea mays uncharacterized LOC103634999 (LOC103634999), transcript variant X2, misc_RNA	K13254|1|3e-53|186|mtr:MTR_7g075520|spastin [EC:3.6.4.3]	-	GO:0032559;GO:0016462//pyrophosphatase activity;GO:0032559;GO:0016462//pyrophosphatase activity	-	gi|670429977|ref|XP_008655793.1|/0/PREDICTED: uncharacterized protein LOC103634999 [Zea mays]
103653829	2225	42.8317	16.0205	-1.41876	0.00669546	Up	0.000563788	PREDICTED: Zea mays serine/arginine repetitive matrix protein 2-like (LOC103653829), mRNA	-	-	-	-	gi|670397445|ref|XP_008678857.1|/0/PREDICTED: serine/arginine repetitive matrix protein 2-like [Zea mays]
100275557	2150	1450.66	710.281	-1.03024	0.000297983	Up	1.50532e-05	Zea mays LOC100275557 (pco125920), mRNA	K03885|1|0.0|1093|zma:100275557|NADH dehydrogenase [EC:1.6.99.3]	GO:0043231//intracellular membrane-bounded organelle	GO:0046872//metal ion binding;GO:0003824//catalytic activity;GO:0050662//coenzyme binding	GO:0008152//metabolic process	gi|226491458|ref|NP_001143083.1|/0/uncharacterized protein LOC100275557 [Zea mays]
100281024	625	43.627	10.9762	-1.99084	0.000163525	Up	7.60292e-06	Zea mays VQ motif family protein (LOC100281024), mRNA	-	-	-	-	gi|226507240|ref|NP_001147415.1|/2.56799e-09/VQ motif family protein [Zea mays]
100281760	2055	6.31776	1.23126	-2.35928	0.0265726	Up	0.0030687	Zea mays non-cyanogenic beta-glucosidase (LOC100281760), mRNA	K01188|1|2e-141|501|sbi:SORBI_06g019840|beta-glucosidase [EC:3.2.1.21]	GO:0009536//plastid	GO:0015926//glucosidase activity;GO:0043167//ion binding	GO:0009755//hormone-mediated signaling pathway;GO:0044238	gi|226531304|ref|NP_001148152.1|/0/non-cyanogenic beta-glucosidase [Zea mays]
100382185	1695	245.039	120.274	-1.02668	4.84676e-05	Up	1.91701e-06	PREDICTED: Zea mays hypothetical protein (LOC100382185), transcript variant X2, mRNA	-	GO:0043231//intracellular membrane-bounded organelle;GO:0043231//intracellular membrane-bounded organelle	GO:0046872//metal ion binding;GO:0046872//metal ion binding;GO:0046872//metal ion binding	-	gi|293334955|ref|NP_001168415.1|/3.12575e-109/hypothetical protein [Zea mays]
103626673	2757	24.6161	10.1684	-1.27551	0.0488543	Up	0.00668693	PREDICTED: Zea mays uncharacterized LOC103626673 (LOC103626673), mRNA	-	-	-	-	gi|645168906|gb|AIB05969.1|/2.93913e-101/PLATZ transcription factor, partial [Zea mays]
100274575	1549	211.726	51.552	-2.0381	1.75735e-11	Up	2.00157e-13	Zea mays uncharacterized LOC100274575 (LOC100274575), mRNA	K00924|1|8e-16|83.6|ath:AT5G22850|[EC:2.7.1.-]	GO:0031410//cytoplasmic vesicle	GO:0004175//endopeptidase activity	GO:0019538//protein metabolic process	gi|414886964|tpg|DAA62978.1|/0/TPA: aspartic proteinase nepenthesin-1 [Zea mays]
103650169	1338	16.3848	4.21997	-1.95705	0.0373682	Up	0.00473243	PREDICTED: Zea mays uncharacterized LOC103650169 (LOC103650169), mRNA	-	-	-	-	gi|670386707|ref|XP_008674034.1|/2.0962e-178/PREDICTED: uncharacterized protein LOC103650169 [Zea mays]
100193657	2158	404.96	188.077	-1.10646	4.06264e-06	Up	1.27652e-07	PREDICTED: Zea mays LOC100193657 (si614017g03), mRNA	K03327|1|2e-165|581|sbi:SORBI_01g016100|multidrug resistance protein, MATE family	GO:0044464	GO:0015291//secondary active transmembrane transporter activity	GO:0015893//drug transport	gi|670379138|ref|XP_008670448.1|/0/PREDICTED: LOW QUALITY PROTEIN: protein TRANSPARENT TESTA 12 [Zea mays]
542525	945	35.2788	9.55082	-1.8851	0.00154203	Up	9.82143e-05	Zea mays chitinase chem5 (chn1), mRNA	K01183|1|1e-99|361|gmx:100796155|chitinase [EC:3.2.1.14]	GO:0031410//cytoplasmic vesicle	GO:0016798//hydrolase activity, acting on glycosyl bonds;GO:0043167//ion binding	GO:0044238	gi|162462924|ref|NP_001105541.1|/9.26637e-166/chitinase chem5 precursor [Zea mays]
100501502	2598	133.291	41.0581	-1.69884	2.22245e-06	Up	6.50458e-08	Zea mays uncharacterized LOC100501502 (LOC100501502), mRNA	K13420|1|2e-114|412|pop:POPTR_1075175|LRR receptor-like serine/threonine-protein kinase FLS2 [EC:2.7.11.1]	GO:0031410//cytoplasmic vesicle	-	-	gi|670406476|ref|XP_008644797.1|/0/PREDICTED: probable LRR receptor-like serine/threonine-protein kinase At4g08850 isoform X2 [Zea mays]
100278266	1443	13.9433	4.3107	-1.69358	0.0392978	Up	0.00503261	Zea mays uncharacterized LOC100278266 (LOC100278266), mRNA	-	-	-	-	gi|226507798|ref|NP_001145070.1|/1.11473e-156/uncharacterized protein LOC100278266 [Zea mays]
100383643	1568	24.0729	6.66403	-1.85294	0.00845686	Up	0.000750683	Zea mays hypothetical protein (LOC100383643), mRNA	-	-	-	-	gi|293336728|ref|NP_001169759.1|/5.22085e-38/hypothetical protein [Zea mays]
103636343	1403	38.7466	12.5115	-1.63082	0.0239504	Up	0.00270414	PREDICTED: Zea mays uncharacterized LOC103636343 (LOC103636343), mRNA	-	-	-	-	gi|293335669|ref|NP_001170384.1|/3.10155e-63/uncharacterized protein LOC100384367 [Zea mays]
103641973	1004	13.4475	3.9832	-1.75534	0.03769	Up	0.00477973	PREDICTED: Zea mays putative deoxyribonuclease TATDN1 (LOC103641973), transcript variant X2, misc_RNA	K03424|1|9e-45|179|zma:100282974|TatD DNase family protein [EC:3.1.21.-]	-	GO:0004520//endodeoxyribonuclease activity;GO:0004520//endodeoxyribonuclease activity	-	gi|413957094|gb|AFW89743.1|/1.04417e-109/hypothetical protein ZEAMMB73_511279 [Zea mays]
100304398	1659	64.5294	27.8792	-1.21077	0.00581779	Up	0.000478676	Zea mays hypothetical protein (LOC100304398), mRNA	-	-	-	-	gi|259490482|ref|NP_001159306.1|/4.24782e-86/uncharacterized protein LOC100304398 [Zea mays]
100193195	2224	83.6621	26.0872	-1.68123	0.00018718	Up	8.88835e-06	PREDICTED: Zea mays uncharacterized LOC100193195 (COL14), transcript variant X2, mRNA	K12135|1|7e-15|81.3|ath:AT5G15840|zinc finger protein CONSTANS	GO:0044464;GO:0044464;GO:0044464	GO:0003676//nucleic acid binding;GO:0046914//transition metal ion binding;GO:0003676//nucleic acid binding;GO:0046914//transition metal ion binding;GO:0003676//nucleic acid binding;GO:0046914//transition metal ion binding	-	gi|212723028|ref|NP_001131822.1|/0/uncharacterized protein LOC100193195 [Zea mays]
103633070	2423	46.0148	18.7802	-1.29288	0.0108589	Up	0.00100845	PREDICTED: Zea mays putative cysteine-rich receptor-like protein kinase 35 (LOC103633070), mRNA	K00924|1|2e-59|229|osa:4333912|[EC:2.7.1.-]	-	GO:0004672//protein kinase activity;GO:0032559	GO:0006464//cellular protein modification process	gi|670424551|ref|XP_008652974.1|/0/PREDICTED: putative cysteine-rich receptor-like protein kinase 35 [Zea mays]
100384616	1351	89.2542	17.5337	-2.34779	2.14157e-07	Up	5.07861e-09	Zea mays putative MYB DNA-binding domain superfamily protein (MYB121), mRNA	K09422|1|3e-102|370|sbi:SORBI_01g019270|myb proto-oncogene protein, plant	-	-	-	gi|645165130|gb|AIB04389.1|/1.7487e-132/MYB transcription factor, partial [Zea mays]
103646666	2382	32.5231	12.3516	-1.39677	0.0120157	Up	0.00114557	PREDICTED: Zea mays transketolase, chloroplastic-like (LOC103646666), mRNA	K00615|1|0.0|1309|sbi:SORBI_06g004280|transketolase [EC:2.2.1.1]	GO:0043231//intracellular membrane-bounded organelle	GO:0016744	-	gi|670376885|ref|XP_008669591.1|/0/PREDICTED: LOW QUALITY PROTEIN: transketolase, chloroplastic-like [Zea mays]
100194168	1462	335.571	164.462	-1.02886	3.41794e-05	Up	1.30346e-06	Zea mays Transposon protein CACTA, En/Spm sub-class (LOC100194168), mRNA	K14861|1|9e-22|103|rcu:RCOM_0934290|nucleolar pre-ribosomal-associated protein 1	GO:0043231//intracellular membrane-bounded organelle	GO:0016787//hydrolase activity	-	gi|212722242|ref|NP_001132690.1|/0/Transposon protein CACTA, En/Spm sub-class [Zea mays]
100191280	1992	69.2202	28.5836	-1.27601	0.00114936	Up	6.98179e-05	PREDICTED: Zea mays putative snRK/SAPK family protein kinase (LOC100191280), transcript variant X1, mRNA	K14498|1|0.0|670|zma:100191280|serine/threonine-protein kinase SRK2 [EC:2.7.11.1]	-	GO:0004672//protein kinase activity;GO:0032559;GO:0004672//protein kinase activity;GO:0032559	GO:0006464//cellular protein modification process;GO:0006464//cellular protein modification process	gi|212275732|ref|NP_001130186.1|/0/uncharacterized LOC100191280 [Zea mays]
541969	1038	87.5341	40.2328	-1.12147	0.0124379	Up	0.00119886	Zea mays R2R3 Myb transcription factor MYB-IF35 (MYB-IF35), mRNA	K09422|1|2e-139|493|zma:541969|myb proto-oncogene protein, plant	GO:0043231//intracellular membrane-bounded organelle	GO:0003676//nucleic acid binding	-	gi|162458312|ref|NP_001105092.1|/5.57825e-138/R2R3 Myb transcription factor MYB-IF35 [Zea mays]
100383389	2669	238.093	115.205	-1.04732	0.00270196	Up	0.000189547	PREDICTED: Zea mays hypothetical protein (LOC100383389), transcript variant X1, mRNA	-	-	-	-	gi|670421629|ref|XP_008651724.1|/0/PREDICTED: hypothetical protein isoform X1 [Zea mays]
100192612	1027	31.976	3.9937	-3.00119	3.18597e-06	Up	9.65857e-08	PREDICTED: Zea mays hypothetical protein (LOC100192612), transcript variant X1, mRNA	-	-	-	-	gi|670358021|ref|XP_008679601.1|/1.29924e-83/PREDICTED: hypothetical protein isoform X1 [Zea mays]
103626049	808	137.99	65.0017	-1.08602	0.0168344	Up	0.00174855	PREDICTED: Zea mays patatin-like protein 3 (LOC103626049), mRNA	-	-	-	GO:0008152//metabolic process	gi|670406141|ref|XP_008644653.1|/3.29483e-78/PREDICTED: patatin-like protein 3 [Zea mays]
100280479	647	29.2923	2.93176	-3.32068	7.01738e-05	Up	2.91869e-06	Zea mays Bowman-Birk type trypsin inhibitor (LOC100280479), mRNA	-	-	GO:0004866//endopeptidase inhibitor activity	-	gi|308044569|ref|NP_001183391.1|/6.44911e-51/uncharacterized protein LOC100501807 [Zea mays]
103630016	813	73.1612	4.84147	-3.91756	2.1067e-11	Up	2.43528e-13	PREDICTED: Zea mays uncharacterized LOC103630016 (LOC103630016), ncRNA	-	-	-	-	-
100285304	767	8.06114	1.01859	-2.98441	0.00197618	Up	0.000130849	Zea mays negatively light-regulated protein (LOC100285304), mRNA	-	-	-	-	gi|226507374|ref|NP_001151669.1|/6.06371e-71/negatively light-regulated protein [Zea mays]
100382328	1712	424.715	188.428	-1.17248	9.43699e-09	Up	1.75398e-10	PREDICTED: Zea mays putative CBL-interacting protein kinase family protein (LOC100382328), transcript variant X1, mRNA	K00924|1|1e-160|564|ath:AT1G30270|[EC:2.7.1.-];K07198|3|8e-58|223|smo:SELMODRAFT_234034|5'-AMP-activated protein kinase, catalytic alpha subunit [EC:2.7.11.11]	-	-	-	gi|293331661|ref|NP_001168548.1|/0/uncharacterized LOC100382328 [Zea mays]
100273665	1414	184.272	88.6761	-1.05522	0.00171575	Up	0.000111224	PREDICTED: Zea mays hypothetical protein (LOC100273665), transcript variant X1, mRNA	K13448|1|2e-67|254|vvi:100251852|calcium-binding protein CML	-	GO:0046872//metal ion binding;GO:0046872//metal ion binding	-	gi|670392876|ref|XP_008676834.1|/2.28946e-101/PREDICTED: uncharacterized protein LOC100273665 isoform X1 [Zea mays]
100285225	1973	372.402	158.67	-1.23083	6.89398e-05	Up	2.84979e-06	Zea mays fatty acid elongase (LOC100285225), mRNA	K15397|1|0.0|948|zma:100285225|3-ketoacyl-CoA synthase [EC:2.3.1.-]	GO:0044464	GO:0016747//transferase activity, transferring acyl groups other than amino-acyl groups	GO:0006631//fatty acid metabolic process	gi|226503675|ref|NP_001151591.1|/0/fatty acid elongase [Zea mays]
100384718	1102	49.4481	21.6846	-1.18924	0.0241728	Up	0.00273814	Zea mays LOC100384718 (TIDP2779), mRNA	-	-	-	-	gi|413954880|gb|AFW87529.1|/4.57706e-55/hypothetical protein ZEAMMB73_901238 [Zea mays]
103635125	1353	55.9931	26.7256	-1.06703	0.0229603	Up	0.00257087	PREDICTED: Zea mays uncharacterized LOC103635125 (LOC103635125), transcript variant X2, mRNA	-	-	-	-	gi|670430260|ref|XP_008655893.1|/2.49587e-77/PREDICTED: uncharacterized protein LOC103635125 isoform X1 [Zea mays]
100501504	1112	73.5962	32.3207	-1.18717	0.00122895	Up	7.54533e-05	Zea mays hypothetical protein (LOC100501504), mRNA	K15397|1|1e-58|224|smo:SELMODRAFT_443640|3-ketoacyl-CoA synthase [EC:2.3.1.-]	GO:0044464	GO:0016747//transferase activity, transferring acyl groups other than amino-acyl groups	GO:0006631//fatty acid metabolic process	gi|308080129|ref|NP_001183136.1|/9.75256e-160/uncharacterized protein LOC100501504 [Zea mays]
103638793	2849	47.0652	21.7609	-1.11292	0.0241108	Up	0.00272839	PREDICTED: Zea mays MORC family CW-type zinc finger protein 3-like (LOC103638793), transcript variant X2, mRNA	-	-	GO:0032559;GO:0046914//transition metal ion binding;GO:0032559;GO:0046914//transition metal ion binding	-	gi|670438774|ref|XP_008659829.1|/0/PREDICTED: MORC family CW-type zinc finger protein 3-like [Zea mays]
100279301	2230	96.4989	14.0583	-2.77909	7.16913e-10	Up	1.06638e-11	PREDICTED: Zea mays LOC100279301 (TIDP2949), transcript variant X1, mRNA	K13424|1|0.0|701|zma:100279301|WRKY transcription factor 33	-	GO:0003676//nucleic acid binding;GO:0003676//nucleic acid binding	-	gi|645168054|gb|AIB05617.1|/0/WRKY transcription factor, partial [Zea mays]
100502427	636	182.183	86.373	-1.07673	0.00224907	Up	0.000152614	PREDICTED: Zea mays uncharacterized LOC100502427 (LOC100502427), transcript variant X2, misc_RNA	-	-	-	-	gi|308081561|ref|NP_001183834.1|/2.21706e-26/uncharacterized protein LOC100502427 [Zea mays]
103650103	1325	24.9354	8.90198	-1.486	0.0255204	Up	0.00292695	PREDICTED: Zea mays uncharacterized LOC103650103 (LOC103650103), transcript variant X3, mRNA	-	-	-	-	gi|670386560|ref|XP_008673984.1|/1.18494e-133/PREDICTED: uncharacterized protein LOC103650103 isoform X3 [Zea mays]
100277070	1623	138.422	65.268	-1.08462	0.0395045	Up	0.00506916	Zea mays uncharacterized LOC100277070 (LOC100277070), mRNA	-	-	-	-	gi|226504306|ref|NP_001144209.1|/6.06559e-138/uncharacterized protein LOC100277070 [Zea mays]
100283430	676	186.727	65.8383	-1.50393	4.28359e-09	Up	7.42755e-11	Zea mays seed specific protein Bn15D1B (LOC100283430), mRNA	-	-	-	-	gi|308080024|ref|NP_001182886.1|/3.28005e-64/uncharacterized protein LOC100501161 [Zea mays]
100280121	966	175.701	60.2471	-1.54416	5.94651e-05	Up	2.42443e-06	Zea mays uncharacterized LOC100280121 (LOC100280121), mRNA	-	-	-	-	gi|413945101|gb|AFW77750.1|/1.06407e-47/hypothetical protein ZEAMMB73_051523 [Zea mays]
100286252	1203	234.839	108.541	-1.11344	7.57973e-05	Up	3.18479e-06	Zea mays anthranilate synthase component II (LOC100286252), mRNA	K01658|1|3e-133|473|zma:100286252|anthranilate synthase component II [EC:4.1.3.27]	GO:0043231//intracellular membrane-bounded organelle	GO:0016833//oxo-acid-lyase activity	GO:0009064//glutamine family amino acid metabolic process	gi|226495829|ref|NP_001152611.1|/9.68776e-132/anthranilate synthase component II [Zea mays]
100037793	566	181.611	84.5346	-1.10324	0.00719001	Up	0.000614395	Zea mays cytidine deaminase2 (cda2), mRNA	-	-	GO:0003824//catalytic activity;GO:0046914//transition metal ion binding	-	gi|162461371|ref|NP_001105964.1|/4.49283e-86/cytidine deaminase2 [Zea mays]
100285119	3379	8.98321	1.14199	-2.97569	0.00215688	Up	0.00014532	PREDICTED: Zea mays F-box domain containing protein (LOC100285119), transcript variant X6, misc_RNA	-	-	-	-	gi|414589775|tpg|DAA40346.1|/0/TPA: F-box domain containing protein [Zea mays]
100281921	659	111.962	16.4334	-2.7683	0.00129754	Up	8.04e-05	PREDICTED: Zea mays Bowman-Birk type trypsin inhibitor (LOC100281921), transcript variant X1, mRNA	-	-	GO:0004866//endopeptidase inhibitor activity;GO:0004866//endopeptidase inhibitor activity	-	gi|226529324|ref|NP_001148312.1|/7.21323e-45/Bowman-Birk type trypsin inhibitor [Zea mays]
100282408	1167	176.074	75.8371	-1.21521	8.49644e-06	Up	2.84057e-07	Zea mays serine/threonine-protein kinase Eg2-like (LOC100282408), mRNA	K08850|1|1e-163|574|zma:100191291|aurora kinase, other [EC:2.7.11.1]	-	GO:0004672//protein kinase activity;GO:0032559	GO:0006464//cellular protein modification process	gi|226499040|ref|NP_001148791.1|/1.46039e-169/serine/threonine-protein kinase Eg2-like [Zea mays]
100501116	535	89.2097	33.6332	-1.40732	0.00331806	Up	0.00024151	Zea mays uncharacterized LOC100501116 (LOC100501116), mRNA	-	-	-	-	gi|308080302|ref|NP_001182858.1|/1.04398e-14/uncharacterized protein LOC100501116 [Zea mays]
103637593	1542	267.711	74.8943	-1.83775	2.02246e-05	Up	7.2945e-07	PREDICTED: Zea mays uncharacterized LOC103637593 (LOC103637593), mRNA	K04728|1|1e-07|56.2|gmx:100788458|ataxia telangiectasia mutated family protein [EC:2.7.11.1];K01855|2|5e-07|54.3|vvi:100244254|tRNA pseudouridine38/39 synthase [EC:5.4.99.45]	-	-	-	gi|670364112|ref|XP_008657975.1|/0/PREDICTED: uncharacterized protein LOC103637593 [Zea mays]
732815	1465	59.6768	17.5555	-1.76525	0.00580386	Up	0.000476708	Zea mays 12-oxo-phytodienoic acid reductase1 (opr1), mRNA	K05894|1|0.0|729|zma:732815|12-oxophytodienoic acid reductase [EC:1.3.1.42]	-	GO:0003824//catalytic activity;GO:0000166//nucleotide binding	GO:0006950//response to stress;GO:0009694//jasmonic acid metabolic process	gi|162458696|ref|NP_001105899.1|/0/12-oxo-phytodienoic acid reductase1 [Zea mays]
100282063	1305	749.406	207.787	-1.85065	5.43421e-10	Up	7.86763e-12	PREDICTED: Zea mays jasmonate-induced protein (LOC100282063), transcript variant X1, mRNA	-	-	-	-	gi|414884166|tpg|DAA60180.1|/3.37146e-165/TPA: beta-glucosidase aggregating factor 1 [Zea mays]
103625870	2402	37.8807	16.4413	-1.20414	0.0152372	Up	0.00154164	PREDICTED: Zea mays uncharacterized LOC103625870 (LOC103625870), transcript variant X3, mRNA	-	-	-	-	gi|670405706|ref|XP_008644489.1|/0/PREDICTED: uncharacterized protein LOC103625870 [Zea mays]
103647690	1366	31.7088	12.7632	-1.31289	0.0324564	Up	0.0039744	PREDICTED: Zea mays protein trichome birefringence-like 13 (LOC103647690), transcript variant X2, mRNA	-	GO:0043231//intracellular membrane-bounded organelle;GO:0043231//intracellular membrane-bounded organelle	-	-	gi|670379057|ref|XP_008670422.1|/4.58578e-177/PREDICTED: protein trichome birefringence-like 13 isoform X2 [Zea mays]
100304348	1185	167.019	62.7729	-1.4118	0.0045847	Up	0.000358514	Zea mays uncharacterized LOC100304348 (LOC100304348), mRNA	-	-	-	-	gi|259489954|ref|NP_001159258.1|/3.61463e-14/uncharacterized protein LOC100304348 [Zea mays]
100502386	1605	26.8399	10.2414	-1.38997	0.0241216	Up	0.00273165	Zea mays putative bZIP transcription factor superfamily protein (bZIP46), mRNA	-	-	GO:0005488//binding	-	gi|645165173|gb|AIB04408.1|/0/bZIP transcription factor, partial [Zea mays]
100283182	787	23.3185	6.30927	-1.88593	0.00773223	Up	0.000671025	Zea mays transcriptional regulatory protein algP (LOC100283182), mRNA	-	-	-	-	gi|226502590|ref|NP_001149556.1|/1.08314e-30/transcriptional regulatory protein algP precursor [Zea mays]
103634753	2360	17.9361	4.90147	-1.87158	0.0192374	Up	0.00206245	PREDICTED: Zea mays probable LRR receptor-like serine/threonine-protein kinase RKF3 (LOC103634753), mRNA	K04733|1|1e-46|186|ath:AT5G38990|interleukin-1 receptor-associated kinase 4 [EC:2.7.11.1]	-	GO:0004672//protein kinase activity;GO:0032559	GO:0006464//cellular protein modification process	gi|670429427|ref|XP_008655566.1|/0/PREDICTED: probable LRR receptor-like serine/threonine-protein kinase RKF3 [Zea mays]
100384311	976	171.668	44	-1.96404	2.51951e-06	Up	7.48109e-08	Zea mays uncharacterized LOC100384311 (LOC100384311), mRNA	-	-	GO:0003824//catalytic activity	-	gi|414587342|tpg|DAA37913.1|/2.40895e-63/TPA: putative O-glycosyl hydrolase family 17 protein [Zea mays]
103632839	903	29.9583	1.27921	-4.54963	9.67153e-09	Up	1.80305e-10	PREDICTED: Zea mays uncharacterized LOC103632839 (LOC103632839), transcript variant X2, ncRNA	-	-	-	-	gi|670381367|ref|XP_008671416.1|/3.57668e-54/PREDICTED: uncharacterized protein LOC103648791 [Zea mays]
103635831	1249	234.144	37.0951	-2.6581	1.81701e-11	Up	2.07981e-13	PREDICTED: Zea mays 5-pentadecatrienyl resorcinol O-methyltransferase-like (LOC103635831), mRNA	K16040|1|2e-70|265|vvi:100233030|trans-resveratrol di-O-methyltransferase [EC:2.1.1.240];K13230|2|1e-61|235|zma:100147731|2,4,7-trihydroxy-1,4-benzoxazin-3-one-glucoside 7-O-methyltransferase [EC:2.1.1.241];K05279|3|1e-23|109|rcu:RCOM_0596300|flavonol 3-O-methyltransferase [EC:2.1.1.76];K13066|4|1e-23|109|pop:POPTR_824484|caffeic acid 3-O-methyltransferase [EC:2.1.1.68]	-	GO:0005515//protein binding;GO:0008168//methyltransferase activity	GO:0006730//one-carbon metabolic process	gi|670363727|ref|XP_008656430.1|/0/PREDICTED: 5-pentadecatrienyl resorcinol O-methyltransferase-like [Zea mays]
100273092	1466	242.089	114.354	-1.08203	0.000141438	Up	6.43239e-06	Zea mays LOC100273092 (pco133091), mRNA	-	-	-	-	gi|413932660|gb|AFW67211.1|/3.83207e-120/putative NAC domain transcription factor superfamily protein [Zea mays]
100273325	1787	213.318	100.182	-1.09038	0.00206682	Up	0.000138374	Zea mays hypothetical protein (LOC100273325), mRNA	K14423|1|5e-12|71.2|aly:ARALYDRAFT_329352|4,4-dimethyl-9beta,19-cyclopropylsterol-4alpha-methyl oxidase [EC:1.14.13.72];K06674|2|2e-11|68.9|vcn:VOLCADRAFT_106052|structural maintenance of chromosome 2	GO:0044464	GO:0046914//transition metal ion binding	-	gi|226528411|ref|NP_001141238.1|/0/hypothetical protein [Zea mays]
606425	1406	59.1644	19.7677	-1.58159	0.00421142	Up	0.000323359	Zea mays senescence-inducible chloroplast stay-green protein 1 (SGR1), mRNA	-	GO:0043231//intracellular membrane-bounded organelle	-	GO:0006787;GO:0044257//cellular protein catabolic process	gi|162463742|ref|NP_001105770.1|/4.1176e-132/senescence-inducible chloroplast stay-green protein 1 [Zea mays]
100384115	2527	236.688	111.046	-1.09182	2.27317e-05	Up	8.33398e-07	PREDICTED: Zea mays hypothetical protein (LOC100384115), transcript variant X1, mRNA	-	GO:0044464;GO:0044464	-	-	gi|293336844|ref|NP_001170174.1|/0/hypothetical protein [Zea mays]
103645994	1636	22.4245	4.03097	-2.47588	0.000931778	Up	5.47002e-05	PREDICTED: Zea mays probable transcription factor FL (LOC103645994), mRNA	-	-	-	-	gi|414585638|tpg|DAA36209.1|/1.84456e-142/TPA: zea floricaula leafy2 [Zea mays]
103651011	914	20.3542	6.53294	-1.63952	0.0265726	Up	0.0030687	PREDICTED: Zea mays 40S ribosomal protein S4-like (LOC103651011), misc_RNA	K02987|1|9e-39|153|aly:ARALYDRAFT_487529|small subunit ribosomal protein S4e	GO:0031090//organelle membrane;GO:0015935//small ribosomal subunit;GO:0031981//nuclear lumen	GO:0003676//nucleic acid binding;GO:0005198//structural molecule activity	GO:0010467//gene expression	gi|674875461|emb|CDY57385.1|/3.60633e-38/BnaCnng31910D [Brassica napus]
103641577	746	13.43	4.05585	-1.72738	0.0494625	Up	0.0068024	PREDICTED: Zea mays dirigent protein 22-like (LOC103641577), mRNA	-	-	-	-	gi|414869297|tpg|DAA47854.1|/1.53943e-116/TPA: jasmonate-induced protein, mRNA [Zea mays]
103641142	3462	109.578	28.6223	-1.93675	7.32026e-09	Up	1.34746e-10	PREDICTED: Zea mays probable LRR receptor-like serine/threonine-protein kinase At1g56130 (LOC103641142), transcript variant X2, mRNA	K04733|1|3e-66|252|smo:SELMODRAFT_33807|interleukin-1 receptor-associated kinase 4 [EC:2.7.11.1];K13418|2|3e-66|252|rcu:RCOM_0186340|somatic embryogenesis receptor kinase 1 [EC:2.7.10.1 2.7.11.1]	GO:0043231//intracellular membrane-bounded organelle;GO:0031410//cytoplasmic vesicle;GO:0043231//intracellular membrane-bounded organelle;GO:0031410//cytoplasmic vesicle	GO:0004672//protein kinase activity;GO:0032559;GO:0004672//protein kinase activity;GO:0032559	GO:0006464//cellular protein modification process;GO:0006464//cellular protein modification process	gi|670444788|ref|XP_008662731.1|/0/PREDICTED: probable LRR receptor-like serine/threonine-protein kinase At1g56130 [Zea mays]
100284150	606	24.4242	6.80409	-1.84384	0.0137884	Up	0.00136692	Zea mays dynein light chain LC6, flagellar outer arm (LOC100284150), mRNA	K10418|1|2e-15|80.5|olu:OSTLU_39788|dynein light chain LC8-type	GO:0015630//microtubule cytoskeleton;GO:0042995//cell projection	-	GO:0009987//cellular process	gi|226493894|ref|NP_001150519.1|/1.41493e-38/dynein light chain LC6, flagellar outer arm [Zea mays]
100281927	3051	1983.81	944.742	-1.07028	5.52389e-09	Up	9.8912e-11	PREDICTED: Zea mays LOC100281927 (gpm600), transcript variant X1, mRNA	K16055|1|0.0|1491|sbi:SORBI_04g035560|trehalose 6-phosphate synthase/phosphatase [EC:2.4.1.15 3.1.3.12]	GO:0043231//intracellular membrane-bounded organelle;GO:0043231//intracellular membrane-bounded organelle	-	GO:0005991//trehalose metabolic process;GO:0005991//trehalose metabolic process	gi|670403994|ref|XP_008643643.1|/0/PREDICTED: LOC100281927 isoform X1 [Zea mays]
103635636	836	49.1363	19.9445	-1.30079	0.0145203	Up	0.00145347	PREDICTED: Zea mays 40S ribosomal protein S12-like (LOC103635636), mRNA	K02951|1|9e-76|281|sbi:SORBI_09g020940|small subunit ribosomal protein S12e	GO:0043231//intracellular membrane-bounded organelle;GO:0030529//ribonucleoprotein complex	GO:0005198//structural molecule activity	GO:0010467//gene expression	gi|670431248|ref|XP_008656267.1|/3.47277e-110/PREDICTED: 40S ribosomal protein S12-like [Zea mays]
100384843	2020	171.134	80.9537	-1.07996	0.000223413	Up	1.08747e-05	Zea mays uncharacterized LOC100384843 (LOC100384843), mRNA	K01537|1|1e-128|459|ath:AT3G63380|Ca2+-transporting ATPase [EC:3.6.3.8]	GO:0031224//intrinsic component of membrane;GO:0043231//intracellular membrane-bounded organelle	GO:0046873//metal ion transmembrane transporter activity;GO:0019829//cation-transporting ATPase activity;GO:0032559	GO:0009206;GO:0006816//calcium ion transport	gi|670406585|ref|XP_008644843.1|/0/PREDICTED: putative calcium-transporting ATPase 13, plasma membrane-type [Zea mays]
103636315	989	234.417	77.0097	-1.60597	4.42187e-07	Up	1.11377e-08	PREDICTED: Zea mays uncharacterized LOC103636315 (LOC103636315), ncRNA	-	-	-	-	gi|226531500|ref|NP_001142943.1|/2.49281e-15/uncharacterized protein LOC100275386 [Zea mays]
100383786	1389	19.0984	4.81751	-1.98709	0.0209121	Up	0.00228525	Zea mays hypothetical protein (LOC100383786), mRNA	-	-	-	-	gi|293333507|ref|NP_001169892.1|/2.05065e-67/uncharacterized protein LOC100383786 [Zea mays]
103632151	513	12.4513	2.04411	-2.60675	0.0025662	Up	0.000178423	PREDICTED: Zea mays uncharacterized LOC103632151 (LOC103632151), ncRNA	-	-	-	-	gi|413915814|gb|AFW21578.1|/1.41782e-07/hypothetical protein ZEAMMB73_689469 [Zea mays]
100281224	1075	88.3867	30.1882	-1.54984	0.000198872	Up	9.51677e-06	Zea mays PGPS/D12 (LOC100281224), mRNA	-	-	-	-	gi|226532828|ref|NP_001147615.1|/2.99156e-57/PGPS/D12 [Zea mays]
100304240	835	32.3066	14.6637	-1.13959	0.0378805	Up	0.00481784	Zea mays uncharacterized LOC100304240 (LOC100304240), mRNA	K03130|1|5e-09|59.7|ath:AT5G25150|transcription initiation factor TFIID subunit 5;K04508|2|7e-09|59.3|mtr:MTR_5g016370|transducin (beta)-like 1;K14963|3|9e-09|58.9|gmx:100794027|COMPASS component SWD3	-	-	-	gi|670429692|ref|XP_008655679.1|/3.27311e-84/PREDICTED: transcriptional corepressor LEUNIG-like isoform X3 [Zea mays]
100275792	1067	69.3821	24.8353	-1.48217	0.000156804	Up	7.23702e-06	PREDICTED: Zea mays hypothetical protein (LOC100275792), transcript variant X4, mRNA	K14819|1|3e-37|154|aly:ARALYDRAFT_493000|dual specificity phosphatase 12 [EC:3.1.3.16 3.1.3.48]	-	-	-	gi|670393058|ref|XP_008676931.1|/2.22776e-147/PREDICTED: hypothetical protein isoform X2 [Zea mays]
103627060	1623	14.4241	4.0839	-1.82047	0.0315857	Up	0.00383828	PREDICTED: Zea mays uncharacterized LOC103627060 (LOC103627060), mRNA	-	-	-	-	gi|670408559|ref|XP_008645617.1|/7.05352e-78/PREDICTED: uncharacterized protein LOC103627060 [Zea mays]
103650772	878	67.282	28.0524	-1.2621	0.00357889	Up	0.000264551	PREDICTED: Zea mays classical arabinogalactan protein 10-like (LOC103650772), mRNA	-	GO:0044464	-	-	gi|670388130|ref|XP_008674567.1|/5.73619e-34/PREDICTED: classical arabinogalactan protein 10-like [Zea mays]
100856957	912	205.689	79.682	-1.36814	0.000162304	Up	7.53586e-06	Zea mays glutathione S-transferase GSTU6 (LOC100856957), mRNA	K00799|1|6e-87|318|bdi:100838684|glutathione S-transferase [EC:2.5.1.18]	GO:0043231//intracellular membrane-bounded organelle	GO:0003824//catalytic activity	-	gi|363543523|ref|NP_001241772.1|/1.67437e-132/glutathione S-transferase GSTU6 [Zea mays]
103651407	1445	23.9882	4.74322	-2.33839	0.00147413	Up	9.31381e-05	PREDICTED: Zea mays probable WRKY transcription factor 9 (LOC103651407), mRNA	K13425|1|9e-11|66.6|rcu:RCOM_1616660|WRKY transcription factor 22;K13426|5|2e-09|62.0|rcu:RCOM_1689100|WRKY transcription factor 29	-	-	-	gi|645168767|gb|AIB05910.1|/4.70785e-147/WRKY transcription factor, partial [Zea mays]
100282747	1232	1051.91	479.803	-1.13249	3.36218e-10	Up	4.74391e-12	Zea mays LOC100282747 (pco124824), mRNA	K00799|1|6e-134|475|zma:100282747|glutathione S-transferase [EC:2.5.1.18]	GO:0044424	GO:0016765//transferase activity, transferring alkyl or aryl (other than methyl) groups	-	gi|414866202|tpg|DAA44759.1|/3.64574e-150/TPA: IN2-1 protein [Zea mays]
103641703	2883	68.3629	33.7307	-1.01915	0.0113187	Up	0.00105955	PREDICTED: Zea mays uncharacterized LOC103641703 (LOC103641703), mRNA	K15112|1|2e-20|100|bdi:100837651|solute carrier family 25 (mitochondrial uncoupling protein), member 27	-	-	-	gi|670445994|ref|XP_008663243.1|/1.78903e-157/PREDICTED: uncharacterized protein LOC103641703 [Zea mays]
100273055	1259	142.108	69.5193	-1.0315	0.0080462	Up	0.000706479	PREDICTED: Zea mays uncharacterized LOC100273055 (LOC100273055), transcript variant X1, mRNA	K00430|1|4e-94|344|pop:POPTR_1106291|peroxidase [EC:1.11.1.7]	-	GO:0005506//iron ion binding;GO:0003824//catalytic activity;GO:0016209//antioxidant activity;GO:0005506//iron ion binding;GO:0003824//catalytic activity;GO:0016209//antioxidant activity	GO:0008152//metabolic process;GO:0006950//response to stress;GO:0008152//metabolic process;GO:0006950//response to stress	gi|670442464|ref|XP_008661583.1|/2.11636e-166/PREDICTED: uncharacterized protein LOC100273055 isoform X1 [Zea mays]
100384479	1179	90.0641	20.1742	-2.15844	0.000110368	Up	4.87503e-06	Zea mays DRE-binding protein 4 (DBP4), mRNA	K09286|1|1e-25|115|ath:AT4G25480|EREBP-like factor	-	-	-	gi|293332005|ref|NP_001170481.1|/5.39908e-87/DRE-binding protein 4 [Zea mays]
541703	2385	694.394	307.02	-1.17742	0.000605033	Up	3.35644e-05	PREDICTED: Zea mays LOC541703 (umc1721), transcript variant X2, mRNA	K01188|1|0.0|702|bdi:100825601|beta-glucosidase [EC:3.2.1.21]	GO:0031410//cytoplasmic vesicle;GO:0031410//cytoplasmic vesicle;GO:0031410//cytoplasmic vesicle	GO:0016798//hydrolase activity, acting on glycosyl bonds;GO:0016798//hydrolase activity, acting on glycosyl bonds;GO:0016798//hydrolase activity, acting on glycosyl bonds	GO:0044238;GO:0044238;GO:0044238	gi|414872795|tpg|DAA51352.1|/0/TPA: exhydrolase II [Zea mays]
103629467	2075	53.006	23.9004	-1.14912	0.00958602	Up	0.000869654	PREDICTED: Zea mays uncharacterized LOC103629467 (LOC103629467), mRNA	-	GO:0043231//intracellular membrane-bounded organelle	GO:0016740//transferase activity	-	gi|670415513|ref|XP_008648802.1|/0/PREDICTED: uncharacterized protein LOC103629467 [Zea mays]
100381631	2265	119.247	50.1589	-1.24938	6.40376e-05	Up	2.62537e-06	PREDICTED: Zea mays LOC100381631 (si707030f05), transcript variant X3, mRNA	-	GO:0043231//intracellular membrane-bounded organelle;GO:0043231//intracellular membrane-bounded organelle;GO:0043231//intracellular membrane-bounded organelle;GO:0043231//intracellular membrane-bounded organelle	-	-	gi|293334641|ref|NP_001167919.1|/0/uncharacterized protein LOC100381631 [Zea mays]
100383798	1714	33.0177	10.2828	-1.68301	0.00170066	Up	0.000110005	Zea mays erwinia induced protein 1 (LOC100383798), mRNA	K13473|1|4e-29|127|osa:4331523|chitin elicitor-binding protein	GO:0031410//cytoplasmic vesicle	-	GO:0009056//catabolic process	gi|293337038|ref|NP_001169903.1|/0/uncharacterized protein LOC100383798 precursor [Zea mays]
100280896	1558	134.56	58.6763	-1.1974	0.000621938	Up	3.46608e-05	Zea mays U-box domain containing protein (LOC100280896), mRNA	K09561|1|2e-06|52.4|vcn:VOLCADRAFT_67840|STIP1 homology and U-box containing protein 1 [EC:6.3.2.19]	-	-	-	gi|226491219|ref|NP_001147288.1|/2.3241e-155/U-box domain containing protein [Zea mays]
103643330	1118	20.8378	3.80848	-2.45191	0.000515292	Up	2.78122e-05	PREDICTED: Zea mays uncharacterized LOC103643330 (LOC103643330), mRNA	-	-	-	-	gi|293334777|ref|NP_001168201.1|/6.18858e-146/uncharacterized protein LOC100381957 [Zea mays]
103651102	1586	86.7024	15.1421	-2.51751	3.21164e-09	Up	5.36866e-11	PREDICTED: Zea mays EID1-like F-box protein 3 (LOC103651102), mRNA	-	-	-	-	gi|670389003|ref|XP_008674927.1|/3.09932e-163/PREDICTED: EID1-like F-box protein 3 [Zea mays]
103634748	781	22.1944	5.05646	-2.134	0.00454777	Up	0.000354725	PREDICTED: Zea mays uncharacterized LOC103634748 (LOC103634748), mRNA	-	-	-	-	gi|670429415|ref|XP_008655559.1|/4.61992e-66/PREDICTED: uncharacterized protein LOC103634748 [Zea mays]
100273896	1998	217.023	61.7298	-1.81381	1.12425e-09	Up	1.74554e-11	Zea mays LOC100273896 (si707052g07), mRNA	-	-	GO:0016853//isomerase activity	GO:0006575//cellular modified amino acid metabolic process	gi|226497954|ref|NP_001141760.1|/0/uncharacterized protein LOC100273896 [Zea mays]
100284727	1339	631.205	298.3	-1.08135	4.03556e-05	Up	1.56872e-06	Zea mays LOC100284727 (pco072542), mRNA	K01078|1|1e-107|388|rcu:RCOM_1150260|acid phosphatase [EC:3.1.3.2]	GO:0031410//cytoplasmic vesicle	GO:0003824//catalytic activity	-	gi|226497748|ref|NP_001151094.1|/0/LOC100284727 precursor [Zea mays]
103638138	1056	2455.12	959.794	-1.355	1.80463e-15	Up	1.24757e-17	PREDICTED: Zea mays histone H1-like (LOC103638138), mRNA	K11275|1|3e-33|140|sbi:SORBI_10g002030|histone H1/5	GO:0000785//chromatin;GO:0043231//intracellular membrane-bounded organelle	GO:0003676//nucleic acid binding	GO:0034728//nucleosome organization	gi|195621264|gb|ACG32462.1|/8.60844e-40/histone H1 [Zea mays]
103648000	910	38.527	5.02456	-2.9388	0.00308487	Up	0.000221915	PREDICTED: Zea mays uncharacterized LOC103648000 (LOC103648000), ncRNA	-	-	-	-	gi|566212497|ref|XP_006373231.1|/1.11726e-11/hypothetical protein POPTR_0017s09920g [Populus trichocarpa]
100191608	1460	391.846	164.24	-1.25448	0.00616118	Up	0.000510246	Zea mays hypothetical protein (LOC100191608), mRNA	K13065|1|3e-08|58.5|sbi:SORBI_04g025760|shikimate O-hydroxycinnamoyltransferase [EC:2.3.1.133]	-	GO:0016746//transferase activity, transferring acyl groups	-	gi|212275986|ref|NP_001130509.1|/0/hypothetical protein [Zea mays]
103641980	2130	101.972	24.6589	-2.04799	8.08341e-10	Up	1.2207e-11	PREDICTED: Zea mays probable serine/threonine-protein kinase NAK (LOC103641980), transcript variant X4, mRNA	K00924|1|3e-122|437|osa:4337593|[EC:2.7.1.-];K05658|4|2e-112|405|vvi:100262734|ATP-binding cassette, subfamily B (MDR/TAP), member 1	-	GO:0004672//protein kinase activity;GO:0000166//nucleotide binding;GO:0004672//protein kinase activity;GO:0000166//nucleotide binding;GO:0004672//protein kinase activity;GO:0000166//nucleotide binding;GO:0004672//protein kinase activity;GO:0032559	GO:0006464//cellular protein modification process	gi|670446609|ref|XP_008663506.1|/0/PREDICTED: probable serine/threonine-protein kinase NAK isoform X4 [Zea mays]
103643866	3586	715.249	312.905	-1.19272	1.20472e-10	Up	1.53598e-12	PREDICTED: Zea mays dentin sialophosphoprotein-like (LOC103643866), transcript variant X6, mRNA	-	GO:0043231//intracellular membrane-bounded organelle;GO:0043231//intracellular membrane-bounded organelle	-	-	gi|670367976|ref|XP_008665266.1|/0/PREDICTED: dentin sialophosphoprotein-like isoform X3 [Zea mays]
100280822	1699	5.81244	1.29862	-2.16217	0.0441408	Up	0.0058657	PREDICTED: Zea mays alanine aminotransferase 2 (LOC100280822), transcript variant X1, mRNA	K00814|1|0.0|772|osa:4347138|alanine transaminase [EC:2.6.1.2]	-	GO:0016769//transferase activity, transferring nitrogenous groups;GO:0048037//cofactor binding;GO:0016769//transferase activity, transferring nitrogenous groups;GO:0048037//cofactor binding;GO:0016846//carbon-sulfur lyase activity	GO:0009058//biosynthetic process;GO:0008652//cellular amino acid biosynthetic process	gi|226492890|ref|NP_001147214.1|/0/alanine aminotransferase 2 [Zea mays]
103636505	2239	151.785	45.2122	-1.74724	2.7803e-09	Up	4.59247e-11	PREDICTED: Zea mays uncharacterized LOC103636505 (LOC103636505), mRNA	-	-	-	-	gi|670433160|ref|XP_008657069.1|/0/PREDICTED: uncharacterized protein LOC103636505 [Zea mays]
100273299	1322	388.052	153.944	-1.33384	2.40361e-06	Up	7.11651e-08	Zea mays trihelix transcription factor (THX4), mRNA	-	-	-	-	gi|645167406|gb|AIB05343.1|/1.04192e-105/trihelix transcription factor, partial [Zea mays]
103653587	2254	226.29	40.9553	-2.46605	7.80112e-08	Up	1.69085e-09	PREDICTED: Zea mays uncharacterized LOC103653587 (LOC103653587), transcript variant X2, ncRNA	-	-	-	-	gi|413922593|gb|AFW62525.1|/3.5919e-122/hypothetical protein ZEAMMB73_818474 [Zea mays]
100279368	1372	25.8323	61.5787	1.25325	0.00436633	Down	0.000337975	Zea mays uncharacterized LOC100279368 (LOC100279368), mRNA	-	-	-	-	gi|226501974|ref|NP_001145857.1|/1.14585e-54/uncharacterized protein LOC100279368 [Zea mays]
103645441	1270	1.14215	5.92068	2.37401	0.0252639	Down	0.0028918	PREDICTED: Zea mays putative F-box protein At5g66830 (LOC103645441), mRNA	-	-	-	-	gi|670370933|ref|XP_008666717.1|/0/PREDICTED: putative F-box protein At5g66830 [Zea mays]
100217189	1202	233.77	542.016	1.21324	1.02477e-05	Down	3.48123e-07	PREDICTED: Zea mays seed maturation protein isoform 1 (LOC100217189), transcript variant X1, mRNA	K00861|1|1e-10|65.9|vcn:VOLCADRAFT_103251|riboflavin kinase [EC:2.7.1.26];K07748|2|1e-06|52.4|ppp:PHYPADRAFT_145942|sterol-4alpha-carboxylate 3-dehydrogenase (decarboxylating) [EC:1.1.1.170]	GO:0043231//intracellular membrane-bounded organelle;GO:0043231//intracellular membrane-bounded organelle	-	-	gi|219362975|ref|NP_001137021.1|/2.12107e-139/seed maturation protein isoform 1 [Zea mays]
100277380	1448	154.023	554.197	1.84725	1.70721e-12	Down	1.75099e-14	Zea mays uncharacterized LOC100277380 (LOC100277380), mRNA	-	GO:0043231//intracellular membrane-bounded organelle	-	-	gi|226528316|ref|NP_001144428.1|/2.27486e-133/uncharacterized protein LOC100277380 [Zea mays]
100273243	1823	300.006	1466.24	2.28906	2.87203e-19	Down	1.44842e-21	PREDICTED: Zea mays hypothetical protein (LOC100273243), transcript variant X2, mRNA	K08852|1|1e-17|89.7|vcn:VOLCADRAFT_107956|serine/threonine-protein kinase/endoribonuclease IRE1 [EC:2.7.11.1 3.1.26.-]	-	GO:0046914//transition metal ion binding;GO:0046914//transition metal ion binding;GO:0046914//transition metal ion binding	-	gi|407232624|gb|AFT82654.1|/0/C3H11 C3H type transcription factor, partial [Zea mays subsp. mays]
101202702	1700	16.2531	38.0242	1.22621	0.0167242	Down	0.00173473	PREDICTED: Zea mays hypothetical protein (LOC101202702), transcript variant X1, mRNA	-	-	-	-	gi|525343311|ref|NP_001266333.1|/0/hypothetical protein [Zea mays]
103625885	5369	116.953	273.459	1.2254	1.13369e-09	Down	1.76341e-11	PREDICTED: Zea mays myosin-12 (LOC103625885), mRNA	K10357|1|0.0|1334|aly:ARALYDRAFT_887631|myosin V;K03165|3|0.0|1060|ota:Ot06g03550|DNA topoisomerase III [EC:5.99.1.2]	GO:0015629//actin cytoskeleton	GO:0008092//cytoskeletal protein binding;GO:0017111//nucleoside-triphosphatase activity;GO:0032559	-	gi|670405745|ref|XP_008644506.1|/0/PREDICTED: LOW QUALITY PROTEIN: myosin-12 [Zea mays]
100383115	820	1008.29	20187.6	4.32349	2.37275e-10	Down	3.23358e-12	Zea mays uncharacterized LOC100383115 (LOC100383115), mRNA	-	GO:0031410//cytoplasmic vesicle	GO:0005488//binding	GO:0051234//establishment of localization;GO:0010876//lipid localization	gi|226498380|ref|NP_001148872.1|/3.77833e-58/nonspecific lipid-transfer protein 3 precursor [Zea mays]
103641890	1424	50.0853	132.061	1.39875	1.90843e-06	Down	5.50442e-08	PREDICTED: Zea mays probable receptor-like protein kinase At4g10390 (LOC103641890), misc_RNA	K00924|1|1e-43|165|osa:4333525|[EC:2.7.1.-]	-	GO:0004672//protein kinase activity;GO:0032559	GO:0006464//cellular protein modification process	gi|195616944|gb|ACG30302.1|/0/leucine-rich repeat receptor protein kinase EXS precursor [Zea mays]
103641914	3210	48.2843	138.461	1.51985	1.51894e-07	Down	3.4593e-09	PREDICTED: Zea mays uncharacterized LOC103641914 (LOC103641914), transcript variant X3, mRNA	K14326|1|2e-40|166|ath:AT5G37030|regulator of nonsense transcripts 1 [EC:3.6.4.-]	-	-	-	gi|670446469|ref|XP_008663445.1|/0/PREDICTED: uncharacterized protein LOC103641914 isoform X2 [Zea mays]
103648213	711	97.9927	227.921	1.21779	2.81491e-06	Down	8.43794e-08	PREDICTED: Zea mays ergosterol biosynthetic protein 28-like (LOC103648213), mRNA	-	GO:0031224//intrinsic component of membrane	-	-	gi|414591856|tpg|DAA42427.1|/4.56114e-83/TPA: erg28 like protein [Zea mays]
100283550	888	102.497	271.355	1.40459	4.95273e-07	Down	1.25871e-08	Zea mays LOC100283550 (pco137705), mRNA	-	GO:0031410//cytoplasmic vesicle	-	-	gi|226495181|ref|NP_001149922.1|/5.60063e-85/LOC100283550 precursor [Zea mays]
100383478	2307	1609.1	3867.11	1.26501	3.90311e-10	Down	5.56244e-12	Zea mays uncharacterized LOC100383478 (LOC100383478), mRNA	K05929|1|0.0|872|sbi:SORBI_03g031950|phosphoethanolamine N-methyltransferase [EC:2.1.1.103]	-	GO:0008170//N-methyltransferase activity	GO:0006730//one-carbon metabolic process	gi|293332825|ref|NP_001169597.1|/0/uncharacterized LOC100383478 [Zea mays]
100382509	1341	19.1495	43.5926	1.18677	0.0187683	Down	0.00200153	Zea mays uncharacterized LOC100382509 (LOC100382509), mRNA	K15032|1|7e-26|116|ppp:PHYPADRAFT_22863|mTERF domain-containing protein, mitochondrial;K15031|5|2e-21|101|aly:ARALYDRAFT_481036|transcription termination factor, mitochondrial	GO:0043231//intracellular membrane-bounded organelle	-	-	gi|293334265|ref|NP_001168717.1|/6.58271e-156/uncharacterized protein LOC100382509 [Zea mays]
103653694	2061	5.81406	76.937	3.72606	3.33454e-16	Down	2.11627e-18	PREDICTED: Zea mays uncharacterized LOC103653694 (LOC103653694), transcript variant X2, misc_RNA	K03115|1|2e-16|86.7|vvi:100262569|casein kinase II subunit beta;K00889|2|3e-06|52.4|gmx:100805371|1-phosphatidylinositol-4-phosphate 5-kinase [EC:2.7.1.68]	-	-	-	gi|670397139|ref|XP_008678743.1|/4.5392e-88/PREDICTED: uncharacterized protein LOC103653694 [Zea mays]
103627859	1598	39.9705	109.962	1.46	8.80482e-07	Down	2.33747e-08	PREDICTED: Zea mays alpha/beta hydrolase domain-containing protein 17C-like (LOC103627859), mRNA	K06889|1|2e-10|65.5|cme:CMQ233C|	-	GO:0070011//peptidase activity, acting on L-amino acid peptides	GO:0019538//protein metabolic process	gi|670410529|ref|XP_008646393.1|/1.00716e-161/PREDICTED: alpha/beta hydrolase domain-containing protein 17C-like [Zea mays]
100279820	1843	46.5004	121.355	1.38392	0.000207915	Down	1.00202e-05	Zea mays uncharacterized LOC100279820 (LOC100279820), mRNA	K00855|1|0.0|800|zma:100279820|phosphoribulokinase [EC:2.7.1.19]	GO:0009536//plastid	GO:0016301//kinase activity;GO:0032559	GO:0015977//carbon fixation;GO:0006796//phosphate-containing compound metabolic process;GO:0044238	gi|413923574|gb|AFW63506.1|/0/phosphoribulokinase [Zea mays]
100192880	1897	6.22641	22.6566	1.86346	0.00535726	Down	0.000432423	PREDICTED: Zea mays hypothetical protein (LOC100192880), transcript variant X1, mRNA	-	-	-	-	gi|670402390|ref|XP_008681072.1|/1.06741e-112/PREDICTED: hypothetical protein isoform X1 [Zea mays]
100273463	1856	1.31317	7.38941	2.4924	0.0134758	Down	0.00132563	Zea mays putative cytochrome P450 superfamily protein (LOC100273463), mRNA	K15401|1|0.0|1076|zma:100273463|cytochrome P450, family 86, subfamily A, polypeptide 1 (fatty acid omega-hydroxylase) [EC:1.14.-.-]	-	GO:0016712//oxidoreductase activity, acting on paired donors, with incorporation or reduction of molecular oxygen, reduced flavin or flavoprotein as one donor, and incorporation of one atom of oxygen;GO:0005506//iron ion binding	GO:0008152//metabolic process	gi|226494618|ref|NP_001141372.1|/0/uncharacterized protein LOC100273463 [Zea mays]
100384494	2218	1.35183	28.1778	4.38157	9.76129e-08	Down	2.15719e-09	Zea mays hypothetical protein (LOC100384494), mRNA	-	GO:0031410//cytoplasmic vesicle	-	-	gi|293336806|ref|NP_001170492.1|/0/hypothetical protein precursor [Zea mays]
103653300	1711	21.5904	46.7592	1.11486	0.0422944	Down	0.00554339	PREDICTED: Zea mays uncharacterized LOC103653300 (LOC103653300), mRNA	-	-	GO:0003824//catalytic activity	-	gi|670396345|ref|XP_008678460.1|/0/PREDICTED: uncharacterized protein LOC103653300 [Zea mays]
100274857	2197	14.2364	119.923	3.07446	0.000121008	Down	5.41011e-06	PREDICTED: Zea mays hypothetical protein (LOC100274857), transcript variant X1, mRNA	-	GO:0044464;GO:0044464	-	-	gi|223947679|gb|ACN27923.1|/0/unknown [Zea mays]
103654454	2797	8.29373	25.4893	1.6198	0.0111008	Down	0.00103538	PREDICTED: Zea mays probable beta-D-xylosidase 7 (LOC103654454), mRNA	K15920|1|0.0|715|sbi:SORBI_06g030270|beta-D-xylosidase 4 [EC:3.2.1.37]	GO:0031410//cytoplasmic vesicle	GO:0016798//hydrolase activity, acting on glycosyl bonds	GO:0044238	gi|670399051|ref|XP_008679504.1|/0/PREDICTED: probable beta-D-xylosidase 7 [Zea mays]
100273114	1682	53.4953	108.389	1.01874	0.00341619	Down	0.000250008	Zea mays putative calmodulin-binding family protein (LOC100273114), mRNA	-	-	-	-	gi|226504116|ref|NP_001141035.1|/0/putative calmodulin-binding family protein [Zea mays]
103647909	1753	1.22869	10.7512	3.1293	0.00105859	Down	6.35545e-05	PREDICTED: Zea mays sugar transport protein 1-like (LOC103647909), mRNA	K08150|1|2e-49|195|vvi:100268023|MFS transporter, SP family, solute carrier family 2 (myo-inositol transporter), member 13	GO:0031224//intrinsic component of membrane	GO:0005402//cation:sugar symporter activity	GO:0071702	gi|670379599|ref|XP_008670623.1|/0/PREDICTED: sugar transport protein 1-like [Zea mays]
100193833	725	535.778	2368.72	2.1444	9.94638e-24	Down	3.69167e-26	Zea mays light harvesting complex mesophyll7 (lhcb7), mRNA	K08912|1|3e-49|192|zma:542381|light-harvesting complex II chlorophyll a/b binding protein 1	GO:0009521;GO:0031224//intrinsic component of membrane;GO:0009534//chloroplast thylakoid	GO:0046906//tetrapyrrole binding;GO:0043169//cation binding	GO:0006464//cellular protein modification process;GO:0006091//generation of precursor metabolites and energy	gi|212721622|ref|NP_001132387.1|/4.4528e-89/light harvesting complex mesophyll7 [Zea mays]
100192089	1360	18.4403	5647.41	8.25859	7.11221e-218	Down	4.03015e-222	PREDICTED: Zea mays uncharacterized LOC100192089 (LOC100192089), transcript variant X6, mRNA	K10144|1|2e-139|322|sbi:SORBI_01g047160|RING finger and CHY zinc finger domain-containing protein 1 [EC:6.3.2.19]	-	GO:0046914//transition metal ion binding;GO:0046914//transition metal ion binding;GO:0046914//transition metal ion binding;GO:0046914//transition metal ion binding;GO:0046914//transition metal ion binding;GO:0046914//transition metal ion binding;GO:0046914//transition metal ion binding	-	gi|414864792|tpg|DAA43349.1|/0/TPA: putative RING zinc finger domain superfamily protein [Zea mays]
100381693	2701	120.389	263.494	1.13006	3.57538e-07	Down	8.80295e-09	PREDICTED: Zea mays uncharacterized LOC100381693 (LOC100381693), transcript variant X7, mRNA	K08857|1|0.0|1531|sbi:SORBI_03g040800|NIMA (never in mitosis gene a)-related kinase [EC:2.7.11.1]	-	GO:0004672//protein kinase activity;GO:0032559;GO:0004672//protein kinase activity;GO:0032559;GO:0004672//protein kinase activity;GO:0032559;GO:0004672//protein kinase activity;GO:0032559;GO:0004672//protein kinase activity;GO:0032559;GO:0004672//protein kinase activity;GO:0032559;GO:0004672//protein kinase activity;GO:0032559;GO:0004672//protein kinase activity;GO:0032559	GO:0006464//cellular protein modification process;GO:0006464//cellular protein modification process;GO:0006464//cellular protein modification process;GO:0006464//cellular protein modification process;GO:0006464//cellular protein modification process;GO:0006464//cellular protein modification process;GO:0006464//cellular protein modification process;GO:0006464//cellular protein modification process	gi|670384488|ref|XP_008673078.1|/0/PREDICTED: uncharacterized protein LOC100381693 isoform X1 [Zea mays]
100192900	1907	155.71	354.507	1.18695	8.3218e-06	Down	2.77983e-07	PREDICTED: Zea mays LOC100192900 (pco128534b), transcript variant X2, misc_RNA	K00627|1|0.0|681|zma:100192900|pyruvate dehydrogenase E2 component (dihydrolipoamide acetyltransferase) [EC:2.3.1.12]	GO:0043231//intracellular membrane-bounded organelle;GO:0043231//intracellular membrane-bounded organelle;GO:0043231//intracellular membrane-bounded organelle	GO:0016747//transferase activity, transferring acyl groups other than amino-acyl groups;GO:0016747//transferase activity, transferring acyl groups other than amino-acyl groups;GO:0016747//transferase activity, transferring acyl groups other than amino-acyl groups	-	gi|670382644|ref|XP_008672095.1|/0/PREDICTED: uncharacterized protein LOC100192900 isoform X1 [Zea mays]
100275788	1036	52.3226	182.666	1.8037	1.90998e-10	Down	2.55962e-12	Zea mays LOC100275788 (umc2507), mRNA	-	-	-	-	gi|226496069|ref|NP_001143259.1|/2.83335e-41/uncharacterized protein LOC100275788 [Zea mays]
100283978	1455	2.47879	68.2195	4.78248	9.99367e-13	Down	9.88182e-15	Zea mays lichenase-2 (LOC100283978), mRNA	-	GO:0031410//cytoplasmic vesicle	GO:0004553//hydrolase activity, hydrolyzing O-glycosyl compounds;GO:0043167//ion binding	GO:0044238	gi|226533548|ref|NP_001150348.1|/0/lichenase-2 precursor [Zea mays]
103632988	1657	26.2972	111.795	2.08787	2.14333e-08	Down	4.20226e-10	PREDICTED: Zea mays uncharacterized LOC103632988 (LOC103632988), mRNA	-	GO:0031224//intrinsic component of membrane	-	-	gi|670424397|ref|XP_008652911.1|/7.54636e-176/PREDICTED: uncharacterized protein LOC103632988 [Zea mays]
100304142	866	30.6593	83.4876	1.44524	0.000249968	Down	1.22806e-05	PREDICTED: Zea mays dirigent-like protein pDIR3 (LOC100304142), transcript variant X2, mRNA	-	-	-	-	gi|414883337|tpg|DAA59351.1|/2.8044e-110/TPA: dirigent-like protein pDIR3 [Zea mays]
103647660	1537	517.421	1374.86	1.40987	7.64613e-15	Down	5.87081e-17	PREDICTED: Zea mays transmembrane protein 64-like (LOC103647660), mRNA	-	-	-	-	gi|670378968|ref|XP_008670383.1|/4.61736e-132/PREDICTED: transmembrane protein 64-like [Zea mays]
103646742	2220	0.859146	5.10496	2.57093	0.0123627	Down	0.00118776	PREDICTED: Zea mays uncharacterized LOC103646742 (LOC103646742), transcript variant X2, mRNA	K10949|1|2e-56|218|vvi:100259001|ER lumen protein retaining receptor	-	-	-	gi|670377059|ref|XP_008669645.1|/0/PREDICTED: uncharacterized protein LOC103646742 isoform X1 [Zea mays]
100278237	1141	55.9998	239.985	2.09945	2.04145e-18	Down	1.0816e-20	PREDICTED: Zea mays uncharacterized LOC100278237 (LOC100278237), transcript variant X1, mRNA	-	-	-	-	gi|670435711|ref|XP_008658448.1|/2.32561e-150/PREDICTED: uncharacterized protein LOC100278237 isoform X1 [Zea mays]
100191144	1707	5.53734	17.6748	1.67443	0.0328386	Down	0.0040333	PREDICTED: Zea mays hypothetical protein (LOC100191144), transcript variant X1, mRNA	K01785|1|2e-166|584|zma:100191144|aldose 1-epimerase [EC:5.1.3.3]	GO:0031410//cytoplasmic vesicle;GO:0031410//cytoplasmic vesicle	GO:0003824//catalytic activity;GO:0005488//binding;GO:0003824//catalytic activity;GO:0005488//binding	GO:0005996//monosaccharide metabolic process;GO:0005996//monosaccharide metabolic process	gi|212275135|ref|NP_001130052.1|/0/hypothetical protein precursor [Zea mays]
100285145	2345	87.1381	11402.8	7.03186	6.3922e-52	Down	6.70099e-55	Zea mays ABC transporter-like protein (LOC100285145), mRNA	K05681|1|6e-75|280|cme:CMS467C|ATP-binding cassette, subfamily G (WHITE), member 2;K12843|2|3e-51|202|vvi:100248403|U4/U6 small nuclear ribonucleoprotein PRP3;K05658|4|8e-10|64.3|sbi:SORBI_06g030350|ATP-binding cassette, subfamily B (MDR/TAP), member 1	GO:0044464	GO:0017111//nucleoside-triphosphatase activity;GO:0032559	GO:0009207	gi|226503493|ref|NP_001151511.1|/0/ABC transporter-like protein [Zea mays]
100286188	935	112.723	233.825	1.05265	3.83112e-06	Down	1.19617e-07	Zea mays LOC100286188 (pco085164), mRNA	K03098|1|5e-108|389|zma:100286188|outer membrane lipoprotein Blc	GO:0043231//intracellular membrane-bounded organelle	-	GO:0051234//establishment of localization	gi|226529802|ref|NP_001152548.1|/1.25213e-106/LOC100286188 [Zea mays]
100279422	1212	36.064	92.7966	1.36351	8.73517e-05	Down	3.73072e-06	PREDICTED: Zea mays LOC100279422 (LOC100279422), transcript variant X4, mRNA	-	GO:0031224//intrinsic component of membrane;GO:0031224//intrinsic component of membrane;GO:0031224//intrinsic component of membrane;GO:0031224//intrinsic component of membrane	-	-	gi|670388927|ref|XP_008674897.1|/1.4522e-140/PREDICTED: transmembrane protein 56-B isoform X3 [Zea mays]
103629752	2012	182.53	407.251	1.15778	3.46435e-06	Down	1.06301e-07	PREDICTED: Zea mays serine incorporator 3-like (LOC103629752), mRNA	K15728|1|9e-07|53.9|sbi:SORBI_09g022740|phosphatidate phosphatase LPIN [EC:3.1.3.4]	-	-	-	gi|413943734|gb|AFW76383.1|/0/hypothetical protein ZEAMMB73_371716, partial [Zea mays]
100277415	1809	95.7711	287.133	1.58406	1.93009e-09	Down	3.09515e-11	PREDICTED: Zea mays uncharacterized LOC100277415 (LOC100277415), transcript variant X1, mRNA	K10532|1|1e-123|441|pop:POPTR_898175|heparan-alpha-glucosaminide N-acetyltransferase [EC:2.3.1.78]	-	-	-	gi|670403512|ref|XP_008643383.1|/0/PREDICTED: uncharacterized protein LOC100277415 isoform X1 [Zea mays]
100382397	1835	6.71764	54.098	3.00955	7.29102e-10	Down	1.08864e-11	Zea mays hypothetical protein (LOC100382397), mRNA	K13496|1|1e-38|159|aly:ARALYDRAFT_902799|UDP-glucosyl transferase 73C [EC:2.4.1.-]	-	GO:0016757//transferase activity, transferring glycosyl groups	-	gi|293334043|ref|NP_001168613.1|/0/hypothetical protein [Zea mays]
100285049	1598	38.7919	100.409	1.37207	2.85894e-05	Down	1.06517e-06	Zea mays homeobox-leucine zipper protein HAT7 (LOC100285049), mRNA	K09338|1|3e-36|151|aly:ARALYDRAFT_476108|homeobox-leucine zipper protein	-	-	GO:0006351//transcription, DNA-templated	gi|414871481|tpg|DAA50038.1|/3.17473e-115/TPA: putative homeobox DNA-binding and leucine zipper domain family protein [Zea mays]
103653804	2567	916.208	2075.64	1.17981	8.33677e-08	Down	1.8164e-09	PREDICTED: Zea mays phenylalanine/tyrosine ammonia-lyase-like (LOC103653804), mRNA	K13064|1|0.0|1278|zma:542258|phenylalanine/tyrosine ammonia-lyase [EC:4.3.1.25]	GO:0044424	GO:0016840	GO:0006558//L-phenylalanine metabolic process	gi|670397377|ref|XP_008678828.1|/0/PREDICTED: LOW QUALITY PROTEIN: phenylalanine/tyrosine ammonia-lyase-like [Zea mays]
103649536	920	31.285	159.732	2.35211	9.01899e-17	Down	5.44282e-19	PREDICTED: Zea mays uncharacterized LOC103649536 (LOC103649536), mRNA	-	GO:0043231//intracellular membrane-bounded organelle	-	-	gi|670385251|ref|XP_008673475.1|/8.22556e-111/PREDICTED: uncharacterized protein LOC103649536 [Zea mays]
103626147	1997	18.9981	59.8509	1.65552	0.00011447	Down	5.07891e-06	PREDICTED: Zea mays peptide-N4-(N-acetyl-beta-glucosaminyl)asparagine amidase A-like (LOC103626147), mRNA	-	GO:0031410//cytoplasmic vesicle	-	-	gi|670406379|ref|XP_008644752.1|/0/PREDICTED: peptide-N4-(N-acetyl-beta-glucosaminyl)asparagine amidase A-like [Zea mays]
103643917	1186	1.51705	135.135	6.47699	1.48723e-21	Down	6.23627e-24	PREDICTED: Zea mays protein FAR1-RELATED SEQUENCE 5-like (LOC103643917), mRNA	-	-	-	-	gi|670368100|ref|XP_008665312.1|/3.03257e-146/PREDICTED: protein FAR1-RELATED SEQUENCE 5-like [Zea mays]
100383488	1573	3.88092	3868.75	9.96126	1.81152e-107	Down	5.64577e-111	Zea mays uncharacterized LOC100383488 (LOC100383488), mRNA	K00924|1|5e-11|67.8|ath:AT5G22850|[EC:2.7.1.-]	GO:0044464	GO:0004175//endopeptidase activity	GO:0019538//protein metabolic process	gi|414587000|tpg|DAA37571.1|/0/TPA: hypothetical protein ZEAMMB73_036171 [Zea mays]
100382593	2150	11.4217	34.1069	1.57828	0.00322177	Down	0.00023368	PREDICTED: Zea mays uncharacterized LOC100382593 (LOC100382593), transcript variant X3, mRNA	-	GO:0044464;GO:0044464	-	GO:0015031//protein transport;GO:0015031//protein transport	gi|670413761|ref|XP_008648085.1|/0/PREDICTED: uncharacterized protein LOC100382593 isoform X1 [Zea mays]
100284608	1467	44.597	160.59	1.84836	7.28685e-10	Down	1.08596e-11	Zea mays calcium sensing receptor (LOC100284608), mRNA	-	GO:0043231//intracellular membrane-bounded organelle	-	-	gi|226508328|ref|NP_001150975.1|/2.6354e-145/calcium sensing receptor [Zea mays]
100193013	1922	20.0491	58.9749	1.55657	0.00135287	Down	8.45187e-05	Zea mays uncharacterized LOC100193013 (LOC100193013), mRNA	-	-	GO:0003676//nucleic acid binding	-	gi|212723060|ref|NP_001131653.1|/0/uncharacterized protein LOC100193013 [Zea mays]
100281018	769	1.82696	8.27971	2.18013	0.0261944	Down	0.00301983	Zea mays RADIALIS (LOC100281018), mRNA	-	GO:0043231//intracellular membrane-bounded organelle	GO:0003676//nucleic acid binding	-	gi|226531820|ref|NP_001147409.1|/1.3206e-33/RADIALIS [Zea mays]
100382499	2318	170.814	1457.63	3.09313	2.18883e-25	Down	7.19378e-28	PREDICTED: Zea mays hypothetical protein (LOC100382499), transcript variant X1, mRNA	-	-	GO:0016747//transferase activity, transferring acyl groups other than amino-acyl groups;GO:0016747//transferase activity, transferring acyl groups other than amino-acyl groups	-	gi|293331269|ref|NP_001168707.1|/0/hypothetical protein [Zea mays]
103636483	927	2.9232	67.0656	4.51995	1.98336e-11	Down	2.28709e-13	PREDICTED: Zea mays uncharacterized LOC103636483 (LOC103636483), transcript variant X2, mRNA	K07466|1|9e-06|49.3|zma:100273584|replication factor A1	-	-	-	gi|670433121|ref|XP_008657048.1|/4.81169e-162/PREDICTED: uncharacterized protein LOC103636483 isoform X1 [Zea mays]
100272515	1276	79.1361	244.839	1.62943	1.08799e-05	Down	3.72064e-07	PREDICTED: Zea mays uncharacterized LOC100272515 (LOC100272515), transcript variant X1, mRNA	-	GO:0031410//cytoplasmic vesicle;GO:0031410//cytoplasmic vesicle	GO:0005488//binding;GO:0004518//nuclease activity;GO:0005488//binding;GO:0004518//nuclease activity	GO:0006259//DNA metabolic process;GO:0006259//DNA metabolic process	gi|670358718|ref|XP_008666626.1|/2.3942e-167/PREDICTED: uncharacterized protein LOC100272515 isoform X1 [Zea mays]
100279094	1668	12.8401	29.233	1.18694	0.0441078	Down	0.00585749	Zea mays hypothetical protein (LOC100279094), mRNA	-	-	-	-	gi|226492126|ref|NP_001145612.1|/8.72223e-140/uncharacterized protein LOC100279094 [Zea mays]
103638848	3854	2.85551	26.9432	3.2381	1.14939e-05	Down	3.95667e-07	PREDICTED: Zea mays probable RNA-dependent RNA polymerase SHL2 (LOC103638848), mRNA	-	GO:0043231//intracellular membrane-bounded organelle	GO:0034062//RNA polymerase activity	-	gi|670438882|ref|XP_008659869.1|/0/PREDICTED: probable RNA-dependent RNA polymerase SHL2 [Zea mays]
100382211	1547	1.61512	26.6137	4.04246	4.25389e-07	Down	1.06905e-08	PREDICTED: Zea mays hypothetical protein (LOC100382211), transcript variant X2, mRNA	K00514|1|2e-44|178|rcu:RCOM_1428040|zeta-carotene desaturase [EC:1.3.5.6];K01206|2|3e-30|131|aly:ARALYDRAFT_475890|alpha-L-fucosidase [EC:3.2.1.51]	GO:0031410//cytoplasmic vesicle;GO:0031410//cytoplasmic vesicle;GO:0031410//cytoplasmic vesicle	GO:0016787//hydrolase activity;GO:0016787//hydrolase activity;GO:0016787//hydrolase activity	GO:0044238;GO:0044238;GO:0044238	gi|670428725|ref|XP_008655207.1|/0/PREDICTED: uncharacterized protein LOC100382211 isoform X1 [Zea mays]
100191808	1853	51.1927	123.886	1.27501	6.81625e-05	Down	2.81186e-06	PREDICTED: Zea mays LOC100191808 (pco076962), transcript variant X3, mRNA	K07213|1|3e-07|55.5|smo:SELMODRAFT_169899|copper chaperone	-	-	-	gi|212276220|ref|NP_001130705.1|/1.20472e-103/uncharacterized protein LOC100191808 [Zea mays]
541908	1413	67.6503	179.703	1.40945	0.000310047	Down	1.57154e-05	PREDICTED: Zea mays expansin-B7 (LOC541908), mRNA	-	-	-	GO:0000003//reproduction	gi|414864247|tpg|DAA42804.1|/4.00542e-143/TPA: beta-expansin 3 [Zea mays]
100282835	1249	16.0612	46.3784	1.52988	0.000661339	Down	3.71189e-05	Zea mays LOC100282835 (cl945_1), mRNA	K06892|1|6e-37|153|ath:AT3G19010|;K05278|2|4e-36|150|osa:4330843|flavonol synthase [EC:1.14.11.23];K00475|4|1e-33|142|sbi:SORBI_06g031790|naringenin 3-dioxygenase [EC:1.14.11.9]	-	GO:0003824//catalytic activity	GO:0008152//metabolic process	gi|226499322|ref|NP_001149213.1|/0/LOC100282835 [Zea mays]
103641910	1749	46.9502	99.2449	1.07986	0.00472903	Down	0.000372347	PREDICTED: Zea mays uncharacterized LOC103641910 (LOC103641910), mRNA	-	-	GO:0003676//nucleic acid binding;GO:0034061//DNA polymerase activity	GO:0006260//DNA replication	gi|18254410|gb|AAL66751.1|AF464738_2/0/putative gag-pol precursor [Zea mays]
103646143	2285	44.2004	93.1747	1.07588	0.00147578	Down	9.33262e-05	PREDICTED: Zea mays uncharacterized LOC103646143 (LOC103646143), transcript variant X1, misc_RNA	K12619|1|7e-33|142|osa:4349826|5'-3' exoribonuclease 2 [EC:3.1.13.-];K05356|2|3e-19|97.4|sbi:SORBI_0011s005450|all-trans-nonaprenyl-diphosphate synthase [EC:2.5.1.84 2.5.1.85];K10760|3|5e-19|96.7|vvi:100247527|adenylate isopentenyltransferase (cytokinin synthase);K04728|4|4e-12|73.9|gmx:100788458|ataxia telangiectasia mutated family protein [EC:2.7.11.1]	-	GO:0003676//nucleic acid binding	GO:0006259//DNA metabolic process	gi|670375602|ref|XP_008669087.1|/9.45866e-148/PREDICTED: uncharacterized protein LOC103646143 [Zea mays]
100217070	1528	37.461	77.4627	1.04811	0.00358155	Down	0.000264849	Zea mays uncharacterized LOC100217070 (LOC100217070), mRNA	-	GO:0043231//intracellular membrane-bounded organelle	-	-	gi|195650641|gb|ACG44788.1|/0/hypothetical protein [Zea mays]
100282364	811	15.5042	110.961	2.83932	0.00147985	Down	9.37513e-05	Zea mays nitrilase-associated protein (LOC100282364), mRNA	-	-	-	-	gi|226529761|ref|NP_001148748.1|/1.00373e-58/nitrilase-associated protein [Zea mays]
100281517	2018	34.2907	109.61	1.67649	6.84348e-06	Down	2.26468e-07	Zea mays LOC100281517 (umc2731), mRNA	-	-	GO:0016798//hydrolase activity, acting on glycosyl bonds;GO:0043167//ion binding	GO:0000272//polysaccharide catabolic process	gi|414876455|tpg|DAA53586.1|/0/TPA: putative glycosyl hydrolase family 10 protein [Zea mays]
[truncated: 1,596 more rows]
