# Supplementary material for: Comparative transcriptome analysis of isonuclear-alloplasmic lines unmask key transcription factor genes and metabolic pathways involved in sterility of maize CMS-C
Source: PeerJ. 2017 May 30;5:e3408. doi: 10.7717/peerj.3408 (PMC5452966; doi:10.7717/peerj.3408)
Supplement: Supplemental Information 1 — Identified DEGs between different comparisons. DESeq2 package (version 1.14.1) was applied to detect DEGs between each chosen sample pairs. The results of all statistical tests were corrected for multiple testing using the Benjamini-Hochberg False Discovery Rate (FDR ≤ 0.001) and |Log2FC| ≥ 1 (FC = fold change). [file peerj-05-3408-s007.zip › The DEGS between different comparisons/PS-C vs PS-N.DEseq2.GeneDiffExpFilter.xlsx]

## Sheet: PS-C vs PS-N.DEseq2_Method.Gene
GeneID	Length	PS-C-Expression	PS-N-Expression	log2FoldChange(NM/CM)	Padj	Up/Down-Regulation	Pvalue	Description	KEGG Orthology	GO Component	GO Function	GO Process	Blast nr
103654041	2036	17.4249	4.22273	-2.0449	0.0432341	Up	1.4901e-05	PREDICTED: Zea mays zinc finger protein CONSTANS-LIKE 9-like (LOC103654041), transcript variant X2, mRNA	K12135|1|6e-15|81.3|ath:AT5G15840|zinc finger protein CONSTANS	GO:0044464;GO:0044464	GO:0003676//nucleic acid binding;GO:0046914//transition metal ion binding;GO:0003676//nucleic acid binding;GO:0046914//transition metal ion binding	-	gi|670392310|ref|XP_008676531.1|/0/PREDICTED: uncharacterized protein LOC100193195 isoform X2 [Zea mays]
103639759	1120	4.47306	46.7608	3.38597	7.23775e-09	Down	4.1576e-13	PREDICTED: Zea mays ervatamin-B-like (LOC103639759), mRNA	K01365|1|4e-74|276|rcu:RCOM_1043080|cathepsin L [EC:3.4.22.15]	-	GO:0004175//endopeptidase activity	GO:0019538//protein metabolic process	gi|670440865|ref|XP_008660699.1|/0/PREDICTED: ervatamin-B-like [Zea mays]
100277154	1793	178.508	507.167	1.50647	0.00162592	Down	3.26893e-07	Zea mays LOC100277154 (cl55760_1), mRNA	K01206|1|3e-16|85.5|aly:ARALYDRAFT_475890|alpha-L-fucosidase [EC:3.2.1.51];K00514|3|3e-10|65.5|rcu:RCOM_1428040|zeta-carotene desaturase [EC:1.3.5.6]	GO:0031410//cytoplasmic vesicle	GO:0016787//hydrolase activity	GO:0044238	gi|413942547|gb|AFW75196.1|/0/hypothetical protein ZEAMMB73_167079 [Zea mays]
103643491	1584	3.14115	14.2778	2.18441	0.0188201	Down	4.86488e-06	PREDICTED: Zea mays uncharacterized LOC103643491 (LOC103643491), transcript variant X3, ncRNA	K00924|1|2e-12|72.0|osa:4337593|[EC:2.7.1.-];K05658|2|1e-11|69.3|vvi:100262734|ATP-binding cassette, subfamily B (MDR/TAP), member 1	-	-	-	gi|226501070|ref|NP_001144072.1|/1.00323e-34/hypothetical protein [Zea mays]
103647558	711	46.6414	137.617	1.56097	0.00013672	Down	1.96341e-08	PREDICTED: Zea mays L-ascorbate peroxidase 1, cytosolic-like (LOC103647558), mRNA	K00434|1|3e-70|263|zma:100283822|L-ascorbate peroxidase [EC:1.11.1.11]	-	GO:0005506//iron ion binding;GO:0016209//antioxidant activity	GO:0008152//metabolic process;GO:0006950//response to stress	gi|670378764|ref|XP_008670299.1|/2.98332e-82/PREDICTED: L-ascorbate peroxidase 1, cytosolic-like [Zea mays]
100283944	1907	280.576	573.924	1.03247	0.0432341	Down	1.43053e-05	Zea mays 4-coumarate--CoA ligase 2 (LOC100283944), mRNA	K01904|1|0.0|943|zma:100283944|4-coumarate--CoA ligase [EC:6.2.1.12]	-	GO:0003824//catalytic activity	-	gi|670376420|ref|XP_008669418.1|/0/PREDICTED: LOW QUALITY PROTEIN: 4-coumarate--CoA ligase-like 9 [Zea mays]
100273315	1555	13.9616	102.623	2.87781	1.59904e-05	Down	1.37781e-09	PREDICTED: Zea mays uncharacterized LOC100273315 (LOC100273315), transcript variant X2, mRNA	K00430|1|9e-63|239|aly:ARALYDRAFT_477612|peroxidase [EC:1.11.1.7]	-	GO:0005506//iron ion binding;GO:0003824//catalytic activity;GO:0016209//antioxidant activity;GO:0005506//iron ion binding;GO:0003824//catalytic activity;GO:0016209//antioxidant activity;GO:0005506//iron ion binding;GO:0003824//catalytic activity;GO:0016209//antioxidant activity	GO:0008152//metabolic process;GO:0006950//response to stress;GO:0008152//metabolic process;GO:0006950//response to stress;GO:0008152//metabolic process;GO:0006950//response to stress	gi|670372424|ref|XP_008667514.1|/0/PREDICTED: uncharacterized protein LOC100273315 isoform X1 [Zea mays]
103636148	6027	7.97595	35.4635	2.15261	0.00151258	Down	2.60662e-07	PREDICTED: Zea mays protochlorophyllide-dependent translocon component 52, chloroplastic-like (LOC103636148), misc_RNA	K02324|1|4e-46|186|bdi:100829409|DNA polymerase epsilon subunit 1 [EC:2.7.7.7]	-	GO:0016703;GO:0051536//iron-sulfur cluster binding;GO:0043169//cation binding	GO:0008152//metabolic process	gi|226505578|ref|NP_001147604.1|/5.91797e-84/LOC100281213 [Zea mays]
100192690	2088	56.0692	127.786	1.18845	0.0411837	Down	1.18286e-05	PREDICTED: Zea mays LOC100192690 (cl39957_1), transcript variant X1, mRNA	-	GO:0044464	GO:0016407//acetyltransferase activity	-	gi|645168165|gb|AIB05665.1|/0/GNAT transcription factor, partial [Zea mays]
100285119	2938	16.503	196.231	3.57175	7.42238e-22	Down	2.13183e-26	PREDICTED: Zea mays F-box domain containing protein (LOC100285119), transcript variant X6, misc_RNA	-	-	-	-	gi|414589775|tpg|DAA40346.1|/0/TPA: F-box domain containing protein [Zea mays]
103627938	4023	5.05044	29.7219	2.55705	3.27479e-05	Down	3.76229e-09	PREDICTED: Zea mays uncharacterized LOC103627938 (LOC103627938), mRNA	K07466|1|7e-15|82.0|aly:ARALYDRAFT_325405|replication factor A1	GO:0031410//cytoplasmic vesicle	-	-	gi|670410724|ref|XP_008646465.1|/0/PREDICTED: uncharacterized protein LOC103627938 [Zea mays]
